# Supplementary material for: Benzoyl‐Xanthenoxanthenes: Versatile Chromophores for Light‐Engaging Applications
Source: Angew Chem Int Ed Engl. 2026 Jan 9;65(7):e23349. doi: 10.1002/anie.202523349 (PMC12887625; doi:10.1002/anie.202523349)
Supplement: Supplementary file 2 — Supporting Information [file ANIE-65-e23349-s002.zip]

Archive with 4 entries (4 files):
- 2425204.cif
- 2306817.cif
- 2306818.cif
- 2386241.cif
