# Supplementary material for: Benzoyl‐Xanthenoxanthenes: Versatile Chromophores for Light‐Engaging Applications
Source: Angew Chem Int Ed Engl. 2026 Jan 9;65(7):e23349. doi: 10.1002/anie.202523349 (PMC12887625; doi:10.1002/anie.202523349)
Supplement: Supplementary file 2 — Supporting Information [file ANIE-65-e23349-s002.zip › 2425204.cif]

data_BCD-PXXK
_STOE_evaluation_LANA_table
;----------------------------------------------------------------------------
2Theta           7.5   13.5   19.5   25.5   31.5   37.5   43.5   49.5   55.5
----------------------------------------------------------------------------
<Resolution>    4.71   2.90   2.05   1.59   1.32   1.10   0.96   0.85   0.78
N(total)         382   1240   2629   3832   3419   2776   3089   3154   1826
<Redundancy>     8.0   10.0   11.5   12.1    7.3    4.5    4.0    3.4    2.7
Complet. [%%]   100.0  100.0  100.0  100.0  100.0  100.0   99.9   98.7   74.6
<I/sigma>       44.5   26.3   12.7    4.7    2.7    2.8    1.1    0.5    0.3
R(int)         0.137  0.097  0.089  0.102  0.117  0.105  0.181  0.318  0.453
----------------------------------------------------------------------------
;
_STOE_evaluation_LANA_mean_redundancy 5.2
_STOE_evaluation_LANA_completeness 94.2
_STOE_evaluation_LANA_number_refls_written 20356
_STOE_evaluation_LANA_number_refls_unique 3919
_STOE_evaluation_LANA_number_refls_after_OR 20356
_STOE_evaluation_LANA_number_refls_outliers 1991
_STOE_evaluation_LANA_number_refls_total 22347
_STOE_evaluation_LANA_max_2theta_desired 57.5
_STOE_evaluation_LANA_max_2theta_available 57.5
_STOE_evaluation_LANA_OR_c4       0.7
_STOE_evaluation_LANA_OR_c3       0
_STOE_evaluation_LANA_OR_c2       0
_STOE_evaluation_LANA_OR_c1       0.035
_STOE_evaluation_LANA_BOS_l_odd_max -
_STOE_evaluation_LANA_BOS_l_even_max -
_STOE_evaluation_LANA_BIS_l_odd_max -
_STOE_evaluation_LANA_BIS_l_even_max -
_STOE_evaluation_LANA_DYS_max_order -
_STOE_evaluation_LANA_DXS_max_order -
_STOE_evaluation_LANA_FS_max_order 3
_STOE_evaluation_LANA_point_group 2/m
_STOE_evaluation_integration_EMS  0.020
_STOE_evaluation_integration_B    1.0
_STOE_evaluation_integration_A    8.0
_STOE_measurement_total_exposure_time '115 min'
_STOE_measurement_mean_exposure_per_frame '4.0 s'
_STOE_measurement_max_exposure_per_frame '4.0 s'
_STOE_measurement_min_exposure_per_frame '4.0 s'
_STOE_measurement_total_frame_number 1719
_STOE_measurement_total_run_number 20
_STOE_measurement_tube_power      '49.8 W'
_STOE_measurement_identifier      BCD-PXXK
_STOE_detector_distance           '40.0 mm'
_STOE_detector_pixelsize_y        '0.075 mm'
_STOE_detector_pixelsize_x        '0.075 mm'
_STOE_detector_size_y             '3.8 cm'
_STOE_detector_size_x             '7.7 cm'
_diffrn_source_power              0.050
_audit_creation_date              2024-10-02
_audit_contact_author             'J. Richter'
_audit_contact_author_phone       '+49 6151 988720'
_audit_contact_author_email       richter@stoe.com
_audit_contact_author_fax         '+49 6151 988788'
_audit_contact_author_address
;   STOE & CIE GmbH
   Hilpertstr. 10
   D-64295 Darmstadt
   Germany
;
_audit_author_name                'J. Richter'
_audit_creation_method
;FinalCif V143 by Daniel Kratzert, Freiburg 2024, 
https://dkratzert.de/finalcif.html
;
_publ_section_references
;Sheldrick, G.M. (2015). Acta Cryst. A71, 3-8.
Sheldrick, G.M. (2015). Acta Cryst. C71, 3-8.
;
_shelx_SHELXL_version_number      '2019/3'
_chemical_name_systematic         ?
_chemical_name_common             ?
_chemical_formula_sum             'C172 H112 O12'
_chemical_formula_moiety          ?
_chemical_formula_structural      ''
_chemical_formula_analytical      ''
_chemical_formula_weight          2370.61
_chemical_melting_point           ?
_chemical_compound_source         ''
_chemical_absolute_configuration  unk
_symmetry_cell_setting            monoclinic
_space_group_crystal_system       monoclinic
_space_group_IT_number            9
_space_group_name_H-M_alt         'C c'
_space_group_name_Hall            'C -2yc'
_shelx_space_group_comment
;
The symmetry employed for this shelxl refinement is uniquely defined
by the following loop, which should always be used as a source of
symmetry information in preference to the above space-group names.
They are only intended as comments.
;

loop_
_space_group_symop_operation_xyz
'x, y, z'
'x, -y, z+1/2'
'x+1/2, y+1/2, z'
'x+1/2, -y+1/2, z+1/2'

_cell_length_a                    31.260(4)
_cell_length_b                    6.5387(7)
_cell_length_c                    15.846(2)
_cell_angle_alpha                 90
_cell_angle_beta                  114.133(10)
_cell_angle_gamma                 90
_cell_volume                      2955.9(7)
_cell_formula_units_Z             1
_cell_measurement_temperature     100(2)
_cell_measurement_reflns_used     10487
_cell_measurement_theta_min       2.82
_cell_measurement_theta_max       27.48
_exptl_crystal_description        plate
_exptl_crystal_colour             red
_exptl_crystal_recrystallization_method ?
_exptl_crystal_density_meas       ?
_exptl_crystal_density_method     'not measured'
_exptl_crystal_density_diffrn     1.332
_exptl_crystal_F_000              1240
_exptl_crystal_size_max           0.440
_exptl_crystal_size_mid           0.200
_exptl_crystal_size_min           0.030
_exptl_crystal_size_rad           0.074
_exptl_absorpt_coefficient_mu     0.082
_exptl_absorpt_correction_type    multi-scan
_exptl_absorpt_correction_T_min   0.9912
_exptl_absorpt_correction_T_max   0.9994
_exptl_absorpt_process_details
;
STOE LANA, absorption correction by scaling of reflection intensities.
J. Koziskova, F. Hahn, J. Richter, J. Kozisek, "Comparison of different
absorption corrections on the model structure of tetrakis(\m~2~-acetato)-
diaqua-di-copper(II)", Acta Chimica Slovaca, vol. 9, no. 2, 2016, pp. 136 - 140.
Afterwards a spherical absorption correction was performed within STOE LANA.
;
_exptl_absorpt_special_details    ?
_shelx_estimated_absorpt_T_min    0.965
_shelx_estimated_absorpt_T_max    0.998
_exptl_transmission_factor_min    ?
_exptl_transmission_factor_max    ?
_exptl_special_details            ?
_diffrn_ambient_temperature       100(2)
_diffrn_radiation_type            MoK\a
_diffrn_radiation_wavelength      0.71073
_diffrn_radiation_monochromator   'Graded multilayer mirror'
_diffrn_radiation_polarisn_norm   270
_diffrn_radiation_collimation     '1.2 0.6 mm diameter'
_diffrn_measurement_ambient_temperature_device_make 'Oxford Cryostream 800'
_diffrn_radiation_probe           x-ray
_diffrn_source                    'Axo Mo'
_diffrn_source_type               ?
_diffrn_source_target             ''
_diffrn_source_voltage            60
_diffrn_source_current            0.830
_diffrn_detector                  'EIGER2 500K'
_diffrn_detector_type             ?
_diffrn_detector_area_resol_mean  13.33
_diffrn_measurement_device        'Eulerian 4-circle diffractometer'
_diffrn_measurement_device_type   'STOE STADIVARI'
_diffrn_measurement_method        'rotation method, \w scans'
_diffrn_measurement_specimen_support 'MiTeGen micromount'
_diffrn_measurement_details       ' 1719 frames, detector distance = 40 mm'
_diffrn_reflns_number             16536
_diffrn_reflns_av_unetI/netI      0.1675
_diffrn_reflns_av_R_equivalents   0.0983
_diffrn_reflns_theta_min          2.856
_diffrn_reflns_theta_max          25.348
_diffrn_reflns_theta_full         25.242
_diffrn_reflns_limit_h_min        -36
_diffrn_reflns_limit_h_max        37
_diffrn_reflns_limit_k_min        -7
_diffrn_reflns_limit_k_max        5
_diffrn_reflns_limit_l_min        -19
_diffrn_reflns_limit_l_max        14
_diffrn_measured_fraction_theta_max 0.997
_diffrn_measured_fraction_theta_full 0.997
_diffrn_reflns_Laue_measured_fraction_max 0.997
_diffrn_reflns_Laue_measured_fraction_full 0.997
_diffrn_reflns_point_group_measured_fraction_max 0.818
_diffrn_reflns_point_group_measured_fraction_full 0.818
_reflns_number_total              4414
_reflns_number_gt                 1975
_reflns_threshold_expression      'I > 2\s(I)'
_reflns_Friedel_coverage          0.639
_reflns_Friedel_fraction_max      0.638
_reflns_Friedel_fraction_full     0.639
_reflns_d_resolution_high         0.740
_reflns_d_resolution_low          7.231
_reflns_limit_h_min               -40
_reflns_limit_h_max               42
_reflns_limit_k_min               -8
_reflns_limit_k_max               5
_reflns_limit_l_min               -21
_reflns_limit_l_max               15
_reflns_special_details
;
 Reflections were merged by SHELXL according to the crystal
 class for the calculation of statistics and refinement.
 
 _reflns_Friedel_fraction is defined as the number of unique
 Friedel pairs measured divided by the number that would be
 possible theoretically, ignoring centric projections and
 systematic absences.
;
_computing_data_collection
;
X-Area Pilatus3_SV 1.31.194.0 (STOE, 2023)
;
_computing_cell_refinement
;
X-Area Recipe 2.0.2 (STOE, 2024)
;
_computing_data_reduction         '  X-Area Integrate 2.5.18.0 (STOE, 2024)  X-Area LANA 2.8.4 (STOE, 2024)'
_computing_structure_solution     'SHELXT 2018/2 (Sheldrick, 2018)'
_computing_structure_refinement   'SHELXL-2019/2 (Sheldrick, 2019)'
_computing_molecular_graphics     'ShelXle (H\"ubschle 2011)'
_computing_publication_material
;
STOE & Cie GmbH, X-Area, software package for collecting single-crystal or
multi-domain crystal data on STOE area-detector diffractometers, for image 
processing, for the correction and scaling of reflection intensities and 
for outlier rejection, version 2.4, Darmstadt 2024
;
_refine_special_details           ?
_refine_ls_structure_factor_coef  Fsqd
_refine_ls_matrix_type            full
_refine_ls_weighting_scheme       calc
_refine_ls_weighting_details      'w=1/[\s^2^(Fo^2^)+(0.0900P)^2^] where P=(Fo^2^+2Fc^2^)/3'
_atom_sites_solution_primary      direct
_atom_sites_solution_secondary    ?
_atom_sites_solution_hydrogens    geom
_refine_ls_hydrogen_treatment     constr
_refine_ls_number_reflns          4414
_refine_ls_number_parameters      419
_refine_ls_number_restraints      758
_refine_ls_R_factor_all           0.1146
_refine_ls_R_factor_gt            0.0565
_refine_ls_wR_factor_ref          0.1420
_refine_ls_wR_factor_gt           0.1287
_refine_ls_goodness_of_fit_ref    0.730
_refine_ls_restrained_S_all       0.676
_refine_ls_shift/su_max           0.000
_refine_ls_shift/su_mean          0.000
_refine_diff_density_max          0.376
_refine_diff_density_min          -0.389
_refine_diff_density_rms          0.072
_refine_ls_extinction_method      none
_refine_ls_extinction_coef        .
_refine_ls_abs_structure_Flack    -0.8(10)
_refine_ls_abs_structure_details
;
 Flack x determined using 600 quotients [(I+)-(I-)]/[(I+)+(I-)]
 (Parsons, Flack and Wagner, Acta Cryst. B69 (2013) 249-259).
;

loop_
_atom_type_symbol
_atom_type_description
_atom_type_scat_dispersion_real
_atom_type_scat_dispersion_imag
_atom_type_scat_source
'C' 'C' 0.0033 0.0016 'International Tables Vol C Tables 4.2.6.8 and 6.1.1.4'
'H' 'H' 0.0000 0.0000 'International Tables Vol C Tables 4.2.6.8 and 6.1.1.4'
'O' 'O' 0.0106 0.0060 'International Tables Vol C Tables 4.2.6.8 and 6.1.1.4'

_geom_special_details
;
 All esds (except the esd in the dihedral angle between two l.s. planes)
 are estimated using the full covariance matrix.  The cell esds are taken
 into account individually in the estimation of esds in distances, angles
 and torsion angles; correlations between esds in cell parameters are only
 used when they are defined by crystal symmetry.  An approximate (isotropic)
 treatment of cell esds is used for estimating esds involving l.s. planes.
;

loop_
_atom_site_label
_atom_site_type_symbol
_atom_site_fract_x
_atom_site_fract_y
_atom_site_fract_z
_atom_site_U_iso_or_equiv
_atom_site_adp_type
_atom_site_occupancy
_atom_site_site_symmetry_order
_atom_site_calc_flag
_atom_site_refinement_flags_posn
_atom_site_refinement_flags_adp
_atom_site_refinement_flags_occupancy
_atom_site_disorder_assembly
_atom_site_disorder_group
O1   O 0.58652(15) 0.5923(7)   0.5543(3) 0.0219(12) Uani 1 1 d    . U . . .
O2   O 0.41655(15) 0.3933(7)   0.4418(3) 0.0260(13) Uani 1 1 d    . U . . .
O3   O 0.38167(15) 1.2232(7)   0.2070(3) 0.0445(14) Uani 1 1 d    . U . . .
C1   C 0.6722(2)   0.0598(10)  0.7740(5) 0.0221(16) Uani 1 1 d    . U . . .
C2   C 0.6844(2)   0.1009(11)  0.8678(5) 0.0282(18) Uani 1 1 d    . U . . .
C3   C 0.7256(3)   0.0092(11)  0.9321(5) 0.0333(19) Uani 1 1 d    . U . . .
H3   H 0.734353    0.029899    0.996389  0.040      Uiso 1 1 calc R U . . .
C4   C 0.7532(3)   -0.1085(11) 0.9037(5) 0.0348(19) Uani 1 1 d    . U . . .
H4   H 0.781153    -0.165713   0.948565  0.042      Uiso 1 1 calc R U . . .
C5   C 0.7414(2)   -0.1464(11) 0.8118(5) 0.0266(17) Uani 1 1 d    . U . . .
H5   H 0.761126    -0.228562   0.793323  0.032      Uiso 1 1 calc R U . . .
C6   C 0.6999(2)   -0.0630(10) 0.7452(5) 0.0227(17) Uani 1 1 d    . U . . .
C7   C 0.6261(2)   0.1447(11)  0.7035(5) 0.0211(17) Uani 1 1 d    . U . . .
C8   C 0.6262(2)   0.3300(10)  0.6583(5) 0.0207(17) Uani 1 1 d    . U . . .
H8   H 0.654943    0.398307    0.670409  0.025      Uiso 1 1 calc R U . . .
C9   C 0.5850(2)   0.4111(11)  0.5971(5) 0.0235(17) Uani 1 1 d    . U . . .
C10  C 0.5429(3)   0.3090(10)  0.5811(5) 0.0186(16) Uani 1 1 d    . U . . .
C11  C 0.5423(2)   0.1230(10)  0.6257(5) 0.0187(16) Uani 1 1 d    . U . . .
C12  C 0.5853(2)   0.0420(10)  0.6877(4) 0.0193(17) Uani 1 1 d    . U . . .
H12  H 0.586170    -0.083527   0.718502  0.023      Uiso 1 1 calc R U . . .
C13  C 0.6559(2)   0.2404(12)  0.8987(5) 0.037(2)   Uani 1 1 d    . U . . .
H13A H 0.667130    0.233059    0.966129  0.056      Uiso 1 1 calc R U . . .
H13B H 0.622941    0.198741    0.869908  0.056      Uiso 1 1 calc R U . . .
H13C H 0.658951    0.380962    0.880427  0.056      Uiso 1 1 calc R U . . .
C14  C 0.6867(2)   -0.1029(11) 0.6447(5) 0.0284(19) Uani 1 1 d    . U . . .
H14A H 0.710314    -0.191562   0.637517  0.043      Uiso 1 1 calc R U . . .
H14B H 0.685188    0.026983    0.612687  0.043      Uiso 1 1 calc R U . . .
H14C H 0.656073    -0.170249   0.617986  0.043      Uiso 1 1 calc R U . . .
C15  C 0.5000(2)   0.4005(11)  0.5188(4) 0.0161(15) Uani 1 1 d    . U . . .
C16  C 0.5025(2)   0.5880(11)  0.4761(5) 0.0191(15) Uani 1 1 d    . U . . .
C17  C 0.5440(2)   0.6775(11)  0.4917(5) 0.0201(16) Uani 1 1 d    . U . . .
C18  C 0.4974(2)   0.0303(11)  0.6052(5) 0.0212(17) Uani 1 1 d    . U . . .
H18  H 0.495968    -0.095838   0.633747  0.025      Uiso 1 1 calc R U . . .
C19  C 0.4564(2)   0.1200(10)  0.5453(5) 0.0223(17) Uani 1 1 d    . U . . .
H19  H 0.427162    0.057117    0.533688  0.027      Uiso 1 1 calc R U . . .
C20  C 0.4579(2)   0.3027(11)  0.5017(5) 0.0187(16) Uani 1 1 d    . U . . .
C21  C 0.4603(2)   0.6766(11)  0.4138(5) 0.0157(15) Uani 1 1 d    . U . . .
C22  C 0.4180(2)   0.5769(10)  0.3984(5) 0.0184(15) Uani 1 1 d    . U . . .
C23  C 0.4608(2)   0.8598(10)  0.3686(5) 0.0160(15) Uani 1 1 d    . U . . .
C24  C 0.5045(2)   0.9520(10)  0.3860(4) 0.0151(15) Uani 1 1 d    . U . . .
C25  C 0.5457(2)   0.8625(10)  0.4482(5) 0.0183(16) Uani 1 1 d    . U . . .
H25  H 0.574984    0.926537    0.461318  0.022      Uiso 1 1 calc R U . . .
C26  C 0.3760(2)   0.6552(10)  0.3358(5) 0.0232(18) Uani 1 1 d    . U . . .
H26  H 0.347502    0.584581    0.323871  0.028      Uiso 1 1 calc R U . . .
C27  C 0.3754(2)   0.8402(11)  0.2898(5) 0.0215(17) Uani 1 1 d    . U . . .
C28  C 0.4173(2)   0.9447(11)  0.3056(4) 0.0183(16) Uani 1 1 d    . U . . .
C29  C 0.5058(2)   1.1410(9)   0.3398(4) 0.0198(14) Uani 1 1 d    . U . . .
C30  C 0.4636(2)   1.2292(9)   0.2777(4) 0.0212(14) Uani 1 1 d    . U . . .
C31  C 0.4642(2)   1.4135(10)  0.2337(4) 0.0235(17) Uani 1 1 d    . U . . .
H31  H 0.435311    1.473123    0.193816  0.028      Uiso 1 1 calc R U . . .
C32  C 0.5046(3)   1.5099(8)   0.2460(6) 0.0244(14) Uani 1 1 d    . U . . .
H32  H 0.504226    1.634805    0.215075  0.029      Uiso 1 1 calc R U . . .
C33  C 0.5471(2)   1.4210(10)  0.3057(4) 0.0278(18) Uani 1 1 d    . U . . .
H33  H 0.575910    1.485994    0.315025  0.033      Uiso 1 1 calc R U . . .
C34  C 0.5476(2)   1.2411(9)   0.3506(4) 0.0260(15) Uani 1 1 d    . U . . .
H34  H 0.576756    1.182725    0.389951  0.031      Uiso 1 1 calc R U . . .
C35  C 0.4181(2)   1.1364(9)   0.2606(4) 0.0263(15) Uani 1 1 d    . U . . .
C36  C 0.3292(2)   0.9199(11)  0.2227(4) 0.0200(16) Uani 1 1 d    . U . . .
C37  C 0.3139(2)   0.8653(11)  0.1301(5) 0.0245(17) Uani 1 1 d    . U . . .
C38  C 0.2719(2)   0.9501(11)  0.0666(5) 0.0300(19) Uani 1 1 d    . U . . .
H38  H 0.261241    0.917872    0.002811  0.036      Uiso 1 1 calc R U . . .
C39  C 0.2459(3)   1.0795(11)  0.0957(5) 0.034(2)   Uani 1 1 d    . U . . .
H39  H 0.217970    1.139355    0.051807  0.041      Uiso 1 1 calc R U . . .
C40  C 0.2605(2)   1.1227(10)  0.1897(5) 0.0284(18) Uani 1 1 d    . U . . .
H40  H 0.241810    1.207226    0.209900  0.034      Uiso 1 1 calc R U . . .
C41  C 0.3024(2)   1.0423(10)  0.2538(5) 0.0237(17) Uani 1 1 d    . U . . .
C42  C 0.3422(2)   0.7278(13)  0.0975(5) 0.036(2)   Uani 1 1 d    . U . . .
H42A H 0.325221    0.702689    0.031107  0.054      Uiso 1 1 calc R U . . .
H42B H 0.347744    0.597676    0.130987  0.054      Uiso 1 1 calc R U . . .
H42C H 0.372374    0.793014    0.109186  0.054      Uiso 1 1 calc R U . . .
C43  C 0.3175(2)   1.0983(11)  0.3551(4) 0.0296(19) Uani 1 1 d    . U . . .
H43A H 0.291804    1.168970    0.363167  0.044      Uiso 1 1 calc R U . . .
H43B H 0.344958    1.188397    0.374769  0.044      Uiso 1 1 calc R U . . .
H43C H 0.325579    0.973637    0.392740  0.044      Uiso 1 1 calc R U . . .

loop_
_atom_site_aniso_label
_atom_site_aniso_U_11
_atom_site_aniso_U_22
_atom_site_aniso_U_33
_atom_site_aniso_U_23
_atom_site_aniso_U_13
_atom_site_aniso_U_12
O1  0.012(2) 0.025(3) 0.016(3) 0.005(2)  -0.007(2) -0.001(2)
O2  0.014(2) 0.031(3) 0.019(3) 0.012(2)  -0.008(2) -0.002(2)
O3  0.023(2) 0.047(3) 0.043(3) 0.021(3)  -0.006(2) 0.001(2)
C1  0.016(3) 0.029(4) 0.012(3) 0.006(3)  -0.003(3) 0.005(3)
C2  0.023(4) 0.039(4) 0.011(3) 0.001(3)  -0.004(3) 0.003(3)
C3  0.027(4) 0.046(5) 0.012(4) 0.002(3)  -0.008(3) 0.010(3)
C4  0.020(4) 0.047(5) 0.021(4) 0.003(4)  -0.008(3) 0.005(3)
C5  0.017(4) 0.032(4) 0.024(3) 0.002(3)  0.001(3)  0.004(3)
C6  0.017(4) 0.023(4) 0.021(3) 0.000(3)  0.000(3)  0.000(3)
C7  0.020(3) 0.022(4) 0.012(4) 0.003(3)  -0.003(3) 0.003(3)
C8  0.016(3) 0.022(4) 0.012(4) -0.001(3) -0.005(3) -0.003(3)
C9  0.017(3) 0.025(4) 0.019(4) 0.004(3)  -0.002(3) -0.003(3)
C10 0.016(3) 0.024(4) 0.007(4) 0.000(3)  -0.003(3) -0.002(2)
C11 0.018(3) 0.022(3) 0.009(4) 0.003(3)  -0.002(3) 0.001(3)
C12 0.020(3) 0.024(4) 0.009(4) 0.007(3)  0.000(3)  0.004(3)
C13 0.032(4) 0.056(5) 0.011(4) -0.002(4) -0.005(3) 0.013(4)
C14 0.020(4) 0.034(5) 0.022(4) -0.002(3) 0.001(3)  -0.002(4)
C15 0.015(3) 0.020(3) 0.007(4) 0.000(2)  -0.002(3) 0.002(2)
C16 0.017(3) 0.028(3) 0.006(4) 0.001(3)  -0.001(3) -0.001(2)
C17 0.016(3) 0.026(4) 0.012(4) 0.001(3)  -0.001(3) 0.003(2)
C18 0.019(3) 0.021(4) 0.015(4) 0.001(3)  -0.002(3) -0.001(3)
C19 0.019(3) 0.024(4) 0.015(4) -0.001(3) -0.002(3) -0.004(3)
C20 0.016(3) 0.025(4) 0.008(4) 0.000(3)  -0.003(3) 0.003(2)
C21 0.016(3) 0.021(3) 0.007(4) -0.004(2) 0.001(2)  0.000(2)
C22 0.018(3) 0.022(4) 0.011(4) -0.002(3) 0.002(3)  -0.003(3)
C23 0.014(3) 0.021(3) 0.010(4) -0.004(3) 0.001(3)  -0.001(2)
C24 0.013(3) 0.019(3) 0.008(4) -0.007(3) -0.001(2) -0.003(2)
C25 0.015(3) 0.022(4) 0.009(4) -0.005(3) -0.003(3) -0.005(3)
C26 0.017(3) 0.031(4) 0.015(4) 0.006(3)  0.000(3)  -0.002(3)
C27 0.015(3) 0.030(4) 0.012(4) 0.004(3)  -0.001(3) 0.002(3)
C28 0.019(3) 0.023(4) 0.008(4) -0.003(3) 0.000(3)  -0.003(2)
C29 0.020(3) 0.024(3) 0.013(3) -0.003(2) 0.004(2)  0.000(2)
C30 0.018(2) 0.026(3) 0.016(3) 0.000(3)  0.003(2)  0.000(2)
C31 0.025(3) 0.022(4) 0.022(4) 0.001(3)  0.007(3)  0.002(3)
C32 0.031(3) 0.019(3) 0.018(3) -0.004(3) 0.005(2)  -0.004(3)
C33 0.026(3) 0.026(4) 0.025(4) -0.002(3) 0.004(3)  -0.007(3)
C34 0.022(3) 0.030(4) 0.019(4) 0.003(3)  0.002(3)  -0.001(3)
C35 0.022(3) 0.027(4) 0.022(4) 0.002(3)  0.001(3)  -0.001(2)
C36 0.016(3) 0.028(4) 0.010(3) 0.007(3)  -0.001(2) 0.003(3)
C37 0.019(3) 0.036(4) 0.010(3) 0.002(3)  -0.002(3) -0.002(3)
C38 0.025(4) 0.041(5) 0.013(4) 0.000(3)  -0.003(3) 0.003(3)
C39 0.025(4) 0.040(5) 0.021(4) 0.001(4)  -0.008(3) 0.010(3)
C40 0.017(4) 0.036(4) 0.023(4) -0.004(3) -0.001(3) 0.003(3)
C41 0.018(3) 0.032(4) 0.015(3) 0.000(3)  0.000(3)  -0.002(3)
C42 0.021(4) 0.056(5) 0.020(4) -0.002(4) -0.003(3) 0.004(4)
C43 0.021(4) 0.043(5) 0.018(4) -0.005(4) 0.000(3)  0.002(4)

loop_
_geom_bond_atom_site_label_1
_geom_bond_atom_site_label_2
_geom_bond_distance
_geom_bond_site_symmetry_2
_geom_bond_publ_flag
O1  C9   1.376(8)  . ?
O1  C17  1.409(7)  . ?
O2  C20  1.385(7)  . ?
O2  C22  1.393(8)  . ?
O3  C35  1.245(6)  . ?
C1  C6   1.388(9)  . ?
C1  C2   1.400(9)  . ?
C1  C7   1.524(9)  . ?
C2  C3   1.409(9)  . ?
C2  C13  1.491(10) . ?
C3  C4   1.361(10) . ?
C3  H3   0.9500    . ?
C4  C5   1.371(10) . ?
C4  H4   0.9500    . ?
C5  C6   1.404(9)  . ?
C5  H5   0.9500    . ?
C6  C14  1.496(9)  . ?
C7  C12  1.369(9)  . ?
C7  C8   1.408(9)  . ?
C8  C9   1.364(9)  . ?
C8  H8   0.9500    . ?
C9  C10  1.404(9)  . ?
C10 C11  1.411(9)  . ?
C10 C15  1.431(8)  . ?
C11 C12  1.406(8)  . ?
C11 C18  1.439(9)  . ?
C12 H12  0.9500    . ?
C13 H13A 0.9800    . ?
C13 H13B 0.9800    . ?
C13 H13C 0.9800    . ?
C14 H14A 0.9800    . ?
C14 H14B 0.9800    . ?
C14 H14C 0.9800    . ?
C15 C20  1.386(9)  . ?
C15 C16  1.419(6)  . ?
C16 C17  1.350(9)  . ?
C16 C21  1.408(8)  . ?
C17 C25  1.404(9)  . ?
C18 C19  1.374(8)  . ?
C18 H18  0.9500    . ?
C19 C20  1.390(9)  . ?
C19 H19  0.9500    . ?
C21 C23  1.399(9)  . ?
C21 C22  1.404(9)  . ?
C22 C26  1.381(9)  . ?
C23 C24  1.414(9)  . ?
C23 C28  1.431(8)  . ?
C24 C25  1.390(8)  . ?
C24 C29  1.446(9)  . ?
C25 H25  0.9500    . ?
C26 C27  1.409(9)  . ?
C26 H26  0.9500    . ?
C27 C28  1.406(9)  . ?
C27 C36  1.494(8)  . ?
C28 C35  1.448(9)  . ?
C29 C34  1.405(8)  . ?
C29 C30  1.407(8)  . ?
C30 C31  1.395(8)  . ?
C30 C35  1.466(8)  . ?
C31 C32  1.352(9)  . ?
C31 H31  0.9500    . ?
C32 C33  1.404(9)  . ?
C32 H32  0.9500    . ?
C33 C34  1.372(8)  . ?
C33 H33  0.9500    . ?
C34 H34  0.9500    . ?
C36 C41  1.386(9)  . ?
C36 C37  1.391(9)  . ?
C37 C38  1.401(9)  . ?
C37 C42  1.494(10) . ?
C38 C39  1.377(10) . ?
C38 H38  0.9500    . ?
C39 C40  1.396(10) . ?
C39 H39  0.9500    . ?
C40 C41  1.392(8)  . ?
C40 H40  0.9500    . ?
C41 C43  1.522(9)  . ?
C42 H42A 0.9800    . ?
C42 H42B 0.9800    . ?
C42 H42C 0.9800    . ?
C43 H43A 0.9800    . ?
C43 H43B 0.9800    . ?
C43 H43C 0.9800    . ?

loop_
_geom_angle_atom_site_label_1
_geom_angle_atom_site_label_2
_geom_angle_atom_site_label_3
_geom_angle
_geom_angle_site_symmetry_1
_geom_angle_site_symmetry_3
_geom_angle_publ_flag
C9   O1  C17  118.3(5) . . ?
C20  O2  C22  119.8(5) . . ?
C6   C1  C2   121.6(6) . . ?
C6   C1  C7   120.1(6) . . ?
C2   C1  C7   118.3(7) . . ?
C1   C2  C3   117.3(7) . . ?
C1   C2  C13  121.7(6) . . ?
C3   C2  C13  121.0(7) . . ?
C4   C3  C2   121.0(8) . . ?
C4   C3  H3   119.5    . . ?
C2   C3  H3   119.5    . . ?
C3   C4  C5   121.5(7) . . ?
C3   C4  H4   119.2    . . ?
C5   C4  H4   119.2    . . ?
C4   C5  C6   119.5(7) . . ?
C4   C5  H5   120.2    . . ?
C6   C5  H5   120.2    . . ?
C1   C6  C5   119.0(7) . . ?
C1   C6  C14  120.9(6) . . ?
C5   C6  C14  120.0(7) . . ?
C12  C7  C8   121.7(6) . . ?
C12  C7  C1   119.1(6) . . ?
C8   C7  C1   119.2(6) . . ?
C9   C8  C7   119.8(7) . . ?
C9   C8  H8   120.1    . . ?
C7   C8  H8   120.1    . . ?
C8   C9  O1   118.2(7) . . ?
C8   C9  C10  119.1(7) . . ?
O1   C9  C10  122.7(6) . . ?
C9   C10 C11  121.6(7) . . ?
C9   C10 C15  118.1(6) . . ?
C11  C10 C15  120.3(7) . . ?
C12  C11 C10  118.0(6) . . ?
C12  C11 C18  124.5(6) . . ?
C10  C11 C18  117.5(6) . . ?
C7   C12 C11  119.8(6) . . ?
C7   C12 H12  120.1    . . ?
C11  C12 H12  120.1    . . ?
C2   C13 H13A 109.5    . . ?
C2   C13 H13B 109.5    . . ?
H13A C13 H13B 109.5    . . ?
C2   C13 H13C 109.5    . . ?
H13A C13 H13C 109.5    . . ?
H13B C13 H13C 109.5    . . ?
C6   C14 H14A 109.5    . . ?
C6   C14 H14B 109.5    . . ?
H14A C14 H14B 109.5    . . ?
C6   C14 H14C 109.5    . . ?
H14A C14 H14C 109.5    . . ?
H14B C14 H14C 109.5    . . ?
C20  C15 C16  122.6(5) . . ?
C20  C15 C10  119.3(7) . . ?
C16  C15 C10  118.1(5) . . ?
C17  C16 C21  120.3(7) . . ?
C17  C16 C15  121.6(5) . . ?
C21  C16 C15  118.1(5) . . ?
C16  C17 C25  120.6(7) . . ?
C16  C17 O1   121.2(6) . . ?
C25  C17 O1   118.2(6) . . ?
C19  C18 C11  121.5(7) . . ?
C19  C18 H18  119.2    . . ?
C11  C18 H18  119.2    . . ?
C18  C19 C20  120.0(7) . . ?
C18  C19 H19  120.0    . . ?
C20  C19 H19  120.0    . . ?
C15  C20 O2   118.8(6) . . ?
C15  C20 C19  121.4(7) . . ?
O2   C20 C19  119.8(6) . . ?
C23  C21 C22  121.0(6) . . ?
C23  C21 C16  120.5(6) . . ?
C22  C21 C16  118.5(6) . . ?
C26  C22 O2   117.4(6) . . ?
C26  C22 C21  120.3(7) . . ?
O2   C22 C21  122.2(6) . . ?
C21  C23 C24  118.5(6) . . ?
C21  C23 C28  118.9(6) . . ?
C24  C23 C28  122.6(6) . . ?
C25  C24 C23  119.9(6) . . ?
C25  C24 C29  120.7(6) . . ?
C23  C24 C29  119.4(6) . . ?
C24  C25 C17  120.1(6) . . ?
C24  C25 H25  120.0    . . ?
C17  C25 H25  120.0    . . ?
C22  C26 C27  119.8(7) . . ?
C22  C26 H26  120.1    . . ?
C27  C26 H26  120.1    . . ?
C28  C27 C26  120.8(7) . . ?
C28  C27 C36  121.1(6) . . ?
C26  C27 C36  118.2(6) . . ?
C27  C28 C23  119.1(6) . . ?
C27  C28 C35  122.5(6) . . ?
C23  C28 C35  118.4(6) . . ?
C34  C29 C30  116.9(5) . . ?
C34  C29 C24  123.6(5) . . ?
C30  C29 C24  119.5(5) . . ?
C31  C30 C29  120.2(6) . . ?
C31  C30 C35  118.4(6) . . ?
C29  C30 C35  121.4(5) . . ?
C32  C31 C30  122.2(6) . . ?
C32  C31 H31  118.9    . . ?
C30  C31 H31  118.9    . . ?
C31  C32 C33  118.4(6) . . ?
C31  C32 H32  120.8    . . ?
C33  C32 H32  120.8    . . ?
C34  C33 C32  120.7(6) . . ?
C34  C33 H33  119.7    . . ?
C32  C33 H33  119.7    . . ?
C33  C34 C29  121.6(6) . . ?
C33  C34 H34  119.2    . . ?
C29  C34 H34  119.2    . . ?
O3   C35 C28  122.3(6) . . ?
O3   C35 C30  119.1(6) . . ?
C28  C35 C30  118.6(6) . . ?
C41  C36 C37  121.7(6) . . ?
C41  C36 C27  119.8(6) . . ?
C37  C36 C27  118.5(6) . . ?
C36  C37 C38  118.2(7) . . ?
C36  C37 C42  121.4(6) . . ?
C38  C37 C42  120.3(7) . . ?
C39  C38 C37  120.7(7) . . ?
C39  C38 H38  119.6    . . ?
C37  C38 H38  119.6    . . ?
C38  C39 C40  120.1(7) . . ?
C38  C39 H39  120.0    . . ?
C40  C39 H39  120.0    . . ?
C41  C40 C39  120.1(7) . . ?
C41  C40 H40  119.9    . . ?
C39  C40 H40  119.9    . . ?
C36  C41 C40  118.9(7) . . ?
C36  C41 C43  122.8(6) . . ?
C40  C41 C43  118.2(7) . . ?
C37  C42 H42A 109.5    . . ?
C37  C42 H42B 109.5    . . ?
H42A C42 H42B 109.5    . . ?
C37  C42 H42C 109.5    . . ?
H42A C42 H42C 109.5    . . ?
H42B C42 H42C 109.5    . . ?
C41  C43 H43A 109.5    . . ?
C41  C43 H43B 109.5    . . ?
H43A C43 H43B 109.5    . . ?
C41  C43 H43C 109.5    . . ?
H43A C43 H43C 109.5    . . ?
H43B C43 H43C 109.5    . . ?

loop_
_geom_torsion_atom_site_label_1
_geom_torsion_atom_site_label_2
_geom_torsion_atom_site_label_3
_geom_torsion_atom_site_label_4
_geom_torsion
_geom_torsion_site_symmetry_1
_geom_torsion_site_symmetry_2
_geom_torsion_site_symmetry_3
_geom_torsion_site_symmetry_4
_geom_torsion_publ_flag
C6  C1  C2  C3  -1.2(10)  . . . . ?
C7  C1  C2  C3  175.7(6)  . . . . ?
C6  C1  C2  C13 177.2(7)  . . . . ?
C7  C1  C2  C13 -5.9(11)  . . . . ?
C1  C2  C3  C4  2.2(11)   . . . . ?
C13 C2  C3  C4  -176.1(7) . . . . ?
C2  C3  C4  C5  -1.5(12)  . . . . ?
C3  C4  C5  C6  -0.3(11)  . . . . ?
C2  C1  C6  C5  -0.5(10)  . . . . ?
C7  C1  C6  C5  -177.4(7) . . . . ?
C2  C1  C6  C14 -179.1(7) . . . . ?
C7  C1  C6  C14 4.0(10)   . . . . ?
C4  C5  C6  C1  1.3(10)   . . . . ?
C4  C5  C6  C14 179.9(6)  . . . . ?
C6  C1  C7  C12 95.4(8)   . . . . ?
C2  C1  C7  C12 -81.6(9)  . . . . ?
C6  C1  C7  C8  -86.5(9)  . . . . ?
C2  C1  C7  C8  96.5(8)   . . . . ?
C12 C7  C8  C9  0.0(11)   . . . . ?
C1  C7  C8  C9  -178.0(7) . . . . ?
C7  C8  C9  O1  180.0(6)  . . . . ?
C7  C8  C9  C10 0.9(11)   . . . . ?
C17 O1  C9  C8  -179.3(7) . . . . ?
C17 O1  C9  C10 -0.3(10)  . . . . ?
C8  C9  C10 C11 -1.1(10)  . . . . ?
O1  C9  C10 C11 179.8(7)  . . . . ?
C8  C9  C10 C15 178.0(7)  . . . . ?
O1  C9  C10 C15 -1.1(10)  . . . . ?
C9  C10 C11 C12 0.4(10)   . . . . ?
C15 C10 C11 C12 -178.7(6) . . . . ?
C9  C10 C11 C18 179.7(7)  . . . . ?
C15 C10 C11 C18 0.7(10)   . . . . ?
C8  C7  C12 C11 -0.7(10)  . . . . ?
C1  C7  C12 C11 177.3(6)  . . . . ?
C10 C11 C12 C7  0.5(10)   . . . . ?
C18 C11 C12 C7  -178.8(7) . . . . ?
C9  C10 C15 C20 179.8(7)  . . . . ?
C11 C10 C15 C20 -1.1(10)  . . . . ?
C9  C10 C15 C16 0.6(9)    . . . . ?
C11 C10 C15 C16 179.8(5)  . . . . ?
C20 C15 C16 C17 -178.0(8) . . . . ?
C10 C15 C16 C17 1.2(8)    . . . . ?
C20 C15 C16 C21 0.0(8)    . . . . ?
C10 C15 C16 C21 179.1(8)  . . . . ?
C21 C16 C17 C25 1.7(10)   . . . . ?
C15 C16 C17 C25 179.6(5)  . . . . ?
C21 C16 C17 O1  179.5(7)  . . . . ?
C15 C16 C17 O1  -2.6(9)   . . . . ?
C9  O1  C17 C16 2.1(9)    . . . . ?
C9  O1  C17 C25 180.0(6)  . . . . ?
C12 C11 C18 C19 178.6(7)  . . . . ?
C10 C11 C18 C19 -0.7(10)  . . . . ?
C11 C18 C19 C20 1.1(11)   . . . . ?
C16 C15 C20 O2  -1.3(9)   . . . . ?
C10 C15 C20 O2  179.5(6)  . . . . ?
C16 C15 C20 C19 -179.4(6) . . . . ?
C10 C15 C20 C19 1.5(10)   . . . . ?
C22 O2  C20 C15 1.7(9)    . . . . ?
C22 O2  C20 C19 179.7(6)  . . . . ?
C18 C19 C20 C15 -1.5(11)  . . . . ?
C18 C19 C20 O2  -179.6(6) . . . . ?
C17 C16 C21 C23 -1.0(10)  . . . . ?
C15 C16 C21 C23 -179.0(5) . . . . ?
C17 C16 C21 C22 179.0(7)  . . . . ?
C15 C16 C21 C22 1.0(8)    . . . . ?
C20 O2  C22 C26 176.8(6)  . . . . ?
C20 O2  C22 C21 -0.7(9)   . . . . ?
C23 C21 C22 C26 2.0(10)   . . . . ?
C16 C21 C22 C26 -178.1(7) . . . . ?
C23 C21 C22 O2  179.3(6)  . . . . ?
C16 C21 C22 O2  -0.7(10)  . . . . ?
C22 C21 C23 C24 -179.3(7) . . . . ?
C16 C21 C23 C24 0.8(9)    . . . . ?
C22 C21 C23 C28 -0.3(9)   . . . . ?
C16 C21 C23 C28 179.8(7)  . . . . ?
C21 C23 C24 C25 -1.2(9)   . . . . ?
C28 C23 C24 C25 179.8(7)  . . . . ?
C21 C23 C24 C29 179.8(6)  . . . . ?
C28 C23 C24 C29 0.8(10)   . . . . ?
C23 C24 C25 C17 1.9(10)   . . . . ?
C29 C24 C25 C17 -179.1(6) . . . . ?
C16 C17 C25 C24 -2.1(10)  . . . . ?
O1  C17 C25 C24 180.0(6)  . . . . ?
O2  C22 C26 C27 -179.8(6) . . . . ?
C21 C22 C26 C27 -2.4(10)  . . . . ?
C22 C26 C27 C28 1.1(11)   . . . . ?
C22 C26 C27 C36 -179.9(7) . . . . ?
C26 C27 C28 C23 0.7(10)   . . . . ?
C36 C27 C28 C23 -178.3(6) . . . . ?
C26 C27 C28 C35 -179.2(6) . . . . ?
C36 C27 C28 C35 1.9(11)   . . . . ?
C21 C23 C28 C27 -1.0(9)   . . . . ?
C24 C23 C28 C27 177.9(7)  . . . . ?
C21 C23 C28 C35 178.8(6)  . . . . ?
C24 C23 C28 C35 -2.2(10)  . . . . ?
C25 C24 C29 C34 2.8(10)   . . . . ?
C23 C24 C29 C34 -178.2(6) . . . . ?
C25 C24 C29 C30 -179.5(6) . . . . ?
C23 C24 C29 C30 -0.5(9)   . . . . ?
C34 C29 C30 C31 -3.3(9)   . . . . ?
C24 C29 C30 C31 178.9(6)  . . . . ?
C34 C29 C30 C35 179.5(6)  . . . . ?
C24 C29 C30 C35 1.6(9)    . . . . ?
C29 C30 C31 C32 2.3(10)   . . . . ?
C35 C30 C31 C32 179.6(6)  . . . . ?
C30 C31 C32 C33 -0.4(10)  . . . . ?
C31 C32 C33 C34 -0.3(11)  . . . . ?
C32 C33 C34 C29 -0.9(10)  . . . . ?
C30 C29 C34 C33 2.6(9)    . . . . ?
C24 C29 C34 C33 -179.6(6) . . . . ?
C27 C28 C35 O3  2.0(11)   . . . . ?
C23 C28 C35 O3  -177.8(6) . . . . ?
C27 C28 C35 C30 -176.9(6) . . . . ?
C23 C28 C35 C30 3.3(9)    . . . . ?
C31 C30 C35 O3  0.7(9)    . . . . ?
C29 C30 C35 O3  178.0(6)  . . . . ?
C31 C30 C35 C28 179.7(6)  . . . . ?
C29 C30 C35 C28 -3.0(9)   . . . . ?
C28 C27 C36 C41 -94.1(9)  . . . . ?
C26 C27 C36 C41 86.9(9)   . . . . ?
C28 C27 C36 C37 87.0(9)   . . . . ?
C26 C27 C36 C37 -92.0(8)  . . . . ?
C41 C36 C37 C38 4.8(11)   . . . . ?
C27 C36 C37 C38 -176.3(6) . . . . ?
C41 C36 C37 C42 -178.0(7) . . . . ?
C27 C36 C37 C42 0.8(10)   . . . . ?
C36 C37 C38 C39 -1.8(11)  . . . . ?
C42 C37 C38 C39 -179.0(7) . . . . ?
C37 C38 C39 C40 -2.0(11)  . . . . ?
C38 C39 C40 C41 2.8(11)   . . . . ?
C37 C36 C41 C40 -4.1(10)  . . . . ?
C27 C36 C41 C40 177.1(7)  . . . . ?
C37 C36 C41 C43 177.8(7)  . . . . ?
C27 C36 C41 C43 -1.0(10)  . . . . ?
C39 C40 C41 C36 0.2(10)   . . . . ?
C39 C40 C41 C43 178.4(7)  . . . . ?

_shelx_res_file
;
TITL bcd-pxxk_a.res in Cc
    BCD-PXXK.res
    created by SHELXL-2019/3 at 15:12:27 on 02-Oct-2024
REM Old TITL
REM SHELXT solution in Cc: R1 0.173, Rweak 0.005, Alpha 0.003
REM <I/s> 0.087 for 250 systematic absences, Orientation as input
REM Flack x = -1.975 ( 9.990 ) from 613 Parsons' quotients
REM Formula found by SHELXT: C43 O3
CELL 0.71073 31.26 6.5387 15.8465 90 114.133 90
ZERR 1 0.0042 0.0007 0.0021 0 0.01 0
LATT -7
SYMM +X,-Y,0.5+Z
SFAC C H O
UNIT 172 112 12
TEMP -173
SIZE 0.44 0.20 0.03
SHEL 999 0.83
ACTA
LIST 4
OMIT 0 0 2
OMIT -4 0 2
SIMU 0.02 0.04
RIGU 0.002 0.002
L.S. 10
PLAN  5
CONF
BOND
REM LIST 4
MORE -1
fmap 2
BOND $H
REM <olex2.extras>
REM <HklSrc "%.\\BCD-PXXK.hkl">
REM </olex2.extras>

WGHT    0.090000
FVAR       0.34527
O1    3    0.586522    0.592287    0.554269    11.00000    0.01247    0.02462 =
         0.01623    0.00458   -0.00669   -0.00070
O2    3    0.416548    0.393296    0.441824    11.00000    0.01405    0.03078 =
         0.01906    0.01237   -0.00752   -0.00199
O3    3    0.381666    1.223233    0.206987    11.00000    0.02335    0.04721 =
         0.04332    0.02116   -0.00639    0.00104
C1    1    0.672227    0.059824    0.774011    11.00000    0.01648    0.02936 =
         0.01174    0.00569   -0.00298    0.00467
C2    1    0.684432    0.100911    0.867753    11.00000    0.02346    0.03855 =
         0.01132    0.00147   -0.00427    0.00328
C3    1    0.725638    0.009223    0.932132    11.00000    0.02661    0.04575 =
         0.01155    0.00221   -0.00836    0.00961
AFIX  43
H3    2    0.734353    0.029899    0.996389    11.00000   -1.20000
AFIX   0
C4    1    0.753155   -0.108510    0.903704    11.00000    0.02033    0.04679 =
         0.02150    0.00266   -0.00765    0.00470
AFIX  43
H4    2    0.781153   -0.165713    0.948565    11.00000   -1.20000
AFIX   0
C5    1    0.741390   -0.146437    0.811804    11.00000    0.01708    0.03156 =
         0.02372    0.00167    0.00082    0.00407
AFIX  43
H5    2    0.761126   -0.228562    0.793323    11.00000   -1.20000
AFIX   0
C6    1    0.699944   -0.062975    0.745187    11.00000    0.01683    0.02263 =
         0.02093   -0.00022   -0.00018   -0.00036
C7    1    0.626057    0.144735    0.703488    11.00000    0.01971    0.02243 =
         0.01178    0.00262   -0.00302    0.00325
C8    1    0.626204    0.329980    0.658285    11.00000    0.01620    0.02246 =
         0.01242   -0.00145   -0.00531   -0.00277
AFIX  43
H8    2    0.654943    0.398307    0.670409    11.00000   -1.20000
AFIX   0
C9    1    0.584985    0.411088    0.597050    11.00000    0.01695    0.02529 =
         0.01877    0.00422   -0.00235   -0.00312
C10   1    0.542870    0.309033    0.581107    11.00000    0.01621    0.02407 =
         0.00746    0.00023   -0.00348   -0.00248
C11   1    0.542264    0.122958    0.625708    11.00000    0.01761    0.02236 =
         0.00899    0.00305   -0.00174    0.00097
C12   1    0.585331    0.042016    0.687688    11.00000    0.01958    0.02363 =
         0.00871    0.00654   -0.00016    0.00406
AFIX  43
H12   2    0.586170   -0.083527    0.718502    11.00000   -1.20000
AFIX   0
C13   1    0.655919    0.240373    0.898708    11.00000    0.03195    0.05561 =
         0.01116   -0.00161   -0.00497    0.01253
AFIX 137
H13A  2    0.667130    0.233059    0.966129    11.00000   -1.50000
H13B  2    0.622941    0.198741    0.869908    11.00000   -1.50000
H13C  2    0.658951    0.380962    0.880427    11.00000   -1.50000
AFIX   0
C14   1    0.686741   -0.102892    0.644679    11.00000    0.02045    0.03445 =
         0.02244   -0.00195    0.00077   -0.00241
AFIX 137
H14A  2    0.710314   -0.191562    0.637517    11.00000   -1.50000
H14B  2    0.685188    0.026983    0.612687    11.00000   -1.50000
H14C  2    0.656073   -0.170249    0.617986    11.00000   -1.50000
AFIX   0
C15   1    0.499964    0.400522    0.518837    11.00000    0.01530    0.02010 =
         0.00693    0.00022   -0.00166    0.00221
C16   1    0.502494    0.588024    0.476081    11.00000    0.01710    0.02794 =
         0.00619    0.00099   -0.00148   -0.00108
C17   1    0.543970    0.677510    0.491737    11.00000    0.01579    0.02608 =
         0.01228    0.00062   -0.00058    0.00336
C18   1    0.497359    0.030274    0.605206    11.00000    0.01904    0.02091 =
         0.01500    0.00145   -0.00188   -0.00086
AFIX  43
H18   2    0.495968   -0.095838    0.633747    11.00000   -1.20000
AFIX   0
C19   1    0.456438    0.119951    0.545297    11.00000    0.01894    0.02426 =
         0.01454   -0.00078   -0.00247   -0.00374
AFIX  43
H19   2    0.427162    0.057117    0.533688    11.00000   -1.20000
AFIX   0
C20   1    0.457897    0.302685    0.501678    11.00000    0.01565    0.02502 =
         0.00785   -0.00035   -0.00295    0.00293
C21   1    0.460331    0.676557    0.413817    11.00000    0.01556    0.02093 =
         0.00713   -0.00378    0.00115   -0.00041
C22   1    0.417999    0.576856    0.398421    11.00000    0.01842    0.02203 =
         0.01072   -0.00175    0.00179   -0.00291
C23   1    0.460818    0.859754    0.368589    11.00000    0.01364    0.02110 =
         0.00975   -0.00408    0.00125   -0.00065
C24   1    0.504540    0.952013    0.386006    11.00000    0.01330    0.01851 =
         0.00819   -0.00698   -0.00106   -0.00262
C25   1    0.545673    0.862488    0.448218    11.00000    0.01500    0.02249 =
         0.00938   -0.00489   -0.00316   -0.00451
AFIX  43
H25   2    0.574984    0.926537    0.461318    11.00000   -1.20000
AFIX   0
C26   1    0.375958    0.655190    0.335831    11.00000    0.01738    0.03094 =
         0.01470    0.00574   -0.00005   -0.00249
AFIX  43
H26   2    0.347502    0.584581    0.323871    11.00000   -1.20000
AFIX   0
C27   1    0.375398    0.840202    0.289754    11.00000    0.01547    0.03048 =
         0.01217    0.00394   -0.00084    0.00162
C28   1    0.417279    0.944720    0.305563    11.00000    0.01881    0.02297 =
         0.00775   -0.00321   -0.00013   -0.00298
C29   1    0.505842    1.140978    0.339762    11.00000    0.01965    0.02377 =
         0.01348   -0.00263    0.00413    0.00025
C30   1    0.463639    1.229249    0.277670    11.00000    0.01806    0.02566 =
         0.01557   -0.00001    0.00253   -0.00002
C31   1    0.464247    1.413473    0.233725    11.00000    0.02484    0.02173 =
         0.02189    0.00051    0.00734    0.00170
AFIX  43
H31   2    0.435311    1.473123    0.193816    11.00000   -1.20000
AFIX   0
C32   1    0.504617    1.509927    0.246023    11.00000    0.03072    0.01914 =
         0.01811   -0.00447    0.00468   -0.00419
AFIX  43
H32   2    0.504226    1.634805    0.215075    11.00000   -1.20000
AFIX   0
C33   1    0.547139    1.420984    0.305666    11.00000    0.02600    0.02614 =
         0.02484   -0.00224    0.00386   -0.00745
AFIX  43
H33   2    0.575910    1.485994    0.315025    11.00000   -1.20000
AFIX   0
C34   1    0.547551    1.241066    0.350576    11.00000    0.02194    0.03018 =
         0.01947    0.00339    0.00191   -0.00106
AFIX  43
H34   2    0.576756    1.182725    0.389951    11.00000   -1.20000
AFIX   0
C35   1    0.418137    1.136450    0.260568    11.00000    0.02176    0.02722 =
         0.02199    0.00231    0.00072   -0.00142
C36   1    0.329202    0.919945    0.222659    11.00000    0.01600    0.02825 =
         0.01006    0.00650   -0.00053    0.00259
C37   1    0.313894    0.865314    0.130079    11.00000    0.01897    0.03569 =
         0.01041    0.00192   -0.00246   -0.00180
C38   1    0.271898    0.950051    0.066629    11.00000    0.02531    0.04122 =
         0.01255    0.00007   -0.00348    0.00349
AFIX  43
H38   2    0.261241    0.917872    0.002811    11.00000   -1.20000
AFIX   0
C39   1    0.245887    1.079462    0.095711    11.00000    0.02488    0.04028 =
         0.02131    0.00145   -0.00751    0.01032
AFIX  43
H39   2    0.217970    1.139355    0.051807    11.00000   -1.20000
AFIX   0
C40   1    0.260510    1.122745    0.189689    11.00000    0.01651    0.03642 =
         0.02333   -0.00356   -0.00108    0.00299
AFIX  43
H40   2    0.241810    1.207226    0.209900    11.00000   -1.20000
AFIX   0
C41   1    0.302428    1.042337    0.253791    11.00000    0.01756    0.03211 =
         0.01518   -0.00041    0.00031   -0.00195
C42   1    0.342248    0.727843    0.097540    11.00000    0.02130    0.05597 =
         0.02004   -0.00246   -0.00291    0.00392
AFIX 137
H42A  2    0.325221    0.702689    0.031107    11.00000   -1.50000
H42B  2    0.347744    0.597676    0.130987    11.00000   -1.50000
H42C  2    0.372374    0.793014    0.109186    11.00000   -1.50000
AFIX   0
C43   1    0.317537    1.098318    0.355138    11.00000    0.02052    0.04288 =
         0.01774   -0.00549    0.00001    0.00194
AFIX 137
H43A  2    0.291804    1.168970    0.363167    11.00000   -1.50000
H43B  2    0.344958    1.188397    0.374769    11.00000   -1.50000
H43C  2    0.325579    0.973637    0.392740    11.00000   -1.50000

REM <hkl>
REM BCD-PXXK.hkl
REM </hkl>
AFIX   0
HKLF 4


REM  bcd-pxxk_a.res in Cc
REM wR2 = 0.1420, GooF = S = 0.730, Restrained GooF = 0.676 for all data
REM R1 = 0.0565 for 1975 Fo > 4sig(Fo) and 0.1146 for all 4414 data
REM 419 parameters refined using 758 restraints

END

WGHT      0.0716      0.0000

REM Highest difference peak  0.376,  deepest hole -0.389,  1-sigma level  0.072
Q1    1   0.3834  1.3966  0.1613  11.00000  0.05    0.38
Q2    1   0.6198 -0.2368  0.7898  11.00000  0.05    0.32
Q3    1   0.6159  1.3903  0.3313  11.00000  0.05    0.29
Q4    1   0.5359 -0.2466  0.7075  11.00000  0.05    0.28
Q5    1   0.5680  0.0760  0.5987  11.00000  0.05    0.25
;
_shelx_res_checksum               57778
_shelx_hkl_file
;
 -33  -3  -1   36.40   65.31
 -30  -2  -1  -11.73   53.58
 -29  -3  -2  -14.77   59.76
 -26  -2  -2    4.10   45.92
 -20  -2  -3   13.65   40.64
 -15  -5  -5   20.84   44.86
 -12  -4  -5   23.67   36.53
  -4  -4  -5    6.94   26.05
   0   2   8    0.03   22.45
  14  -2   4   26.54   26.64
 -33  -1   1   -6.33   49.47
 -32   0   2   96.46   47.57
 -30  -4  -2   23.89   63.16
 -28   0   1   -2.90   38.09
 -27  -5  -3   -9.93   58.34
 -26  -4  -3   41.23   55.77
 -25  -1  -1   39.09   38.51
 -17  -3  -4    3.62   37.00
 -17   1   1   21.85   17.64
 -16   0  -1   -0.86   21.21
 -13  -5  -5    1.64   40.39
  -6   0  -1   -3.81    8.46
  -1  -1  -2   15.71    7.89
  10   0   7   -0.46   24.87
 -36  -2   1   49.07   56.32
 -29  -1   0   -9.61   40.13
 -23  -3  -3   18.43   43.29
 -21  -5  -4   27.73   48.14
 -20  -4  -4   73.22   42.25
 -14   0  -1    1.66   17.68
 -11  -5  -5   18.02   36.89
  -4   2   5  447.56   14.13
  -2   2   6    0.14   10.43
   8  -2  -1  213.73    8.39
  10  -2   0 2164.15   31.29
  11  -1   3 1037.73   34.65
 -32  -2   0   -8.35   49.67
 -31  -3  -1   13.38   56.20
 -27  -3  -2   -2.34   44.63
 -18  -2  -3    3.15   27.65
 -15  -3  -4   -4.96   30.04
 -15   1   1  116.61   15.28
  -9   1   1  863.34   18.82
  -1  -3  -4   28.27   13.09
   1   1   3  449.02   14.14
   3   1   4   23.24   10.79
  10   0   6  237.10   25.24
 -38  -2   2   53.39   55.86
 -25  -5  -3   68.67   54.18
 -24  -4  -3  -18.18   43.53
 -19  -5  -4  -12.19   39.71
 -18  -4  -4   46.64   37.16
 -13   1   1   55.62   11.34
 -12   0  -1   -0.73   12.76
 -10   0  -1   -2.90   10.49
  -8   0  -1   -2.64    8.80
   0  -2  -3    1.36    7.62
   0   2   7   31.74   15.14
   2   2  10   83.38   26.45
   7   1   8   41.96   24.34
  13  -1   5    3.43   21.29
 -30   0   2  103.52   34.13
 -28  -4  -2    5.36   46.94
 -26   0   1   -3.54   26.88
 -24  -6  -3   -3.03   49.81
 -23  -1  -1   85.82   28.11
 -21  -3  -3  252.33   39.53
 -16  -2  -3    3.91   26.77
 -13  -3  -4   42.48   25.17
 -11   1   1  340.39   14.55
  11  -3  -1  144.56    9.79
  12  -2   1  174.94   15.57
 -37  -1   3   48.78   44.60
 -31  -1   1   19.18   36.01
 -27  -1   0   24.96   33.01
 -22  -2  -2   26.09   28.67
 -20   0   0  117.26   22.46
 -16  -4  -4  126.28   32.09
 -15  -1  -2    3.43   19.06
 -11  -3  -4   14.01   21.05
  -3  -3  -4  277.47   18.91
   5   1   5  170.00   15.76
   6   0   2   53.02    8.38
   7   1   7   48.30   20.09
  10   0   5    2.15   15.12
 -34  -2   1   -8.15   39.57
 -33  -3   0   14.49   44.72
 -25  -3  -2    7.90   35.51
 -22  -4  -3   64.71   35.62
 -21   1   2   -0.42   16.15
 -17  -5  -4    4.16   34.28
 -14  -2  -3    0.35   20.68
  -9  -3  -4  171.72   21.86
   8   0   3   -0.14   11.17
   9  -1   1  166.46   11.13
  13  -1   4    0.50   16.07
 -30  -2   0    3.87   33.49
 -29  -3  -1    6.31   33.36
 -22  -6  -3   -5.32   39.31
 -21  -1  -1   57.65   23.85
 -19  -3  -3   68.29   29.67
  -5  -3  -4  101.27   15.07
  -3  -1  -2  243.99   11.00
   2   2   8    3.76   15.76
 -36  -2   2   20.19   37.90
 -33  -1   2    6.73   32.94
 -32   0   3    0.37   25.85
 -30  -4  -1   -9.91   39.50
 -27  -5  -2   -0.83   37.36
 -26  -4  -2   -4.00   33.91
 -25   1   3 1006.14   34.92
 -24   0   1   -2.94   20.57
 -16   2   4   39.73    8.74
 -15  -5  -4   -2.11   28.21
 -14  -4  -4  105.93   24.18
 -12  -2  -3  165.90   20.93
   4   0   1   -0.14    3.73
   7  -1   0  222.17    8.24
   7   1   6    9.10   14.48
  14  -2   2   12.45   13.49
  16  -2   4   20.31   18.88
 -35  -3   1   22.93   39.53
 -29  -1   1    0.59   26.02
 -28   0   2   91.13   25.23
 -26  -6  -2   -2.71   39.98
 -25  -1   0   25.34   24.78
 -21  -5  -3    2.09   31.03
 -20  -4  -3   55.13   29.28
 -20  -2  -2   34.95   21.17
 -12  -4  -4   57.08   21.68
 -11  -1  -2 2214.22   40.07
  10   0   4  773.68   25.41
 -38  -2   3    4.10   38.07
 -35  -1   3   13.61   31.49
 -32  -2   1   15.26   32.98
 -31  -3   0   14.04   35.62
 -23  -3  -2  117.91   28.15
 -20  -6  -3    1.38   33.44
 -19   1   2   75.94   13.43
 -17  -3  -3   12.05   22.13
 -13  -5  -4   56.68   25.46
 -10  -2  -3   57.62   14.37
  -9  -1  -2   50.06   11.12
  -5  -1  -2  730.40   17.98
   0  -4  -4   54.02   11.99
   2   2   7   29.87   12.43
 -32  -4   0    4.79   37.70
 -29  -5  -1    5.40   36.78
 -28  -2   0   12.77   28.21
 -27  -3  -1    8.30   27.70
 -25  -5  -2   13.52   33.39
 -24  -2  -1    0.97   21.34
 -19  -1  -1   -0.73   15.77
 -14   2   4   22.31    6.41
 -10  -4  -4   92.01   20.11
  -7  -1  -2  152.08   11.13
  -6  -2  -3   49.54   10.65
  -4  -2  -3   73.22    9.77
  13  -1   3    4.72   12.48
 -30   0   3    5.17   21.79
 -28  -4  -1    5.98   29.27
 -24  -6  -2   -3.05   34.46
 -22   0   1    0.16   16.36
 -19  -5  -3    1.24   27.05
 -18  -4  -3   25.64   23.68
 -18  -2  -2   28.53   17.60
 -16   0   0  267.82   17.46
  -2  -4  -4   22.25   12.03
   5   1   4   14.69    8.14
   9   1   7   28.66   15.96
  16  -2   3   -1.64   13.81
 -34  -2   2   -2.54   26.71
 -33  -3   1   -4.34   32.01
 -31  -1   2   24.74   23.21
 -26   0   2  111.10   20.44
 -23  -1   0   15.88   19.98
 -23   1   3   43.10   14.78
 -21  -3  -2   49.46   24.59
 -15  -3  -3   48.61   17.53
  -9  -5  -4   19.73   19.88
  -6  -4  -4   42.65   14.93
  -4  -4  -4    7.39   13.64
  -1   1   2 2355.89   15.77
   4   2   8   22.46   14.60
  12   0   5    0.36   12.25
 -34  -4   1    8.99   35.23
 -29  -3   0    2.03   27.86
 -27  -1   1    0.74   19.90
 -23  -5  -2   16.74   28.37
 -17  -1  -1   98.03   15.86
 -17   1   2    4.98    8.95
 -12   2   4    2.95    4.41
 -10   2   4  118.33    3.89
 -36  -2   3   -3.60   30.88
 -35  -3   2  -10.95   31.77
 -33  -1   3   -2.11   25.13
 -30  -4   0   36.04   33.42
 -30  -2   1   -0.61   23.41
 -27  -5  -1   -1.90   31.78
 -26  -2   0    9.45   22.72
 -25  -3  -1   13.50   23.19
 -22  -6  -2   -5.49   30.34
 -22  -4  -2   86.55   27.44
 -22  -2  -1   26.53   18.22
 -17  -5  -3   -5.39   23.91
 -16  -4  -3    6.88   20.66
 -16  -2  -2    8.14   14.51
 -14   0   0  577.80   19.72
 -13  -3  -3    7.81   16.32
   9   1   6   11.64   13.03
  10   0   3    0.17    9.32
  14  -2   1   15.23   10.31
  15  -1   4   25.70   12.53
 -38  -2   4    4.61   31.76
 -26  -6  -1   -4.01   33.27
 -26  -4  -1    6.12   24.77
  -6   2   4   13.72    2.64
   2   2   6   28.08    9.74
 -37  -3   3   18.36   34.19
 -35  -1   4   34.84   26.76
 -31  -3   1   -3.18   27.45
 -29  -1   2   26.80   21.80
 -28   0   3    3.10   18.43
 -21  -1   0    4.58   16.71
 -20   0   1    4.15   11.72
 -19  -3  -2   15.27   17.42
 -15  -1  -1   54.23   14.39
   4   2   7   34.19   12.07
  16  -2   2   -1.71   12.36
 -40  -2   5   -4.66   29.52
 -32  -4   1    0.47   32.65
 -32  -2   2    7.42   23.75
 -29  -5   0   -1.90   32.01
 -25  -1   1   10.04   18.96
 -24   0   2   21.85   16.31
 -23  -3  -1    8.35   22.24
 -21  -5  -2    0.17   25.32
 -21   1   3    5.31   11.66
 -20  -6  -2   -0.85   26.99
 -20  -4  -2   44.93   23.10
 -20  -2  -1   29.18   18.00
 -15  -5  -3   -1.37   21.27
 -15   1   2  101.08    9.30
 -14  -4  -3   37.06   19.13
 -14  -2  -2    9.30   12.80
 -12   0   0  312.25   13.77
 -11  -3  -3    6.26   12.61
 -28  -4   0   -1.09   27.37
 -28  -2   1    8.30   23.44
 -27  -3   0   -3.16   22.00
 -25  -5  -1   -4.30   25.47
 -25   1   4   23.60   14.38
   6   2   8    1.63   14.04
  15  -1   3    2.39   11.62
 -34  -4   2    4.31   34.02
 -34  -2   3    5.12   26.71
 -33  -3   2    3.54   29.43
 -31  -1   3   -2.48   22.31
 -24  -6  -1    5.38   28.27
 -24  -4  -1   65.28   23.97
 -17  -3  -2    0.43   17.19
 -13  -5  -3    4.38   19.13
  -9  -3  -3    6.68   11.22
  14   0   5   -6.43   14.40
 -31  -5   1   -1.84   34.75
 -30   0   4  474.22   28.81
 -19  -5  -2   -2.32   24.00
 -18  -6  -2   -8.05   24.91
 -18   0   1   -2.54   11.87
 -13  -1  -1   38.68   10.31
 -12  -4  -3   29.45   15.19
 -12  -2  -2    7.50   11.41
 -10   0   0   98.14    8.76
   6   0   1   -0.27    3.60
 -36  -2   4    5.25   26.35
 -35  -3   3   -1.32   30.71
 -30  -4   1   -2.75   30.89
 -29  -3   1    4.35   26.04
 -27  -5   0    1.13   30.15
 -27  -1   2    4.42   19.58
 -23  -5  -1    5.84   26.58
 -21  -3  -1    4.29   19.96
 -19  -1   0   70.83   14.80
 -18  -4  -2    0.50   18.06
 -18  -2  -1    8.67   16.28
  -7  -3  -3   22.59    9.76
   9  -1   0    0.28    4.28
  11   1   6   10.63   12.60
 -38  -2   5    4.95   30.89
 -37  -3   4    8.94   32.89
 -33  -1   4   26.48   24.64
 -30  -2   2   16.05   22.18
 -26  -6   0   -4.22   32.20
 -26   0   3    0.54   16.14
 -25  -3   0   -0.50   20.01
 -22  -6  -1   -2.94   31.05
 -22   0   2   94.97   16.68
 -19   1   3    3.17   10.16
 -11  -5  -3   23.32   18.66
 -10  -4  -3    0.52   15.52
  -5  -3  -3   37.28   10.08
   6   2   7    7.07   11.09
  12   0   3   -2.12   10.63
 -40  -2   6    1.28   32.58
 -26  -4   0   -0.42   23.73
 -26  -2   1   26.54   21.90
 -22  -4  -1    3.18   21.27
 -17  -5  -2   12.58   22.24
 -15  -3  -2   11.42   14.75
 -11  -1  -1   49.26   10.77
  -3  -3  -3   12.94    8.14
  -1  -3  -3    3.68    7.45
   1   1   2    7.36    3.20
 -35  -1   5   23.26   23.37
 -32  -4   2   -6.81   29.21
 -32  -2   3    1.89   26.42
 -31  -3   2   13.21   25.04
 -29  -5   1    9.68   32.29
 -23   1   4   69.01   14.05
 -16  -4  -2    7.92   18.92
  -9  -5  -3  496.24   26.66
  -8  -4  -3    2.46   13.70
  16  -2   1   12.65   11.56
 -29  -1   3   22.86   19.60
 -28  -6   1   -2.01   35.21
 -25  -5   0   -2.24   28.87
 -21  -5  -1    0.73   26.76
 -19  -3  -1   29.31   19.61
 -17  -1   0  283.15   18.74
 -16  -2  -1   16.50   15.58
 -16   0   1    4.19    8.50
   4  -2  -2  233.01    5.66
  11   1   5   27.72   13.85
  15  -1   2    0.78   11.25
  18  -2   2   37.70   14.31
 -34  -4   3   11.12   31.93
 -34  -2   4   -1.64   28.27
 -33  -3   3   25.58   30.48
 -28  -4   1   15.93   26.07
 -28   0   4   62.43   19.74
 -27  -3   1   10.87   22.88
 -24  -6   0   -0.25   32.26
 -23  -3   0   19.55   22.26
 -20  -6  -1   -2.01   25.01
 -20  -4  -1   23.61   23.01
 -13  -3  -2    5.57   13.92
  -7  -5  -3   45.15   18.04
  -6  -4  -3   32.75   14.66
  13  -1   1   24.74    8.36
  17  -1   3    6.01   14.39
 -36  -2   5    6.28   30.27
 -31  -5   2    7.58   32.90
 -31  -1   4    3.41   23.08
 -28  -2   2   14.87   22.22
 -24  -4   0  133.89   27.12
 -24   0   3    1.88   16.07
 -21  -1   1   30.03   15.47
 -15  -5  -2    3.42   22.36
  -9  -1  -1  155.51   11.11
  -6   0   0  118.57    6.47
   8   2   7    7.11   13.22
 -38  -2   6   14.72   34.32
 -35  -3   4   10.63   30.27
 -30   0   5   -6.24   20.66
 -24  -2   1    8.96   18.66
 -20  -2   0    0.82   16.33
 -14  -4  -2   13.61   16.87
  -4  -4  -3    4.17   13.45
   8   0   1   -1.83    6.02
 -37  -3   5    4.18   32.55
 -33  -1   5    8.93   25.98
 -30  -4   2   32.07   29.19
 -30  -2   3    7.47   26.52
 -29  -3   2    2.95   25.48
 -27  -5   1    3.54   30.16
 -26  -6   1    5.45   35.52
 -23  -5   0    0.57   29.83
 -19  -5  -1    6.86   25.86
 -18  -6  -1   -0.55   29.73
 -17   1   3   53.71    9.83
 -11  -3  -2   38.81   16.05
  -6  -2  -2   32.35    8.39
  -2  -4  -3   13.41   11.61
  14   0   3    2.64   13.00
 -39  -3   6   17.86   35.43
 -26  -4   1   12.18   30.20
 -25  -3   1   -2.67   26.34
 -22  -6   0  -10.55   32.23
 -21   1   4    7.05   13.64
 -18  -4  -1    5.97   23.21
 -17  -3  -1   37.06   18.11
 -15  -1   0    0.85   12.15
 -14  -2  -1   15.98   13.96
 -14   0   1   -4.10    9.51
  -7  -1  -1   27.47    8.38
  -4   0   0 1768.51   17.33
   0  -4  -3   37.52   11.96
  12   0   2   -1.81   11.28
  16   0   4    4.68   15.20
 -35  -1   6    3.88   28.92
 -32  -4   3   10.63   33.47
 -31  -3   3    3.62   31.91
 -29  -5   2   15.66   37.24
 -22  -4   0  113.84   29.64
 -21  -3   0   44.05   21.27
 -16   2   5    8.54    8.68
 -12  -4  -2   31.60   19.58
  -4  -2  -2   21.35    8.30
   0   2   4   65.34    7.79
   8   2   6   25.54   15.18
  11  -1   0   39.51    7.25
  13   1   5    7.55   14.42
 -34  -4   4    2.93   40.91
 -32  -2   4   22.96   27.34
 -28  -6   2   -1.05   38.22
 -26  -2   2   32.23   22.58
 -26   0   4   27.26   19.08
 -23  -1   2   57.56   20.84
 -19  -1   1    4.92   16.73
 -18  -2   0   43.45   20.02
 -34  -2   5   18.72   33.25
 -33  -3   4   11.97   29.89
 -31  -5   3    1.66   42.84
 -28  -4   2   68.11   34.71
 -25  -5   1    2.56   32.57
 -22  -2   1  162.63   23.72
 -18   0   2   19.93   13.23
 -17  -5  -1    2.12   23.01
 -16  -6  -1   -2.60   25.64
 -11  -5  -2 1005.51   38.99
  -9   1   2   80.66    6.69
  -2  -2  -2  296.38   12.58
  -1   3   7   24.29   13.38
  15  -1   1   53.06   13.66
 -36  -4   5   -7.25   40.35
 -36  -2   6    5.30   36.68
 -35  -3   5   18.05   36.53
 -27  -3   2   48.42   27.52
 -24  -6   1   15.03   35.83
 -22   0   3    2.35   15.21
 -21  -5   0    1.38   27.51
 -20  -6   0   -3.79   33.55
 -15  -3  -1    7.47   17.65
  -5  -1  -1  163.19    9.66
   3   3   8    9.96   16.58
  16  -2   0   43.54   13.31
 -38  -2   7   -0.45   36.05
 -37  -3   6    0.64   42.13
 -31  -1   5   80.21   30.00
 -28  -2   3  129.86   29.31
 -28   0   5    4.52   23.31
 -24  -4   1   93.16   33.66
 -16  -4  -1    3.25   20.70
 -13  -1   0  178.07   15.75
 -10  -4  -2   77.74   20.32
   5   1   2  676.27   17.42
  10   0   1    0.38    9.17
  16   0   3   -3.21   17.14
 -30  -4   3   14.11   33.59
 -29  -3   3   15.62   33.73
 -27  -5   2   17.67   34.95
 -26  -6   2    1.69   42.98
 -25  -1   3  893.45   40.49
 -23   1   5   -2.20   17.62
 -20  -4   0    3.45   24.62
 -19  -3   0   26.00   21.20
 -15   1   3  987.24   23.62
 -12   0   1   -2.17    9.56
  -9  -5  -2  357.80   30.43
   1   3   7    8.88   15.43
  10   2   6   24.66   19.09
  13   1   4   -0.66   17.34
 -33  -1   6  139.71   34.88
 -32  -4   4   29.05   44.10
 -30  -2   4   25.74   31.40
 -24  -2   2   61.31   26.74
 -16  -2   0   62.79   21.42
 -15  -5  -1   49.69   25.36
   8   2   5   46.02   17.23
  11  -3  -2   64.01    6.42
 -31  -3   4   -3.54   38.91
 -29  -5   3    7.65   42.19
 -26  -4   2   77.26   37.35
 -24   0   4   47.57   21.67
 -23  -5   1   11.87   32.37
 -22  -6   1   13.21   34.58
 -21  -1   2    7.20   18.09
 -20  -2   1   93.82   25.27
 -19  -5   0   -8.51   32.29
 -19   1   4   27.78   12.60
 -18  -6   0   21.00   34.92
 -17  -1   1   19.34   16.39
 -13  -3  -1    0.84   20.31
  -8  -4  -2   35.42   20.03
  -3  -1  -1  593.58   14.78
   4   2   4    2.05   11.73
 -34  -4   5   -8.58   42.69
 -32  -2   5    8.17   32.30
 -28  -6   3    2.34   42.95
 -25  -3   2  105.44   31.36
 -14  -4  -1   45.61   22.54
 -10  -2  -1   87.61   14.48
   3   3   7  101.71   18.82
  19  -1   2  135.69   20.38
 -34  -2   6   -7.05   39.17
 -33  -3   5    5.64   36.17
 -31  -5   4   -1.29   44.59
 -22  -4   1  117.87   32.96
 -21  -3   1  197.22   32.49
 -20   0   3   -2.14   18.52
 -18  -4   0  194.09   33.39
 -17  -3   0   66.27   26.61
 -16   0   2   25.33   14.61
 -11  -1   0   66.60   14.39
  -7  -5  -2  106.83   24.17
  -5  -3  -2    0.52   13.07
   7   1   2  144.32   12.10
  17  -1   1   82.04   19.31
 -39  -3   8    5.85   50.13
 -38  -2   8    0.02   42.06
 -37  -3   7   91.29   50.33
 -36  -2   7    0.45   37.11
 -35  -3   6    0.78   41.16
 -33  -5   5   -9.24   52.26
 -28  -4   3   16.70   36.30
 -25  -5   2    3.68   36.56
 -24  -6   2    4.19   40.54
 -13  -5  -1  924.52   43.50
   7  -1  -1 2499.97   22.41
  10   2   5   37.98   20.14
  12   0   1   -0.01   11.17
  14  -2  -1  362.21   17.35
  15   1   4   27.91   22.34
  18   0   3   -6.48   22.29
 -29  -1   5  327.02   35.67
 -27  -3   3   78.20   33.22
 -26   0   5   -0.38   24.78
 -25  -7   3   -6.29   53.67
 -23  -1   3   51.36   25.99
 -21  -5   1   21.32   37.49
 -20  -6   1   -3.70   40.95
 -17  -5   0   61.67   35.12
 -16  -6   0   12.42   33.00
  -6  -4  -2   10.40   19.17
   5   3   7   21.46   21.27
  16   0   2 1276.17   39.46
 -31  -1   6  161.95   38.04
 -26  -6   3   11.62   50.76
 -24  -4   2   90.09   39.53
 -22  -2   2   -4.53   24.33
 -14  -2   0  535.13   30.10
 -12  -4  -1   39.66   25.93
 -11  -3  -1   46.98   21.58
 -10   0   1    3.35    9.56
  -5  -5  -2   -2.09   21.80
  -3   3   6   72.74   13.65
  13   1   3   -5.11   16.71
 -33  -1   7   -0.37   37.91
 -32  -4   5   18.48   51.41
 -29  -3   4   17.78   37.06
 -28   0   6   18.46   28.33
 -23  -3   2    7.25   33.76
 -21   1   5   16.27   19.03
 -19  -1   2   88.31   24.21
 -18  -2   1  179.14   26.72
 -15  -1   1  126.56   18.92
 -14   2   5   44.24   10.51
  -8  -2  -1  710.77   26.41
  -7   1   2 2009.76   20.35
  -3  -3  -2   -3.17   11.77
  -1   3   6    7.30   14.91
   9   1   2   43.84   13.32
  15  -1   0    5.12   15.76
 -36  -4   7   10.62   60.28
 -34  -4   6    9.73   56.27
 -31  -3   5    4.67   45.19
 -30  -2   5   23.98   39.17
 -29  -5   4   17.73   52.53
 -28  -6   4   30.21   55.65
 -23  -5   2    5.14   43.96
 -22  -6   2    5.52   46.90
 -22   0   4    5.45   22.59
 -20  -4   1   80.09   32.53
 -16  -4   0  125.46   32.60
 -13   1   3  859.24   22.57
 -11  -5  -1  514.03   39.17
  -4  -4  -2    3.03   17.95
   1   3   6    1.42   17.88
   7   3   7   16.45   23.97
   8   2   4  371.53   25.13
  12   2   5   17.27   25.10
 -33  -3   6   10.16   48.30
 -32  -2   6   10.31   44.04
 -31  -5   5   14.52   59.83
 -26  -4   3   38.58   44.09
 -25  -1   4   43.72   29.77
 -24  -2   3  172.03   35.42
 -19  -3   1    6.79   26.84
 -18  -6   1   24.28   43.84
 -17   1   4  344.17   20.99
 -15  -3   0    7.32   22.75
 -14  -6   0   21.86   37.09
  14   0   1    4.82   16.80
  19  -1   1    5.48   22.47
 -39  -3   9  -12.46   60.61
 -37  -3   8    5.32   56.91
 -35  -3   7    9.72   53.61
 -34  -2   7    1.72   47.17
 -33  -5   6   12.73   61.88
 -25  -3   3  147.44   40.67
 -19  -5   1   24.51   36.12
 -15  -5   0   44.89   31.18
  -9  -1   0    5.11   11.16
   3   3   6    8.08   19.19
   9  -1  -1  715.44   16.87
  15   1   3   16.74   24.42
 -28  -4   4   24.18   48.95
 -27  -1   5   78.82   34.92
 -25  -7   4    1.27   61.71
 -25  -5   3  -13.18   49.87
 -24  -6   3   17.56   53.27
 -18   0   3    4.26   18.24
 -14   0   2   67.22   14.44
 -10  -4  -1   76.22   27.04
  -1  -3  -2  161.50   15.78
  10   2   4   98.14   24.23
  11   1   2 2219.60   46.02
 -26  -2   4   24.13   36.56
 -24   0   5   -6.49   25.95
 -23   1   6   26.84   24.06
 -22  -4   2   42.67   36.59
 -21  -1   3    8.25   27.39
 -20  -2   2  250.72   32.89
 -12  -2   0 2703.76   56.97
  -9  -5  -1  109.73   31.78
  -6  -2  -1   29.52   14.30
  -2  -4  -2   13.13   18.68
   5   3   6  876.04   36.68
   8   0   0   65.44    9.02
  16  -2  -1  486.62   23.83
 -30  -4   5    4.27   47.27
 -29  -1   6    1.48   37.17
 -26  -6   4   56.67   59.22
 -21  -5   2   -8.03   43.70
 -21  -3   2    9.58   34.57
 -20  -6   2    7.13   48.74
 -18  -4   1  184.10   39.56
 -16  -2   1  505.91   34.98
 -14  -4   0  218.77   35.76
  17  -1   0  346.98   26.95
 -36  -4   8   -3.96   66.02
 -34  -4   7   17.11   59.36
 -32  -4   6   16.37   52.60
 -31  -1   7    3.65   41.28
 -28  -2   5  135.42   43.68
 -17  -3   1  124.18   33.98
 -17  -1   2   16.28   23.83
 -16  -6   1    9.24   44.60
 -13  -5   0  362.71   42.04
 -13  -3   0   78.00   29.04
 -13  -1   1   73.10   18.00
   2   2   3  585.47   21.04
   7   3   6    0.47   25.95
  11  -1  -1  317.31   15.76
  13   1   2   57.51   22.60
  16   0   1   -1.14   18.64
  21  -1   1   91.68   28.88
 -39  -3  10   -0.55   67.54
 -33  -1   8    7.09   45.81
 -28  -6   5   23.66   57.51
 -26   0   6   21.47   31.40
 -24  -4   3   15.15   40.85
 -17  -5   1    2.77   36.02
  -8   0   1   -0.20    9.53
   0   2   3    1.12    8.77
   4   2   3   92.52   15.22
  10   0   0  135.81   13.13
  12   2   4    4.05   22.37
 -37  -3   9   -1.78   63.75
 -36  -2   9  -11.99   54.62
 -35  -3   8   -2.64   59.88
 -33  -5   7    9.38   69.78
 -33  -3   7   -9.14   54.99
 -31  -5   6   65.50   61.13
 -31  -3   6   -0.44   46.37
 -30  -2   6   13.13   40.95
 -23  -7   4  -12.09   62.46
 -23  -5   3   21.15   51.58
 -23  -3   3  128.31   42.23
 -23  -1   4   73.02   32.68
 -22  -6   3   33.45   54.78
  -8  -4  -1    1.10   25.45
  -7  -5  -1   25.59   29.41
   0  -4  -2   36.56   19.28
   6   2   3   63.80   18.44
 -34  -2   8   19.35   48.03
 -28   0   7   -7.31   34.81
 -26  -4   4   12.43   44.99
 -20  -4   2   62.01   41.77
 -20   0   4  119.63   26.22
 -19   1   5   28.51   20.50
  -7  -3  -1   14.41   17.19
   9   3   6    4.82   26.55
 -28  -4   5   20.43   54.29
 -25  -7   5   -3.66   69.48
 -24  -6   4   70.25   61.67
 -18  -6   2    5.93   50.49
 -14  -6   1  176.89   47.69
 -10  -2   0 2468.18   55.22
   8   2   3  187.44   22.00
  12   0   0  428.38   23.32
  13  -1  -1   65.82   15.11
  14   2   4   25.58   27.23
  15   1   2    0.57   22.21
  18   0   1    0.96   25.95
 -25  -5   4   20.38   49.08
 -25  -3   4   15.67   38.68
 -25  -1   5   15.10   34.84
 -24  -2   4    6.25   37.51
 -19  -5   2   71.67   43.26
 -19  -3   2   84.06   37.54
 -18  -2   2   10.25   26.81
 -11  -5   0  178.56   39.80
  -4  -2  -1   37.90   13.70
   5   1   1  230.17   14.53
   7   1   1   43.51   13.46
 -36  -4   9  -14.70   72.36
 -34  -4   8   13.58   67.20
 -32  -4   7   29.61   64.14
 -30  -4   6   33.88   51.94
 -27  -5   5   21.04   60.13
 -26  -6   5   30.82   65.41
 -22  -4   3    8.23   45.64
 -19  -1   3    2.82   24.69
 -16   0   3   -0.63   15.39
 -15  -5   1  128.04   42.77
 -11  -3   0   -6.22   27.12
  -2   2   3  199.66   10.70
   3   3   5   36.45   21.21
   5   3   5  673.68   35.56
  10   2   3   68.49   22.19
 -29  -5   6   64.99   65.86
 -28  -6   6   58.54   69.92
 -27  -3   5    0.96   42.48
 -27  -1   6   53.93   35.12
 -22   0   5   -5.54   27.92
 -21  -7   4   -6.89   66.08
 -20  -6   3    0.21   55.53
 -15  -3   1   44.81   29.06
 -15   1   4  755.73   27.31
  -6  -4  -1   90.85   26.79
  -5  -5  -1   40.85   29.05
  -1   3   5   -3.69   16.63
   3   1   1  690.15   17.56
   9   1   1  176.42   17.71
  14   0   0  744.52   33.04
  17   1   2  221.15   34.30
 -37  -3  10    5.89   62.40
 -35  -3   9    3.81   64.93
 -33  -5   8   -5.40   76.59
 -33  -1   9   39.83   50.84
 -31  -5   7   40.68   71.84
 -31  -1   8    2.72   45.59
 -29  -3   6   -4.71   52.87
 -29  -1   7   37.30   41.61
 -21  -5   3   15.14   43.95
 -15  -1   2  162.40   23.78
   7   3   5  665.36   36.26
  11   1   1   68.98   20.56
  12   2   3  174.48   29.83
  15  -1  -1  123.66   19.71
  20   0   1    4.73   30.23
 -36  -2  10    3.07   55.17
 -33  -3   8   18.87   53.10
 -31  -3   7   22.71   50.71
 -28  -2   6   59.40   42.00
 -24  -4   4    3.91   43.96
 -23  -7   5   -3.89   68.99
 -22  -6   4   55.89   59.42
 -20  -2   3   99.22   32.82
 -18  -4   2   -3.73   40.03
 -16  -6   2  214.30   54.50
 -12  -6   1  357.53   52.07
  -5  -3  -1   95.06   19.74
   9   3   5   29.50   30.23
  21  -1   0   14.12   28.61
 -32  -2   8  134.00   51.08
 -25  -7   6   -9.24   74.19
 -24   0   6   25.71   30.34
 -23  -5   4   -2.19   52.01
 -21  -1   4   17.20   27.74
 -17  -5   2  155.82   48.58
 -10  -4   0   42.77   31.62
  -9  -5   0  283.46   39.74
  16   0   0  320.14   29.73
 -26  -4   5   -2.78   48.12
 -26   0   7    2.70   33.05
 -24  -6   5   70.25   66.01
 -14  -4   1   15.00   31.68
  -3   3   5   20.28   13.81
   8  -2  -2  621.97    8.57
  13   1   1   51.23   20.66
  14   2   3   -0.40   25.91
 -34  -4   9   -5.79   70.60
 -32  -4   8   -4.43   65.95
 -28  -4   6   -1.77   51.23
 -28   0   8  111.76   39.86
 -25  -5   5    8.86   52.34
 -23  -3   4   46.34   39.04
 -22  -2   4   88.57   38.67
 -20  -4   3    9.11   43.75
 -18  -6   3  101.73   58.66
 -18   0   4    6.19   21.34
  -8  -2   0   77.74   20.26
  12  -2  -2   27.89   10.75
  17  -1  -1   16.76   21.38
 -37  -3  11   23.54   69.49
 -28  -6   7    2.74   71.36
 -27  -5   6   -5.01   60.85
 -26  -6   6    1.42   62.41
 -25  -3   5   14.68   45.83
 -23  -1   5    1.21   29.82
 -19  -5   3   16.95   48.00
 -13  -3   1   58.90   31.10
 -12  -2   1  132.76   26.33
  -9  -3   0   44.34   24.12
  -4  -4  -1   30.92   21.57
   1   1   1   25.69    5.51
  15   1   1   72.77   23.89
  18   0   0  111.79   27.78
 -35  -3  10   31.61   66.48
 -31  -5   8   90.43   68.80
 -29  -5   7  116.36   64.37
 -24  -2   5   45.15   40.63
 -21  -7   5   -6.98   60.15
 -14  -6   2  726.10   61.78
  -2  -2  -1  325.44   17.26
 -36  -2  11    0.31   57.60
 -33  -3   9   12.24   60.24
 -31  -3   8   -4.92   56.67
 -29  -3   7   19.88   54.35
 -25  -1   6   32.69   33.18
 -23  -7   6    5.56   70.33
 -22  -4   4   -0.79   41.60
 -20  -6   4   18.85   52.11
 -17   1   5   57.99   18.61
 -16  -4   2   49.00   40.09
  -6   0   1    2.66    7.97
  19  -1  -1   11.28   23.94
 -34  -2  10   15.96   51.63
 -31  -1   9   25.97   46.53
 -29  -1   8   20.22   44.77
 -27  -1   7   16.63   34.83
 -26  -2   6   28.43   38.10
 -21  -5   4    0.79   49.74
 -20   0   5   -3.95   25.95
 -14   0   3    1.87   16.16
  -8  -4   0   30.78   28.27
  -7  -5   0   12.61   31.62
  -3  -3  -1    6.53   15.03
   6   2   2   51.16   16.61
   7   3   4  867.75   39.31
   8   2   2 1253.27   38.53
  17   1   1  110.41   27.62
 -30  -2   8  400.42   54.28
 -28  -2   7  239.69   46.66
 -24  -4   5    9.07   45.88
 -22  -6   5   31.43   53.34
 -18  -2   3  103.24   30.67
 -16  -6   3  487.37   60.10
 -12  -4   1   17.78   29.17
  16  -2  -2  236.58   19.89
  20   0   0  107.59   27.36
 -37  -3  12   -0.26   70.41
 -34  -4  10   -2.19   62.63
 -32  -4   9   10.55   64.49
 -26  -4   6    6.13   47.72
 -23  -5   5   24.55   49.59
 -21  -3   4    0.55   38.26
 -19  -1   4   42.81   28.84
 -10   0   2  931.17   26.96
   3   3   4  332.11   25.05
   4   2   2   35.42   13.27
  11   3   4    4.18   29.25
  19   1   1    9.53   31.37
 -30  -4   8   19.71   53.23
 -28  -6   8   -0.07   71.02
 -28  -4   7   -8.19   49.64
 -26  -6   7   15.09   60.10
 -25  -5   6    5.65   55.99
 -22   0   6   42.45   28.70
 -19  -7   5   11.61   62.84
 -18  -4   3    5.60   35.10
 -17  -5   3   51.28   45.39
 -15  -3   2  120.48   31.18
  -2  -4  -1  167.28   23.43
  14   2   2   19.31   24.36
  21  -1  -1   47.50   26.63
 -31  -5   9   94.67   67.50
 -29  -5   8  128.12   63.94
 -27  -5   7    6.76   52.79
 -21  -7   6   24.91   65.90
 -20  -2   4   46.12   30.24
 -18  -6   4   76.01   55.45
  -5   3   5   42.67   10.88
  16   2   2    7.64   30.00
  22   0   0 1910.44   60.57
 -33  -3  10   66.35   59.96
 -26   0   8   20.04   34.14
 -24   0   7    2.51   29.53
 -23  -7   7    0.41   66.27
 -21  -1   5    5.78   27.92
 -20  -4   4   13.82   40.85
 -13   1   4   40.90   12.78
 -11  -3   1  195.93   27.72
  -7  -3   0   68.84   18.84
  -6  -2   0   29.11   14.87
   1   3   4   32.23   16.84
 -34  -2  11   -8.66   52.16
 -31  -3   9   18.12   48.20
 -29  -3   8   11.22   50.37
 -25  -3   6   -5.45   37.72
 -22  -2   5    2.52   33.02
 -20  -6   5   34.63   54.54
 -19  -5   4   70.89   45.81
 -14  -4   2   35.25   29.92
 -13  -5   2 1073.00   54.34
 -10  -2   1   29.68   17.57
  -5  -5   0  246.90   32.42
  12   0  -1    6.81   11.77
  14   0  -1   -5.71   16.64
 -37  -3  13  -18.07   64.68
 -34  -4  11    6.55   63.68
 -32  -2  10    1.24   49.94
 -31  -1  10    6.71   41.77
 -23  -1   6    9.67   31.35
 -22  -4   5    8.22   41.72
 -21   1   7   52.61   22.69
 -17  -3   3   11.44   28.23
 -16   0   4  264.75   22.71
 -14  -6   3  111.17   45.62
  -9  -5   1  133.04   34.73
  -6  -4   0  138.25   26.49
   2   2   2  339.64   15.46
  10   0  -1   -1.64    9.06
  11   1   0   63.61   16.11
  13   1   0  195.96   23.06
  16   0  -1    3.49   19.09
 -32  -4  10   14.83   59.38
 -30  -2   9   -9.55   42.76
 -29  -1   9   12.86   39.32
 -28  -2   8   35.65   40.71
 -27  -1   8   22.78   34.17
 -26  -2   7   30.05   37.91
 -24  -6   7   10.20   58.24
 -24  -2   6   46.03   32.27
 -22  -6   6   66.33   50.14
 -21  -5   5   35.34   40.96
 -15  -1   3 1207.87   39.91
 -10  -6   2    2.38   38.54
 -10  -4   1   23.14   24.25
   9   1   0   -1.63   12.20
  15   1   0   10.26   18.42
 -31  -5  10   -3.80   62.21
 -30  -4   9   -4.23   46.97
 -28  -6   9   -9.18   58.57
 -28  -4   8    4.49   48.39
 -26  -6   8    4.34   54.88
 -26  -4   7   -1.98   45.13
 -24  -4   6   18.45   38.91
 -23  -5   6   -0.82   46.52
 -19  -7   6  247.40   61.30
 -15  -5   3  332.32   43.62
  -1  -3  -1  156.70   15.10
  17   1   0  290.95   28.15
  18   0  -1   -0.03   18.15
 -29  -5   9   29.01   55.05
 -27  -5   8   -5.35   46.19
 -25  -5   7   10.49   44.42
 -19  -3   4  107.84   30.62
 -16  -6   4   73.36   44.61
 -16  -4   3    6.20   29.16
   8   0  -1    1.93    7.36
   9   3   3    8.85   20.91
  11   3   3    8.48   22.71
 -23  -7   8   12.01   58.56
 -21  -7   7   53.27   54.09
 -18   0   5    2.18   16.94
 -13  -3   2  118.86   24.38
   7   1   0  257.22   14.56
   7   3   3   26.66   18.41
  13   3   3    4.11   22.13
  19   1   0   62.38   23.06
  20   0  -1    0.11   19.04
 -34  -2  12    7.04   41.28
 -21  -3   5   30.28   28.33
 -11  -1   2  860.28   27.66
  12   2   1  162.47   20.13
 -16  -2  -9  415.41   62.48
 -14   0  -7   -5.51   27.24
 -13  -3  -9   -0.47   49.99
 -12  -4  -9   -6.61   46.38
  -4  -6  -6   14.10   51.88
  -3   1  10    7.57   21.94
  -2  -6  -5   12.25   45.43
   0  -4  -5   13.15   32.76
   0   0   9   -5.07   20.64
   1  -5  -4   46.27   29.69
   3  -1   4   15.35    6.51
 -13  -5  -9   11.72   50.03
 -10  -6  -8   14.28   48.55
  -9  -7  -7   25.02   56.35
  -7  -3  -8  181.03   37.47
  -6  -6  -7   18.61   45.72
   1  -1  10   41.84   17.92
 -11  -5  -9    4.67   34.99
 -11   3   3  177.59   10.03
 -10  -4  -9    9.16   30.53
  -7  -5  -8   17.26   39.56
  -6  -4  -8   13.45   29.99
  -6   2   9  131.50   18.90
  -3  -1  -5   57.34   12.46
 -21  -3 -10    4.87   34.83
 -18  -4 -10    8.12   35.77
 -11   1  -5   27.41   11.60
  -8  -6  -8    8.79   34.44
  -8  -2  -8    9.35   16.60
  -6   0  -5   -4.53    8.37
   2  -4  -4   68.83   16.30
 -23  -3 -10    0.26   33.37
 -19  -3 -10   -1.84   29.76
 -17  -3 -10    7.25   30.93
 -16  -4 -10   18.37   31.33
 -12  -6  -9    2.56   33.41
 -12  -2  -9   39.15   24.17
 -12   0  -7    1.46   14.02
  -9  -5  -9    9.35   29.22
  -7  -1  -7   40.88   15.81
  -3  -5  -7   29.34   22.82
  -3  -3  -7   88.42   17.35
  -3   1   9    6.03   12.32
  -1  -5  -6   17.15   19.98
  -1  -3  -6    1.02   13.73
 -15  -5 -10   69.15   36.29
 -15  -3 -10   19.44   28.33
 -14  -4 -10    3.16   26.50
 -11   3   9   13.11   12.87
  -9  -3  -9   11.25   20.90
  -8  -4  -9    5.54   22.43
  -5  -5  -8   12.44   23.64
  -5  -3  -8   89.82   20.05
  -4  -6  -7   29.12   25.10
  -4  -2  -7   27.74   15.41
  -2  -6  -6   18.48   21.97
  -2  -2  -6   33.48   13.18
  -2   0  11    1.98   14.46
  -1  -1  -4   16.61    6.55
   1  -1  -2 2430.93   22.67
   3  -5  -3   45.47   14.90
 -20  -2 -10    4.80   29.96
 -13  -5 -10    3.00   33.41
 -11   3   4   25.20    8.47
 -11   3   8   11.31   13.35
 -10  -6  -9    1.00   32.02
 -10   2  -2  681.68   12.68
  -9  -7  -8   -3.55   33.30
  -6  -6  -8   14.39   28.29
  -4  -4  -8    3.76   19.46
  -2  -4  -7   10.46   15.79
   1  -5  -5    1.36   16.18
   1  -3  -5   -0.98   11.35
   1  -1   9   30.70   12.26
   3  -3  -3  778.80   19.19
   5  -3   1   64.93    5.99
 -18  -2 -10   -3.35   24.19
 -15  -1  -9   12.81   21.44
 -13  -3 -10   -0.86   23.76
 -11   3   7   68.12   14.62
 -10  -2  -9    0.67   17.75
  -7  -5  -9    0.82   26.76
  -6  -2  -8   -1.15   17.74
   0   0   7    2.40   10.11
   4  -2   4    1.25    6.56
 -11  -5 -10   14.86   33.95
 -11  -3 -10   37.48   30.32
 -11   3   5  161.18   13.55
 -11   3   6   34.89   12.71
 -10  -4 -10   11.38   29.19
 -10   0  -7    3.90   14.51
  -8  -6  -9   -5.74   36.30
  -7  -3  -9   71.92   21.56
  -6  -4  -9   22.53   25.38
  -6   2   6   98.19   13.25
 -13  -1  -9    7.48   22.53
  -8   2  10   47.02   19.98
  -7  -7  -8    4.53   38.72
  -6   2   4   12.96    7.07
  -6   2   5   53.71   10.03
  -3  -5  -8   -4.92   29.00
  -2   0  10  107.02   18.79
  -1  -5  -7   18.87   23.08
   2  -4  -5   64.93   17.41
 -19  -3 -11   22.11   42.76
 -16  -4 -11    1.93   39.84
  -9  -5 -10   12.10   42.20
  -4  -6  -8   14.83   33.79
  -3  -3  -8   22.98   22.78
  -3   1   7   37.77   12.11
  -2  -6  -7    5.78   33.76
  -1  -1  11    2.77   19.23
   0   0   6  622.84   21.02
   3  -5  -4  100.14   21.88
   4  -4  -3  325.61   21.50
   4  -2   3   84.90    6.79
 -17  -3 -11   21.42   37.55
 -14  -4 -11    9.89   41.75
 -12  -2 -10  124.35   35.20
 -10  -6 -10   -3.77   49.36
  -8  -4 -10   57.64   34.18
  -6  -6  -9    5.37   39.91
  -5  -5  -9    7.40   32.43
  -5  -1  -7   18.20   16.89
  -3  -1  -6    4.10   11.83
  -2  -4  -8   -6.28   29.25
  -2   0  -3   -2.32    7.19
  -1  -3  -7   -2.45   19.19
   1  -5  -6   10.01   25.90
   1  -1   8   11.81   14.68
 -15  -3 -11   24.17   38.26
 -13  -5 -11   21.87   55.59
 -12  -4 -11   11.98   48.21
 -12   0  -8   20.59   26.51
 -11  -1  -9   17.02   25.65
  -9   1  -5  106.60   16.23
  -8   2   9  754.21   35.69
  -7  -1  -8   59.94   25.30
  -5   1  10    6.47   18.70
  -4  -4  -9  196.35   38.32
  -4  -2  -8   53.82   25.87
  -2  -2  -7   31.06   22.87
   0  -4  -7  118.41   28.91
   3  -3  -4  169.34   18.01
   5  -3   0   -1.91    9.66
 -13  -3 -11  160.08   50.53
 -13   3   9    9.11   24.81
 -10  -2 -10   28.94   39.65
  -7  -5 -10    3.01   42.10
  -7   1  -4 1174.89   27.23
  -6   0  -6 1129.29   34.97
  -3   1   6  397.30   20.93
   1  -3  -6   -0.22   19.64
 -18  -2 -11    1.49   48.73
 -16  -2 -11    8.67   48.99
 -15  -1 -10   21.27   41.90
 -11  -5 -11   25.99   56.02
 -11   1  -6   17.98   22.80
 -10  -4 -11    5.52   54.87
  -8   0  -7   -1.25   24.04
  -7  -7  -9   -2.71   62.14
  -6  -4 -10   49.34   45.95
  -6  -2  -9  105.47   34.62
  -4   0  -5    0.22   14.00
  -2  -6  -8   96.89   47.11
  -2   0   9    5.71   20.68
  -1  -1  -5  419.91   22.42
   0   0   5    3.10    8.94
   2  -4  -6   35.58   27.16
   2  -2   8    7.45   19.13
 -11  -3 -11   26.68   45.66
  -9  -1  -9   37.17   34.01
  -4  -6  -9   51.18   53.06
  -3  -5  -9   28.05   41.09
  -3   1   5 1275.18   31.58
  -1  -5  -8    0.14   35.71
   0  -6  -7   13.54   41.58
   1  -1  -3 5846.17   55.91
   4  -4  -4   28.44   22.60
 -14  -2 -11   45.26   45.51
 -13  -1 -10  307.01   49.21
  -9  -5 -11   31.75   55.27
  -6  -6 -10    2.66   58.38
  -5  -5 -10   64.10   52.71
  -5   1   9   57.09   22.43
  -4   0  11    1.96   26.88
  -3   1   1  730.90   11.96
  -1  -1  10   58.34   25.50
   1  -5  -7  147.97   38.58
 -17  -3 -12    1.05   59.75
 -14  -4 -12   30.73   60.35
 -13   3   7   25.17   21.25
 -10   0  -8  231.92   33.02
  -9  -3 -11   17.44   48.97
  -8  -4 -11   11.57   47.13
  -8  -2 -10   48.93   35.64
  -3  -3  -9  738.82   48.65
  -2  -4  -9  392.11   44.20
   0  -4  -8   22.07   34.89
   0   0   4  413.02   15.97
 -15  -3 -12   30.67   53.15
 -13   3   6    9.56   18.17
 -12  -4 -12   22.24   58.91
 -12  -2 -11   58.03   41.51
 -10   2  10  268.32   29.35
  -8   2   7 2823.26   51.09
  -7  -5 -11   -0.20   48.71
  -7   1  11    5.92   24.44
  -5  -3 -10  317.79   41.81
  -4  -4 -10   72.27   40.38
  -3  -1  -7  113.80   25.60
  -3   1   4 7139.05   61.42
   1  -3  -7   40.76   26.96
   3  -3  -5   23.23   19.14
 -13  -3 -12  568.85   60.49
 -13   3   5  119.53   16.08
 -11  -5 -12   24.16   59.51
 -11  -1 -10   -1.28   27.62
  -8  -6 -11    1.93   50.79
  -7  -1  -9   59.58   28.30
  -4  -2  -9   86.40   27.42
  -3   1   3 3470.12   36.32
  -2  -6  -9   17.45   45.65
  -2  -2  -8   10.35   22.47
  -2   0   8  142.54   18.37
  -1  -5  -9   35.25   33.04
   2  -4  -7   75.93   27.87
   3  -5  -6  152.68   31.34
 -15   3   9   42.01   16.53
 -10  -4 -12   -1.16   34.30
 -10  -2 -11   20.06   32.39
  -6  -4 -11   16.43   33.47
  -5   1   8  147.21   16.79
  -4  -6 -10    9.45   37.34
  -3  -5 -10    1.02   32.48
  -3   1   2 1400.26   18.07
   0  -6  -8   22.38   34.24
   0   0   3   -0.80    4.12
   1  -5  -8  135.93   31.33
   2  -2  -5  245.99   16.79
   4  -4  -5   16.33   18.55
 -11  -3 -12  137.80   30.55
  -9  -5 -12   20.23   34.31
   0  -2  -7   16.90   16.93
 -14   2 -13   15.04   45.63
 -14   2  -4   25.79   19.34
  -8   0 -15   -4.79   45.51
  -5  -1  -7   25.30   19.79
   0  -2 -13 1263.50   54.71
   0  -2 -10   52.15   21.72
   6   2   4  504.23   24.06
  12   2   4    0.25   20.80
  18   0   1    4.75   18.94
 -13   1 -10  330.68   39.90
 -13   1  -9   14.33   26.71
 -13   1  -8  761.70   40.79
 -11   1 -15   -0.57   49.56
 -10   0 -11   -4.73   32.85
 -10   0 -10  912.05   45.48
 -10   0  -9    2.20   23.71
  -5  -1 -14    3.93   34.61
  -3  -1 -17   -9.16   43.94
  -1   3   4   99.79   14.62
   0  -2 -14  185.87   38.78
   0  -2  -9    5.94   17.71
   2  -2 -17   -7.24   43.75
   2   4   5   23.73   19.04
   4  -2 -19   21.37   49.67
  10   2   4  132.05   20.03
 -14   2 -14   -8.37   47.11
 -13   1 -11  295.55   41.50
 -13   1  -7   96.15   23.43
 -10   0 -12    6.85   35.98
 -10   0  -7   -5.14   20.96
 -10   2   0 1779.26   19.83
  -8   0 -16  511.80   60.37
  -5  -1 -15   41.39   42.41
   0  -2 -15  307.40   44.72
   7  -3 -12   86.44   26.42
  17  -1  -1   13.93   13.74
 -13   1 -12   64.73   39.53
 -13   1  -6   81.30   22.73
 -11   1 -16    5.77   49.11
 -11   1  -3  998.33   27.19
 -10   0 -13    6.56   37.86
  -8   0  -4  206.21   15.98
  -5  -1  -6  187.43   20.06
  -3  -1 -18    5.83   51.89
   0  -2  -8    7.50   15.41
   2  -2 -18   27.21   47.10
   4   4   5   -0.35   19.48
   6   0   1   -0.37    5.91
   7  -3 -11   10.33   21.46
   8  -2  -4   41.91    3.83
  16   0   1   -1.18   13.87
 -16   2 -10  124.59   37.04
 -16   2  -9  419.92   40.37
 -16   2  -8  640.28   41.24
 -13   1 -13   -9.00   41.64
 -10   0  -6  232.10   23.72
  -7  -1 -11    1.71   28.52
  -7  -1 -10  348.08   33.73
  -5  -1 -16  -13.00   43.68
   1   1   2   10.85    6.44
   2  -2  -6    3.71   10.01
   6   4   5  170.18   24.16
   9  -3  -9  130.12   16.69
  14   0   1   -3.24   13.71
 -16   2 -11   12.24   36.68
 -16   2  -7  860.00   41.27
 -14   2  -3    1.74   13.56
 -13   1  -5   13.95   17.79
 -10   0 -14  275.49   44.74
  -7  -1 -13   24.45   35.72
  -7  -1 -12   72.88   31.39
  -7  -1  -9   91.62   23.57
  -3  -1  -4   18.30    9.51
  -2  -2 -13  288.89   37.98
  -2  -2 -11   50.84   26.62
  -1  -1  -3  390.65   12.70
   2  -2 -19   97.70   53.99
   4  -2  -5  410.35   14.37
   7  -3 -10   11.99   18.95
   8   0   1   -4.50    7.73
 -16   2  -6  280.81   28.20
 -13   1 -14   -0.59   44.07
 -10   0 -15   -4.40   44.51
  -7  -1 -14    5.79   37.68
  -7  -1  -8   36.50   19.96
  -5  -1 -17    2.92   48.64
  -2  -2 -14  163.08   37.52
  -2  -2 -10  135.84   23.71
   0  -2  -7   49.22   14.58
   0   2   3    0.17    7.81
   1   3   4   34.12   13.47
   5  -3 -13   77.89   27.23
  10   0   1    1.10    9.20
  12   0   1   -0.66    9.72
  17   1   2  250.80   23.95
 -12   2  -1  169.62   10.89
  -2  -2 -15   12.72   38.45
  -2  -2  -9   44.67   18.99
   0  -2 -18   14.58   45.46
   5  -3 -14    2.11   28.69
   5  -3 -12    8.50   23.63
 -16   2  -5   48.07   20.30
 -13   1 -15   -0.10   42.23
 -12   0 -11    2.30   32.49
 -12   0 -10  434.90   38.16
 -12   0  -9    2.94   26.71
 -10   0 -16   10.80   48.78
 -10   0  -5   -5.92   14.00
  -7  -1 -15   -4.40   37.34
  -7  -1  -7   64.17   18.29
  -6   0  -2   49.20    6.99
  -5  -1  -5  183.13   15.44
   3   3   4  327.94   20.26
   5  -3 -11    0.82   20.42
 -15   1 -11    1.14   35.82
 -15   1 -10   50.09   29.45
 -15   1  -9   32.53   26.07
 -15   1  -8  119.72   28.75
 -13   1  -4   -2.61   14.90
 -12   0 -12   19.35   31.91
 -12   0  -8   22.33   23.91
  -9   1  -1  177.72    9.68
  -8   0  -3   -0.25    9.38
  -7  -1 -16   72.11   46.58
  -2  -2 -16    7.50   36.39
  -2  -2  -8    1.06   17.22
   7  -3  -9  128.29   17.08
  11   3   4   19.66   18.10
  15   1   2    7.46   14.82
 -15   1 -12   17.64   37.69
 -15   1  -7  723.96   36.69
 -12   0 -13    2.75   34.23
 -12   0  -7   -3.54   20.58
  -9  -1 -11  123.39   32.32
  -4  -2 -12   15.03   29.22
  -2  -2 -17    1.82   41.76
   3   1   2  314.85   12.80
   5  -3 -10   27.85   18.35
   5   3   4  126.81   16.51
   7   3   4  825.26   30.36
   9  -3  -8   49.81   11.86
   9   3   4  183.74   19.99
  14   2   3    2.90   16.45
 -16   2  -4   40.41   18.64
 -15   1 -13    1.93   40.12
 -14   2  -2    9.11   12.39
 -12   0 -14  295.45   47.59
 -11   1  -2 2264.52   33.37
  -9  -1 -13   17.32   35.77
  -9  -1 -12   97.17   31.01
  -9  -1 -10    3.82   23.32
  -9  -1  -9   18.00   23.77
  -7  -1 -17    3.36   47.62
  -7  -1  -6   12.33   14.47
  -4  -2 -14    0.58   35.47
  -4  -2 -13    1.79   27.96
  -4  -2 -11  397.73   31.90
  -4  -2 -10   47.70   24.44
   0  -2  -6  344.15   17.96
   2   2   3  592.66   18.82
   3  -3 -15    9.30   32.76
   3  -3 -14   46.81   30.16
   3  -3 -13   55.33   27.63
   3  -3 -12  141.53   26.95
  12   2   3  180.61   20.81
  13   1   2   83.15   15.14
 -15   1 -14    5.65   43.18
 -15   1  -6  126.59   23.27
 -12   0 -15    3.55   44.09
 -10   0  -4  919.45   27.49
  -9  -1 -14    9.07   40.02
  -7   1   0  211.47    6.31
  -4  -2 -15   35.24   37.76
  -4   0  -1    0.44    2.92
  -2  -2 -18   -4.82   44.74
  -2  -2  -7   45.38   15.91
   0   4   4   64.08   15.04
   2  -2  -5  262.43   12.84
   3  -3 -16    7.45   35.38
   3  -3 -11   11.16   20.73
   6  -2  -4   15.00    4.41
 -12   0  -6  504.91   27.04
  -9  -1 -15   51.37   43.45
  -9  -1  -8  102.26   21.57
  -4  -2 -16   -4.38   39.41
  -4  -2  -9   84.59   20.31
   4   2   3  112.38   12.63
   5  -3  -9   83.87   16.84
   5   1   2  932.83   21.11
  10   2   3   65.33   14.78
  -5  -1  -4   20.52    8.92
   2   4   4   35.67   15.73
   3  -3 -10   11.37   18.87
   6   2   3   54.64   12.23
   7  -3  -8    8.72   12.09
   8   2   3  203.18   16.61
  19   1   1    1.75   17.74
 -15   1  -5    6.91   18.00
 -14   0 -12    1.04   34.88
 -14   0 -11   14.14   32.62
 -14   0 -10    5.46   26.48
 -14   0  -9    1.45   26.87
 -13   1  -3   -0.89   11.08
  -9  -1 -16   39.93   41.47
  -9  -1  -7   32.88   17.63
  -7  -1  -5  477.58   22.42
  -4  -2 -17    3.12   42.17
  -4  -2  -8   37.98   18.70
  -3   3   3 1295.13   22.96
   1  -3 -14    4.22   29.55
   1  -3 -13   92.16   29.23
   1  -3 -12  396.57   32.00
   4   4   4   14.09   16.48
   6   4   4   54.74   18.96
 -17   1 -11   56.46   35.47
 -17   1 -10   13.07   32.06
 -17   1  -9  174.90   33.28
 -16   2  -3   -7.55   14.64
 -14   0 -13    1.05   37.83
 -14   0  -8   80.14   25.11
 -12   0  -5   -3.73   16.17
 -11  -1 -11   59.07   31.16
  -6  -2 -14   -4.50   35.21
  -6  -2 -13   54.47   29.67
  -6  -2 -12   -1.16   25.09
  -6  -2 -11  360.78   34.17
  -3  -1  -3  764.90   17.64
   1  -3 -16   21.62   38.09
 -17   1 -12    2.14   37.64
 -17   1  -8   70.92   26.82
 -14   0 -14   -0.50   40.54
 -11  -1 -13   57.49   35.71
 -11  -1 -12   68.16   30.65
 -11  -1 -10    4.54   23.52
  -6  -2 -15   14.76   37.68
  -6  -2 -10   73.13   22.51
  -2  -2  -6   34.49   12.63
   1  -3 -17   15.10   40.02
   1  -3 -11   25.60   21.54
  22   0  -1   -1.13   16.15
 -17   1 -13   11.09   37.03
 -17   1  -7   73.35   23.86
 -14   0 -15    1.76   41.88
 -14   0  -7    0.13   20.92
 -11  -1 -14    6.97   36.52
 -11  -1  -9   12.62   21.56
  -9  -1  -6   33.51   17.16
  -6  -2 -16  -10.07   38.83
  -6  -2  -9   79.79   22.56
  -4  -2  -7   37.71   16.86
   5  -3  -8   23.65   12.64
   9  -3  -7   14.12    9.20
  16   2   2    0.22   17.37
  17   1   1   90.34   16.02
 -15   1  -4   28.56   16.07
 -11  -1 -15    8.16   38.45
 -11  -1  -8  573.53   33.30
 -10   0  -3   -0.62   10.08
  -8   0  -2  363.42   13.85
  -6  -2 -17    6.96   43.37
  -1  -3 -15   23.73   33.18
  -1  -3 -13  113.69   30.47
   0  -2  -5  309.16   14.05
   1  -3 -10   41.07   17.53
   4  -2  -4  257.50    9.36
 -14   0  -6  153.76   22.06
  -1  -3 -16    2.96   37.51
  -1  -3 -12   63.31   25.92
  -1   3   3   86.25   10.49
  11   3   3   19.89   15.34
  17  -1  -2    4.78   10.07
 -16   0 -11    6.61   33.25
 -16   0 -10   12.57   29.92
 -12   0  -4  310.13   19.96
 -11  -1  -7  107.77   21.70
  -8  -2 -14    6.58   37.29
  -8  -2 -13   16.72   29.06
  -8  -2 -12   23.75   27.25
  -8  -2 -11   -4.31   26.82
  -6  -2  -8   -7.25   16.29
  -1  -3 -17   15.86   40.44
  -1  -3 -11 1546.28   46.60
   7  -3  -7  135.10   12.48
  14   2   2   12.75   14.42
  15   1   1   59.00   15.55
  20   0  -1   -5.00   15.12
  21   1   0    6.91   17.74
 -16   0 -13    2.92   39.48
 -16   0 -12    3.66   32.37
 -16   0  -9    6.70   27.75
 -14   2  -1   23.55    8.92
 -13  -1 -12  120.35   35.21
 -13  -1 -11  261.36   35.87
  -8  -2 -15   18.20   38.82
  -8  -2 -10   29.32   25.25
  -7  -1  -4  932.97   24.92
  -1  -3 -18    0.07   40.98
   9   3   3   12.58   13.66
 -19   1 -12    7.75   37.97
 -19   1 -11    8.29   36.91
 -19   1 -10   17.58   32.94
 -19   1  -9   -5.57   28.60
 -17   1  -5  657.20   29.80
 -16   0 -14    7.02   40.71
 -16   0  -8  167.67   28.81
 -13  -1 -14   18.48   40.00
 -13  -1 -13   12.21   32.95
 -13   1  -2   68.46   10.69
 -11   1  -1   57.11    8.06
  -9  -1  -5   99.36   15.32
  -8  -2 -16   -1.07   41.45
  -3  -3 -14   17.17   31.20
  -3  -3 -13   88.12   30.09
  -1  -3 -10  271.14   25.68
   1   3   3    5.57    9.37
   7   3   3   42.60   13.25
  12   0   0  454.96   16.45
 -19   1 -13   14.24   40.24
 -19   1  -8    7.34   25.95
 -16   2  -2    5.40   11.83
 -15   1  -3   11.12   14.13
 -14   0  -5   -0.82   16.15
 -13  -1 -15   15.67   42.79
 -13  -1  -9   17.75   23.21
  -8  -2  -9   89.92   21.44
  -6  -2  -7    8.01   16.42
  -5  -1  -3  285.38   12.68
  -3  -3 -16    1.10   36.84
  -3  -3 -15    3.58   30.83
  -3  -3 -12    7.23   26.20
  -2  -2  -5  111.08   12.01
  -1  -1  -2    6.68    3.79
   3   3   3    9.48   11.29
   5   3   3   59.36   12.66
  12   2   2    5.61   12.46
  13   1   1   46.30   13.15
 -16   0  -7   -2.54   21.96
 -11  -1  -6   11.49   15.57
  -7   3   2   28.27    6.05
  -6   0  -1    1.96    4.35
  -3  -3 -17    1.12   39.37
  -3  -3 -11  140.08   26.29
   2  -2  -4   88.45    7.42
   5  -3  -7   15.78   10.96
 -19   1  -7   -4.38   24.53
 -10  -2 -14   38.50   36.65
 -10  -2 -13    1.08   32.24
 -10  -2 -12   37.84   30.93
 -10  -2 -11   21.27   28.44
  -8  -2  -8   -6.64   19.07
  -1  -3  -9  101.99   19.60
   1  -3  -8    5.13   14.18
   8   4   3   13.68   16.50
  18   0  -1    0.77   13.67
  19   1   0   80.24   15.58
 -17   1  -4  219.00   21.28
 -10  -2 -15    0.10   40.10
 -10  -2 -10   21.71   26.14
  -3  -3 -10  967.88   37.90
   0   4   3   49.82   13.25
   6   4   3   35.74   16.16
  10   0   0  143.87    9.87
 -19   1  -6  148.09   24.74
 -18   0 -13   -5.84   38.66
 -18   0 -12   20.75   36.98
 -18   0 -11   -2.50   31.04
 -18   0 -10    1.27   30.21
 -16   0  -6  104.56   19.84
 -15  -1 -13   12.96   37.14
 -15  -1 -12    7.83   34.29
 -15  -1 -11    8.71   32.63
 -13  -1  -7   63.46   19.33
 -12   0  -3    0.03    9.46
  -6  -2  -6   91.97   16.70
  -5  -3 -16   -2.10   36.91
  -5  -3 -13   42.88   30.42
  -5  -3 -12   18.74   26.94
  -2   2   2  350.37   10.32
   2   4   3   19.22   13.98
   4   4   3    4.05   14.02
  11   1   1   75.34   11.37
 -18   0  -9    2.90   24.81
 -15  -1 -14    9.55   41.23
 -15  -1 -10   42.50   26.75
 -14   0  -4   31.76   13.59
 -11  -1  -5   45.04   16.16
 -10  -2  -9   -4.83   22.29
 -10   0  -2  190.36   11.33
  -9  -1  -4  642.86   22.40
  -8  -2  -7    7.59   17.91
   8   2   2 1242.69   27.94
  13   3   2   10.01   14.78
 -18   0  -8   27.15   26.08
 -15  -1  -9   23.20   24.14
  -9   1   0    1.04    4.15
  -5  -3 -11   17.01   22.59
  -3  -3  -9  558.10   29.27
  -1  -3  -8   54.97   16.65
   0  -2  -4   81.54    8.41
   8   0   0   71.58    7.24
  16   2   1   14.33   14.08
  17   1   0  306.27   19.83
 -21   1  -9    8.06   29.33
 -19   1  -5  833.07   33.32
 -16   0  -5   -0.71   17.72
 -13  -1  -6   79.98   19.92
 -12  -2 -14   40.21   38.94
 -12  -2 -13   34.05   35.81
 -12  -2 -12   17.21   32.35
 -10  -2  -8   71.35   21.97
  -7  -1  -3  174.33   11.67
   1  -3  -7   35.34   14.02
   6   2   2   51.41    9.17
 -21   1  -8   -1.30   27.07
 -18   0  -7    0.26   22.90
 -15  -1  -8   95.28   24.03
 -15   1  -2    3.36   11.15
 -12  -2 -15   -8.91   39.68
 -12  -2 -11   53.78   27.46
  -7  -3 -15   -4.43   36.26
  -7  -3 -14   20.65   34.31
  -7  -3 -13   14.62   32.11
  -3  -1  -2  200.23    8.35
   0   2   2   82.13    7.42
   4   2   2   31.02    8.79
  11   3   2   46.23   14.16
  16   0  -1    0.78   10.55
  19  -1  -3    3.05   10.72
 -21   1  -7    9.14   25.14
 -17   1  -3   -0.66   13.87
 -12  -2 -10  151.18   27.87
  -7  -3 -16    1.76   39.08
  -7  -3 -12    3.37   25.42
  -3  -3  -8   25.51   17.07
   2   2   2  353.32   12.59
 -20   0 -12   26.14   37.87
 -20   0 -11   -0.73   34.38
 -20   0 -10    6.67   32.62
 -17  -1 -13   25.12   39.56
 -17  -1 -12   13.20   32.90
 -17  -1 -11   42.15   33.87
 -16   2  -1   10.53   10.26
 -13   1  -1   30.53    8.41
 -12  -2  -9   69.17   25.93
 -10  -2  -7   31.17   19.08
  -8  -2  -6   33.19   14.85
  -7  -3 -11    9.83   25.96
  -5  -3  -9  663.64   32.20
  -2  -2  -4  112.69   10.31
   6   0   0  174.90    7.69
   7  -3  -6  108.90    9.52
   7   1   1   33.48    7.19
   9  -3  -6   15.96    6.46
  14   2   1   26.42   13.18
 -20   0  -9    0.94   30.37
 -17  -1 -10   22.40   27.19
 -14   0  -3   -2.28   12.83
 -13  -1  -5   -1.26   16.61
  -8   0  -1   -4.53    5.27
  -6  -2  -5   93.16   13.76
  -1  -3  -7    3.40   13.85
   5  -3  -6   10.39    8.32
   9   3   2  100.97   14.36
  15   1   0    6.27   12.69
  20   0  -2  120.79   16.00
 -21   1  -6   10.67   22.70
 -20   0  -8   18.23   27.01
 -19   1  -4  552.95   26.98
 -17  -1  -9  133.91   28.08
 -16   0  -4    9.14   15.76
 -14  -2 -14   11.86   40.01
 -14  -2 -13    5.15   37.35
 -14  -2 -12   75.30   36.55
 -12  -2  -8    5.99   21.65
  -9  -3 -15    6.23   37.72
  -9  -3 -14  151.82   38.51
  -9  -3 -13  206.53   37.90
  -7  -3 -10   -0.88   20.55
  10   4   2   82.97   16.34
 -17  -1  -8   53.34   26.61
 -15  -1  -6  103.61   21.46
 -14  -2 -11   30.94   27.87
 -12   0  -2    4.54    8.16
  -9  -3 -12   31.42   30.10
  -5  -3  -8  105.72   20.10
  -2  -4 -14   -0.69   28.97
   0  -4 -12   57.76   25.21
   3  -3  -6   61.74   10.66
   5   1   1  198.37    9.61
   7   3   2  104.04   14.77
  18   2   0   47.03   16.80
 -20   0  -7   -3.40   24.18
 -18   0  -5    0.89   18.95
 -14  -2 -10  128.98   28.33
  -9  -3 -11    7.07   27.35
  -7  -3  -9   96.25   23.00
  -5  -1  -2  669.16   15.61
  -5   3   2  129.55    8.29
  -3  -3  -7  102.40   16.94
  -2  -4 -13    0.20   27.15
   8   4   2   35.64   15.98
  12   2   1  199.46   15.63
  14   0  -1    0.52    8.43
  19   1  -1   10.30   13.93
 -21   1  -5  286.42   26.43
 -19  -1 -12   15.17   38.12
 -19  -1 -11    6.48   34.86
 -14  -2  -9 1399.70   49.48
 -12  -2  -7   16.02   20.03
 -10  -2  -6   42.59   16.12
  -8  -2  -5   57.60   15.65
  -4  -2  -4    7.00    8.24
   0  -4 -11   10.49   22.07
   1  -3  -6   13.53   11.06
   3   1   1  669.84   14.12
   5   3   2    5.60   11.07
 -22   0 -11   -5.56   36.43
 -22   0 -10  167.80   37.65
 -19  -1 -10   23.95   33.01
 -17  -1  -7   56.90   21.77
 -11  -3 -14  154.35   40.15
 -10   2   1   21.61    2.65
  -9  -3 -10    3.59   21.85
  -4  -4 -15    3.65   34.60
  -2  -4 -12   -1.04   25.19
  -1   1   1  656.65    9.83
   2  -4 -10   80.77   19.97
  13   1   0  200.71   15.11
 -22   0  -9   -1.72   31.18
 -20   0  -6   58.36   23.99
 -19  -1  -9    7.29   29.73
 -19   1  -3  135.80   18.31
 -17   1  -2  241.18   16.89
 -16  -2 -13   12.64   35.26
 -16  -2 -12   59.59   37.93
 -15  -1  -5    7.83   17.52
 -14  -2  -8   12.94   23.77
 -11  -3 -12  157.70   35.58
  -7  -3  -8  141.87   22.81
  -4  -4 -14    2.51   32.33
   1   1   1   33.15    4.62
   3   3   2   -0.37    9.59
   6   4   2    6.84   12.39
  10   2   1   78.20   13.00
  13   3   1    0.02   13.21
 -16  -2 -11   10.54   30.84
 -16   0  -3   -3.09   14.02
 -11  -3 -11   12.95   29.98
 -11   1   0   49.21    6.03
  -9  -3  -9   10.88   22.77
  -5  -3  -7   47.16   17.10
  -4  -4 -13    2.85   25.62
  -3   3   2  682.72   15.43
  -2  -4 -11    1.66   23.47
  -1  -3  -6    3.85   11.94
   0  -4 -10   94.21   20.95
  16   2   0   47.65   14.03
  18   0  -2    6.55   11.63
 -22   0  -8   22.94   26.22
 -21   1  -4  998.02   34.82
 -19  -1  -8    4.67   27.07
 -18   0  -4   63.51   16.74
 -16  -2 -10  122.62   29.57
 -15   1  -1   69.02   10.81
 -12  -2  -6   23.06   19.14
 -11  -1  -3  710.92   23.07
 -10   0  -1    1.11    5.64
  -7  -1  -2  142.18   10.41
  -4  -4 -12   23.29   28.04
  -1   3   2 1241.39   21.90
   1   3   2  139.08   10.90
   4   4   2    1.58   11.23
  22   0  -3   -1.12   13.07
 -20   0  -5   10.50   20.13
 -14  -2  -7   49.67   23.18
 -11  -3 -10   38.86   25.14
 -10  -2  -5   21.17   14.25
  -6  -4 -15    6.12   36.16
  -6  -4 -14   48.94   36.52
   2  -4  -9  133.20   20.26
   2   4   2   13.29   11.81
  17   1  -1   20.97   13.29
 -22   0  -7   -7.83   23.71
 -21  -1 -11   -3.18   36.16
 -19  -1  -7   -0.24   24.88
 -13  -3 -14   72.26   38.37
 -13  -3 -13  154.09   39.59
 -13  -3 -12  540.09   44.52
  -9  -3  -8    5.59   20.62
  -7  -3  -7    5.33   17.54
  -6  -4 -13    5.92   31.07
  -4  -4 -11   30.60   25.41
  -3  -3  -6   -2.68   11.43
  -2  -4 -10   97.27   23.41
   2  -2  -3  163.99    7.35
   8   2   1  707.88   21.24
  11   3   1   52.63   13.46
  12   0  -1   -1.06    6.99
  21   1  -2   -4.25   14.49
 -21  -1 -10   -5.17   30.35
 -18  -2 -12    3.40   38.39
 -18  -2 -11    3.41   36.09
 -16  -2  -8  543.90   37.44
 -15  -1  -4   43.10   17.47
 -13  -3 -11  155.64   33.86
   0  -4  -9  109.76   20.90
   0  -2  -3   -0.59    5.76
   4  -2  -3  341.73    7.74
  11   1   0   75.35    9.73
 -24   0  -9    0.27   34.15
 -22   0  -6   42.74   26.11
 -21  -1  -9    4.94   29.02
 -18  -2 -10    6.66   32.82
  10   4   1   76.09   16.58
  14   2   0  609.83   22.82
 -21  -1  -8   -4.29   28.52
 -21   1  -3  391.04   24.92
 -19  -1  -6  122.51   25.89
 -19   1  -2  163.17   18.18
 -18   0  -3    1.04   15.16
 -14  -2  -6   -0.84   17.34
 -13  -3 -10    3.28   28.71
 -13  -1  -3    0.86   11.85
 -12  -2  -5   15.99   17.56
  -9  -1  -2   46.59    8.64
  -8  -4 -14    1.92   32.51
  -8  -4 -13   24.67   33.35
  -6  -4 -11   24.09   27.14
  -5  -3  -6  738.19   26.72
  -4  -4 -10   62.09   21.88
  15   3   0   12.51   15.82
 -24   0  -8    2.64   31.24
 -20   0  -4  129.62   21.23
 -18  -2  -9  126.31   32.35
 -16   2   0   51.73    9.44
 -15  -3 -13   61.77   41.05
 -12   0  -1    0.73    7.63
 -11  -3  -8   64.48   21.63
  -9  -3  -7   -2.11   18.96
  -8  -4 -12   10.03   30.80
   9   3   1  266.31   17.02
  18   2  -1  177.51   17.60
 -23  -1 -11   16.88   38.15
 -15  -3 -12   31.63   33.75
 -13  -3  -9   -0.70   26.83
  -6  -4 -10   32.35   24.75
   1  -3  -5    2.58    8.33
   2  -4  -8   66.33   16.96
   3  -3  -5   11.92    7.99
   4  -4  -8    2.92   13.14
   5  -3  -5   34.78    7.41
   6   2   1   26.03    7.80
  15   1  -1   99.13   13.68
  16   0  -2   33.85   10.34
  20   0  -3   -4.47   12.61
 -24   0  -7    5.87   28.07
 -23  -1 -10   33.26   36.57
 -22   0  -5    0.55   19.46
 -21  -1  -7   23.61   24.60
 -20  -2 -11   21.76   38.74
 -18  -2  -8   50.21   29.00
 -17   1  -1   94.98   12.28
 -15  -3 -11   33.26   31.87
 -10  -4 -14   33.24   38.40
 -10  -2  -4   90.44   14.91
  -8  -4 -11   12.60   29.72
  -7  -3  -6    2.82   14.30
  -4  -4  -9  189.48   25.13
  -1  -3  -5  196.68   13.96
   8   4   1    9.62   14.20
 -23  -1  -9    4.17   35.02
 -20  -2 -10    0.91   34.74
 -17  -1  -4  207.27   20.59
 -15  -3 -10   30.09   31.06
 -11  -3  -7   35.45   21.37
 -10  -4 -13    1.49   34.70
   0  -4  -8    0.04   16.11
   9   1   0    2.93    6.57
  12   2   0 2429.99   39.77
  19   1  -2   98.51   14.28
 -24   0  -6   46.51   27.45
 -21  -1  -6   11.66   25.22
 -15  -1  -3    3.82   13.19
 -14  -2  -5    5.16   16.44
 -13  -3  -8   13.79   22.59
  -8  -4 -10   50.67   27.07
  -6  -2  -3   52.36   10.46
  -3  -3  -5   39.39   13.01
  -2  -4  -8   -0.16   18.59
   7  -3  -5   61.06    7.30
   7   3   1    6.38   10.48
  10   0  -1    2.74    5.93
  13   3   0   44.89   15.59
  19  -1  -4   22.93   10.00
 -23  -1  -8   11.12   32.13
 -20  -2  -9   40.11   30.56
 -20   0  -3   -5.81   16.68
 -18  -2  -7 1157.96   44.82
 -17  -3 -12   13.59   39.34
 -15  -3  -9   26.48   29.19
 -12  -2  -4    4.63   15.54
  -9  -3  -6    3.12   15.73
  -6  -4  -9   26.10   20.37
   6   4   1   54.97   14.58
 -22   0  -4  140.83   23.13
 -21   1  -2   10.66   16.27
 -17  -3 -11   26.91   37.60
 -14   0  -1   -1.21    9.24
 -12  -4 -13   69.76   39.42
  -6   0   0  115.58    5.36
  -5  -3  -5  566.91   23.76
  -4  -4  -8    4.08   18.55
  16   2  -1  431.29   21.06
  20   2  -2  214.26   19.67
 -25  -1 -10   18.30   39.36
 -24   0  -5   -7.36   24.40
 -23  -1  -7   10.11   29.25
 -20  -2  -8   84.08   28.74
 -18   0  -2  180.30   18.05
 -17  -3 -10    4.97   35.75
 -13  -3  -7   53.69   24.64
 -12  -4 -12   21.72   35.83
 -10  -4 -10   10.94   28.48
  -8  -4  -9    1.83   23.78
  -8  -2  -3  165.16   13.70
 -25  -1  -9   -0.69   36.25
 -22  -2 -10   12.62   37.84
 -18  -2  -6   40.86   22.84
 -16  -2  -5   24.05   18.48
 -15  -3  -8    6.73   24.60
 -13  -1  -2   66.93   12.69
 -11  -3  -6    2.00   19.22
  -7  -3  -5  541.61   25.45
   5   3   1   77.83   11.16
  13   1  -1   66.48   11.72
  21   1  -3   12.78   14.76
  22   0  -4    7.56   13.20
 -22  -2  -9   32.14   36.13
 -20  -2  -7    6.46   28.17
 -19   1  -1    6.32   12.58
 -17  -3  -9   18.53   31.21
 -17  -1  -3    1.63   14.56
 -14  -2  -4   34.58   18.50
 -12  -4 -11   31.27   31.34
  -8   0   0   61.62    5.78
  -6  -4  -8    2.98   18.10
  -5  -1  -1  181.77    8.72
  -3  -1  -1  485.92   10.41
   2  -4  -7   81.27   15.85
   4   4   1   17.84   13.10
  10   2   0 2145.58   35.04
  11   3   0   10.59   12.15
 -26   0  -6   17.72   30.31
 -25  -1  -8    4.64   34.09
 -23  -1  -6    7.94   24.52
 -19  -3 -11   43.31   40.23
 -10  -4  -9   -3.05   25.88
 -10  -2  -3   54.90   13.12
   0  -4  -7  128.76   17.58
   4  -4  -7   36.58   13.17
  14   0  -2   80.96    9.59
  17   1  -2   15.15   11.31
  18   0  -3   -1.44   11.17
 -22  -2  -8    5.71   33.21
 -22   0  -3   -3.73   19.48
 -19  -3 -10   16.36   37.66
 -17  -3  -8   28.48   29.75
 -16   0  -1    2.78   11.04
 -15  -3  -7   78.86   24.97
 -14  -4 -12   21.34   34.68
 -13  -3  -6   31.97   22.34
 -12  -4 -10   -4.73   26.96
  -9  -3  -5   27.66   15.50
  -8  -4  -8   87.58   24.60
  -7  -1  -1   36.04    7.32
  -2  -4  -7   19.58   16.34
  10   4   0   16.77   13.66
  15   3  -1   25.94   15.99
 -25  -1  -7    0.51   33.75
 -24   0  -4  129.03   23.75
 -21  -1  -4  937.34   38.48
 -20  -2  -6   11.82   27.06
 -20   0  -2 1418.60   37.35
 -18  -2  -5   93.70   22.01
 -15  -1  -2    4.97   13.89
 -14  -4 -11   21.13   35.95
  -4  -4  -7  379.52   25.40
   2   4   1  174.06   14.91
   3   3   1   11.15    9.17
   9  -3  -5   22.13    4.98
  14   2  -1  410.36   19.70
  18   2  -2    4.48   14.90
 -26   0  -5    7.25   27.09
 -23  -1  -5   22.26   26.57
 -19  -3  -9   -1.31   35.28
 -19  -1  -3  130.20   21.71
 -16  -2  -4   36.69   19.77
 -12  -4  -9    4.73   30.04
 -12  -2  -3  162.27   17.11
 -11  -3  -5   30.41   18.84
 -10   0   0  109.05    8.08
  -9  -1  -1  173.92   11.48
   7   5   0    2.60   16.38
  12  -2  -4    2.95    5.38
  23   1  -4   80.12   17.79
 -24  -2  -9   -4.20   37.67
 -22  -2  -7   -1.94   26.99
 -17  -3  -7  162.07   31.31
 -14  -4 -10   11.54   34.46
 -10  -4  -8   14.69   22.15
  -6  -4  -7  911.83   34.00
  -3  -3  -4  251.50   15.54
  -1  -3  -4   25.55    9.36
   9   3   0   35.13   13.75
 -27  -1  -8   13.14   37.53
 -25  -1  -6    4.29   29.53
 -21  -3 -10   26.17   40.46
 -21   1  -1   80.16   15.84
 -19  -3  -8    6.84   32.86
 -17   1   0  350.88   15.96
 -16  -4 -11    8.71   38.15
 -15  -3  -6    3.26   20.51
  -8  -4  -7   72.69   22.36
  -5  -3  -4  103.65   15.16
   1  -3  -4   79.40    9.89
   8   0  -1   -0.61    4.94
   8   2   0   67.12    9.98
   8   4   0   17.62   14.86
 -24  -2  -8   22.83   36.34
 -24   0  -3    2.49   20.92
 -20  -2  -5  336.86   31.94
 -18   0  -1   -1.31   13.46
 -17  -1  -2  220.87   20.26
 -14  -4  -9    1.10   32.02
 -14  -2  -3    7.27   16.44
 -14   2   1  347.26   10.04
 -13  -3  -5   18.53   20.82
 -12  -4  -8   17.45   27.82
 -12   0   0  347.10   13.46
 -11  -1  -1   53.66    9.70
  -7  -5 -11   -1.54   30.19
   0   2   1   95.05    7.15
   1   3   1  157.23   10.79
  11   1  -1  350.17   15.20
  19   1  -3    9.99   13.93
 -27  -1  -7    4.68   35.49
 -26   0  -4   43.86   27.52
 -23  -1  -4   80.71   26.49
 -22  -2  -6   21.20   26.41
 -21  -3  -9    6.91   38.13
 -18  -2  -4    8.03   18.68
 -16  -4 -10   13.80   37.41
  -9  -5 -12    7.67   35.74
  -4  -2  -2   25.77    7.77
  13   3  -1   46.92   14.19
  20   0  -4  109.74   14.50
  20   2  -3   98.15   18.08
  25   1  -5    0.04   15.76
 -25  -1  -5   46.15   29.16
 -24  -2  -7   54.91   36.75
 -21  -1  -3  377.98   26.53
 -19  -3  -7  170.20   33.73
 -17  -3  -6   -6.22   25.37
 -10  -4  -7   60.16   22.40
  -9  -3  -4  173.26   19.61
  -6  -2  -2   46.88    8.66
  -2  -4  -6   24.76   15.46
  -2  -2  -2  294.57   11.26
  -2   4   1  277.43   14.61
   0  -4  -6  112.78   17.10
   3  -3  -4  142.19   10.00
   5   1   0 2982.85   30.25
  12   4  -1    6.15   15.12
  15   1  -2  158.50   13.82
 -21  -3  -8   24.69   38.08
 -16  -4  -9    2.27   34.21
 -16  -2  -3    8.07   18.18
 -15  -3  -5   14.68   22.74
 -14  -4  -8   -2.05   30.02
 -13  -1  -1   29.36   10.30
 -11  -5 -12    2.02   37.56
  -9  -5 -11    7.74   34.64
  -8  -2  -2 1162.11   26.70
  -7  -5 -10    2.96   28.38
  -4  -4  -6  271.52   21.98
   2  -4  -6   17.48   13.38
  12   2  -1  132.18   13.73
  16   2  -2  222.37   17.45
 -27  -1  -6    3.95   33.66
 -26  -2  -8   -6.31   38.17
 -22  -2  -5   70.13   29.21
 -20   0  -1   -4.13   16.27
 -19  -1  -2  167.62   21.51
 -19   1   0   89.07   13.90
 -14   0   0  639.08   19.06
 -12  -4  -7   10.02   25.87
 -11  -3  -4   24.72   17.92
 -10  -2  -2  766.36   25.12
  -9   1   1  594.19    9.22
   6   4   0  110.76   15.98
   7   3   0   54.54   11.69
  16   0  -3   -1.35    9.11
 -24  -2  -6   28.98   31.67
 -23  -3  -9    9.74   41.63
 -20  -2  -4    6.93   20.66
 -19  -3  -6   58.47   29.52
 -18  -4 -10   10.31   35.80
  -9  -5 -10   19.92   30.95
  -8  -4  -6  655.24   32.77
  -5  -5  -9    7.82   27.56
  -1   3   1  343.66   13.13
  12   0  -2  932.89   19.76
  21   1  -4    4.52   15.48
 -29  -1  -7    5.67   37.94
 -26   0  -3    5.49   24.85
 -25  -1  -4   40.55   27.52
 -24   0  -2   86.19   23.60
 -23  -1  -3  138.71   26.55
 -21  -3  -7   23.61   29.35
 -17  -3  -5  249.96   30.31
 -16  -4  -8   13.62   32.36
 -15  -1  -1   60.29   13.26
 -13  -3  -4   31.37   20.45
 -12  -2  -2    6.16   14.21
  -2   2   1 1418.57   18.07
   0  -2  -2   70.60    6.18
   4  -4  -6   19.09   11.53
  22   0  -5   -3.58   14.53
 -27  -1  -5   40.52   31.69
 -26  -2  -7   -6.01   33.30
 -23  -3  -8   21.31   38.46
 -18  -4  -9    9.44   33.97
 -18  -2  -3   13.35   17.91
 -16   0   0  312.24   16.41
 -16   2   1  421.74   12.80
 -14  -4  -7    8.13   25.11
 -11  -5 -10   10.50   33.87
 -10  -4  -6   59.02   20.76
  -7  -5  -9    1.63   28.39
  10   4  -1   40.61   16.51
  11   3  -1  194.74   16.58
  15   3  -2  125.36   18.54
 -24  -2  -5    1.17   29.92
 -22  -2  -4   23.23   26.80
 -21  -1  -2    5.03   19.86
 -14  -2  -2    3.81   16.09
 -13  -5 -11   -1.43   38.77
   4   4   0    6.22   14.01
   5  -3  -4  218.92    9.36
  18   2  -3   98.22   17.36
 -29  -1  -6    2.42   36.85
 -26  -2  -6   14.70   35.30
 -22   0  -1   -3.08   17.12
 -21  -3  -6   40.36   31.83
 -19  -3  -5    7.48   27.14
 -18  -4  -8   -6.75   34.82
 -17  -1  -1  111.07   17.40
 -16  -4  -7    2.92   30.23
 -15  -3  -4    6.91   18.68
 -13   1   1   64.65    7.29
 -12  -4  -6   13.50   21.55
   7   5  -1    9.02   16.68
  17   1  -3   58.58   13.99
  19  -1  -5   29.02   11.32
  23   1  -5    5.11   16.54
 -23  -3  -7   33.66   33.44
 -21   1   0   17.95   13.75
 -20  -4  -9   -2.84   41.33
 -20  -2  -3   -0.19   21.95
 -15  -5 -11   12.28   41.37
 -13  -5 -10    6.23   37.02
 -11  -5  -9    4.39   31.33
  -7  -3  -3   40.30   14.80
  -5  -5  -8   33.11   25.09
  -5  -3  -3   51.51   12.43
  -3   3   1   83.25    8.42
   5   3   0   11.05   10.89
   9   1  -1  853.88   19.81
 -28  -2  -7   41.72   40.76
 -27  -1  -4   30.67   30.21
 -26   0  -2   -3.78   24.61
 -25  -3  -8    0.68   43.48
 -25  -1  -3    3.50   22.67
 -18   0   0   89.01   14.90
 -17  -3  -4   -0.96   22.94
 -16  -2  -2   -6.34   15.26
 -14  -4  -6   34.37   23.84
  -9  -3  -3   10.17   13.68
  -8  -4  -5  720.73   32.25
  -7  -5  -8    7.62   26.19
  -6  -4  -5  164.52   20.85
  -4  -4  -5    1.33   15.49
  -3  -3  -3    9.59    9.87
  -2  -4  -5   32.98   14.53
  13   1  -2  603.28   19.99
  14   2  -2  253.30   17.16
 -29  -1  -5    9.20   35.40
 -26  -2  -5   34.33   33.85
 -24  -2  -4    9.37   28.85
 -23  -3  -6   39.23   35.76
 -23  -1  -2   45.73   22.63
 -20  -4  -8    5.51   38.51
 -19  -1  -1    8.79   17.12
 -18  -4  -7   11.73   33.25
 -15  -5 -10   51.95   40.48
 -15   1   1  114.00    9.98
 -11  -3  -3   22.65   15.53
  -9  -5  -8    7.05   28.05
  18   0  -4    4.77   11.83
 -25  -3  -7   28.06   40.50
 -22  -2  -3    1.62   25.10
 -21  -3  -5   50.41   28.12
 -18  -2  -2   42.00   20.20
 -16  -4  -6    0.21   28.95
 -13  -3  -3   15.18   18.81
   0  -4  -5    6.16   13.06
   2  -2  -2  256.37    7.67
   8   4  -1    6.00   13.04
  12   4  -2   25.29   17.54
  20   2  -4   43.63   15.61
 -28  -2  -6   -6.76   34.32
 -24   0  -1   -0.24   19.34
 -19  -3  -4   60.53   27.37
 -12  -4  -5   14.92   22.73
  -1  -3  -3    6.78    8.14
   2   4   0   31.78   12.75
   3   1   0 3277.46   28.81
  13   3  -2  138.15   16.81
  19   1  -4   28.41   14.55
 -29  -1  -4   10.05   33.33
 -27  -1  -3   36.46   30.27
 -22  -4  -8   25.34   42.31
 -20  -4  -7   44.06   36.91
 -20   0   0  118.75   17.06
 -15  -5  -9   36.50   38.38
 -15  -3  -3   53.29   21.53
 -11  -1   0   48.42   10.27
   6   0  -1    3.19    4.16
 -26  -2  -4    5.39   32.32
 -25  -3  -6   15.09   37.14
 -25  -1  -2   47.67   26.08
 -23  -3  -5   60.06   33.66
 -21  -1  -1   75.05   18.51
 -20  -2  -2   66.74   22.66
 -18  -4  -6    0.70   28.05
 -14  -4  -5   23.77   22.71
 -13  -5  -8   58.87   30.56
 -13  -1   0  190.80   14.98
 -10  -2  -1   84.35   13.46
  -9  -1   0   -4.07    6.32
  -7  -5  -7   16.52   25.46
  -5   3   1   66.30    8.04
  -4   2   1 1680.52   17.15
  -3  -5  -7   44.21   22.04
   2  -4  -5   73.31   13.34
  14   0  -3    1.95    8.85
 -28  -2  -5   -2.82   33.21
 -27  -3  -7   38.14   43.01
 -24  -2  -3   -2.67   26.70
 -21  -3  -4   75.19   30.35
 -17  -5  -9   60.13   41.33
 -17  -3  -3   24.07   23.28
 -12  -2  -1  180.24   16.55
  -9  -5  -7   21.24   27.25
  -8  -2  -1  667.90   20.68
  -7  -1   0  290.98   11.55
   3   3   0   30.17    9.94
  16   2  -3   90.56   15.10
  20   0  -5   -0.68   13.55
 -30  -2  -6    3.06   41.82
 -26   0  -1   -1.21   22.20
 -22  -4  -7   23.77   40.69
 -22   0   0 1983.88   43.73
 -20  -4  -6    3.26   34.50
 -15  -5  -8    4.78   32.15
 -15  -1   0   14.32   11.30
 -14  -2  -1   22.47   14.07
 -11  -5  -7   -5.98   29.00
  -6  -2  -1   25.83    9.15
   1  -3  -3   78.63    9.14
   6   4  -1   77.82   15.67
  21   1  -5   14.36   16.29
 -29  -1  -3    9.16   30.82
 -25  -3  -5   75.00   37.67
 -23  -1  -1   82.42   22.61
 -22  -2  -2   11.12   24.29
 -19  -3  -3   92.18   26.43
 -19   1   1    9.30   11.81
 -17  -1   0  354.69   21.61
 -16  -2  -1   21.90   17.33
 -13  -5  -7   18.73   31.30
 -10  -4  -4  103.44   22.35
  -8  -4  -4  224.34   23.31
  -6  -4  -4   70.39   18.68
  10   0  -2  909.65   18.32
  12   2  -2   21.80   11.52
  15   1  -3 1256.68   29.14
  15   3  -3  623.38   27.74
 -28  -2  -4   -5.70   36.76
 -27  -3  -6   24.21   37.65
 -27  -1  -2  152.55   31.25
 -23  -3  -4   26.11   31.79
 -18  -4  -5   35.92   27.95
 -17  -5  -8   41.34   39.40
 -12  -4  -4   76.13   23.57
  -4  -4  -4   18.59   15.68
   7  -3  -4   62.56    6.10
  10   4  -2  103.58   16.74
 -30  -2  -5   15.11   39.93
 -26  -2  -3    0.37   27.14
 -24  -4  -7    4.50   44.17
 -22  -4  -6   23.76   39.10
 -18  -2  -1   -1.19   18.68
 -15  -5  -7   61.87   36.08
 -14  -4  -4  123.71   27.33
 -14   0   1    1.71    7.93
 -13  -3  -2    9.59   18.07
 -12   0   1    2.40    6.65
 -11  -3  -2   46.69   15.74
  -9  -3  -2   84.57   15.38
  -5  -1   0 2545.44   26.11
  -4  -2  -1   24.90    7.57
   4  -4  -5   16.88   10.51
   7   3  -1  249.80   16.23
   7   5  -2   73.43   18.99
  11   3  -2   90.94   16.23
  18   2  -4   -1.10   13.82
  22   0  -6   37.83   15.12
  23   1  -6   14.20   16.98
 -25  -1  -1   33.98   23.51
 -24  -2  -2   -0.79   25.98
 -24   0   0 3326.91   58.61
 -21  -3  -3  251.72   33.51
 -20  -4  -5   81.12   35.38
 -19  -5  -8   33.00   41.94
 -19  -1   0   82.54   16.53
 -16   0   1    3.87   10.47
 -10   0   1    0.81    5.31
  -9  -5  -6    7.01   26.56
  -7  -5  -6   17.35   23.55
  -7  -3  -2   91.65   13.99
  -5  -5  -6    4.46   21.78
  -2  -4  -4   32.01   14.34
 -27  -3  -5   32.39   40.03
 -21   1   1   34.81   13.44
 -20  -2  -1   27.81   21.13
 -17  -5  -7   61.42   39.82
 -16  -4  -4  134.77   26.70
 -15  -3  -2   18.79   18.06
 -11  -5  -6   10.05   27.58
  -5  -3  -2    5.58   10.93
  -3  -5  -6    3.24   20.01
 -30  -2  -4   28.35   40.84
 -29  -1  -2   -6.46   30.65
 -28  -2  -3   -1.54   33.47
 -24  -4  -6   41.99   42.49
 -21  -1   0   14.28   18.85
 -18   0   1    3.32   11.37
 -17  -3  -2   -6.13   21.38
 -13  -5  -6    1.31   29.89
   1   3   0    6.47    9.32
  17   1  -4  341.28   20.19
  20   2  -5    3.97   17.50
 -23  -3  -3   26.65   27.96
 -22  -4  -5   50.98   35.03
 -19  -5  -7    8.65   39.95
 -18  -4  -4   68.12   28.28
 -15  -5  -6   26.79   33.70
  -2   4   0   33.17   11.47
   0  -4  -4   63.72   14.33
   4   4  -1   49.68   14.95
  14   2  -3  246.56   19.05
 -29  -3  -5   37.90   43.33
 -27  -3  -4   28.37   38.27
 -27  -1  -1   32.16   27.90
 -26  -2  -2    5.94   26.03
 -26   0   0 1295.71   42.27
 -22  -2  -1   61.70   24.15
 -20   0   1    1.02   13.88
 -19  -3  -2   25.87   21.82
  -8   0   1   -0.18    4.11
   3  -3  -3 1163.45   19.58
   8   4  -2   80.11   17.38
 -26  -4  -6  111.09   48.14
 -25  -3  -3    7.14   32.90
 -24  -4  -5    7.44   40.85
 -23  -1   0    7.06   20.30
 -20  -4  -4   65.35   30.04
 -17  -5  -6   30.90   35.96
 -14  -6  -9   -0.01   41.24
 -12  -4  -3   49.42   22.90
 -10  -4  -3    3.15   20.02
  -3  -3  -2   -1.72    8.98
  -2  -2  -1  252.28   10.44
  13   3  -3   -2.25   13.97
 -32  -2  -4    7.35   41.71
 -30  -2  -3   21.61   37.06
 -24  -2  -1   -0.93   25.03
 -14  -4  -3   75.24   22.56
 -11  -5  -5   12.69   26.62
  -9  -5  -5   75.79   26.89
  -8  -4  -3   15.84   16.10
  -7  -5  -5   53.68   23.29
  19   1  -5   22.67   15.45
 -28  -2  -2    2.89   32.16
 -22  -4  -4    4.63   30.52
 -22   0   1   -0.10   16.01
 -19  -5  -6  205.78   40.00
 -16  -4  -3    8.05   22.64
 -16  -2   0   56.96   18.06
 -14  -2   0  609.07   26.51
 -13  -5  -5   -1.08   28.42
 -12  -2   0 2675.57   44.60
  -5  -5  -5   -0.46   21.90
   5   3  -1   64.09   13.02
   6   2  -1  809.79   20.66
   9   3  -2  132.30   16.50
 -29  -3  -4   20.99   37.39
 -29  -1  -1   18.47   29.47
 -27  -3  -3   27.01   37.24
 -26  -4  -5    3.18   43.40
 -25  -1   0   20.12   22.67
 -23  -3  -2  149.10   33.07
 -18  -4  -3   68.95   29.15
 -18  -2   0   51.10   19.60
 -15  -5  -5   24.62   31.95
 -14  -6  -8    3.36   39.95
   4  -2  -2  206.30    5.46
  13   1  -3  870.66   24.52
  16   2  -4   37.89   14.42
  18   0  -5   -2.28   12.49
 -26  -2  -1   23.91   28.81
 -24  -4  -4   58.58   40.50
 -21  -5  -6   19.44   37.64
 -17  -5  -5   20.07   35.64
 -15  -3  -1   14.85   17.58
 -15  -1   1  119.58   14.75
 -13  -3  -1    5.75   15.83
 -11  -3  -1   59.47   17.91
 -10  -2   0 2092.48   36.79
  -4  -4  -3    7.65   15.04
  -3  -5  -5   13.80   20.56
   2  -4  -4   70.86   12.74
   2   4  -1  308.76   19.21
 -32  -2  -3   24.48   41.35
 -30  -2  -2   -1.87   35.73
 -25  -3  -2    7.77   31.93
 -24   0   1    4.42   17.92
 -20  -4  -3   85.11   29.85
 -20  -2   0    1.81   17.95
 -17  -3  -1   43.36   20.00
 -17  -1   1   14.34   12.99
 -16  -6  -8   15.90   42.83
 -13  -1   1   53.46   11.73
  -1  -3  -2  137.98   10.88
   7   5  -3   12.77   19.04
  12   0  -3    2.46    7.29
  23   1  -7   25.13   18.86
 -31  -3  -4    8.90   44.95
 -31  -1  -1   42.51   32.81
 -29  -3  -3   15.45   40.04
 -27  -1   0   11.79   26.06
 -23  -5  -6    2.76   45.92
 -22  -4  -3   95.56   35.26
 -19  -5  -5   83.21   36.51
 -19  -3  -1   55.25   21.93
 -19  -1   1   13.13   14.38
 -12  -6  -7   -8.06   37.67
  -9  -3  -1  269.18   19.10
  -8  -2   0   70.26   11.21
   1   1   0  170.83    6.72
   6   4  -2   38.66   15.96
  18   2  -5  168.16   20.46
  20   0  -6   12.33   15.21
 -28  -2  -1   -3.44   31.77
 -26  -4  -4   -0.78   38.10
 -26   0   1   -1.21   21.65
 -21  -5  -5    8.96   40.48
 -21  -3  -1   19.58   26.24
 -21  -1   1   50.16   18.92
 -14  -6  -7   -0.57   38.61
 -11  -1   1  339.18   14.98
  -1   3   0   14.64    7.47
 -27  -3  -2   -0.92   34.25
 -24  -4  -3   -7.12   36.05
 -24  -2   0    3.94   24.19
 -16  -6  -7    1.78   42.73
 -16  -4  -2   10.00   24.92
 -15  -5  -4    0.75   30.69
 -14  -4  -2   11.22   22.94
 -13  -5  -4  102.00   27.65
 -12  -4  -2   38.51   22.34
 -11  -5  -4   23.67   23.22
  -7  -3  -1    3.65   12.12
  -2  -4  -3    9.42   13.52
  11   3  -3  322.53   20.26
  12   2  -3  494.71   21.28
  14  -2  -5   46.41    8.03
  20   2  -6    0.62   18.39
  22   0  -7   -0.72   15.11
 -34  -2  -3   -2.35   43.48
 -32  -2  -2  287.70   45.19
 -29  -1   0    3.78   28.05
 -28  -4  -4   13.41   45.52
 -23  -5  -5   28.14   43.77
 -23  -3  -1   24.98   29.17
 -23  -1   1  252.45   25.35
 -18  -6  -7   -2.74   43.83
 -18  -4  -2    5.42   27.20
 -17  -5  -4    5.04   32.66
 -17   1   2   12.53    9.41
 -10  -4  -2   89.15   21.16
  -7  -5  -4   81.41   24.18
  -6   0   1    0.85    2.86
  12   4  -4    4.81   19.04
  15   1  -4  718.92   23.88
 -31  -3  -3   -2.94   38.37
 -30  -2  -1   21.35   34.89
 -20  -4  -2   86.49   32.80
 -19  -5  -4   26.71   35.94
 -19   1   2   92.81   12.83
 -29  -3  -2    1.93   34.82
 -26  -4  -3   54.87   38.84
 -26  -2   0   -2.23   24.80
 -25  -3  -1   10.52   31.51
 -25  -1   1   13.34   21.79
 -21   1   2   -2.96   12.94
 -15   1   2  142.27    9.67
 -14  -6  -6   -4.76   39.08
 -12  -6  -6    3.58   33.35
  -9  -1   1  778.88   18.89
  -8  -4  -2   29.11   16.27
  -6  -2   0   28.81    7.95
  -5  -5  -4   11.93   20.63
   0  -2  -1   81.06    6.21
   3   3  -1   93.07   12.07
   7   3  -2   37.61   12.40
 -34  -2  -2   -2.01   41.74
 -31  -1   0   -2.61   31.98
 -22  -4  -2  124.08   31.99
 -21  -5  -4   10.45   35.30
  -5  -3  -1   67.38   12.38
   0   4  -1  461.44   20.00
   4  -4  -4   18.51   10.59
   8   0  -2 1568.82   22.00
   8   2  -2  823.17   22.83
   8   4  -3    3.94   16.07
  17   1  -5   59.54   15.56
 -32  -2  -1   18.22   38.05
 -28  -4  -3   33.35   44.30
 -28  -2   0   13.25   30.75
 -27  -3  -1    3.00   35.42
 -27  -1   1    7.53   24.81
 -24  -4  -2   49.35   35.76
 -23  -5  -4   16.81   42.01
 -20   0   2  136.44   16.99
 -18  -6  -6   66.79   43.97
 -18  -2   1  198.34   22.68
 -18   0   2   15.52   11.47
 -17  -3   0   55.69   22.94
 -16   0   2   33.80   10.37
 -15  -3   0    8.22   19.30
   0  -4  -3   40.10   12.86
   4   4  -2  172.38   18.34
  14   2  -4   41.15   13.78
 -31  -3  -2   18.64   38.12
 -22   0   2  121.12   18.56
 -20  -6  -6    4.77   45.96
 -20  -2   1  134.13   21.27
 -19  -3   0   34.77   21.21
 -17  -5  -3    5.29   31.71
 -16  -2   1  492.24   25.20
 -15  -5  -3    1.70   28.88
 -13  -5  -3   -0.65   26.85
 -13  -3   0   69.05   19.74
 -13   1   2  530.88   12.94
  -3  -5  -4  172.81   22.14
   1  -3  -2 1177.26   21.73
   4   2  -1 1573.17   26.84
 -26  -4  -2   10.01   38.80
 -25  -5  -4   35.78   45.97
 -24   0   2   16.45   19.17
 -19  -5  -3   19.26   35.22
 -14   0   2   60.70    9.34
 -11  -5  -3   74.51   23.64
  15   3  -5  144.25   21.12
 -30  -4  -3   59.75   47.55
 -30  -2   0    9.38   32.69
 -29  -3  -1    1.32   33.25
 -29  -1   1   -2.46   28.26
 -24  -2   1    6.78   24.40
 -23  -3   0   44.39   26.48
 -21  -5  -3   14.01   39.03
 -20  -4  -1   29.96   29.10
 -18  -4  -1    5.69   26.34
 -16  -6  -5   13.89   39.96
 -16  -4  -1   22.75   21.77
 -14  -6  -5   -2.54   34.54
 -14  -4  -1   51.35   23.87
 -12  -6  -5    3.05   32.66
 -11  -3   0   12.79   14.43
 -10  -6  -5    7.09   31.55
  -9  -5  -3  865.08   38.49
  11   1  -3  535.73   19.02
  16   2  -5   13.32   14.33
  21   1  -7   49.80   18.17
  23   1  -8   11.41   19.34
 -34  -2  -1    9.33   41.14
 -33  -3  -2   10.84   44.67
 -28  -4  -2    7.23   42.09
 -25  -3   0    1.48   30.62
 -22  -4  -1   23.36   32.10
 -18  -6  -5    8.46   41.31
 -12  -4  -1   43.44   21.86
 -12  -2   1  129.75   14.49
  -7  -1   1 2875.97   31.35
  -4  -4  -2   12.83   14.88
 -23  -5  -3  126.87   39.15
 -19  -1   2  109.97   16.74
  18   2  -6   24.57   15.92
  -1  -1  -8   -2.35   23.20
   0  -2 -10   79.08   32.74
   2  -4   0   35.16    9.84
   3  -5  -9   14.54   38.09
   3   1 -13  -10.86   32.91
   7  -5 -15   20.85   58.73
   8  -2 -19  -12.04   63.74
   4  -4 -13   29.24   46.12
   4   0 -15    5.83   39.99
   5  -1   5  224.45   19.32
   6   0 -17   23.03   46.85
   8   0   6 1037.95   39.05
   9  -3 -19   -7.42   65.86
  -1  -1  -7  291.70   25.27
   0   0  -9   -5.69   21.80
   1  -3 -10   31.02   33.10
   3  -3 -13   70.38   45.84
   5  -1 -16   10.80   49.18
   6  -4 -15   20.23   53.66
   6   2   3   78.45   17.47
   7  -1   6   10.75   19.15
   8  -4 -17    8.61   64.16
  10  -2 -20   -8.17   67.49
  10   2   5   16.29   22.39
  12   4   2    9.34   26.64
   0  -2  -9   -0.27   27.25
   1  -1 -11    8.32   29.03
   2   2  -8   19.69   14.80
   3  -5  -7   40.65   30.48
   5  -3 -15   -4.79   48.44
   7  -5 -14   -8.66   52.99
   7  -3 -17    9.05   58.91
   9  -5 -16    0.42   59.05
   9   3   3   15.28   22.34
  11   3   4    3.73   26.21
   2  -4  -9  208.73   35.71
   2  -2 -12    8.32   34.53
   2   0 -12   16.89   28.33
   3  -5  -6  155.63   30.98
   5   1   4   29.91   15.05
   9  -1   7   29.28   23.51
   9   1   6   21.62   21.49
  10   0   7    0.97   24.01
  -1  -1  -6  152.95   17.55
  -1  -1  -2   15.33    6.32
   1  -3  -9    7.72   27.94
   3  -5  -5  189.43   27.41
   3  -1   4   24.42   10.68
   3   1 -12   -6.14   25.70
   4  -4 -12   16.10   40.76
   5   3   0   19.65   12.06
   8  -2 -18   -5.67   53.95
   8   0 -18  -18.24   47.60
   9  -1 -19   -8.96   53.88
  10  -4 -18    5.49   66.69
   0  -2  -8   11.08   21.07
   2  -4  -8   68.71   30.53
   3  -3 -12  120.27   36.54
   4   0 -14   34.67   34.84
   6  -4 -14  153.09   49.45
   6  -2 -16    1.20   47.42
   6   0 -16   -2.48   41.53
   8  -4 -16    5.71   53.59
   9  -3 -18    7.11   58.73
  11  -5 -17    6.08   60.23
  -1  -1  -4   30.91   11.09
   0  -2   0  344.66    8.24
   1   1  -8  216.52   19.74
   2  -4  -1  289.86   16.25
   3  -1 -13    0.20   29.01
   4   2   2   37.34   12.60
   5  -5 -10    7.46   38.07
   5  -3 -14   -2.54   42.26
   5  -1 -15    4.58   38.29
   5   1 -14    1.17   33.11
   7  -5 -13   23.18   46.93
   7  -3 -16   18.50   49.08
   7  -1 -17   -3.04   45.16
  11  -1 -20   -9.08   56.20
   1  -3  -8    0.60   22.19
   2  -4  -7   68.81   27.31
   2  -2 -11   26.20   31.01
   2   0 -11    5.89   25.24
   2   2  -7  165.39   13.60
   4  -4 -11  130.56   39.38
   6  -2   6  139.46   20.33
   8   2   5   68.25   22.96
  10  -2 -19   -3.40   55.70
  11  -3 -19   -0.85   60.88
   0  -2  -7   58.23   19.45
   0   0  -7    7.98   14.41
   1  -3   0    7.58    6.04
   2   0   3    2.82    8.43
   3  -3 -11    9.82   32.38
   5  -5  -9   22.81   35.91
  10  -4 -17   15.78   56.23
  13  -1 -21    3.33   60.95
   1  -3  -7   37.69   23.29
   2  -4  -6   24.25   22.97
   3   1 -11    3.71   23.81
   4  -2 -13   41.97   34.76
   6  -4 -13   71.61   44.94
   8  -4 -15   34.42   47.38
   8  -2 -17   -0.12   46.15
   8   0 -17    1.27   40.92
   8   0   7   -3.25   21.16
   9  -1 -18    3.84   50.81
  11  -5 -16    9.93   54.34
  12  -2 -20   -1.18   58.42
   2  -4  -5   95.78   21.63
   2  -4  -2 1443.59   31.15
   3  -1 -12   18.13   29.39
   4  -4 -10  165.62   35.36
   4   0 -13   -0.81   28.78
   4   0   5   -2.84   13.07
   5  -3 -13   72.57   39.29
   5   3   1   91.12   15.04
   6  -2 -15    8.46   41.05
   6   0 -15   -7.35   33.58
   7   1   6    5.74   18.12
   7   3   3   36.94   19.23
   9  -3 -17   -8.96   48.92
   9   1   7   21.15   24.37
   0   0  -6  789.23   25.13
   1  -3  -6   21.00   19.33
   2  -4  -3   38.88   16.36
   2  -2 -10   66.00   27.62
   5  -5  -8   65.20   31.06
   5  -1 -14   18.51   33.98
   5  -1   6  180.43   20.09
   5   1   5  221.71   21.62
   7  -3 -15   32.97   39.35
   7  -1 -16   32.21   40.79
   7  -1   7   59.30   20.91
  12  -4 -18    5.51   59.56
   2   0 -10  131.70   24.36
   2   2  -6    2.15    8.15
   3  -3 -10   16.77   28.23
   5   1 -13    0.01   26.31
   7  -5 -11    8.42   38.50
   7   1 -15    1.48   33.80
   9  -1   8  116.34   24.50
  10  -2 -18   -4.00   49.93
  11  -3 -18   -8.42   54.70
  11  -1 -19   10.61   50.75
  13  -5 -17   14.64   58.08
   0  -2  -1   86.52    7.17
   1  -3  -5    1.58   15.20
   1  -3  -1  332.21   13.26
   4  -4  -9   41.77   28.70
   4   2 -10    7.17   18.37
   4   2   3   97.75   15.20
   5  -5  -7  140.42   29.68
   6  -4 -12   45.75   36.79
   8  -4 -14   13.94   42.97
   9  -5 -13   17.94   43.21
  10  -4 -16   18.64   49.74
  10   0 -18   16.07   42.69
  10   4   3    7.92   23.28
   0  -2  -4   97.63   13.80
   0   0  -5    1.67    9.10
   1  -1  -8  177.85   23.25
   4  -2 -12   -0.98   26.56
   5  -3 -12    6.39   32.68
   6  -2 -14   -0.37   35.16
   8  -2 -16   -1.19   37.63
   8   2   6   41.17   20.72
   9  -3 -16   20.39   45.24
   9  -1 -17    6.35   42.20
   9   3   5   24.11   24.05
  12  -2 -19    1.34   51.42
  13  -3 -19    8.09   57.35
  13  -1 -20   -1.94   52.46
   0  -2  -3   -0.46    8.88
   0  -2  -2   70.17    9.25
   1  -3  -4   98.94   14.85
   1   1  -6   28.24   10.01
   2  -2  -9   -3.86   20.52
   3  -1 -11   -2.20   22.18
   3   1 -10    7.32   18.39
   4   0 -12  132.57   28.47
   5  -5  -6  208.51   27.88
   7  -5 -10  140.94   38.31
   7  -3 -14   46.09   40.72
   8   0 -16    8.26   37.67
  12  -4 -17    8.48   52.72
  12   0 -19    0.87   46.58
  15  -1 -21   -3.29   56.22
   1  -3  -3   81.86   12.27
   1  -3  -2 1183.64   24.58
   3  -3  -9    0.75   22.04
   3  -1   5   55.39   12.30
   4  -4  -8    8.06   24.92
   5  -1 -13    1.47   29.18
   5   3   2   17.18   14.79
   6  -4 -11   72.07   34.23
   6   0 -14   19.63   30.71
   7  -1 -15   12.01   36.93
   8   4   2   26.73   21.23
  13  -5 -16   -4.04   54.17
  14  -2 -20   -5.97   55.00
   1   1   1   35.73    6.20
   2   0  -9   10.48   17.99
   3   1   4   17.44   10.94
   6   0   7   -0.19   16.50
   7   1   7   47.41   19.91
   8  -4 -13   -1.38   38.29
   8   0   8  307.83   26.25
  10  -4 -15    8.70   44.70
  10  -2 -17   22.27   43.78
  11  -5 -14   59.03   46.83
  11  -3 -17   10.01   49.56
  11  -1 -18    1.19   46.42
  14  -4 -18    1.10   57.03
   0   0  -4  344.49   12.81
   1  -1  -7   75.86   17.36
   2   0   4  989.55   23.92
   2   2  -5  247.03    9.07
   4  -2 -11   38.62   28.04
   5   1 -12   16.13   22.54
   5   1   6  178.99   21.04
   6  -2   7   13.20   18.36
   7  -5  -9  525.74   40.62
   7   1 -14    4.42   26.37
  10   0 -17   -5.38   37.96
  15  -5 -17   14.02   55.57
   2  -2  -8   17.83   18.36
   3  -3  -8   45.59   22.77
   3  -1 -10   15.52   22.23
   4  -4  -7   32.16   23.19
   4   0   6  101.51   17.77
   5  -3 -11   12.57   25.69
   6  -2 -13   27.40   31.43
   7  -1   8   51.81   22.17
   8  -2 -15   37.32   35.09
   9  -3 -15    7.03   40.24
  12  -2 -18   35.26   47.86
  13  -3 -18   11.19   52.09
  13  -1 -19    2.23   46.94
   1   1  -5  486.61   14.66
   4   2  -9  117.98   16.27
   6  -4 -10   81.60   30.75
   7  -3 -13   -0.19   29.97
   9  -1 -16   10.31   33.36
   9  -1   9   19.64   23.43
  12  -4 -16   23.90   48.60
  13  -5 -15   16.91   49.74
   0   0  -3    3.49    4.85
   2   2   1  313.32   13.58
   4   0 -11    0.98   18.88
   5  -1 -12   10.62   25.68
   5  -1   7   17.44   17.04
   5   3   3   58.77   16.70
   6   0 -13   -8.29   25.41
   6   2   6  106.19   22.52
   7  -5  -8  104.14   29.46
   7  -1 -14   17.94   30.61
   8   0 -15   -7.10   27.48
   8   4   3    6.01   20.42
   9  -5 -11   19.16   31.48
  10  -4 -14    9.33   40.02
  11  -5 -13   31.79   43.16
  12   0 -18   -5.62   41.23
  14  -2 -19    9.72   49.91
  15  -3 -19   -3.92   54.17
  15  -1 -20   -7.65   49.86
   1  -1  -6   34.08   13.40
   2   0  -8  155.18   16.57
   3  -3  -7  124.39   22.08
   4  -4  -6   16.32   20.26
   7   3   5  603.97   29.87
   8  -4 -12  300.19   37.40
  10  -2 -16   -0.81   38.99
  11  -3 -16    1.50   37.82
  14  -4 -17   11.63   50.10
  15  -5 -16   -6.87   50.16
  16  -2 -20    8.70   54.02
  17  -1 -21   -0.04   49.31
   2  -2  -7  147.34   19.19
   3   1   5   59.92   15.38
   4  -2 -10    6.90   21.09
   4  -2   6  451.09   19.91
   5  -3 -10   25.69   23.37
   7   1   8   35.48   23.41
   9   1 -15   -1.00   29.20
  11  -1 -17    0.72   35.49
  14   0 -19   -8.71   43.83
   3  -1  -9    9.47   19.68
   3   3  -2  880.81   15.19
   4  -4  -5   24.65   18.61
   5   1 -11   -0.29   19.15
   6  -4  -9    4.49   25.32
   6  -2 -12   -3.80   26.99
   6   0   8 3642.66   61.37
   6   2 -11   14.03   19.35
   7  -5  -7  260.95   29.85
   7  -3 -12   93.69   32.26
   7   1 -13    5.35   25.00
   9  -5 -10   29.59   32.94
   9  -3 -14   52.88   33.97
  10   0 -16   10.38   34.66
  12  -4 -15  210.88   47.18
  12  -2 -17   10.70   41.58
  13  -5 -14    3.95   43.52
  13  -3 -17  114.91   49.93
  16  -4 -18   21.83   49.98
  17  -5 -17   -4.87   53.25
   1   1   2   13.03    6.29
   3   3  -1   92.46    9.78
   4   2   5  146.11   19.06
   5   1   7   23.49   16.87
   8   4   4  209.66   25.95
   9  -1 -15    6.65   33.61
  11  -5 -12    4.09   36.70
  13  -1 -18   27.17   42.84
   1   1  -4 2538.52   24.48
   2   0   5    5.48   10.84
   2   2   2  384.36   15.91
   3  -3  -6   66.78   18.54
   3  -1   6    4.00   11.71
   4   0 -10    7.66   19.11
   4   0   7   -2.37   16.63
   5   3   4  123.29   19.90
   7  -5  -6  244.37   28.27
   7   3   6   -0.55   21.90
   8  -4 -11  164.58   31.15
   8   0 -14   97.92   29.49
  10  -4 -13  232.12   37.92
  14  -2 -18   32.43   45.68
  15  -3 -18    3.74   45.63
  15  -1 -19    3.39   45.75
   1  -1  -5  495.32   18.52
   2  -2  -6   -2.42   11.52
   2   0  -7   -2.69   11.24
   3   1  -8  768.44   24.68
   3   3   0   29.93    9.73
   4  -4  -4   24.77   14.37
   4  -2  -9  119.03   24.05
   4   2  -8  201.33   15.31
   5  -3  -9   90.70   24.67
   5  -1 -11   10.00   20.39
   6   0 -12    4.33   22.38
   6   2   7    0.71   18.21
   6   4   2    0.72   17.35
   7  -1 -13    4.46   23.92
   7  -1   9   70.49   22.24
   9  -5  -9   13.69   30.61
  10  -2 -15   19.23   36.28
  11  -3 -15   64.90   35.78
  12   0 -17   -8.82   35.66
  14  -4 -16  334.58   49.36
  15  -5 -15   -7.77   41.98
  17  -3 -19    1.13   52.73
  17  -1 -20    5.41   47.78
   5  -1   8   10.76   18.94
   9  -3 -13   74.43   34.60
  11  -1 -16   21.39   34.31
  13  -5 -13   12.63   39.06
  16  -4 -17  159.35   51.76
  16  -2 -19   11.85   44.05
  18  -2 -20   26.22   53.07
  19  -1 -21   -3.49   51.53
   3  -3  -5   16.79   13.61
   3  -1  -8  752.24   30.00
   4  -4  -3  308.86   18.93
   6  -2 -11   17.41   24.75
   7  -3 -11    7.03   23.72
   8  -2 -13   18.98   26.22
  11  -5 -11    6.53   33.33
  12  -4 -14   13.19   34.38
  13  -3 -16   72.92   41.97
  14   0 -18    3.89   37.87
  17  -5 -16   -0.02   44.23
  18  -4 -18   65.06   54.65
   1   1   3  441.65   16.08
   2   2   3  599.61   20.80
   3   3   1    7.88   10.08
   4  -4  -2  151.03   14.46
   4  -4   0   10.94    8.08
   5   3   5  655.59   29.70
   6   0   9   -0.99   20.41
   8  -4 -10  109.60   26.60
   9   1 -14   24.57   22.67
  10  -4 -12   48.22   32.72
  10   0 -15    2.42   30.71
  12  -2 -16   -0.33   33.60
  13  -1 -17   45.65   39.03
  16   0 -19    7.34   42.86
  19  -5 -17   14.87   47.52
   1  -1   4   37.57    8.08
   2  -2  -5  272.64   16.53
   4  -4  -1   30.62   10.37
   4   2   6  371.82   23.32
   5  -3  -8   24.56   21.05
   5   1 -10   18.39   16.23
   5   1   8   10.51   17.91
   6  -4  -7   74.66   22.49
   6   4   3   38.55   18.47
   7   1 -12   52.86   21.65
   9  -5  -8   32.04   26.54
   9  -1 -14   24.45   26.25
  14  -4 -15  303.17   46.87
  15  -5 -14    8.84   42.04
  15  -3 -17   73.08   43.03
   1  -1  -4 2627.24   34.10
   3   3   2   -1.68   11.90
   4  -2  -8  234.27   23.76
   4  -2   7   40.59   15.24
   6   2 -10   47.54   15.79
   8   0 -13    0.66   23.57
  11  -3 -14   10.43   31.41
  13  -5 -12   -0.54   35.36
  15  -1 -18   -4.34   40.58
  17  -3 -18  183.23   48.55
   2   0   6  116.48   14.33
   3  -3  -4  156.58   14.70
   3  -1   7  110.53   16.09
   6   0 -11    0.44   19.40
   7  -3 -10   15.37   24.79
   9  -3 -12   90.28   30.64
  11  -5 -10   49.95   28.00
  11   1 -15    6.27   27.00
  12  -4 -13   77.61   36.25
  12   0 -16    2.77   31.82
  16  -4 -16  239.39   49.54
  16  -2 -18    1.15   39.70
  17  -5 -15    6.68   41.15
  17  -1 -19   11.31   44.17
  19  -3 -19    2.35   46.90
   2   2   4  112.25   14.99
   3   1  -7   46.96   10.06
   5   3   6  874.19   34.06
   6  -2 -10   52.04   22.96
   6   4   4   79.71   20.89
   8  -4  -9   43.45   24.92
   8  -2 -12   38.97   24.03
   9  -5  -7   35.26   23.23
  10  -4 -11   59.30   30.25
  11  -1 -15    7.36   27.82
  13  -3 -15   64.20   38.39
  18  -4 -17  144.38   48.22
  18  -2 -19   12.31   43.01
  19  -5 -16   15.47   47.87
  19  -1 -20   10.39   43.40
  20  -2 -20    8.70   51.61
   1   1   4   27.43    9.38
   2  -2  -4   95.41   11.52
   3  -1  -7   55.49   13.11
   3   1   7  107.18   17.17
   3   3   3    8.18   13.50
   4   2   7   46.38   19.80
   5  -1   9  118.53   21.29
   6  -4  -6   24.05   18.61
  12  -2 -15   21.59   31.16
  14   0 -17   -2.44   31.49
  15  -5 -13    9.31   38.49
  20  -4 -18    5.99   48.21
   4   2  -7 1226.16   23.10
   5  -3  -7   19.82   16.04
   9   1 -13   17.33   22.96
  10   0 -14    8.82   25.83
  11  -5  -9   -4.07   26.92
  13  -5 -11    1.28   32.64
  13  -1 -16   -0.56   33.95
  13   1 -16    5.22   29.87
  14  -4 -14    3.33   33.24
  15  -3 -16   33.03   35.98
  16   0 -18   -5.49   35.28
   1  -1  -3 4418.44   37.84
   3  -3  -3 1192.14   25.63
   4  -2  -7 1301.20   35.95
   6   4   5  164.27   24.11
   9  -1 -13   29.93   23.60
  11  -3 -13  232.51   33.26
  14  -2 -16    1.02   32.77
  17  -5 -14   19.87   42.18
  17  -3 -17    0.89   40.77
  18   0 -19   -4.22   41.84
   1  -1   5  447.95   16.19
   2   0   7    1.69   14.69
   2   2   5  125.84   15.53
   3   3   4  313.94   21.09
   5  -1  -9   47.12   18.57
   5   1  -9   37.61   13.50
   7  -3  -9  150.92   24.89
   7  -1 -11    9.83   21.34
   7   1 -11    8.90   18.21
   9  -3 -11  469.96   35.57
  10  -2 -13   10.87   24.84
  12  -4 -12   44.46   29.55
  15  -1 -17    7.81   33.07
  16  -2 -17   -8.70   39.92
  19  -5 -15   12.47   44.97
  19  -3 -18    9.94   43.82
  21  -3 -19    0.42   47.15
   1   1   5  382.44   17.95
   3  -1   8    4.24   16.69
   4   0  -8  232.74   17.86
   6  -4  -5   37.07   16.54
   8  -2 -11   92.45   25.46
   8   0 -12   -3.65   20.94
  10  -4 -10   30.77   26.24
  12   0 -15  -13.54   29.21
  13  -3 -14   44.39   35.01
  17  -1 -18    7.00   37.84
  18  -4 -16   34.92   41.08
  18  -2 -18    9.94   43.20
  19  -1 -19    8.57   44.62
  20  -4 -17   11.83   47.25
  20  -2 -19   -7.78   46.75
  21  -5 -16   12.81   48.49
  21  -1 -20    4.39   47.59
   0   0   3    3.25    6.03
   2  -2  -3  206.62   11.63
   3   1   8    2.47   15.82
   4   2   8   28.12   19.06
   5  -3  -6   17.70   15.66
   6  -2  -9  182.40   21.87
   6   0 -10    5.61   17.68
   6   2  -9  166.08   15.55
   8   2 -11  111.29   19.54
  11  -5  -8    6.94   25.51
  11  -1 -14    9.99   24.96
  11   1 -14    0.12   24.66
  12  -2 -14    5.17   30.02
  13  -5 -10    1.09   29.23
  14  -4 -13   -4.57   33.92
   2   0  -5   -0.41    7.29
   3  -3  -2  583.30   16.94
   3  -1  -6  359.37   18.05
   3   3   5   46.45   17.70
   4   4   2    3.23   15.44
  14   0 -16    2.78   32.05
  15  -3 -15   16.62   36.57
  17  -5 -13   -1.19   37.22
   2   2   6   49.60   14.97
  11  -3 -12  705.39   40.12
  13  -1 -15   38.48   32.04
  16  -4 -14    5.66   36.90
  16   0 -17  -11.16   34.29
  17  -3 -16   25.43   40.17
   0   0   4  394.68   14.49
   1   1   6  128.58   15.05
   2   0   8   57.78   17.43
   3   1  -6  382.43   13.98
   4  -2  -6   85.28   15.13
   4   4   3    6.68   15.44
   6  -4  -4   52.88   14.71
   7  -3  -8    9.45   19.67
   9  -3 -10  459.71   33.32
   9  -1 -12    9.10   20.62
  10  -2 -12   65.35   26.52
  10   0 -13    2.73   23.85
  12  -4 -11   22.07   25.95
  14  -2 -15   -1.71   29.98
  18   0 -18   25.06   37.81
  19  -5 -14   14.96   42.17
  19  -3 -17   10.20   45.32
  20   0 -19   -2.19   41.94
  21  -3 -18   16.89   47.12
  22   0 -20   -4.98   44.78
   1  -1   6  152.44   12.52
   3   1   9   76.47   21.13
   3   3   6   -0.76   17.44
   4   0  10    4.53   21.40
   4   4   4   10.20   18.41
   9   1 -12    7.44   19.55
  10  -4  -9   64.93   22.46
  11  -5  -7    3.38   24.18
  13  -3 -13  590.14   42.57
  15  -5 -11    1.95   32.09
  15  -1 -16    9.37   30.36
  16  -2 -16   21.32   36.29
  18  -4 -15   18.96   41.35
  21  -5 -15    7.09   44.87
  23  -5 -16   -0.17   48.30
   2   2   7   46.67   16.18
   3  -3  -1   63.82    7.75
   3  -1   9   63.62   18.47
   5  -1  -8  162.84   17.62
   8  -2 -10   53.67   22.15
  13  -5  -9  -10.57   27.45
  15   1 -16   -6.08   29.90
  17  -1 -17   -5.66   35.96
  18  -2 -17    1.10   39.37
  19  -1 -18   -4.47   40.59
  20  -4 -16   -2.39   39.86
  20  -2 -18   -1.55   44.57
  21  -1 -19   -4.37   43.94
  22  -4 -17    4.07   47.22
  22  -2 -19   -8.67   46.94
  23  -1 -20    5.74   47.32
   0   0   5    1.22    8.65
   1   1   7  301.82   21.21
   5  -3  -5   50.75   13.53
   6  -2  -8 1602.59   40.23
   7   1 -10   88.00   17.53
   8   0 -11   -3.53   19.00
  11  -1 -13    6.31   25.73
  12   0 -14  479.70   35.96
  14  -4 -12   18.61   27.76
   2  -2  -2  271.75   10.49
   3   3   7  117.25   21.53
   4   0  -7   -0.10   10.26
   4   4   5    6.11   18.36
   5   1  -8  160.05   14.05
   6  -4  -3   16.65   13.01
   8  -4  -6   11.29   18.73
  11  -3 -11 1226.73   47.69
  12  -2 -13    7.67   24.21
  15  -3 -14  140.69   34.00
   1  -1   7  272.66   17.49
   2   0   9    1.04   17.42
   2   2   8    2.83   18.67
   4   2  -6   76.30    8.22
   6   0  -9    0.36   13.24
  11   1 -13   -0.75   21.50
  12  -4 -10    0.19   25.13
  14   0 -15    1.92   28.74
  15  -5 -10   11.29   30.06
  16  -4 -13   -2.25   30.21
  17  -3 -15   14.36   36.10
  19  -5 -13    4.99   37.64
   0   0   6  690.51   22.22
   2  -2   7   44.48   12.75
   3  -3   0   20.35    5.31
   4   4   6  233.68   25.10
   7  -3  -7  174.95   20.66
   8   2 -10   48.04   15.51
   9  -3  -9  136.68   23.82
  10  -4  -8   -4.42   20.74
  13  -5  -8   17.29   26.59
  13  -1 -14    6.55   24.34
  14  -2 -14    5.90   27.13
  16   0 -16  222.97   36.11
  18  -4 -14   -2.35   38.33
  19  -3 -16   19.74   36.17
  21  -3 -17    2.90   44.99
  23  -5 -15    4.12   45.16
  23  -3 -18   -2.72   43.43
  24   0 -20   -2.52   44.63
   1   1   8   12.27   14.85
   3  -1  10   -4.59   19.45
   4  -2  -5  410.49   17.63
   9  -1 -11  154.69   22.38
  10  -2 -11  107.27   23.16
  10   0 -12   28.60   21.36
  13  -3 -12  429.58   36.90
  15  -1 -15   -3.34   29.95
  16  -2 -15   -4.67   33.02
  18   0 -17   -0.85   35.44
  20  -4 -15    2.54   40.83
  20   0 -18   -5.71   36.78
  22  -4 -16   10.88   43.97
  22   0 -19   -4.07   41.69
  24  -4 -17    7.30   50.74
  25  -1 -20   -7.49   47.44
   6  -4  -2   41.66   12.06
   6   2  -8 1454.80   27.49
  13   1 -14    0.22   23.37
  14  -4 -11   28.89   28.79
  17  -5 -11    5.70   33.88
  17  -1 -16   -2.72   33.37
  18  -2 -16   -0.01   35.70
  20  -2 -17    7.10   39.50
  22  -2 -18   -5.54   44.46
  23  -1 -19   -4.43   44.00
  24  -2 -19   12.56   44.31
   0   2   3    4.46    7.54
   0   2   4   83.55   11.28
   1   3   3    1.91   10.88
   5  -3  -4  237.59   15.54
   5  -1  -7  110.80   15.08
   6  -2  -7 3999.71   57.39
   7  -1  -9  431.54   24.38
   8  -2  -9  704.76   31.04
   9   1 -11  140.75   20.46
  15  -3 -13   84.80   32.55
  15   1 -15    1.72   28.89
  19  -1 -17    8.75   36.29
  21  -1 -18   12.40   40.79
   0   0   7   -4.02   11.48
   0   2   2   81.38    8.94
   0   2   5  339.54   18.43
   1  -1   8    7.67   14.43
   1   1   9   51.07   19.32
   1   3   2  122.46   12.41
   1   3   4   26.33   13.74
   8  -4  -5   38.79   16.26
  11  -3 -10   96.07   24.84
  11  -1 -12   37.92   23.99
  12  -4  -9   21.10   24.09
  12  -2 -12  118.04   27.24
  15  -5  -9    7.08   27.18
  16  -4 -12   11.80   32.18
  19  -5 -12   19.25   35.15
   0   2   6  353.29   21.32
   1   3   5  234.19   18.53
   2  -2   8   -4.10   14.09
   3   1  -5  981.83   17.79
   8   0 -10  223.46   22.01
  12   0 -13   -0.20   20.00
  17  -3 -14   -3.00   30.02
  17   1 -16   -5.76   29.38
  21  -5 -13   -1.38   38.76
  23  -5 -14   25.32   43.65
  25  -5 -15   19.69   46.04
  25  -3 -18    3.66   48.27
   1   3   6    1.84   16.87
   2  -2  -1  924.07   14.34
   7  -3  -6  143.04   18.35
   9  -3  -8   30.99   19.84
  14  -2 -13   36.34   28.57
  18  -4 -13   13.08   30.83
  19  -3 -15   -7.59   32.18
  21  -3 -16    9.63   37.05
  23  -3 -17   21.80   41.45
  26  -4 -17   -1.57   47.98
  26   0 -20   15.66   45.48
   0   0   8  119.41   15.89
   0   2   7   28.33   16.49
   1   3   1  164.40   11.44
   3  -3   1    3.82    3.43
   6  -4  -1   50.31   10.54
   6   0  -8 1036.49   28.83
   7   1  -9  406.53   20.22
  10   2 -11  101.90   18.04
  11   1 -12   34.07   20.05
  13  -1 -13  213.63   27.52
  14   0 -14  923.89   41.29
  17  -5 -10    7.09   30.72
  20  -4 -14    0.29   32.94
  22  -4 -15    5.00   41.09
  24  -4 -16    2.37   40.41
  24   0 -19   -9.48   42.71
  26  -2 -19   -0.39   44.66
  -1   1   4 2914.73   37.18
  -1   1   5  469.80   18.74
   0   2   1   99.70    8.22
   1  -1   9   57.97   17.15
   1   1  10   58.77   20.04
   1   3   7    1.71   15.74
   2   4   3   25.25   16.15
   2   4   4   37.49   16.71
   4  -2  -4  289.74   14.47
   5   1  -7  110.35   10.96
   9  -1 -10  990.07   36.05
  10  -2 -10  284.90   25.18
  14  -4 -10   14.43   23.04
  15  -1 -14    9.04   27.47
  16  -2 -14   41.60   27.63
  16   0 -15   -0.12   28.04
  18  -2 -15   16.08   33.81
  18   0 -16   97.05   33.48
  20   0 -17    6.03   34.54
  22  -2 -17    0.79   40.69
  22   0 -18    2.17   38.52
  24  -2 -18    7.04   40.47
  25  -1 -19   13.82   43.80
  -1   1   6   38.69   13.72
   2   4   2    9.02   14.67
   2   4   5   18.00   17.50
   3  -1  -4 6068.87   48.48
   5  -3  -3 1690.10   29.61
   8  -4  -4   32.67   15.61
  10   0 -11   -2.57   18.33
  15  -5  -8    5.06   24.61
  17  -1 -15   56.61   32.32
  19  -5 -11    1.10   32.89
  20  -2 -16    4.52   32.46
  21  -1 -17    3.19   36.69
  23  -1 -18    1.35   40.88
  -1   1   3 4965.33   43.20
   0   0   9   -0.86   15.95
   0   2   8    1.18   15.78
   2   4   6   27.74   19.55
   8  -2  -8  512.68   26.86
  12  -4  -8    4.17   21.64
  15  -3 -12   26.23   25.08
  16  -4 -11    4.20   28.93
  19  -1 -16   28.67   30.94
  21  -5 -12    2.94   35.34
  23  -5 -13   -1.40   40.42
  25  -5 -14   -7.02   43.32
  27  -5 -15  -18.23   46.26
  27  -3 -18    3.33   45.13
  -1   1   7   67.81   14.09
   6  -2  -6  117.58   13.46
   7  -1  -8   51.46   14.65
  10  -4  -6    2.58   17.51
  11  -3  -9   10.36   18.63
  12  -2 -11  500.27   31.60
  17  -3 -13   -4.96   30.72
  18  -4 -12   21.14   31.83
  25  -3 -17   -8.08   41.27
  28   0 -20   -0.12   47.69
   0   2   9    2.53   17.12
   8   2  -9  657.84   22.26
  11  -1 -11  455.58   28.77
  15   1 -14   11.73   23.94
  17  -5  -9   10.72   28.61
  19  -3 -14   27.71   31.06
  20  -4 -13   14.28   36.64
  21  -3 -15   11.74   33.20
  22  -4 -14   33.54   38.09
  23  -3 -16    3.05   37.95
  24  -4 -15    7.67   43.53
  26  -4 -16    6.95   41.13
  -1   1   8  151.96   17.40
   1   3   0    7.84    7.77
   7  -3  -5   64.77   13.70
   9  -3  -7   19.46   17.07
   9   1 -10  880.76   30.05
  12   0 -12    2.76   18.45
  14  -4  -9    6.94   23.40
  14  -2 -12  206.32   29.55
  17   1 -15   20.91   27.47
  19   1 -16    9.50   30.46
  26  -2 -18    7.07   45.95
  26   0 -19   -2.21   39.55
  27  -1 -19    1.15   45.46
  -1   1   2 4396.23   35.94
   8   0  -9    2.72   14.72
  13  -3 -10    5.57   20.55
  13  -1 -12   66.66   24.86
  14   0 -13    3.76   23.06
  16  -2 -13   29.33   27.95
  19  -5 -10    4.53   31.43
  24  -2 -17   21.68   41.75
  24   0 -18    1.81   39.11
  25  -1 -18   19.81   42.82
  -1   1   9    7.74   15.29
   8  -4  -3    4.08   12.77
  10  -2  -9 2413.65   51.30
  18  -2 -14    7.29   30.32
  20  -2 -15    3.17   34.24
  21  -5 -11   23.35   35.98
  22  -2 -16   12.18   33.32
  22   0 -17    9.47   37.22
  23  -5 -12    3.34   38.20
  25  -5 -13   13.26   42.32
  27  -5 -14   -4.90   44.19
   0   0  11    2.45   20.19
   2   0  -3    1.98    3.33
   6   2  -7 4021.66   39.67
   9  -1  -9  231.49   22.34
  12  -4  -7    9.57   20.19
  15  -3 -11  114.46   27.97
  15  -1 -13   10.82   22.60
  16  -4 -10   22.14   24.18
  16   0 -14   61.32   24.55
  18   0 -15    9.03   28.79
  20   0 -16    9.78   32.11
  21  -1 -16   17.74   34.95
  23  -1 -17   -5.15   33.45
  27  -3 -17   39.81   43.41
  28  -4 -16    0.08   46.46
  -1  -1   5  536.13   15.95
  -1  -1   6   31.71    9.34
  -1   1  10   52.88   20.73
   5  -3  -2  105.78   10.08
   7   1  -8   50.53   12.64
  10  -4  -5    5.18   16.25
  11  -3  -8   26.53   19.38
  11   1 -11  450.75   26.16
  17  -3 -12   14.93   29.26
  17  -1 -14   52.64   27.34
  18  -4 -11   16.23   30.31
  19  -1 -15   14.53   28.69
  25  -3 -16    6.56   38.87
  26  -4 -15    3.83   43.45
  -1  -1   7   72.11   11.95
   4  -2  -3  416.47   14.35
   6   0  -7   -2.33    8.69
   8  -2  -7 2701.15   47.58
  10   0 -10   64.83   18.34
  10   2 -10  260.97   19.35
  12  -2 -10   78.00   22.70
  19  -3 -13   41.62   33.14
  20  -4 -12    8.24   32.24
  21  -3 -14    8.52   34.77
  22  -4 -13    4.54   36.46
  23  -3 -15    2.51   33.53
  24  -4 -14   15.01   37.20
  28  -2 -18    3.31   43.41
  28   0 -19    4.46   44.50
  29  -1 -19   33.01   43.47
  -1  -1   8  158.24   16.20
  -1   3   5    5.79   14.73
  -1   3   6    9.49   14.33
  -1   3   7   22.77   18.04
   0   2   0  476.35   11.30
   4   0  -5   -3.20    6.94
  13   1 -12   60.33   21.36
  14  -4  -8   89.87   23.75
  19  -5  -9    5.97   28.92
  26  -2 -17   13.65   41.71
  29  -5 -14  -11.16   45.46
  -2   0   6  234.17   14.89
  -2   0   7    6.39   12.85
  -2   2   6    3.58   14.23
  -2   2   7  161.51   19.11
  -1   3   8    1.29   16.60
   3  -3   2    0.22    1.93
   6  -2  -5   63.57   10.65
   7  -1  -7    4.33   12.36
   9  -3  -6   15.19   15.83
  11  -1 -10  173.23   21.23
  14  -2 -11   -0.79   23.65
  15   1 -13   12.91   21.77
  21  -5 -10   -4.95   31.95
  21   1 -16   15.62   31.80
  24  -2 -16   65.05   39.49
  26   0 -18   -1.61   36.57
  27  -5 -13   -8.39   44.06
  27  -1 -18   73.26   41.45
  29  -3 -17   27.71   49.45
  -2   0   5    3.33    8.12
  -2   0   8  149.85   17.23
  -2   2   8   13.55   15.69
  -1  -1   9   11.67   15.30
  -1   3   4   93.43   14.83
   0   4   5    3.82   16.35
   0   4   7  108.63   22.69
   7  -3  -4   65.79   12.19
  12   0 -11    6.48   19.47
  12   2 -11  479.82   26.76
  13  -3  -9    1.44   18.75
  16  -2 -12    5.18   25.43
  17   1 -14   52.00   26.59
  19   1 -15   22.61   29.28
  22  -2 -15   29.01   35.69
  23  -5 -11    3.64   34.43
  24   0 -17    9.68   36.02
  25  -1 -17   47.70   41.47
  28  -4 -15    7.66   44.57
  -2   0   9    2.83   15.92
  -2   2   9    7.16   18.79
   3  -1  -3 2779.65   28.83
   8  -4  -2   66.55   13.26
  12  -4  -6   17.37   18.09
  13  -1 -11    0.52   21.61
  16  -4  -9    0.44   24.17
  18  -2 -13  215.21   33.78
  20  -2 -14   23.24   32.31
  23  -1 -16   -4.91   35.53
  27  -3 -16    3.24   40.10
  30  -2 -18   -1.30   49.35
  30   0 -19   -9.48   45.97
  -2   2   4  107.60   12.50
  -1  -1  10   56.21   18.88
   0  -2   8    9.70   12.97
   0   4   4   62.30   16.30
   5   3  -5   28.33    4.75
   9   1  -9  211.17   17.23
  10  -2  -8  325.02   22.81
  14   0 -12   84.53   23.38
  15  -3 -10   -0.64   21.01
  18  -4 -10   -1.91   28.31
  20   0 -15   -0.17   30.07
  21  -1 -15   32.89   33.61
  22   0 -16   17.99   30.14
  25  -3 -15    5.95   36.75
  26  -4 -14   13.51   37.97
  -2   0  10  123.38   20.23
  -1   3   3   72.06   11.90
   8   0  -8  221.73   17.74
  10  -4  -4  109.18   16.94
  15  -1 -12   90.31   23.26
  16   0 -13  -10.44   23.60
  17  -3 -11   86.23   28.30
  17  -1 -13    2.92   25.94
  18   0 -14  139.98   30.04
  19  -3 -12   23.67   29.68
  19  -1 -14   75.77   31.57
  20  -4 -11   24.03   31.08
  21  -3 -13   10.55   33.47
  22  -4 -12   29.82   34.60
  23  -3 -14   -3.84   32.16
  28  -2 -17   44.11   46.57
  29  -1 -18  226.91   49.36
  -2   0   4 1046.86   20.68
   0   4   3   57.77   15.62
   8   2  -8  493.17   18.49
   9  -1  -8  316.75   21.89
  11  -3  -7   89.41   19.38
  28   0 -18    6.57   42.63
  -3   1   7   49.70   13.38
  -3   1   8  688.95   26.31
  -2   0  11    1.01   19.71
  -1  -1  11    8.17   18.64
  14  -4  -7   15.91   21.19
  26  -2 -16   20.45   38.27
  27  -1 -17  322.18   48.54
  29  -3 -16   -5.67   46.34
  30  -4 -15    2.59   41.97
  -3   1   6  378.21   18.46
  -3   1   9    5.29   14.96
  -1   1   1  642.47   12.19
   5  -3  -1   41.78    7.64
   8  -2  -6  350.65   19.88
  11   1 -10  192.80   20.18
  23   1 -16   -3.63   32.54
  24  -2 -15  134.09   41.29
  26   0 -17    5.16   39.97
  28  -4 -14   -2.81   45.05
  32   0 -19    9.45   47.70
  -3   1  10    5.11   16.78
  -2   2   3  209.06   12.56
   9  -3  -5   19.09   13.06
  10   0  -9    3.44   15.31
  13  -3  -8  115.58   22.79
  14  -2 -10   39.04   22.36
  16  -4  -8   53.32   23.91
  22  -2 -14   43.48   33.78
  25  -1 -16  280.43   44.05
  27  -3 -15    3.67   37.59
  30  -2 -17   96.09   49.47
  -3   1   5 1203.85   26.84
  -1   3   2 1220.05   25.03
  11  -1  -9   18.70   16.06
  12  -4  -5   19.46   19.16
  13   1 -11   10.17   18.66
  16  -2 -11  396.44   32.73
  18  -2 -12   17.71   26.93
  21   1 -15   24.60   29.56
  24   0 -16   12.75   35.20
  25  -3 -14    8.15   38.31
  31  -1 -18   38.37   43.49
   0   4   2   30.21   13.43
   4  -2  -2  217.00    9.78
   6  -2  -4   21.65    9.34
   6   0  -6  449.60   17.15
   7  -3  -3  843.38   22.41
   8  -4  -1   10.34   11.10
  10   2  -9 2391.70   40.63
  15  -3  -9   66.64   24.36
  15   1 -12  101.38   23.18
  17   1 -13   -0.01   22.57
  18  -4  -9    6.53   25.33
  19   1 -14   50.17   27.18
  20  -4 -10   11.48   29.33
  22  -4 -11    0.05   33.00
  23  -3 -13   49.97   35.60
  23  -1 -15   31.55   34.82
  24  -4 -12    0.21   31.46
  30   0 -18    7.61   40.49
  31  -3 -16   -0.92   49.02
  -3   3   7   98.87   19.45
  -3   3   8   30.51   17.04
   7  -1  -6  528.10   19.78
   7   1  -7   11.66    9.07
  10  -4  -3  158.05   17.01
  12   0 -10  -10.62   17.71
  17  -3 -10   16.45   25.64
  19  -3 -11   13.63   27.81
  21  -3 -12   12.09   31.69
  21  -1 -14   20.95   31.47
  22   0 -15   -2.63   27.87
  28  -2 -16   54.63   40.80
  29  -1 -17   40.40   43.85
  30  -4 -14   12.10   45.09
  -2   4   7   64.29   21.46
  10  -2  -7  227.42   19.35
  14   0 -11    8.88   19.89
  15  -1 -11   85.71   24.12
  17  -1 -12  277.78   30.76
  19  -1 -13   -0.79   27.16
  20   0 -14  416.47   37.13
  28   0 -17    4.19   40.66
  29  -3 -15   16.39   44.15
  32  -2 -17   70.09   50.73
  -4   2   8  200.51   21.37
  -4   2   9   95.69   20.68
  -3   3   6   66.23   15.57
  -2   0   3    3.96    5.53
  -2   4   6   16.52   18.68
  11  -3  -6   49.97   17.46
  12   2 -10   79.49   18.16
  14  -4  -6   55.78   21.18
  16   0 -12   56.48   23.74
  18   0 -13   -3.65   21.77
  26  -2 -15  717.26   50.29
  28  -4 -13   -3.15   41.02
  33  -1 -18    1.09   43.83
  -3   1   4 7000.21   56.28
   6   2  -6  127.32    9.51
  24  -2 -14  247.39   40.28
  25   1 -16  312.55   41.00
  27  -3 -14    7.10   41.57
  27  -1 -16   35.62   36.32
  32   0 -18   26.81   46.66
  -3   3   5   20.81   15.00
  -2   4   5   67.13   18.01
  12  -2  -8   28.05   16.77
  14   2 -11    4.74   17.61
  16  -4  -7    7.60   21.43
  16   2 -12   -0.78   22.29
  26  -4 -12    5.25   36.81
  26   0 -16   22.05   36.76
  30  -2 -16    7.53   46.21
  32  -4 -14    3.98   49.12
  -4   0   9    0.01   13.75
  -4   0  10    3.98   17.16
  -4   2   6   90.31   16.18
  -3  -1   9    5.78   15.11
  -3  -1  10    9.71   16.30
  -2   2   2  344.45   13.51
   5  -1  -4 8023.40   56.62
   8   0  -7    0.67   11.12
   9  -1  -7  152.78   16.59
   9   1  -8  300.23   17.38
  13  -3  -7   24.40   19.23
  22  -2 -13  424.13   38.70
  23   1 -15   35.90   32.54
  24  -4 -11   27.11   35.57
  25  -3 -13   22.55   36.53
  25  -1 -15   47.77   36.67
  31  -3 -15   55.94   47.28
  31  -1 -17   15.19   41.46
  -4   0  11    6.15   16.85
  -3  -1   8  728.07   24.62
  -3  -1  11    3.37   18.40
   8  -2  -5  374.26   18.64
  12  -4  -4    5.32   17.77
  14  -2  -9   38.01   19.05
  16  -2 -10   -1.40   23.27
  18  -4  -8    4.84   24.05
  18  -2 -11   38.17   26.04
  20  -4  -9  124.22   30.88
  20  -2 -12   43.38   25.94
  22  -4 -10   34.16   31.57
  23  -3 -12   42.82   34.23
  24   0 -15   -0.21   33.52
  28  -2 -15   93.10   44.96
  29   1 -17   29.39   42.22
  30  -4 -13   -2.00   43.81
  30   0 -17    9.12   44.51
  -4   0   7    4.06   12.40
  -3  -1   7   60.23   12.68
   9  -3  -4  240.71   16.68
  15  -3  -8   37.83   21.77
  21  -3 -11  126.76   33.07
  21   1 -14   22.84   28.81
  23  -1 -14  103.08   32.42
  29  -1 -16    3.32   42.71
  34   0 -18   -5.26   49.34
  -5   1   9   31.36   17.57
  -5   1  10   13.00   17.08
  -3  -1  12    5.90   20.24
  -3   3   4  156.26   15.92
  -2   4   4   73.58   16.39
  -1   3   1  355.46   14.25
  11  -1  -8   54.07   17.46
  11   1  -9   10.21   13.98
  17  -3  -9  275.48   27.83
  19  -3 -10  367.16   32.22
  19   1 -13   -0.57   24.17
  21  -1 -13    5.39   29.65
  22   0 -14  326.60   36.95
  28  -4 -12   -7.16   40.14
  29  -3 -14   12.52   38.46
  32  -2 -16   -5.07   47.88
  33  -1 -17   -8.58   48.47
  -5   1   8  169.25   18.86
  -4   2   5  445.79   20.39
   5   1  -5 5556.97   42.29
  10  -4  -2   85.21   14.50
  10   0  -8   95.96   15.62
  17   1 -12  278.35   28.17
  19  -1 -12  116.55   28.54
  26  -2 -14  107.23   35.80
  27   1 -16   43.95   36.98
  28   0 -16   19.98   39.61
  33  -3 -15    7.00   49.49
   5  -3   0    9.85    6.20
   7  -3  -2   23.19    9.30
  13  -1  -9   10.60   16.68
  13   1 -10   92.35   19.14
  14  -4  -5  747.65   31.68
  15  -1 -10   21.46   21.21
  15   1 -11   86.93   21.87
  17  -1 -11  153.83   27.54
  20   0 -13   -2.15   23.15
  26  -4 -11   19.75   38.68
  27  -3 -13   14.89   37.88
  27  -1 -15   57.17   38.84
  32  -4 -13   -4.66   45.81
  32   0 -17   -4.07   44.25
  -5   1   7  130.42   17.07
  -5   3   8   22.68   19.07
  -4   0   6  400.93   17.01
   7   3  -6  115.06    9.53
   8   2  -7 2423.06   33.97
  10  -2  -6  161.69   16.86
  11  -3  -5  203.18   19.58
  12   0  -9   -3.25   16.23
  18   0 -12    4.06   23.72
  24  -4 -10    9.19   33.54
  24  -2 -13  699.08   46.04
  25   1 -15   46.97   34.63
  30  -2 -15    5.22   40.23
  34  -2 -16   -0.84   50.59
  -3   1   3 3820.91   38.26
  -2  -2   8   13.29   12.62
   6  -2  -3  207.92   11.98
  14   0 -10    0.38   16.71
  16  -4  -6  609.53   32.97
  16   0 -11   -2.98   18.60
  22  -4  -9  254.79   35.80
  22  -2 -12  232.91   35.90
  25  -3 -12   52.31   32.50
  25  -1 -14  187.90   39.41
  26   0 -15   -3.72   35.26
  30  -4 -12    2.29   42.21
  31  -3 -14    6.16   40.97
  31  -1 -16   18.81   41.30
  -6   2  10   51.28   19.93
  -5   3   7   16.72   17.65
  -4   4   7   37.39   18.28
  -2   4   3   42.49   15.64
   7  -1  -5 1382.15   27.79
  12  -2  -7  159.87   20.52
  18  -4  -7  883.11   39.89
  20  -4  -8  170.67   30.14
  23  -3 -11  143.42   35.31
  28  -2 -14    1.60   38.63
  34  -4 -13   51.93   50.57
  -6   2   9  179.09   20.98
  13  -3  -6   17.37   17.90
  20  -2 -11    1.83   23.50
  23   1 -14   90.90   33.22
  24   0 -14   85.08   33.51
  28  -4 -11   15.50   38.62
  29  -3 -13    8.17   41.53
  29   1 -16    2.54   39.69
  30   0 -16    5.79   38.81
  32  -2 -15   -1.33   47.21
  34   0 -17   -1.64   47.74
  -6   2   8 1675.91   41.16
  -5   1   6  592.34   21.64
  -4   4   6   14.75   18.80
  -3   3   3 1327.03   28.38
   6   0  -5    1.89    6.65
  10   2  -8  289.11   17.20
  12  -4  -3  330.18   21.15
  14  -2  -8   10.68   17.31
  15  -3  -7    1.85   20.32
  16  -2  -9   52.69   22.86
  18  -2 -10    7.02   21.55
  18   2 -12   10.43   22.58
  19  -3  -9 1133.74   45.79
  21  -3 -10  557.20   37.72
  23  -1 -13   47.06   28.64
  29  -1 -15   33.02   36.01
  33  -3 -14    7.79   47.08
  33  -1 -16   -4.31   46.78
  -5   3   6   17.00   16.27
   4  -2  -1 1155.59   17.32
  12   2  -9   53.25   15.30
  16   2 -11  427.63   28.02
  17  -3  -8  239.06   25.97
  21   1 -13   15.57   26.35
  26  -2 -13   42.53   36.80
  27  -3 -12   17.39   37.35
  32  -4 -12   29.81   42.07
  -6   0  11   -1.16   19.47
  -4   0   5   -0.96    7.28
   4   2  -4  263.83    7.40
   7   1  -6  533.92   17.19
   9  -3  -3  362.55   18.10
  14   2 -10   36.55   17.80
  21  -1 -12  160.76   28.95
  22   0 -13    7.36   25.35
  27   1 -15   51.17   38.38
  28   0 -15    6.09   37.74
  -6   0  10   15.15   15.71
  -6   2   7 4781.45   62.50
  14  -4  -4 1598.78   40.60
  19  -1 -11   66.41   27.22
  19   1 -12  102.08   25.92
  24  -4  -9   -2.40   31.63
  24  -2 -12  107.05   34.67
  27  -1 -14   16.89   33.30
  30  -4 -11   -0.58   43.18
  30  -2 -14   10.25   39.55
  31  -3 -13   21.19   40.19
  31   1 -16   -5.42   43.31
  32   0 -16   -5.65   39.40
  34  -4 -12   62.09   49.69
  34  -2 -15    1.31   45.00
  35  -3 -14   21.97   46.30
  35  -1 -16   -7.65   51.43
  35   1 -17   -4.91   48.15
  -7   1  11    6.36   18.70
  -6   0   9   -2.58   16.33
  -5  -1  10   15.93   16.68
  -5  -1  12   -3.67   19.62
  -4   4   5   22.36   17.33
  -3  -1   5 1314.01   23.75
   8  -2  -4   51.18    9.98
  10  -4  -1   39.44   13.19
  11  -1  -7   24.43   14.72
  16  -4  -5  984.47   37.99
  20   0 -12  104.35   27.95
  22  -4  -8   -6.63   29.81
  25  -3 -11    4.70   30.48
  31  -1 -15   -3.33   39.11
  -7   1  10   90.95   19.40
   8   0  -6   73.91   10.91
  13  -1  -8    3.27   17.49
  15  -1  -9   -0.51   20.50
  17  -1 -10   12.36   20.18
  17   1 -11  156.60   25.26
  18  -4  -6  574.28   34.75
  20  -4  -7  193.56   30.61
  22  -2 -11   -9.16   28.98
  25  -1 -13   39.02   34.74
  26   0 -14    0.76   34.16
  28  -4 -10    5.10   37.62
  28  -2 -13   27.93   38.42
  36  -2 -15    0.68   51.84
  -7   1   9  417.54   26.07
  -7   3   9  137.03   24.58
  -5  -1   9   44.34   16.36
  -5   1   5 6699.79   60.96
  -5   3   5   43.28   15.57
  -2   2   1 1491.90   22.25
  11  -3  -4   35.61   15.04
  15   1 -10   24.73   18.94
  18   0 -11    8.19   20.39
  23  -3 -10  430.25   37.34
  29  -3 -12   20.74   35.38
  30   0 -15    3.88   40.73
  32  -2 -14    0.82   46.26
  33  -3 -13    5.10   46.47
  34   0 -16   25.35   49.08
  36  -4 -12    9.98   50.88
  -6   0   8 1285.17   33.40
   5  -1  -3 4190.46   37.83
  10  -2  -5  347.73   19.81
  10   0  -7    0.97   12.35
  11   1  -8   48.08   14.09
  13   1  -9   12.86   16.42
  16   0 -10   12.06   21.17
  20  -2 -10    9.08   25.80
  21  -3  -9  429.41   36.83
  29  -1 -14   26.72   39.76
  29   1 -15   13.01   40.11
  33  -1 -15   -0.38   47.31
  33   1 -16   -0.88   47.67
   3   1  -3 3000.92   20.96
   7  -3  -1  238.56   12.81
  12   0  -8   -6.80   15.35
  13  -3  -5  111.32   18.76
  14   0  -9    2.38   17.83
  18  -2  -9    2.86   23.15
  19  -3  -8  278.93   30.80
  23   1 -13   57.97   30.01
  24   0 -13    1.03   30.71
  26  -4  -9   15.15   31.48
  26  -2 -12   11.57   36.17
  27  -3 -11   14.17   37.50
  -8   2  10   73.01   20.48
  -7   1   8   56.16   15.44
  -7   3   8    7.56   17.26
  12  -4  -2   26.55   15.39
  12  -2  -6  168.53   20.04
  15  -3  -6   66.36   21.06
  16  -2  -8   41.65   21.70
  17  -3  -7   47.61   23.21
  20   2 -12   53.62   25.56
  24  -4  -8   22.55   32.07
  30  -4 -10   89.46   44.28
  30  -2 -13   -3.68   40.19
  31  -3 -12   12.20   45.78
  34  -4 -11    8.82   47.61
  34  -2 -14   -5.65   47.96
  35  -3 -13   41.24   45.89
  36   0 -16   -5.72   51.83
  -6   4   7   65.31   21.90
  -4   4   4   21.56   15.68
  14  -2  -7   -0.94   16.30
  21  -1 -11  290.62   33.40
  27  -1 -13    2.73   36.26
  28   0 -14   -2.52   36.89
  32   0 -15    4.78   43.81
  35  -1 -15   -4.19   49.17
  35   1 -16   -7.44   47.74
  -8   2   9  766.59   33.25
  -6   0   7   -0.76   12.87
  -3   3   2  801.02   21.53
  18   2 -11   52.58   23.75
  21   1 -12  155.66   29.21
  22  -4  -7    0.00   28.68
  22   0 -12  164.51   31.31
  24  -2 -11   -2.59   27.67
  25  -3 -10   28.61   29.32
  27   1 -14    9.62   35.35
  31  -1 -14    4.87   42.15
  31   1 -15    7.55   41.54
  36  -4 -11   -1.11   50.20
  20  -4  -6  129.39   28.38
  29  -3 -11   10.56   40.91
  32  -4 -10   14.81   47.18
  33  -3 -12   62.81   47.19
  36  -2 -14   13.55   47.61
  -8   0  12   -1.81   22.65
  -7   1   7    9.61   15.19
  -5   3   4  279.95   18.79
  -3   1   2 2177.81   26.76
   6  -2  -2 1030.48   20.43
  16  -4  -4   34.09   20.32
  18  -4  -5   83.28   24.47
  19  -1 -10  143.80   25.39
  23  -3  -9   62.50   30.84
  26   0 -13    1.18   32.97
  28  -2 -12    9.01   33.61
  32  -2 -13    1.74   40.11
  34   0 -15  -10.00   46.44
  37  -1 -15   -5.94   48.33
   4   0  -3   -0.91    3.87
   7  -1  -4  497.15   16.76
  20   0 -11    0.25   22.11
 -30  -2  -5   -1.88   60.00
 -28  -2  -4    8.15   48.84
 -26  -2  -3    6.15   46.65
 -23  -1   1  260.07   31.30
 -21  -3  -8   25.50   56.62
 -20  -2  -2   45.64   29.86
 -15  -1   1  111.20   19.02
 -14  -2  -2   10.91   22.00
  -9  -3  -7   -1.47   30.07
  -8   0   2 1030.62   15.93
   1  -3 -10   30.28   26.65
   5   3   2   10.92   17.38
 -25  -1   1   21.75   30.45
 -23  -3  -9    2.69   67.15
 -22  -2  -2   18.99   31.92
 -14   0   3   -0.77    9.56
 -12  -2  -2    5.23   22.67
  -7  -3  -7    6.82   27.56
  -1  -3  -9   91.68   27.16
   0   4   4   74.73   23.76
 -31  -1   0   -5.96   45.90
 -30  -2  -4   20.60   57.80
 -28  -2  -3   -1.24   48.88
 -27  -1   1    8.41   33.41
 -24  -2  -2    7.49   38.93
 -23  -3  -8   13.54   59.90
 -21  -3  -7   13.63   50.76
 -17  -3  -6    4.01   40.30
 -15  -3  -6   11.03   37.20
 -13  -3  -6   21.77   34.27
  -6  -2  -3   58.75   16.51
   6   4   2   -0.48   21.01
  10   2  -1   42.71   16.30
 -19  -3  -6   27.51   45.64
 -13  -1   1   50.55   13.24
 -11  -3  -6   13.24   27.91
  -2  -2  -4  120.32   15.40
   7   3   1   13.11   18.09
  12   2  -2   20.59   18.69
  16   2  -4   59.37   21.65
  17   1  -6   92.99   19.78
 -29  -1   1    1.49   37.04
 -26  -2  -2   16.71   38.42
 -25  -3  -8    1.99   65.75
 -23  -3  -7   11.20   53.51
 -21  -3  -6   48.63   48.97
 -10  -2  -2  734.72   32.14
  -9  -3  -6    7.86   28.16
  -7  -1   0  297.80   15.15
  -5  -3  -7   23.91   25.87
   1   3   3   18.67   16.89
 -32  -2  -4    6.99   61.27
 -30  -2  -3   19.74   49.40
 -28  -2  -2    8.16   46.92
 -25  -3  -7   26.57   61.98
 -23  -3  -6   65.04   54.94
 -22  -2  -1   43.83   33.87
 -20  -2  -1   52.93   31.18
 -18  -2  -1    5.00   27.45
 -17  -3  -5  268.77   44.55
 -17   1   5   51.42    9.72
 -15  -3  -5    6.77   34.21
  -3  -1  -1  605.20   15.31
   1  -3  -9   21.93   24.21
   8   4   1    5.91   22.40
 -24  -2  -1   12.35   36.48
 -19  -3  -5   -1.36   37.32
 -16  -2  -1   -1.49   22.32
 -13  -3  -5   21.16   28.56
  -7  -3  -6    7.19   26.41
  -7   3   5   60.44   14.17
  -3   3   4  166.81   18.23
  -1  -3  -8   60.48   24.05
   2   4   3   18.96   22.86
   9   3   0   29.29   18.94
  10   4   0   25.74   27.34
  15   1  -5  131.91   16.74
 -32  -2  -3   26.87   58.89
 -30  -2  -2    9.97   50.26
 -27  -3  -7    6.66   65.42
 -25  -3  -6   -2.33   59.09
 -24   0   4   36.72   23.68
 -23  -1   2   67.32   27.68
 -22   0   4   10.10   19.09
 -21  -3  -5   49.79   41.78
 -21  -1   2   10.05   23.48
 -14  -2  -1   23.72   23.23
 -11  -3  -5   41.21   29.90
 -11  -1   1  340.03   18.83
  -3  -3  -7   94.39   25.01
   4  -2  -6   79.14   11.63
   6  -2  -7 3826.43   40.85
  11   3  -1  204.76   24.35
  13   1  -4   44.30   13.82
 -26  -2  -1   23.25   36.73
 -25  -1   2  464.18   35.67
 -23  -3  -5   60.62   44.96
 -19  -1   2  105.77   22.73
 -12   0   3    0.07    7.40
  -8  -2  -2 1204.49   35.66
  -6   2   4   26.72    8.76
  -4  -2  -3   74.09   14.85
   8  -2  -8  451.55   16.02
  13   3  -2  137.02   23.51
 -28  -2  -1  -16.16   45.10
 -27  -3  -6   36.17   63.19
 -27  -1   2   -1.67   31.14
 -25  -3  -5   57.01   55.20
 -20   0   4  112.26   18.81
 -19  -3  -4   87.73   41.54
 -17  -3  -4   -0.89   35.08
 -14  -4 -13   11.00   65.37
 -14  -4 -12    5.04   58.56
 -12  -4 -12   15.27   57.38
 -10  -4 -12   -2.84   53.54
  -9  -3  -5   31.36   27.22
  -5  -3  -6  778.94   38.43
  -2   4   4   88.47   22.37
   4   2   1   39.72   11.74
  20   2  -7    2.63   22.18
 -34  -2  -3   21.15   63.31
 -32  -2  -2  329.92   61.82
 -29  -1   2   30.57   36.79
 -23  -3  -4   30.12   46.82
 -21  -3  -4   70.77   40.50
 -17  -1   2   11.14   14.95
 -16  -4 -12   -4.07   62.02
 -16  -4 -11  -10.08   58.28
 -15  -3  -4   -3.19   28.73
 -14  -4 -11   14.32   57.10
 -12  -4 -11   41.75   51.66
 -12  -2  -1  182.77   22.99
 -10  -4 -11   22.35   48.15
   1   1   1   29.59    6.59
   2  -2  -5  256.77   14.54
   3   3   2    1.09   15.79
   4   4   2   10.89   23.08
 -30  -2  -1    4.37   46.91
 -27  -3  -5   27.49   53.19
 -24  -2   0   -0.64   33.84
 -22  -2   0  115.43   33.74
 -20  -2   0    4.42   29.00
 -18  -4 -11   -4.42   62.06
 -13  -3  -4   15.77   26.92
 -12  -4 -10   -8.79   47.12
  -8  -4 -11   -2.72   45.52
   1  -3  -8    2.69   21.81
   3  -3  -9    5.67   20.77
 -34  -2  -2   63.08   60.59
 -26  -2   0    8.54   38.59
 -25  -3  -4   22.54   44.86
 -18  -4 -10    4.01   58.85
 -18  -2   0   45.24   26.88
 -18   0   4   10.27   12.99
 -16  -4 -10   11.39   50.93
 -11  -3  -4    6.51   27.36
 -10  -4 -10   18.11   44.56
  -7  -3  -5  552.08   35.65
  -6  -4 -11   23.74   40.73
  -1  -3  -7    6.13   20.61
   1   5   3   25.90   27.50
  18   2  -6   11.81   21.50
 -32  -2  -1    7.24   51.92
 -29  -3  -5   44.23   58.92
 -28  -2   0   -1.30   40.96
 -27  -3  -4   51.45   55.62
 -21  -3  -3  271.04   46.90
 -20  -4 -10    9.31   63.26
 -19  -3  -3  111.29   39.76
 -18  -4  -9   22.55   56.84
 -16  -4  -9   13.69   53.01
 -15  -1   2  133.55   16.48
 -14  -4  -9   -3.80   47.37
 -12  -4  -9   10.50   44.21
  -8  -4 -10   46.67   42.51
  -6  -2  -2   41.32   14.72
   0  -2  -4   78.64   11.92
   6   2   0   41.27   13.04
   6   4   1   55.78   25.20
 -23  -3  -3   27.93   40.34
 -20  -4  -9   -4.30   59.82
 -17  -3  -3   17.74   29.91
 -16  -2   0   42.93   22.07
 -10  -4  -9   22.46   42.45
 -10  -2  -1   74.23   17.15
  -3  -3  -6    7.45   21.33
   5   3   1   88.42   18.62
  16   2  -5    4.83   20.49
  19   3  -6  126.42   27.61
 -34  -2  -1    4.06   57.04
 -30  -2   0   15.88   45.39
 -29  -3  -4   -2.04   53.07
 -25  -3  -3   -4.79   42.21
 -18  -4  -8   -0.84   53.65
 -16  -4  -8   -0.39   48.56
 -15  -3  -3   48.37   28.66
 -14  -4  -8   -5.18   45.12
  -9  -3  -4  192.77   29.99
  -9  -1   1  683.20   20.88
  -6  -4 -10   21.09   37.45
  -1   3   3   90.11   16.42
   0   4   3   38.35   22.66
   8   4   0   29.61   25.33
 -27  -3  -3   22.72   51.75
 -27  -1   3  698.40   43.80
 -20  -4  -8    8.80   52.30
 -15   1   5   92.52    7.59
 -14  -2   0  557.37   31.14
 -13  -3  -3    8.62   29.17
 -12  -4  -8   32.28   37.79
  -8  -4  -9    7.36   34.27
  -5  -3  -5  546.40   33.27
  -5  -1   0 2453.78   31.23
   8   2  -1  227.80   18.42
  10   4  -1   42.16   27.10
  14   2  -4   31.45   19.46
  17   3  -5  791.04   37.61
 -32  -2   0    7.13   48.87
 -31  -3  -4   16.15   57.78
 -29  -3  -3   22.55   57.02
 -24  -2   1    6.18   31.85
 -22  -4  -8   16.50   57.17
 -21  -1   3   18.08   21.84
 -18  -4  -7    1.77   51.32
 -16  -4  -7    3.25   48.58
 -16   0   4  262.15   15.67
 -10  -4  -8   -5.00   38.65
  -4  -4 -10   74.79   36.67
  -2  -2  -3  509.37   20.58
   0   2   2   78.85   12.09
  12   2  -3  470.38   25.51
  15   3  -4  175.41   27.16
 -28  -2   1   27.73   39.41
 -26  -2   1   37.57   32.65
 -25  -3  -2   36.85   45.67
 -23  -3  -2  124.81   41.00
 -22  -4  -7   10.57   57.83
 -22  -2   1  203.92   31.71
 -21  -3  -2   68.77   35.44
 -20  -4  -7   54.69   50.24
 -20  -2   1   98.28   28.86
 -14  -4  -7   -8.71   37.77
 -13  -1   2  548.48   22.32
  -6  -4  -9   40.65   35.80
  -4   4   4   28.75   20.45
  13   3  -3    5.63   22.45
 -34  -2   0   66.59   56.87
 -31  -3  -3   11.84   59.43
 -27  -3  -2    6.91   49.20
 -24  -4  -7   17.06   62.20
 -19  -1   3    5.74   19.57
 -17  -3  -2    0.64   27.85
 -12  -4  -7   29.48   36.45
 -11  -3  -3    6.46   23.10
  -9   3   5   24.94   13.41
  -8  -4  -8   71.90   33.92
  -8  -2  -1  631.74   26.20
  -7  -3  -4  759.23   35.86
   2   4   2    6.52   21.44
   3  -3  -8   33.56   19.26
  11   3  -2   93.34   21.30
 -30  -2   1    0.25   38.48
 -29  -3  -2   13.19   54.59
 -22  -4  -6   27.77   55.76
 -20  -4  -6   10.02   44.72
 -18  -4  -6    1.94   42.10
 -18  -2   1  171.57   28.13
 -16  -4  -6  -10.73   43.55
 -15  -3  -2   21.89   29.40
 -12  -2   0 2317.63   50.06
 -10  -4  -7   56.95   37.56
  -1  -3  -6    4.81   18.97
  -1   5   3   -1.04   25.32
   3   1   0 3459.14   37.52
   5  -3  -9   57.63   18.82
 -32  -2   1   17.78   48.59
 -24  -4  -6   23.55   61.14
 -14  -4  -6   18.65   36.74
  -6  -4  -8    6.18   31.65
  -4  -4  -9  174.36   35.21
   1   3   2  146.51   19.76
 -31  -3  -2   47.06   58.25
 -26  -4  -6  124.81   67.71
 -23  -3  -1   13.12   39.83
 -22   0   5   -1.55   17.25
 -12  -4  -6   24.12   38.32
 -10   0   3    2.58    5.37
  -9  -3  -3   22.08   24.51
  -4  -2  -2   25.86   11.06
  -3  -3  -5   29.37   19.89
  19   3  -7   17.35   28.09
 -27  -3  -1    1.51   47.14
 -25  -3  -1   20.09   38.87
 -24  -4  -5    6.56   58.67
 -22  -4  -5   67.36   49.90
 -21  -3  -1    7.73   31.84
 -20  -4  -5   89.13   44.85
 -19  -3  -1   23.52   32.72
 -18  -4  -5   29.92   40.83
 -17  -1   3   55.97   16.74
 -16  -4  -5    2.72   41.70
 -13  -3  -2    6.14   23.89
  -8  -4  -7   69.08   31.06
   1   5   2    4.98   26.11
   4   4   1   17.52   20.05
 -33  -3  -2   26.73   55.73
 -29  -3  -1   -2.25   48.98
 -28  -2   2   10.02   38.02
 -27  -1   4 1469.80   53.79
 -26  -4  -5    8.96   60.25
 -26  -2   2   57.50   35.46
 -24  -2   2   49.31   31.27
 -10  -4  -6   40.25   34.36
  -5  -3  -4  116.03   23.60
  -2  -4  -9  361.00   38.54
 -31  -3  -1   -3.99   53.89
 -30  -2   2   27.26   41.90
 -25  -1   4   44.80   26.26
 -22  -2   2    6.95   28.27
 -17  -3  -1   36.25   27.61
 -14  -4  -5   14.11   34.86
 -11  -1   2  829.92   24.26
 -10  -2   0 1806.79   42.55
  -6   0   2  491.54    8.29
  -4  -4  -8   -0.17   29.49
  -2   4   3   28.11   20.35
   2   2   1  273.83   15.78
   6   4   0  150.03   24.07
  13   1  -5   81.42   14.19
  17   3  -6   85.85   26.79
 -32  -2   2    0.90   46.52
 -24  -4  -4   52.72   56.46
 -23  -1   4   70.72   25.70
 -22  -4  -4   21.96   44.35
 -20  -4  -4   65.00   42.49
 -20   0   5   -0.52   15.68
 -18  -4  -4   84.24   44.44
 -14  -2   1  351.13   27.43
 -14   0   4  418.22   15.64
 -12  -4  -5    1.26   34.28
 -11  -3  -2   44.40   25.59
  -7  -1   1 2583.45   34.26
  -6  -4  -7  882.19   45.33
  -4   2   3  494.36   16.86
   3   3   1    3.06   15.53
   6  -2  -6  118.63   10.15
   8   4  -1   11.66   21.80
  10   4  -2   91.10   27.31
  16   2  -6   20.86   20.49
 -33  -3  -1    4.21   58.20
 -26  -4  -4   20.23   54.06
 -25  -3   0    7.48   39.47
 -20  -2   2  237.34   30.68
 -16  -4  -4  122.67   42.26
 -15  -5 -11   21.71   55.73
 -15  -3  -1   39.80   28.35
 -13  -5 -11    5.50   57.47
  -7  -3  -3   53.14   22.51
  -6  -2  -1   21.35   11.53
  -3   1   2 2195.61   22.40
   2  -2  -4   92.48   10.92
  11   1  -4  141.84   15.09
 -29  -3   0    5.56   49.33
 -28  -4  -4   -1.79   57.58
 -27  -3   0   -7.43   39.47
 -23  -3   0   36.36   33.60
 -21  -3   0   52.18   34.75
 -17  -5 -10   57.64   63.99
 -15  -5 -10   53.12   59.79
 -15  -1   3 1049.20   30.68
 -13  -5 -10   17.98   55.94
  -3   3   3 1302.79   32.52
   1  -3  -6    9.82   16.97
   3  -3  -7  102.34   18.84
   5   3   0   20.87   18.80
 -35  -3  -1    0.73   56.37
 -31  -3   0    2.56   54.13
 -24  -4  -3   -1.92   49.42
 -22  -4  -3   74.13   48.17
 -21  -1   4    3.32   20.12
 -19  -5  -9    5.69   61.11
 -18  -2   2   -5.59   22.59
 -17  -5  -9   81.66   60.76
 -14  -4  -4  117.03   38.27
 -11  -5 -10   21.52   51.90
 -10  -4  -5  320.23   38.97
  -2  -4  -8   -4.64   26.41
  -1  -3  -5  216.91   20.82
   0   4   2   27.15   21.50
   7   1  -2 2108.71   33.08
   9   1  -3  610.04   20.73
  13   3  -4  258.59   27.68
  14   2  -5   41.97   17.38
 -33  -3   0   20.13   56.74
 -28  -4  -3   13.91   59.42
 -20  -4  -3   59.22   39.90
 -19  -3   0   15.43   27.77
 -15  -5  -9   29.43   51.25
 -13  -5  -9    9.73   51.32
 -13  -3  -1   -3.23   25.97
  -4  -4  -7  380.77   35.58
   0  -4  -9  108.19   29.38
   0  -2  -3   -3.41    8.82
   5  -3  -8   19.59   16.05
   7   3  -1  247.10   22.54
   9   3  -2  119.54   22.44
  11   3  -3  312.27   27.58
 -30  -4  -3   48.40   65.67
 -30  -2   3   18.91   40.27
 -28  -2   3  169.04   40.21
 -26  -2   3  175.86   35.01
 -19  -5  -8   45.85   60.74
 -18  -4  -3   30.38   35.94
 -17  -5  -8   45.11   59.99
 -12  -4  -4   88.10   34.58
  -9  -5 -10    1.85   48.20
  -9  -3  -2   77.44   21.99
  -6  -4  -6 1127.14   49.39
  -3  -3  -4  247.25   22.52
  12   2  -4   -2.29   17.09
  17   1  -8   45.40   18.76
 -35  -3   0   32.40   59.84
 -24  -2   3  128.40   31.38
 -17  -3   0   43.21   26.53
 -16  -4  -3   -0.79   36.93
 -15  -5  -8   13.67   52.59
 -12  -2   1  114.27   17.22
 -11  -5  -9    7.87   47.09
  -8  -4  -5  661.85   42.90
   6   2  -1  725.14   25.14
   8   2  -2  707.62   26.86
  10   2  -3 1516.38   38.27
  18   2  -8    5.83   24.05
 -31  -3   1    7.22   49.05
 -29  -3   1   14.56   45.36
 -27  -3   1   46.68   38.11
 -26  -4  -2    2.53   55.14
 -25  -3   1   -7.34   38.67
 -24  -4  -2   23.79   48.35
 -22  -4  -2  154.81   48.31
 -19  -5  -7   26.06   57.80
 -19  -1   4   24.70   16.97
 -18   0   5    2.11   11.85
 -17  -5  -7   46.74   55.40
 -16  -2   2  182.91   25.41
 -13  -5  -8   45.18   49.38
  -8  -2   0   47.77   13.10
  -8   2   4   63.00    9.00
  -7   3   4   66.91   14.34
  -5  -3  -3   51.25   20.23
   2   4   1  179.45   23.10
 -33  -3   1    8.79   53.93
 -30  -4  -2   28.32   60.27
 -28  -4  -2   23.23   51.97
 -23  -3   1  448.23   41.76
 -22  -2   3   89.25   29.04
 -20  -4  -2   62.05   42.60
 -15  -5  -7   45.65   50.64
 -14  -4  -3   52.64   35.47
 -11  -3  -1   38.91   24.02
 -10  -4  -4  113.57   32.76
  -9  -5  -9   10.15   44.27
  -2  -2  -2  306.42   15.51
  -1   3   2 1231.83   33.02
  17   3  -7   40.57   26.70
 -23  -5  -6   12.31   64.96
 -21  -5  -6    7.28   59.84
 -21  -3   1  219.29   34.04
 -19  -5  -6  189.89   59.58
 -15  -3   0   14.09   23.81
  -4   4   3  331.70   25.27
  -2  -4  -7   35.09   26.91
   0  -4  -8    4.45   24.87
   4   4   0    8.54   21.90
 -25  -1   5    2.00   23.69
 -20  -2   3   95.11   25.92
 -17  -5  -6   53.01   54.32
 -13  -5  -7    6.70   41.10
 -13  -1   3  636.13   22.82
  -7  -5  -9    5.02   42.80
  -7  -3  -2   92.35   22.29
  -4  -4  -6  260.01   29.63
   6   4  -1   60.97   24.88
  10   4  -3  190.17   29.23
 -28  -4  -1   12.27   53.96
 -26  -4  -1    3.73   49.61
 -24  -4  -1   77.10   47.37
 -19  -3   1   20.12   26.56
 -16  -4  -2   12.92   34.65
 -15  -5  -6   -0.91   46.74
 -12  -4  -3   30.11   31.38
  -9  -5  -8    2.90   42.12
  -9  -1   2   77.35    9.75
  -6  -4  -5  156.39   27.87
  -2   2   2  344.25   15.99
   8   4  -2   80.08   23.28
  15   1  -7   39.35   17.17
  16   2  -7   -0.24   20.59
 -31  -3   2    9.44   46.10
 -30  -4  -1   11.69   57.85
 -27  -3   2   62.31   40.74
 -23  -5  -5   10.60   55.41
 -22  -4  -1   13.89   43.43
 -21  -5  -5    2.15   50.69
 -19  -5  -5   83.81   54.34
 -11  -5  -7   -8.59   37.76
  -8  -4  -4  231.23   33.13
  -4  -2  -1   23.72   10.55
 -33  -3   2    5.74   54.08
 -32  -4  -1    8.51   55.18
 -28  -2   4  162.71   36.23
 -25  -3   2  133.93   40.48
 -23  -1   5    1.63   21.11
 -20  -4  -1   37.00   39.70
 -17  -5  -5   28.24   47.96
 -13  -5  -6    2.53   43.82
 -13  -3   0   47.16   22.80
 -10  -2   1   41.38   14.21
  -5  -5  -9   12.93   38.38
   1  -3  -5    8.95   15.44
 -26  -2   4   12.74   30.15
 -25  -5  -4   42.18   62.66
 -23  -5  -4   15.83   58.70
 -23  -3   2   16.77   32.80
 -18  -2   3  103.47   24.32
 -17  -3   1  137.89   28.00
 -14  -4  -2   17.02   28.57
  -9  -5  -7   13.21   41.12
  -9  -3  -1  251.56   25.00
  -7  -5  -8    6.49   34.32
  -2   4   2 1219.65   39.04
  -1  -3  -4   35.98   15.11
   3  -3  -6   53.53   14.42
  13   3  -5  107.85   22.18
 -28  -4   0   15.26   51.98
 -26  -4   0    0.84   46.28
 -24  -2   4    0.49   27.27
 -21  -5  -4   20.11   54.59
 -18  -4  -1   23.48   33.07
 -15  -5  -5   10.90   45.17
 -11  -5  -6    6.40   40.07
 -10  -4  -3   -0.68   25.24
   5  -3  -7   -0.15   14.69
  14   2  -6   12.24   19.22
 -32  -4   0   10.89   58.34
 -30  -4   0   58.09   51.19
 -24  -4   0  165.26   47.57
 -21  -3   2    6.84   31.20
 -19  -5  -4   -2.05   43.07
 -12   0   4   55.34    7.74
  -4  -4  -5    5.95   24.49
  -3  -3  -3    3.40   13.81
  -2  -4  -6   28.38   24.64
   0  -4  -7  117.80   26.03
   3   3   0   28.80   15.48
  11   3  -4   35.59   19.54
  17   3  -8  225.29   30.52
  18   2  -9    9.84   22.09
 -25  -5  -3   56.41   60.48
 -22  -4   0  153.79   44.69
 -21  -1   5   13.55   18.74
 -17  -5  -4   15.94   45.99
 -16  -4  -1    4.55   32.72
 -16   0   5    1.04    9.76
 -15  -3   1   32.45   25.60
 -13  -5  -5   12.62   41.18
 -12  -4  -2   62.90   30.68
  -6  -2   0   21.47   10.81
  -5  -5  -8   33.52   36.25
  -5   3   3 1907.04   36.13
  -1   5   1    1.79   24.70
   0   4   1  386.87   27.76
   2  -4  -8   45.17   23.17
   5   3  -1   56.46   18.79
   9   3  -3  354.25   25.24
  13   1  -6   47.91   13.11
 -31  -3   3   15.71   46.11
 -29  -3   3   47.47   43.69
 -27  -5  -3   -1.13   57.03
 -23  -5  -3   82.67   52.34
 -22  -2   4   80.00   26.39
 -21  -5  -3   15.71   51.62
 -11  -3   0   14.22   19.84
  -9  -5  -6    2.45   37.22
  -7  -5  -7    1.75   32.95
  -6  -4  -4   70.92   24.43
  -5  -3  -2    6.80   16.84
   0   2   1   94.84   11.80
   7   3  -2   10.87   16.57
 -27  -3   3   59.81   38.86
 -20  -4   0   20.38   33.33
 -19  -3   2   58.03   26.18
 -16  -2   3   75.61   21.61
 -15  -5  -4    2.09   42.67
 -12  -2   2    5.05   15.67
  -8  -4  -3   -1.55   25.91
  -5  -1   1  462.66   13.60
   7  -3  -8    4.93   13.55
  12   2  -5   71.89   16.72
 -32  -4   1    6.03   55.76
 -30  -4   1   13.11   52.08
 -28  -4   1    8.30   47.41
 -26  -4   1   37.70   45.40
 -25  -3   3  156.79   39.04
 -19  -5  -3    4.79   41.66
 -15  -1   4  538.86   22.15
 -14  -6  -9    9.30   57.52
 -14  -4  -1   45.53   31.24
 -11  -5  -5    2.08   34.51
  -6   4   3   17.55   20.02
   2   4   0   29.84   19.07
  10   4  -4   91.48   24.41
  15   3  -7    6.20   23.79
 -28  -2   5  108.13   34.35
 -27  -5  -2   26.93   55.61
 -25  -5  -2   26.28   52.50
 -24  -4   1  124.59   44.61
 -23  -5  -2   49.49   54.81
 -20  -2   4   49.93   23.48
 -18  -4   0  244.63   39.43
 -17  -5  -3    9.60   44.76
 -16  -6  -8    3.59   59.29
 -13  -5  -4   87.00   41.50
  -7  -3  -1    1.24   18.85
  -1   1   1  600.41   13.55
   4   4  -1   45.71   20.26
   6   4  -2   37.51   24.09
   8   4  -3    4.61   21.01
  10   2  -4  133.80   19.17
 -23  -3   3  109.72   33.47
 -21  -5  -2   -8.22   46.83
 -20   0   6    8.84   13.71
 -19  -1   5   17.40   16.68
 -18  -6  -7    0.71   60.08
 -17  -3   2  232.79   30.84
 -14  -6  -8   13.04   56.22
 -13  -3   1   29.33   23.47
 -10  -4  -2   85.57   26.41
  -8  -2   1  203.39   17.20
  -7  -5  -6   19.86   35.55
  -5  -5  -7   22.80   34.07
  -3  -5  -8    4.12   33.20
   2   2   0  195.12   14.81
  11   1  -5   98.47   12.92
  16   2  -8   57.75   20.92
 -26  -2   5  130.16   31.72
 -22  -4   1  134.87   37.10
 -16  -6  -7   20.06   56.32
 -15  -5  -3   -1.86   40.82
  -9  -5  -5   64.23   37.51
  -3   3   2  674.05   25.31
  -2  -4  -5   16.87   22.29
   2  -2  -3  166.02   11.17
   8   2  -3  338.53   20.33
  13   3  -6    8.93   21.97
 -31  -3   4   -5.32   41.48
 -29  -5  -1   64.97   63.27
 -27  -5  -1   14.05   57.42
 -21  -3   3  169.82   32.53
 -20  -6  -6   11.54   54.83
 -19  -5  -2    1.09   39.67
 -16  -4   0  107.36   30.51
 -12  -6  -8   16.71   52.53
 -11  -5  -4    7.37   36.95
  -9   3   4  254.14   17.08
  -8   0   3   -1.23    3.62
  -4  -4  -4    3.72   23.55
   4  -2  -4  246.86   11.17
   4   2  -1 1192.08   29.46
   6   2  -2 1041.70   28.93
  17   3  -9  214.65   29.51
 -34  -4   2   -2.85   56.10
 -32  -4   2   -3.73   53.27
 -30  -4   2   36.81   50.49
 -29  -3   4   25.76   39.32
 -28  -4   2   94.94   49.53
 -25  -5  -1   -2.36   47.38
 -24  -2   5   37.64   26.24
 -20  -4   1   60.50   37.19
 -18  -6  -6   75.46   53.54
 -14  -6  -7    8.79   53.25
 -12  -4  -1   42.04   25.97
  -9  -3   0   36.90   18.72
  -6  -4  -3   24.68   24.18
  -4   4   2  146.76   21.74
   2  -4  -7   53.56   21.67
 -27  -3   4   -4.14   36.50
 -26  -4   2   85.85   44.51
 -23  -5  -1   15.10   44.32
 -20  -6  -5   85.19   60.40
 -18  -2   4    2.68   20.29
 -17  -5  -2   -4.78   41.59
 -16  -6  -6    3.27   54.06
 -14  -2   3  204.30   19.54
 -13  -5  -3    0.56   37.54
 -10  -6  -8   12.33   49.08
  -6   2   3  213.88   11.84
  -3   5   1    1.33   24.01
   9   1  -4  112.02   12.12
  11   3  -5  196.43   25.23
  15   1  -8   45.93   16.74
 -24  -4   2   64.51   40.80
 -23  -1   6   24.43   19.72
 -21  -5  -1   -1.59   44.53
 -15  -3   2   87.15   25.55
 -12  -6  -7   -0.69   48.65
  -8  -4  -2   32.83   26.08
  -7  -5  -5   58.56   32.97
  -5  -5  -6   11.75   31.21
  -3  -5  -7   46.38   31.96
  -2  -2  -1  217.42   13.75
  -1  -3  -3   -0.06   13.57
   3  -3  -5   17.17   13.10
   6  -2  -5   53.25    7.10
  14   2  -7   11.24   18.47
 -29  -5   0   -0.77   57.27
 -27  -5   0   -2.07   53.96
 -25  -3   4    6.37   32.11
 -19  -3   3   72.93   25.43
 -18  -6  -5    8.63   49.89
 -18  -4   1  138.37   32.03
 -14  -6  -6   -2.53   49.78
 -10  -2   2  338.27   20.82
  -9  -5  -4   46.05   33.56
  -3  -3  -2    3.45   14.65
  -1   3   1  295.07   19.76
  -1   5   0    4.90   25.66
  15   3  -8   19.62   23.83
 -25  -5   0   16.16   50.65
 -22  -6  -4   52.28   56.89
 -22  -4   2   26.93   37.24
 -22  -2   5    5.82   23.30
 -19  -5  -1   37.33   38.57
 -16  -6  -5   15.96   51.06
 -15  -5  -2    2.02   34.19
 -11  -3   1  143.04   22.11
  -2   4   1  243.93   23.84
   1   1   0  140.06    8.27
   5  -3  -6    7.51   12.47
   7   1  -3  565.25   18.26
   9   3  -4  226.47   22.42
 -34  -4   3   -7.03   53.37
 -32  -4   3    2.36   51.01
 -30  -4   3    7.82   48.82
 -23  -5   0   17.14   47.16
 -23  -3   4   34.51   30.69
 -20  -6  -4   19.98   50.57
 -17  -1   5   44.79   13.31
 -13  -1   4   31.86   11.65
 -12  -6  -6    4.01   46.23
 -11  -5  -3   41.69   35.72
 -10  -6  -7   12.31   40.41
 -10  -4  -1   51.34   24.05
  -5  -3  -1   65.58   17.73
   1   3   0    0.24   15.70
   7   3  -3  791.30   31.94
   8   4  -4   43.08   24.57
 -28  -4   3   27.69   43.59
 -18  -6  -4    6.23   52.54
 -17  -5  -1   -5.47   39.23
 -14  -6  -5    1.38   47.97
  -4  -2   0  667.77   20.80
   0   4   0 1274.38   39.60
   5   1  -2  302.35   13.46
   5   3  -2  121.92   20.01
  12   2  -6  161.38   20.48
  16   2  -9   39.37   20.79
 -31  -5   1   11.15   58.00
 -29  -5   1   -9.87   53.99
 -29  -3   5   26.77   36.76
 -26  -4   3   32.51   40.19
 -22  -6  -3   25.13   53.70
 -21  -5   0   11.64   42.95
 -21  -1   6   96.74   20.50
 -20  -4   2   48.69   30.51
 -17  -3   3    9.11   24.68
 -16  -2   4   41.89   18.52
 -13  -5  -2   91.23   33.28
 -12  -4   0   43.11   27.19
   0  -4  -5    5.49   19.68
   2   4  -1  266.60   24.09
   3   1  -1  684.47   16.62
   4   4  -2  140.60   23.93
   6   4  -3   16.90   20.10
  11  -1  -7   24.42    6.90
 -27  -5   1   -2.93   51.40
 -26  -2   6   16.84   26.80
 -21  -3   4    5.99   26.93
 -20  -6  -3   -0.46   53.02
 -20  -2   5    5.41   20.59
 -18   0   6  206.93   14.38
 -16  -6  -4    0.62   48.92
 -14   0   5    1.49    7.09
 -13  -3   2   93.18   21.32
  -8  -6  -7   -0.04   41.13
  -7  -5  -4   44.12   31.13
  -7  -3   0   38.23   15.40
  -5  -5  -5   -4.38   25.52
  -4  -4  -3   -1.32   18.74
  -3  -5  -6    3.10   27.89
  -1  -5  -7    6.39   28.11
   2  -4  -6   13.94   20.14
  13   1  -7  178.58   17.59
 -27  -3   5   11.82   35.47
 -25  -5   1    2.33   47.93
 -24  -6  -2   11.08   58.94
 -24  -4   3   11.08   36.51
 -19  -5   0   11.69   39.81
 -15  -5  -1   44.83   36.39
 -12  -6  -5    6.55   45.17
 -12  -2   3  341.70   21.49
  -9  -5  -3  656.00   44.12
  -7   3   3  855.39   24.81
  -6  -4  -2   10.23   22.20
 -32  -4   4   -7.85   48.86
 -23  -5   1    5.63   43.50
 -22  -6  -2    8.54   54.73
 -18  -6  -3   12.06   44.96
 -18  -4   2    5.21   29.58
 -14  -6  -4    4.60   43.88
  -6  -2   1  506.76   19.51
  -5   5   1    3.06   22.79
   4  -4  -7   23.42   19.14
  10   2  -5  300.67   21.19
 -31  -5   2   -5.82   54.13
 -30  -4   4   31.79   46.05
 -25  -3   5   19.38   30.45
 -24  -2   6   29.67   25.58
 -22  -4   3   -3.01   34.52
 -14  -4   1    9.16   24.22
 -11  -5  -2 1038.37   49.60
  -9  -3   1  179.99   22.84
  -8  -4  -1   -3.75   20.38
  -4   2   2  252.50   12.83
  11   3  -6   48.58   21.34
 -29  -5   2    0.60   51.33
 -28  -4   4   18.61   42.34
 -21  -5   1   -1.45   40.50
 -20  -6  -2    5.03   50.51
 -19  -3   4   84.90   26.40
 -17  -5   0  108.52   34.71
 -16  -6  -3    8.79   45.88
 -10  -6  -5   11.33   40.53
  -6  -6  -7   17.15   39.53
  -6   4   2   33.66   17.68
  -3   5   0   28.84   24.10
  14   2  -8   13.15   18.85
 -27  -5   2   11.42   48.66
 -24  -6  -1   14.43   58.96
 -15  -3   3  490.15   30.40
 -13  -5  -1  758.07   48.13
 -12  -6  -4   33.83   41.76
 -10  -4   0   16.41   24.13
 -26  -4   4   10.18   37.46
 -25  -5   2   -0.50   45.39
 -23  -3   5   86.53   29.52
 -22  -6  -1   19.05   52.68
 -20  -4   3   -0.77   30.37
 -18  -6  -2   18.89   47.33
 -18  -2   5  118.85   20.90
 -16  -4   2   33.30   28.81
  -5  -5  -4    5.70   27.47
  -3  -5  -5    6.61   26.70
  -1  -5  -6   15.37   27.31
   8   2  -4   37.33   13.64
   8   4  -5   28.56   21.42
   9   3  -5    5.50   18.76
  15   1  -9    0.78   15.62
 -29  -3   6   -4.13   33.82
 -19  -5   1   22.31   38.22
 -15  -5   0   44.72   34.65
 -15  -1   5   87.44   13.20
 -14  -6  -3   30.20   38.00
 -14  -2   4   38.09   15.29
 -11  -3   2   52.50   20.13
  -8  -2   2  527.44   20.55
  -7  -5  -3   40.13   25.95
  -5   3   2  108.39   13.77
  -4   4   1   40.63   18.31
  11   1  -6  393.89   18.48
  16   2 -10   -2.95   20.10
 -32  -4   5   -0.07   45.00
 -31  -5   3   -6.02   51.08
 -26  -6   0   12.91   55.27
 -24  -4   4    6.60   34.49
 -23  -5   2   -5.00   40.73
 -22  -2   6   23.61   21.47
 -20  -6  -1   11.32   47.72
 -16  -6  -2    5.38   42.08
 -12  -4   1   12.81   22.01
  -9  -5  -2  385.15   34.59
  -8  -6  -5   -0.14   37.07
  -6  -6  -6   13.68   36.20
  -1  -3  -2  114.86   13.47
   6   4  -4   59.17   20.50
  13   3  -8  107.86   21.55
 -30  -4   5    7.27   40.15
 -29  -5   3   -8.18   48.30
 -27  -3   6    7.57   30.51
 -24  -6   0    2.91   52.48
 -15  -7  -6   13.24   50.16
 -11  -5  -1  393.92   38.23
 -10  -6  -4   39.37   39.65
  -4  -4  -2   -1.03   19.90
  -3  -3  -1    0.31   11.64
  -2  -4  -3   18.70   16.85
  -2   4   0   17.85   18.45
   0  -4  -4   37.01   18.92
   4   4  -3  282.80   26.12
   6   2  -3  191.22   15.87
   7   3  -4   53.30   18.01
 -27  -5   3   18.43   45.68
 -21  -5   2    4.17   38.07
 -21  -3   5   41.04   26.08
 -18  -4   3   15.55   28.76
 -17  -5   1   11.44   34.33
 -17  -3   4  160.24   23.60
 -12  -6  -3   13.68   39.81
 -11   3   4   40.39   12.04
 -10   2   4  134.50    9.27
  -6  -4  -1   65.02   22.40
  -5  -3   0    2.02   14.17
   2   4  -2 1068.10   36.92
  12   2  -7  148.78   19.59
 -28  -4   5    3.71   37.67
 -22  -6   0   10.61   49.72
 -22  -4   4    9.88   32.27
 -18  -6  -1   -1.00   39.28
 -14  -4   2   21.73   25.28
 -13  -7  -6    0.95   49.83
 -13  -3   3    8.56   19.46
  -3   3   1   66.93   13.41
   4   2  -2  219.32   15.30
   5   3  -3 1554.09   38.42
 -26  -6   1    4.60   53.30
 -25  -5   3   20.83   40.83
 -25  -3   6   -0.84   26.96
 -15  -7  -5    5.93   46.83
 -14  -6  -2   16.61   35.56
 -13  -5   0  243.90   32.92
 -11  -1   4   92.76   10.10
 -10  -2   3 1052.16   27.87
  -8  -4   0   22.07   21.53
   0   2   0  356.69   14.86
   2   2  -1  978.97   24.12
   5  -3  -5   29.85   10.24
  11   3  -7   80.06   21.12
 -33  -5   4   -0.38   50.68
 -31  -5   4   -9.16   47.67
 -26  -4   5    1.66   34.03
 -20  -6   0    4.73   46.66
 -19  -5   2   57.59   36.34
 -17  -7  -4   -0.51   51.90
 -16  -6  -1   -9.44   39.49
  -8  -6  -4  161.19   37.55
  -6  -6  -5   -1.92   33.18
  -5  -5  -3   -0.12   24.70
  -3  -5  -4  124.85   26.97
  -1  -5  -5   21.65   25.00
  -1   3   0    9.27   12.01
   3   3  -2  508.26   23.42
   4  -4  -6   10.19   15.55
  14   2  -9   19.40   19.19
 -29  -5   4    8.14   44.30
 -24  -6   1    3.46   49.07
 -23  -5   3    9.51   38.59
 -20  -4   4   13.76   28.09
 -20  -2   6   -1.28   17.76
 -16  -2   5    1.94   15.80
 -15  -5   1   91.14   32.24
 -13  -7  -5   -3.19   47.82
 -11  -7  -6    2.43   46.31
 -10  -6  -3  279.76   40.68
 -10  -4   1   36.44   22.57
  -7  -5  -2   92.78   25.16
  -4  -6  -6    8.42   32.36
  -3   5  -1   41.64   24.30
   9   1  -5  101.43   10.95
  13   1  -8   -5.80   13.48
 -19  -3   5   77.09   23.55
 -16  -4   3   33.76   23.27
 -15  -7  -4   -0.46   47.99
 -12  -6  -2  106.04   38.35
  -9  -5  -1   92.33   25.78
   1  -5  -6    1.27   22.19
  10   2  -6  120.37   17.01
  13   3  -9   -1.12   20.68
 -30  -4   6   12.47   36.96
 -27  -5   4  119.74   45.13
 -24  -4   5    5.45   28.46
 -24  -2   7   28.49   21.37
 -23  -3   6   18.75   25.42
 -22  -6   1    1.25   41.51
 -18  -6   0   24.03   36.41
 -17  -7  -3    3.11   48.59
 -17  -1   6   60.98   12.74
 -15  -3   4  147.75   22.56
 -11  -5   0  120.68   29.56
  -9  -3   2   77.32   16.54
  -8   4   2   59.26   16.32
   6   4  -5   40.95   21.06
   9   3  -6   11.01   17.72
 -26  -6   2    0.12   48.28
 -21  -5   3    6.32   31.65
 -21  -1   7   42.47   15.69
 -17  -5   2  106.27   30.73
 -14  -6  -1    5.16   32.77
 -12  -4   2   11.73   22.26
 -12  -2   4    8.41   11.87
 -11  -7  -5   -7.85   44.43
 -33  -5   5   -1.80   46.45
 -28  -4   6   10.78   34.64
 -25  -5   4   15.12   37.80
 -20  -6   1   -8.36   41.78
 -13  -7  -4    9.56   44.59
  -9   3   3  287.38   16.06
 -31  -5   5   -1.00   45.79
 -27  -3   7    7.98   27.29
 -24  -6   2   21.30   41.40
 -22  -4   5   10.50   28.26
 -18  -4   4   60.88   24.06
 -16  -6   0   24.43   33.52
 -15  -7  -3   16.57   45.28
 -13  -5   1  747.64   40.81
 -11  -3   3  219.80   21.39
  -6  -6  -4  155.46   31.32
  -6   4   1   41.91   16.86
  -4  -6  -5   78.94   32.17
  -4  -4  -1   15.99   18.22
  -2  -4  -2    1.37   16.27
   0  -4  -3   40.84   16.43
   4  -2  -3  277.37    9.84
   4   4  -4   19.24   17.32
 -29  -5   5   64.79   43.11
 -23  -5   4   15.78   35.15
 -21  -3   6    3.01   21.24
 -19  -5   3   21.01   32.42
 -17  -7  -2   -9.37   45.40
 -14  -4   3   42.23   23.76
  -7   1   3  604.72    8.08
  -5  -5  -2    0.40   22.04
   2   4  -3   27.07   18.97
   7   3  -5   56.16   15.72
   8   2  -5  281.66   18.33
  11   3  -8   16.77   18.55
  12   2  -8   20.19   16.51
 -28  -6   3   10.24   43.68
 -26  -4   6    2.27   31.32
 -22  -6   2    1.48   41.01
 -22  -2   7   -1.06   18.12
 -18  -6   1    8.36   36.67
 -18  -2   6   15.03   16.09
 -17  -3   5  599.42   30.75
 -12  -6  -1  319.14   40.35
 -11  -7  -4   -3.58   40.15
  -9  -7  -5    6.64   41.88
  -7  -5  -1   17.07   24.05
  -4   4   0    8.93   15.69
  -1  -5  -4    9.93   20.93
   0   4  -2   24.09   17.78
   2  -4  -4   54.56   15.91
   7   1  -4  369.82   14.00
 -27  -5   5   24.40   39.31
 -26  -6   3   18.22   46.65
 -25  -3   7   14.30   25.22
 -19  -7  -1   19.85   50.92
 -14  -6   0    8.69   33.72
 -13  -7  -3    1.22   42.62
  -8  -4   1   10.04   16.88
   1  -5  -5    2.18   20.74
  14   2 -10   18.28   17.39
 -20  -4   5   41.78   25.55
 -15  -7  -2    5.04   41.92
 -14  -2   5   18.34   12.41
  -5   5  -1   19.30   18.74
  -3  -3   0   15.47   11.73
   5   3  -4  181.51   17.07
  11   1  -7   11.62   10.51
 -24  -6   3   23.26   40.69
 -24  -4   6    2.53   27.75
 -21  -7   0   51.33   48.68
 -21  -5   4   24.99   29.20
 -20  -6   2   11.31   34.29
 -17  -5   3   22.50   29.21
 -16  -6   1   21.68   34.00
 -16  -4   4   15.33   20.19
 -10  -4   2   64.50   20.64
  -7   3   2   17.02    9.34
  -5  -3   1   43.63   13.47
   4  -4  -5   11.40   12.96
 -31  -5   6   -8.06   40.40
 -25  -5   5    2.36   30.75
 -17  -7  -1   17.75   38.72
 -12   0   5   -0.14    4.19
  -9  -7  -4   12.69   36.92
  -8   2   3  259.08    9.93
  -4  -6  -4    4.82   26.96
   3   3  -3  817.44   26.49
   6   2  -4   10.24    8.86
   9   3  -7    9.49   14.64
 -28  -6   4    6.27   42.94
 -28  -4   7    0.46   31.79
 -23  -3   7    7.51   21.62
 -19  -1   7   22.00   12.42
 -10  -6  -1   25.75   27.03
  -7  -7  -5   88.08   38.12
  -7  -3   2   11.66   12.68
  -2  -6  -5    3.15   25.06
   6  -2  -4   11.27    4.14
   9  -3  -7   10.49    7.83
  10   2  -7  181.19   17.05
 -29  -5   6   19.78   38.13
 -23  -5   5   -2.14   31.19
 -22  -4   6    7.70   25.00
 -20  -2   7    1.24   16.45
 -19  -7   0    4.67   40.07
 -19  -5   4   47.03   28.80
 -18  -6   2   14.84   30.81
 -13  -7  -2   -1.46   34.87
 -12  -6   0  228.07   32.70
   4   4  -5    5.63   15.63
   5   1  -3 2945.48   31.31
  11   3  -9    6.86   16.17
  13   1  -9   10.51   11.82
 -26  -6   4   36.61   37.44
 -18  -4   5   43.42   20.45
 -15  -7  -1    6.12   38.35
 -14  -6   1  137.00   33.47
  -5  -5  -1   24.00   20.11
  -3  -5  -2   17.72   19.27
  -3   3   0   20.60   10.43
   6  -4  -6   12.48   12.15
 -27  -5   6    1.59   33.00
 -26  -4   7   -4.02   27.04
 -21  -7   1   46.64   40.14
 -20  -6   3   -0.32   33.04
 -17  -7   0    4.82   38.69
 -16  -2   6   15.43   13.06
 -15  -1   6   59.29    9.95
  -7  -5   0    3.41   20.20
  -1  -5  -3   25.59   18.65
   4   2  -3  308.20   14.28
  12   2  -9   44.63   15.10
 -24  -6   4   42.37   34.52
 -18   0   7   -1.19    7.38
  -9  -7  -3   42.88   34.98
  -8   4   1    4.41   14.31
  -7  -7  -4   40.38   33.62
  -4  -4   0   12.13   13.55
   0  -4  -2   21.32   13.27
 -28  -6   5   12.77   39.06
 -25  -5   6   -0.33   29.92
 -21  -5   5   24.50   25.90
 -21  -3   7   -0.02   17.82
 -19  -7   1    6.98   38.45
 -14   2   5   26.06    5.79
 -13  -7  -1    6.35   34.48
 -11  -7  -2   32.86   31.59
  -8  -6  -1   51.44   25.95
  -6  -6  -2   51.36   23.17
  -6  -4   1   32.85   14.76
  -4  -6  -3   51.31   24.30
   0   4  -3   35.12   14.25
   1  -5  -4   40.74   17.88
 -31  -5   7    2.97   32.94
 -25  -3   8   89.16   23.80
 -24  -4   7   20.28   23.91
 -22  -6   4   39.93   34.49
 -20  -4   6   76.95   22.64
 -17  -5   4   26.07   23.35
 -11  -3   4   21.74   14.41
 -10  -6   0   22.85   22.95
  -4   4  -1   10.47   13.85
  -2  -6  -4   31.23   22.83
  -2   4  -2    3.76   14.09
   2  -4  -3   19.55   12.54
   9   3  -8   22.32   15.43
 -26  -6   5   23.66   36.29
 -21  -7   2   -6.15   38.74
 -18  -6   3   82.22   28.86
 -15  -7   0   23.62   32.77
 -12  -6   1  193.21   30.95
   0  -6  -5   36.44   22.28
   3   1  -2 1084.07   17.25
   5   3  -5   24.32   12.00
 -28  -4   8    0.11   25.95
 -17  -7   1    5.94   33.94
 -13  -5   3   42.40   21.94
 -30  -6   6    2.52   35.91
 -23  -5   6    3.38   24.39
 -22  -2   8   31.85   14.74
 -19  -5   5    2.00   21.46
 -18  -2   7   22.96   13.24
 -11  -7  -1   11.39   30.76
  -9  -7  -2   12.10   29.51
  -7  -7  -3   22.66   28.16
  -5  -7  -4   80.34   28.37
   4  -4  -4    7.55   10.69
 -27  -5   7    3.71   28.64
 -24  -6   5   32.56   30.85
 -22  -4   7   -5.08   20.49
 -20  -6   4   19.39   26.53
 -19  -7   2    1.78   32.80
 -15  -5   4    5.84   21.34
 -13  -7   0   -2.44   31.35
 -28  -6   6    6.84   34.03
 -26  -4   8   -1.25   22.68
 -23  -3   8   19.28   17.88
 -19  -3   7   17.00   15.38
 -16  -6   3  267.72   29.91
 -12  -4   4    3.11   14.36
  -8  -6   0   60.58   23.61
  -7  -5   1   11.50   17.28
  -6  -6  -1   11.73   21.82
  -4  -6  -2   19.88   20.96
  -3  -5  -1   42.29   16.75
   2   4  -5   43.09   13.96
 -21  -7   3    5.58   34.39
 -21  -5   6   29.09   24.10
 -15  -7   1    1.07   27.76
  -9  -5   2   15.91   18.06
  -2  -6  -3   41.88   20.54
  -1  -5  -2    1.82   13.45
  -1  -3   0    6.84    7.33
 -26  -6   6    0.22   30.88
 -25  -5   7    2.11   24.84
 -22  -6   5   16.71   26.79
 -18  -6   4   30.33   27.40
 -17  -7   2    3.84   31.41
 -14  -2   6    6.33    8.89
   0   4  -4   37.83   14.27
   1  -5  -3   -0.25   13.88
 -12  -6   2  146.14   24.24
 -11  -5   3    2.42   17.22
  -9  -7  -1   26.82   26.67
  -7  -7  -2    6.37   25.74
  -5  -7  -3   28.90   24.12
   6  -4  -5   18.28    9.50
 -30  -6   7   10.15   34.07
 -24  -4   8    9.15   19.87
 -23  -7   4    9.30   33.84
 -19  -7   3   -0.36   30.54
 -12  -8  -2   -0.62   31.63
 -10  -8  -3   22.61   28.82
 -10   4   1   19.92   10.94
  -9   3   2   67.45    8.60
  -6  -4   2   15.62   12.91
  -4  -4   1   25.99   11.26
  -2  -4   0   19.42   10.16
  -2   4  -3   17.55   11.06
   5   3  -6    7.72   11.36
 -24  -6   6   14.96   27.37
 -20  -2   8    0.02   11.08
 -13  -7   1    3.45   24.31
 -13  -5   4   35.32   17.97
  -8   4   0    9.32   10.77
  -4   4  -2    0.61   11.12
 -28  -6   7   -0.24   29.56
 -27  -5   8    5.00   23.88
 -21  -3   8    2.51   13.57
 -16  -6   4   42.22   22.97
 -15  -7   2   -0.16   26.00
  -8  -4   3    2.73   11.30
  -3   3  -1    5.78    8.08
   7   3  -8    5.63   11.37
 -21  -7   4   11.69   27.33
 -17  -3   7   10.86   12.13
  -8  -6   1   -1.83   18.36
  -6  -6   0    1.88   17.73
  -6   0   3   -0.21    1.21
  -5   3   0    6.43    6.84
  -4  -6  -1    3.54   16.73
 -26  -6   7   10.57   25.89
 -22  -6   6   25.43   24.52
 -17  -7   3    2.82   26.43
 -16  -2   7    2.13    8.90
 -12  -8  -1    1.65   27.42
 -10  -8  -2    3.07   26.80
 -10  -6   2    0.10   17.86
  -7  -7  -1    4.12   20.76
  -5  -5   1    6.38   13.50
  -3  -5   0   12.36   12.89
  -2  -6  -2   11.00   15.44
 -26  -4   9    8.91   17.97
 -25  -5   8    8.43   21.26
 -23  -7   5   -8.57   28.35
 -22  -4   8    0.07   15.79
 -21  -5   7   12.84   18.62
 -19  -1   8    1.62    7.37
 -18  -6   5   46.41   20.41
 -12  -6   3    4.09   18.67
 -11  -7   1    3.38   21.40
  -9  -7   0    4.79   19.29
  -7  -5   2   40.43   12.88
  -5  -7  -2    0.54   19.40
  -1  -5  -1   36.59   12.84
   0  -6  -3   12.25   15.03
   0   4  -5    7.22   11.04
   3   3  -5    7.91    8.20
   9  -3  -6    8.08    4.35
 -19  -7   4    6.29   25.43
 -17  -5   6    9.72   16.30
 -13  -7   2    4.37   22.29
 -12  -4   5    6.22   10.65
  -9  -5   3    6.75   12.09
  -3  -7  -3    4.45   18.93
  11   1  -9    5.60    7.30
 -24  -6   7    1.45   22.01
 -14  -6   4    9.30   17.80
 -13  -3   6    4.54    9.37
 -11  -5   4    0.42   13.51
  -2   4  -4   17.55   10.25
   1  -5  -2   33.19   11.03
   5   3  -7    7.41    9.35
 -28  -6   8    0.06   23.24
 -21  -7   5    0.83   24.44
 -20  -6   6    8.25   17.97
 -15  -7   3    6.15   19.74
 -10  -8  -1    3.41   23.19
  -8  -8  -2    7.39   23.43
 -24  -4   9   -1.65   14.43
 -23  -5   8   10.44   17.01
 -16  -6   5   12.05   17.98
 -14  -8   1   -2.30   23.67
 -14  -4   6   24.75   10.84
 -13  -5   5   22.32   13.60
 -12  -8   0    1.60   21.53
  -4   4  -3    2.27    8.91
   3  -5  -3   21.73    9.89
 -19  -5   7   13.67   14.16
 -17  -7   4    6.83   20.13
  -6  -6   1    7.48   12.11
  -3  -1   2  492.68    7.81
 -20   0   3   -0.37   32.24
 -14   2  10   43.67   40.73
 -12   0   1   -2.83   16.36
  -6   2  10   50.06   32.76
  -5  -3  -5  676.50   28.05
   7  -1  -2 2070.29   39.41
   9  -5  -7   40.52   50.51
  12  -4  -6   33.81   43.11
  16  -2  -2  247.19   36.42
  18  -6  -6    2.54   72.31
  19  -7  -6  339.50   95.85
  20  -4  -4   42.20   49.18
  22  -4  -3    8.46   57.37
  -2  -2  -4  120.39   13.90
   7  -5  -7  315.45   54.00
  12  -8  -7    5.05   88.59
  12  -6  -7   -4.50   64.14
  13  -7  -7   -5.26   79.76
  18  -2  -1  216.63   37.85
  21  -7  -5   36.79   91.86
   3  -5  -7   35.71   42.44
   5  -5  -7  152.03   47.65
  10  -4  -6   -4.60   39.06
  11  -1  -1  352.44   22.87
  12  -2  -3  489.71   34.81
  15  -5  -6   55.92   55.76
  17  -1   2  233.96   28.80
  19  -5  -5   22.15   53.57
  23  -7  -4    9.10   92.06
  23  -3   0   61.53   47.67
  25  -5  -2   -7.87   67.12
  26  -6  -2   11.18   82.61
   9  -3  -5   38.04   30.52
  10  -6  -7   -3.85   56.04
  11  -7  -7   11.68   65.28
  16  -6  -6   30.14   65.15
  17  -7  -6  308.66   81.03
  20  -6  -5   75.75   66.06
  21  -5  -4   54.13   62.46
  22  -6  -4   98.79   76.88
  23  -5  -3   -2.48   63.50
  24  -6  -3   35.29   79.76
  24  -4  -1  124.31   59.88
 -21   1   6  117.00   36.16
 -14   2   9   23.12   30.79
  -4   2   9  115.82   28.42
   0  -2  -4   77.86   13.06
   3   1   4   31.07   10.32
   8  -6  -7   -0.06   54.26
   8  -4  -6   34.31   36.11
   9  -7  -7   -3.10   63.08
  17  -3  -3   18.96   36.24
  20  -2   1   30.33   34.63
  21  -3  -1  206.24   43.75
 -16   2   9   53.52   36.25
  -3  -3  -5   48.46   19.24
   5  -1  -2  299.38   15.47
   6  -6  -7   34.99   51.54
   6  -4  -6   22.79   32.32
  13  -5  -6   17.53   42.84
  14  -8  -6   10.52   77.35
  15  -7  -6   71.78   73.47
  15  -1   1   53.12   19.17
  19  -7  -5   30.75   74.55
  19  -3  -2   54.10   39.26
  20  -4  -3   16.22   46.60
  22  -4  -2   38.28   50.29
  25  -5  -1   19.26   67.26
  26  -6  -1    4.02   77.46
 -18   0   2   10.67   24.83
 -12   2   8   50.93   29.74
  -5   1   3 5247.39   60.61
   0  -4  -6  123.46   30.27
   2  -4  -6   38.09   31.26
   4  -4  -6   21.48   30.13
  12  -8  -6   10.48   77.94
  13  -1   0  179.67   19.08
  14  -6  -6   68.02   58.88
  18  -6  -5   83.66   63.92
  21  -7  -4   11.20   75.08
  23  -7  -3   15.39   79.31
 -19   1   5   10.04   29.36
 -15   1   4  733.43   37.42
  -7   1   3  606.47   24.30
  -3   1   3 4069.18   49.05
  -1  -3  -5  239.37   23.02
   5  -3  -5   48.63   22.47
  10  -2  -3 1501.95   44.32
  13  -7  -6    3.04   66.57
  18  -2   0   49.31   30.15
  19  -5  -4   56.62   54.71
  20  -6  -4    6.60   64.93
  22  -6  -3   40.04   70.11
  23  -5  -2   10.72   58.12
  24  -6  -2   20.26   66.56
  24  -4   0  131.07   52.68
  26  -6   0   -7.73   74.75
 -22   0   3   14.93   26.51
 -14   0   1    4.57   16.16
 -14   2   8   11.75   26.92
  -4   2   8  236.88   27.38
   1  -3  -5    3.49   18.75
  10  -8  -6    9.48   73.24
  12  -6  -6   25.86   52.76
  12  -4  -5   24.08   35.55
  16  -2  -1  458.35   35.07
  21  -5  -3   21.37   50.55
  25  -5   0    3.60   64.33
 -23   1   6   16.23   35.93
  -9   1   3  622.63   25.99
   9  -5  -6   18.28   40.11
  11  -7  -6   17.60   60.30
  15  -5  -5   94.44   44.65
  16  -6  -5   30.15   60.79
  16  -4  -4   27.89   35.21
  19  -7  -4   34.51   72.69
  21  -3   0   51.02   38.15
  22  -4  -1  138.41   49.56
  23  -7  -2   -2.81   77.70
 -16   2   8   65.37   28.52
  -1   1   3 5548.92   50.02
   3  -1  -2  276.79   12.34
   9  -1  -1  645.93   22.79
  10  -6  -6    4.95   48.09
  11  -3  -4   26.19   27.03
  14  -8  -5   -1.90   74.37
  18  -4  -3    9.50   40.24
  20  -4  -2   60.13   42.75
  21  -7  -3   36.46   69.94
  24  -6  -1   -7.03   67.46
 -17   1   4  318.95   30.50
 -11   1   3  459.23   25.31
 -10   2   7  242.38   29.24
  -8   2   7 2720.09   58.44
   7  -5  -6  229.95   41.33
   9  -7  -6   -5.54   57.97
  10  -4  -5   -6.04   31.05
  15  -7  -5  181.71   63.44
  17  -3  -2  226.45   36.71
  18  -6  -4   72.02   57.52
  19  -3  -1   13.20   33.56
  22  -6  -2    0.75   63.59
  23  -5  -1   16.01   50.55
 -21   1   5    7.09   24.69
  -6   2   7 4381.38   68.25
   5  -5  -6  194.80   39.52
   6   0   1    3.05    3.70
   7  -7  -6   -6.89   52.36
   8  -6  -6   17.25   47.71
   8  -2  -3  305.75   22.72
  12  -8  -5    2.05   74.03
  13  -5  -5   40.61   42.19
  14  -6  -5   -0.25   52.43
  19  -5  -3   17.02   49.87
  20  -6  -3   -7.34   52.18
  21  -5  -2   10.38   50.62
 -20   0   2  134.08   26.12
 -14   2   7    6.67   26.46
   1  -5  -6   -3.32   32.95
   3  -5  -6  125.60   35.70
  12  -2  -2   12.70   16.68
  13  -7  -5    2.90   62.64
  14  -4  -4 1481.38   59.65
  17  -7  -4   22.98   60.03
  18  -2   1    1.50   26.83
  19  -7  -3    1.90   68.83
  21  -7  -2   29.80   74.18
  21  -3   1   15.84   37.71
  22  -4   0  136.82   47.38
  24  -6   0   10.01   65.12
 -13   1   3  810.89   31.92
  -4   2   7 1288.30   38.06
   6  -6  -6   76.60   44.47
   8  -4  -5   29.29   29.77
   9  -3  -4  220.95   26.50
  10  -8  -5   10.31   68.92
  23  -5   0   -1.61   54.85
 -16   0   1   -4.38   17.47
 -16   2   7    3.27   24.00
   4  -6  -6   88.79   41.44
  11  -5  -5    1.49   36.40
  11  -1   0   43.95   13.41
  12  -6  -5    0.45   46.40
  13  -3  -3    9.51   23.58
  14  -2  -1  341.76   26.88
  15  -5  -4   -8.20   40.72
  16  -4  -3   35.11   34.97
  16  -2   0   43.11   24.69
  20  -4  -1   53.27   40.60
  22  -6  -1   -6.05   59.41
  24  -6   1   -8.20   63.91
 -23   1   5   -4.66   28.67
 -19   1   4   19.60   21.35
   8  -8  -5   12.66   62.67
  13  -1   1   24.09   13.79
  15  -7  -4   19.94   54.69
  18  -6  -3   87.22   53.91
  18  -4  -2    7.59   36.14
  19  -3   0   14.35   30.98
  20  -6  -2   24.73   54.71
  21  -5  -1   15.41   49.12
 -18   2   7   22.76   28.17
 -10   2   6  180.39   24.43
  -2   2   7  161.08   20.61
   6  -4  -5   37.32   23.55
   6  -2  -3  169.12   15.89
   7  -3  -4   72.37   20.92
  12  -8  -4    7.59   65.67
  12  -4  -4   -0.83   27.12
  15  -3  -2  114.22   29.77
  17  -7  -3   31.01   64.82
  19  -7  -2    5.69   65.41
  19  -5  -2   41.91   46.12
  21  -7  -1   48.72   63.19
  22  -4   1    4.19   42.93
  23  -5   1    6.67   49.75
 -15   1   3 1084.88   36.66
 -12   2   6  155.53   25.05
  -8   2   6  328.15   24.29
   9  -7  -5   -6.14   50.44
   9  -5  -5    4.51   30.05
  10  -6  -5   43.86   39.17
  14  -6  -4    5.59   47.42
  17  -3  -1  142.51   28.63
  22  -6   0    8.92   60.23
 -14   2   6    4.68   23.72
  -6   2   6  117.05   19.70
  -1  -1  -2    1.62    3.20
   1   1   3  426.14   13.46
   7  -1  -1 2109.29   32.07
  10  -2  -2  323.80   22.92
  13  -7  -4    0.24   51.37
  13  -5  -4   34.63   33.83
  14  -8  -3   67.49   68.51
  18  -2   2   40.28   26.21
 -21   1   4    0.17   24.85
   2  -4  -5   46.10   23.31
   7  -7  -5    2.05   43.14
   7  -5  -5   39.75   32.68
   8  -6  -5    1.48   40.20
  10  -8  -4   17.31   56.33
  10  -4  -4  120.48   30.43
  11  -3  -3  193.28   25.42
  14  -4  -3   56.09   29.27
  16  -6  -3  380.21   52.85
  18  -6  -2   10.61   50.55
  20  -6  -1    6.44   48.56
  20  -4   0    3.44   33.49
  21  -7   0   56.15   61.20
  21  -5   0   -5.81   45.95
  22  -4   2   80.54   44.30
  23  -5   2    5.58   49.07
 -18   0   1    4.84   17.90
 -16   2   6   21.56   24.81
  -4   2   6   84.72   16.50
  -2  -4  -5   17.52   19.55
   0  -4  -5   -0.08   20.79
   4  -2  -3  330.91   18.03
   5  -7  -5   35.70   48.68
   5  -3  -4  211.58   20.46
  11  -7  -4   50.35   52.01
  12  -6  -4   22.28   44.72
  15  -7  -3   16.40   51.84
  15  -5  -3  317.84   44.82
  16  -4  -2   30.27   33.51
  17  -7  -2    6.14   60.06
  18  -4  -1  147.42   38.07
  19  -7  -1    2.67   63.23
  19  -3   1   48.79   30.37
  22  -6   1   -2.93   56.59
 -17   1   3   53.64   19.00
   5  -5  -5  103.13   32.71
   6  -6  -5    5.68   38.46
   8  -8  -4   -8.37   54.15
  10   0   3   -0.57    6.32
  11  -5  -4   -3.84   34.85
  12  -8  -3   72.88   64.21
  15  -1   3    5.24   16.76
  16  -2   1   14.29   22.62
  17  -5  -2  123.09   38.78
  19  -5  -1    9.50   38.96
  21  -7   1   13.46   64.31
 -18   2   6   11.66   26.23
   0   2   7   37.01   15.08
   3  -3  -4  124.35   18.18
   4  -6  -5  121.61   39.21
   6  -8  -4  102.41   59.54
  13  -3  -2   96.50   23.81
  14  -8  -2   -2.20   65.25
  17  -3   0   51.26   27.64
  20  -6   0    6.84   54.07
  21  -5   1    3.50   45.01
 -12   0   0  288.63   15.86
  -9   1   2   79.17   11.99
   3  -5  -5  138.34   30.99
   8  -4  -4   47.01   23.86
   9  -7  -4   -3.46   47.86
   9  -3  -3  315.55   27.61
  10  -6  -4    9.24   41.54
  12  -4  -3  356.42   36.45
  13  -7  -3   -1.43   49.01
  14  -6  -3  103.55   43.56
  15  -3  -1   24.93   26.08
  18  -6  -1    0.80   49.24
  19  -7   0   -5.52   61.47
  20  -4   1    8.38   36.12
  22  -6   2    5.78   53.14
 -19   1   3    2.07   20.76
 -11   1   2  761.22   26.25
 -10   2   5  271.17   24.40
  -5   1   2  285.76   14.01
  -2   2   6    0.51   13.96
  -1  -5  -5   24.36   27.70
   1  -5  -5   -0.35   26.96
   2  -6  -5   26.56   34.91
   2  -2  -3  164.19   13.16
   9  -5  -4   42.10   32.91
  10  -8  -3    4.33   54.61
  13  -5  -3   77.19   37.12
  15  -7  -2    5.25   56.91
  16  -6  -2  246.65   48.44
  17  -7  -1   -1.61   60.09
  19  -3   2   13.04   31.68
 -20   2   6   -1.40   24.63
 -12   2   5   58.01   18.88
  -8   2   5  292.45   21.63
   1  -3  -4   70.80   14.86
   7  -7  -4    9.48   47.93
   8  -2  -2  506.67   22.45
   9  -1   0    3.40    9.12
  14  -4  -2   51.28   30.80
  19  -5   0   -3.71   37.80
  20  -6   1    5.87   54.41
  21  -5   2   -0.85   45.15
  22  -6   3    2.28   57.69
 -14   2   5   44.03   19.50
 -13   1   2  452.18   23.08
  -9   3  10  338.20   32.36
  -6   2   5   61.64   16.12
  -1  -3  -4   25.72   13.82
   6  -4  -4   34.55   24.30
   8  -8  -3   -1.31   57.82
   8  -6  -4   12.47   38.62
  11  -7  -3    3.35   44.65
  12  -8  -2   10.15   57.12
  12  -6  -3   11.96   43.76
  15  -5  -2  222.79   38.29
  16  -4  -1  174.89   35.31
  17  -5  -1   -0.99   36.07
  19  -7   1   28.04   59.31
  20  -4   2   42.63   38.48
 -16   2   5   11.64   22.96
   0  -2  -3   -0.25    8.79
   5   1   4   21.01    6.68
   7  -5  -4    0.36   30.09
  11  -1   1   39.72   12.02
  18  -6   0   26.94   49.28
 -11   3   9   18.76   26.81
  -3   1   2 1405.98   24.68
   5  -1  -1  381.36   13.05
   6  -8  -3   30.52   57.89
   6  -6  -4    7.13   36.93
   7  -3  -3  721.68   31.70
  10  -8  -2    9.02   60.00
  11  -5  -3    4.47   32.98
  11  -3  -2   66.68   21.21
  13  -7  -2    6.73   49.69
  14  -6  -2  541.54   52.65
  15  -7  -1    3.04   57.28
  16  -6  -1   20.64   47.07
  16  -2   2   -0.39   20.30
  17  -7   0   -8.77   53.60
  17  -3   1   20.41   27.53
  19  -5   1   38.28   43.01
  19  -3   3   91.09   33.73
  20  -6   2   -2.71   53.58
  21  -5   3   17.49   46.11
 -21   1   3    3.23   22.96
 -18   2   5  116.78   26.89
 -15   1   2  103.90   19.56
   3  -7  -4   -7.38   38.86
   4  -4  -4   18.13   22.26
   9  -7  -3   -2.21   43.00
  10  -6  -3   -1.99   40.02
  18  -4   1    5.22   33.70
  19  -7   2    1.44   56.32
  20  -4   3   49.52   38.29
  -9   3   9  127.35   24.49
   4  -8  -3   42.89   51.94
   5  -5  -4   71.44   30.58
  10  -2  -1   16.19   12.86
  12  -8  -1   -1.17   58.61
  13  -5  -2  791.67   49.10
  13  -3  -1   31.60   21.53
  15  -3   0    3.22   21.91
  17  -5   0   68.65   37.11
   2  -4  -4   49.75   22.16
   4  -6  -4   50.31   33.63
   7  -7  -3   -3.22   41.63
   8  -8  -2   -8.69   52.83
  11  -7  -2   22.04   45.05
  12  -4  -2   24.46   25.70
  14  -2   1   19.80   18.58
  15  -5  -1  115.91   37.55
  16  -4   0  109.78   34.07
  17  -7   1   20.67   54.24
  18  -6   1    9.21   44.59
  19  -7   3   -2.16   56.47
  20  -6   3   -3.62   50.35
 -20   2   5    3.51   22.23
 -17   1   2    6.80   20.08
 -13   3   8   86.57   27.49
  -7   3   9  110.71   25.73
   2  -6  -4  130.44   37.43
   3  -5  -4   86.80   29.44
   5  -3  -3 1427.11   39.18
   8  -4  -3    3.98   22.44
   9  -5  -3    5.33   28.42
  12  -6  -2  170.55   42.98
  13  -7  -1   -0.13   49.05
  14  -6  -1  139.30   47.23
  14  -4  -1    3.56   26.39
  15  -7   0   16.34   53.90
  16  -6   0   14.42   43.28
 -16   0   0  253.45   19.72
 -12   2   4    4.17   19.40
 -11   3   8   12.37   21.59
 -10   2   4  119.56   20.77
   0  -4  -4   44.73   21.10
   6  -8  -2   -5.61   57.65
   8  -6  -3   -4.93   35.58
   9  -3  -2  101.44   23.61
  10  -8  -1    2.51   52.66
  12  -8   0    5.33   60.45
  16  -2   3   -4.01   22.26
  17  -7   2    4.69   58.00
  17  -3   2   -4.83   26.39
  18  -6   2   16.33   53.22
  18  -4   2    3.31   35.57
  20  -6   4   -4.19   50.44
 -14   2   4   23.97   20.79
  -9   3   8   29.41   24.57
  -8   2   4   49.89   18.05
  -2   2   5  215.26   17.61
   0  -6  -4   15.00   33.32
   1  -5  -4   44.78   28.44
   9  -7  -2    2.02   43.63
  11  -5  -2  117.08   37.36
  17  -5   1   11.14   37.31
  19  -5   3    5.50   44.82
 -16   2   4   38.38   22.90
  -4  -4  -4    6.34   18.72
  -2  -4  -4   36.43   19.94
   3  -7  -3   -2.85   44.34
   4  -8  -2    3.62   56.69
   6  -6  -3   11.23   38.79
   7  -5  -3    7.97   30.99
   8  -8  -1    3.15   59.97
  10  -6  -2    1.22   42.25
  10  -4  -2   60.82   28.52
  11  -7  -1    0.22   53.52
  13  -7   0    6.35   57.63
  13  -5  -1  892.50   54.09
  13  -1   3    1.18   12.87
  15  -7   1   15.95   54.15
  15  -5   0   35.18   39.38
  15  -3   1   10.94   25.42
  16  -6   1    2.83   49.88
  17  -7   3    6.58   61.98
 -19   1   2   83.02   22.80
  -7   3   8    2.11   23.12
  -6   2   4   12.89   14.38
  -1  -5  -4   12.69   26.56
  -1   1   2 3395.46   34.50
   6  -4  -3   11.08   21.66
  10  -8   0   -4.92   61.99
  11  -3  -1  150.56   25.79
  12  -6  -1  220.28   49.82
  14  -6   0   19.35   47.49
  16  -4   1    4.97   28.66
  18  -6   3    6.75   54.78
  18  -4   3   28.64   37.61
  19  -5   4    7.43   46.33
 -18   2   4   -2.22   24.09
 -13   3   7    9.94   26.16
  -3  -5  -4  123.39   27.90
   1  -7  -3  -11.14   45.73
   2  -8  -2   -7.70   58.46
   3  -3  -3  902.80   30.12
   3   1   3  757.17   14.41
  12  -4  -1   16.53   29.21
  13  -3   0   53.31   22.43
  17  -5   2    8.53   42.84
  17  -3   3    3.68   29.09
 -11   3   7   74.29   22.88
   4  -6  -3    3.07   37.04
   4  -2  -2  186.77   14.03
   5  -5  -3   19.40   30.38
   6  -8  -1   -6.91   59.38
   8  -6  -2   13.25   40.42
   9  -7  -1   48.45   51.75
   9  -5  -2   17.62   33.17
  15  -7   2   -2.79   54.55
  16  -2   4   13.92   24.90
  17  -7   4    0.04   58.03
  18  -6   4   13.16   57.83
 -20   2   4   34.01   25.68
  -9   3   7   17.93   23.05
   4  -4  -3  257.88   28.95
   5  -7  -2   -9.43   48.86
   7  -3  -2   17.78   16.70
   8  -8   0   17.29   62.79
  11  -7   0   36.57   56.82
  13  -7   1   -8.36   59.25
  15  -5   1   41.89   42.69
  16  -6   2   10.72   45.25
  18  -4   4   23.57   38.73
 -21   1   2   -7.22   22.74
  -5   3   8   12.86   22.24
  -4   2   4  259.21   18.30
   2  -6  -3   -1.75   36.66
   4  -8  -1   -4.41   59.18
   8  -4  -2   70.73   28.73
  10  -8   1   18.81   68.60
  10  -6  -1   44.21   45.52
  12  -2   1  148.08   20.17
  14  -6   1    7.81   49.84
  15  -7   3   17.20   63.05
  16  -4   2   -3.49   34.49
  17  -5   3    4.24   44.60
  17  -3   4    3.66   32.04
  18  -6   5    7.72   58.98
  -9   1   1  599.86   21.40
   2   2   6   39.17   13.93
   3  -5  -3   32.89   30.44
  12  -6   0  269.56   52.51
  13  -5   0  250.09   40.29
  15  -3   2   11.88   26.99
  16  -6   3   17.31   53.81
  -7   1   1 2496.06   38.21
  -7   3   7  152.34   25.34
   0  -6  -3   15.56   35.74
   4   0   1   -0.38    1.70
   6  -8   0   11.35   62.31
   6  -6  -2    5.63   39.73
   7  -7  -1   20.90   50.98
  13  -7   2   10.78   60.62
  14  -4   1   31.22   33.32
 -15   3   6   53.39   26.09
 -13   3   6    7.65   25.93
 -12   2   3  354.31   27.14
   2  -8  -1    3.64   60.02
   2  -4  -3   18.94   23.29
   7  -5  -2   69.66   30.85
   8  -8   1   16.63   66.91
   9  -7   0    7.38   55.35
  10  -8   2   -7.68   71.36
  10  -4  -1   52.61   27.24
  11  -7   1   -9.41   59.81
  13  -3   1    1.55   25.92
  13  -1   4    0.77   16.64
  15  -7   4   -3.41   64.55
  15  -5   2    6.54   42.00
  17  -5   4   -4.93   48.61
 -15   1   1   91.25   19.74
 -11   3   6   43.19   22.64
 -10   2   3 1183.52   36.35
  -2  -6  -3   62.79   37.24
  -1  -3  -3    4.80   12.87
   1  -7  -2    0.07   49.04
   1  -5  -3   -0.35   29.37
   2  -2  -2  219.74   14.91
   8  -6  -1   21.97   42.77
  11  -3   0    9.77   23.80
  14  -6   2   21.03   51.52
  14  -2   3   -2.11   21.02
  16  -6   4   10.71   56.62
  16  -4   3    7.56   36.62
 -16   2   3   60.82   22.04
  -8   2   3  295.17   22.61
  -5   3   7    8.11   22.50
   0  -8  -1   -5.91   60.02
   4  -8   0   -4.45   62.37
   4  -6  -2    1.04   40.46
   5  -3  -2   90.86   18.24
   6  -4  -2   36.36   27.71
   9  -5  -1  118.32   37.99
  10  -6   0   28.88   47.45
  12  -6   1  373.27   58.02
  13  -7   3   -4.67   63.41
  13  -5   1  857.82   58.49
  15  -7   5   -1.47   67.22
  17  -5   5   13.59   49.57
 -18   2   3   86.86   26.90
 -17   1   1   24.49   20.80
  -9   3   6   12.05   20.81
  -5   1   1  559.80   19.05
  -2   2   4   95.14   14.18
  -1  -7  -2    8.53   48.35
   0  -4  -3   44.26   23.46
   6  -2  -1  482.73   21.58
  11  -5   0  114.71   36.75
  15  -3   3   40.06   29.22
  16  -6   5   -9.76   61.07
  -3  -3  -3    5.35   13.78
  -1  -5  -3   31.39   29.85
   5  -5  -2   29.04   29.60
   6  -8   1    2.55   59.59
   7  -7   0   50.04   49.48
   8  -8   2   30.72   72.19
   9  -7   1   24.65   57.20
  11  -7   2   31.00   64.08
  14  -6   3   16.95   54.29
  14  -4   2   15.82   35.91
  15  -5   3   14.83   44.98
  16  -4   4  111.64   42.78
 -20   2   3   79.85   28.91
 -11  -1  -2 2416.71   24.89
  -7   3   6  107.22   25.49
   2  -8   0  -20.12   61.72
   2  -6  -2   12.03   41.05
   3  -7  -1   11.17   50.84
   6  -6  -1    7.75   44.11
   8  -4  -1    0.21   28.65
  12  -2   2   -1.53   18.00
  13  -7   4   38.54   66.61
  16  -6   6    1.97   62.07
 -19   1   1    7.67   22.59
  -3  -5  -3   21.29   28.79
  -2  -4  -3   20.85   22.00
   8   0   3   -0.06    6.20
  12  -6   2  114.49   54.66
  12  -4   1   33.87   34.45
  13  -3   2    7.71   27.27
 -15   3   5  112.29   27.76
 -13   3   5   86.25   26.18
  -5  -5  -3    4.81   29.87
  -5  -3  -3   44.63   13.52
  -3   3   7   91.50   25.12
   0  -8   0   26.79   62.94
   3  -5  -2   49.13   34.47
   3  -3  -2  551.02   28.73
   4  -8   1   -8.47   59.97
   4  -4  -2  146.23   26.87
   5  -7   0   12.46   56.29
   6  -8   2    4.80   70.53
   7  -5  -1    6.66   31.36
   8  -8   3    6.19   74.73
   8  -6   0  125.94   44.14
  10  -6   1   40.00   49.92
  10  -4   0   19.59   28.09
  11  -7   3   -8.84   63.46
  13  -7   5    8.64   69.87
  13  -5   2  109.74   42.42
  14  -6   4   -6.32   55.96
  14  -2   4   13.98   23.77
  15  -5   4   17.53   47.98
  15  -3   4    9.27   31.52
  16  -4   5    4.08   42.56
 -11   3   5  188.74   27.09
  -9  -3  -3   10.21   13.24
  -7  -3  -3   32.23   14.19
  -4  -4  -3    2.19   22.07
   0  -6  -2    2.63   38.92
   7  -7   1    6.27   58.48
   9  -7   2   23.35   64.25
  11  -5   1  399.21   46.11
  11  -3   1   52.77   26.91
  14  -4   3   81.64   39.04
 -21   1   1   34.90   27.86
  -5   3   6    5.12   22.76
   2  -8   1   -7.39   65.68
   4  -6  -1   26.28   39.21
   9  -3   0   28.14   22.22
  12  -6   3   51.05   56.63
  13  -7   6   15.84   72.52
  14  -6   5    0.26   63.68
  15  -5   5   20.24   52.15
  -9   3   5   24.28   22.36
  -6  -4  -3   25.09   21.87
  -2  -6  -2   16.71   40.37
  -1  -7  -1   28.44   51.55
   3  -7   0   24.94   56.30
  11  -7   4   -9.51   61.49
  13  -5   3   -4.14   46.80
  15  -3   5    0.90   35.29
 -14   2   2  224.31   28.20
 -13  -1  -2   72.69   13.06
  -3   1   1  659.35   18.94
   1  -5  -2   75.62   31.02
   2  -4  -2 1064.12   45.43
   2   2   5  114.62   16.27
   4  -8   2    4.09   63.70
   5  -5  -1    5.61   35.46
   6  -8   3   -6.05   68.86
   6  -6   0   -2.86   47.40
   6  -4  -1   49.27   27.12
   9  -7   3   55.89   70.75
  10  -6   2  312.79   60.82
  12  -4   2   35.29   37.37
  14  -6   6   -1.41   63.21
  14  -2   5    1.09   27.45
  15  -5   6   -1.08   53.33
 -16   2   2  176.34   29.59
 -12   2   2   16.43   19.55
  -7   3   5   76.70   26.08
  -4  -6  -2    5.59   39.75
   0  -8   1   -9.84   66.78
   0   2   4   80.08   15.16
   2  -6  -1   23.53   44.79
   5  -7   1   61.18   59.55
   7  -7   2   20.60   62.55
   7  -1   1   25.20   10.10
   8  -6   1   97.12   48.30
  11  -7   5   16.22   71.23
  11  -5   2 1103.96   66.21
  12  -6   4   12.69   58.59
  13  -3   3   -1.78   26.30
  14  -4   4  106.70   42.70
 -18   2   2    0.67   28.01
 -10   2   2  331.43   25.43
   1  -7   0   20.69   55.20
   5  -3  -1   53.43   21.84
   7  -5   0    5.73   38.19
   8  -4   0   24.27   28.64
   9  -5   1  100.22   43.69
  10  -4   1   44.59   31.42
  13  -5   4   94.97   52.14
  14  -6   7    3.77   60.59
 -17   3   4  194.19   37.40
 -15   3   4  158.06   30.62
 -13   3   4  260.49   34.98
  -3   3   6   67.31   24.26
  -2  -8   1    5.46   69.13
  -1  -5  -2   -4.53   31.73
   2  -8   2   -8.85   64.51
   4  -8   3   14.45   74.45
   6  -8   4   -6.97   71.63
   9  -7   4   -2.61   68.79
  10   0   5    2.54   11.24
  11  -7   6   -6.29   74.16
 -11   3   4   23.95   27.54
  -8   2   2  704.48   30.31
   0  -6  -1   13.52   44.25
   0  -4  -2   32.34   25.44
   3  -7   1   57.20   59.98
   3  -5  -1   16.76   37.41
   4  -6   0    8.03   42.80
  10  -6   3  261.10   57.61
  11  -3   2   50.46   29.36
  12  -6   5    4.34   61.13
  14  -4   5   22.92   44.54
 -13   1   0  193.60   21.59
 -11   1   0   41.36   15.85
  -8   4   8   36.31   33.92
  -5   3   5   38.01   24.85
   0  -8   2    4.71   72.39
   4  -4  -1   44.58   31.15
   5  -7   2   20.38   64.01
   6  -6   1   20.70   52.33
   6  -2   0   29.62   16.66
   7  -7   3   11.83   62.26
   7  -3   0   31.58   25.48
   8  -6   2  691.58   68.46
   9  -3   1  260.63   32.68
  11  -7   7   -4.53   69.81
  11  -5   3   60.48   48.32
  12  -4   3   23.36   34.65
  13  -5   5    2.17   54.09
  13  -3   4   29.31   33.79
 -22   2   2    1.11   33.60
 -15   1   0   -3.22   20.55
  -3  -5  -2   17.81   32.53
   2  -8   3  -13.81   75.74
   4  -8   4    0.60   82.37
   9  -7   5   10.35   73.70
  12  -6   6   15.20   66.13
  14  -4   6   -1.94   50.49
 -17   1   0  295.73   31.41
  -9   1   0    0.19   13.60
  -3  -7   0   31.14   56.26
  -2  -6  -1  -13.75   44.51
   5  -5   0  193.50   40.14
   9  -5   2  437.14   56.03
  10  -6   4   58.35   62.10
  10  -4   2   53.69   37.81
  12  -2   4   -2.61   26.61
  13  -5   6    4.94   56.35
  -6   2   2  999.73   33.38
  -5  -5  -2   -5.98   32.18
  -2  -8   2  -12.58   75.74
  -2  -4  -2   10.06   26.05
   1  -7   1   49.46   55.68
   1  -5  -1    4.15   37.26
   2  -6   0   10.20   42.21
   6  -4   0  113.14   31.99
   7  -7   4   22.51   74.76
   7  -5   1   24.33   38.23
   8  -4   1   -3.99   34.70
   9  -7   6   41.26   80.22
  12  -6   7   10.94   69.31
 -19   1   0   95.17   29.23
  -7   3   4   79.68   27.43
  -5  -7   0   16.12   60.57
   0  -8   3   -7.92   77.01
   3  -7   2   27.00   63.84
   3  -3  -1   84.47   22.70
   4  -8   5    7.12   87.55
   4  -6   1    5.98   50.57
   5  -7   3   63.93   68.36
   8  -6   3  501.57   68.95
  11  -5   4   21.95   50.81
  12  -6   8   20.72   77.96
  12  -4   4   93.58   43.38
  13  -5   7    0.92   58.38
  13  -3   5   12.32   37.09
  -8   4   7    6.72   35.10
  -7  -5  -2  110.41   34.66
  -4  -8   2   -6.93   74.90
  -1   3   6   10.95   25.73
   2  -8   4   -0.56   82.28
   2  -4  -1  258.35   35.23
   2  -2  -1  972.83   28.00
   6  -6   2   59.50   51.86
   9  -7   7   24.95   81.24
  10  -6   5   -0.19   56.27
  11  -3   3    9.40   27.72
 -17   3   3    4.75   31.82
 -15   3   3  535.24   41.11
 -13   3   3   -2.42   31.19
  -7   1   0  266.69   18.41
  -6  -6  -1   16.54   47.66
  -3   3   5   18.71   24.08
  -1  -7   1   -9.76   53.15
   0  -6   0  140.83   52.69
   7  -7   5   75.07   69.82
   9  -7   8   17.83   84.32
 -16   2   1  422.72   37.22
 -14   2   1  391.22   34.82
  -4  -4  -2   10.44   23.99
  -4  -2  -2   26.88   10.26
  -3  -3  -2    1.87   17.09
  -2  -8   3    7.59   77.31
  -1  -5  -1   68.45   39.00
   1  -7   2   50.78   65.83
   3  -5   0   35.37   36.48
   5  -7   4  105.91   77.78
   8  -6   4  206.74   67.18
   9  -5   3  742.02   60.69
  10  -6   6    8.89   66.96
  10  -4   3    8.71   41.34
  11  -5   5   18.17   54.91
  12  -4   5    1.25   45.24
  13  -3   6   22.30   39.57
 -18   2   1  186.44   35.49
 -12   2   1  149.06   25.78
 -11   3   3  246.23   31.98
 -10   4   6    7.07   33.08
  -4   2   2  252.77   21.91
  -3  -7   1   -5.30   60.91
   0  -8   4    6.19   82.60
   2  -8   5  -14.70   79.94
   2  -6   1   -9.71   51.12
   3  -7   3    5.10   67.50
   5  -5   1   46.36   43.88
   5  -3   0   20.68   21.31
   7  -7   6   49.39   81.17
   7  -5   2  120.64   48.44
   9  -3   2   77.03   28.62
  10  -2   3   50.97   23.40
  11  -1   5   26.81   21.81
  12  -2   5   14.99   28.22
 -10   2   1   40.34   23.91
  -6   4   7   31.70   35.09
  -5   3   4  250.66   28.28
  -2  -6   0   10.68   48.69
  -1   1   1  592.39   18.41
   4  -6   2   62.61   56.01
   4  -4   0   12.18   29.72
   6  -6   3  148.28   56.79
   7  -3   1   -2.94   24.69
   8  -4   2   28.48   38.54
  10  -6   7   -1.77   65.03
  11  -5   6   24.20   57.70
 -20   2   1  128.76   35.78
  -8   4   6   10.53   34.97
  -6  -4  -2    1.47   24.20
  -4  -8   3  -23.00   80.18
  -3  -5  -1   61.67   37.89
   0  -4  -1  371.93   37.38
   2   2   4  137.28   16.97
   5  -7   5   -0.63   79.51
   6  -4   1   65.14   33.61
   7  -7   7   14.29   75.08
   8  -6   5   -6.51   66.71
   9  -5   4   29.51   54.45
  10  -6   8   22.11   79.06
  11  -3   4   13.81   30.95
  12  -4   6   20.04   48.35
  -5  -7   1  -10.17   61.12
  -2  -8   4  -21.89   83.14
  -1  -7   2   13.30   58.62
   1  -5   0    3.41   41.34
   1  -3  -1  301.06   26.93
   3  -7   4    9.66   71.46
   4  -2   0  712.40   28.08
   7  -7   8   47.49   88.86
  10  -6   9  -16.68   82.85
  10  -4   4   83.71   44.93
  11  -5   7    8.11   64.28
  -8  -4  -2   20.65   25.89
  -8   2   1  226.66   25.30
  -6  -8   3  -25.63   80.62
  -5  -3  -2    9.70   17.15
  -4  -6   0   -2.52   49.67
   0  -6   1    0.46   53.68
   0   2   3   -2.76   13.59
   1  -7   3   -0.88   61.21
   7  -7   9   -3.11   89.84
   8  -2   2 1083.41   38.42
  12  -4   7    4.73   51.38
  12  -2   6   18.08   30.54
 -10   4   5    2.00   38.03
  -7   3   3  889.54   44.10
  -5  -5  -1   37.96   40.24
  -5   1   0 2850.05   44.01
  -1   3   5    3.44   26.49
   3  -5   1   87.85   46.81
   5  -7   6  286.66   81.62
   5  -1   1  160.00   13.53
   6  -2   1   24.54   17.00
   8  -6   6    3.60   61.16
   9  -5   5   73.87   57.57
  11  -5   8   31.47   65.59
 -17   3   2  261.35   42.62
  -6   4   6   37.50   35.39
  -4  -8   4    1.28   84.99
  -3  -7   2   -8.53   57.68
  -2  -8   5   -3.98   88.26
   0  -8   6    4.59   86.25
   2  -6   2   19.49   50.24
   3  -7   5  -11.47   80.49
   4  -6   3  109.04   55.91
   4   2   5  144.25   18.60
   5  -5   2    7.23   41.24
   8  -6   7   10.71   72.29
   9  -3   3    6.95   28.79
  11  -3   5   44.40   37.51
 -15   3   2  133.66   34.36
  -3   3   4  162.73   28.29
  -2  -4  -1  169.72   33.72
  -1  -7   3   -0.69   70.94
  -1  -5   0   11.28   40.49
   0  -2  -1   82.57   13.04
   1  -7   4    6.97   72.75
   1   3   6   -6.49   24.96
   2  -4   0   21.92   30.20
   5  -7   7   77.87   79.70
   6  -6   5   -8.24   66.87
   8  -4   3   12.86   36.93
  10  -4   5  318.72   53.22
  -8   4   5   42.95   36.56
  -7  -5  -1   23.78   37.46
  -5  -7   2    3.77   66.32
  -2  -6   1   18.57   53.46
  -2   2   2  399.88   24.27
   3  -3   0   19.68   21.37
   4  -4   1   33.57   36.90
   5  -7   8   93.75   90.02
   6  -4   2   -2.36   40.05
   7  -5   4   56.16   54.72
   7  -3   2   77.70   32.57
   8  -6   8    5.70   79.21
   9  -5   6    3.56   58.90
 -11   3   2   85.16   30.45
  -7  -3  -2   97.95   18.26
  -6   2   1  786.58   33.33
  -4  -8   5    4.87   88.72
   3  -7   6   37.37   87.08
   4  -6   4   34.13   64.55
   5  -7   9   24.00   93.74
   5  -3   1   78.93   28.62
   8  -6   9    2.49   84.91
  11  -3   6   18.40   41.62
 -15   1  -1   66.47   28.20
  -5   3   3 2029.18   58.42
  -3  -7   3    5.11   70.48
  -1  -3  -1  123.13   20.72
   0  -6   2    2.36   51.54
   1  -5   1   80.46   45.92
   2  -6   3   59.87   61.29
   5  -5   3   -4.06   49.60
   6  -6   6   30.97   72.10
   8  -6  10   10.75   87.08
   9  -5   7    5.85   63.38
   9  -1   4  525.09   27.33
  10  -4   6   60.56   50.40
 -17   1  -1   95.91   30.80
 -16   2   0   56.41   33.36
 -13   1  -1   37.97   20.84
  -8  -8   4    2.76   78.07
  -7  -7   2   10.22   67.04
  -4  -6   1   21.97   54.00
  -4   4   6   20.91   34.47
  -3  -5   0   43.12   42.71
  -1  -7   4   -5.23   73.41
   1  -7   5    1.36   70.65
   3  -7   7  380.15   93.80
   3  -5   2   17.04   42.62
   9  -3   4  209.10   40.78
 -18   2   0   39.64   35.69
 -14   2   0  548.04   40.64
 -11   1  -1   73.50   21.75
  -9  -3  -2   76.47   20.57
  -6  -8   5   12.32   88.98
  -4  -8   6    1.47   94.10
  -4  -4  -1   21.40   30.49
   0  -4   0 1469.88   60.31
   6  -6   7   30.01   78.22
   7  -5   5   74.07   54.55
   8  -2   3  175.38   26.87
   9  -5   8    3.15   67.61
  10  -4   7   33.94   55.44
  10  -2   5   27.00   29.92
  11  -3   7   25.68   44.61
 -20   2   0   -0.59   37.34
 -12   2   0 2587.67   64.83
  -5  -7   3  -19.53   70.69
   1  -7   6    2.55   87.82
   3  -7   8   81.28   94.56
   4  -6   5   67.02   63.00
   9  -5   9   11.35   69.70
  -8  -8   5  -11.13   91.31
  -6  -6   1   14.09   54.13
  -3  -7   4   -8.28   74.93
  -2  -6   2    1.04   50.38
  -1  -7   5  -14.35   77.19
  -1   3   4  107.11   29.63
   0  -6   3   50.24   61.37
   2  -6   4   36.79   66.89
   2  -2   0  196.88   20.26
   3  -7   9   37.94   98.00
   6  -6   8   11.87   80.14
   6  -4   3   50.10   38.86
   7  -5   6   38.48   61.33
  10  -4   8    8.12   59.51
 -11  -3  -2   57.08   19.80
 -10   2   0 2171.52   58.87
  -8   4   4   49.18   38.30
  -6  -8   6   -4.25   95.16
  -5  -5   0  248.58   47.34
  -4   2   1 1407.76   42.05
  -1  -5   1   14.53   39.95
   1  -3   0   10.51   23.23
   2  -4   1  156.04   36.99
   3  -7  10   12.20  100.58
   4  -6   6   26.44   72.54
   4  -4   2   16.76   41.04
   6  -6   9   29.16   87.93
   7  -3   3   54.21   35.62
   9  -3   5   41.91   39.02
 -17   3   1  163.93   39.41
 -15   3   1   38.44   33.92
  -9   1  -1  156.37   20.08
  -7  -7   3    7.99   74.56
  -6  -4  -1   71.75   30.43
  -3  -3  -1    8.87   19.06
  -3   1   0 3351.62   46.79
  -3   3   3 1452.11   50.72
   1  -7   7    3.05   81.33
   1  -5   2   -5.52   48.53
   1   3   5  282.14   31.07
   3  -5   3   42.08   51.42
   6  -6  10    5.09   86.81
   6  -6  11  -12.94   91.77
   6  -2   2   47.59   18.99
  10  -2   6   38.89   35.95
 -13   3   1   43.69   32.93
 -10  -8   5   -2.79   82.68
  -4  -6   2   -3.80   58.90
  -4   4   5   13.10   35.53
  -2  -2  -1  234.36   18.04
  -1  -7   6    0.90   86.66
   4  -2   1   28.88   16.62
   5  -3   2    4.73   32.38
   7  -5   7   39.02   63.75
  -8  -8   6   11.24   95.92
  -7  -5   0   -1.02   41.84
  -6  -8   7   -2.34   99.81
  -5  -7   4    5.84   75.02
  -3  -7   5   14.11   80.15
  -2  -4   0   39.36   33.55
   1  -7   8   44.40   87.82
   2  -6   5    0.34   60.55
   3  -3   1    8.99   23.73
   4  -6   7   27.43   68.51
   5  -5   5   25.12   57.59
   7  -1   3  174.37   17.87
   8  -4   6  671.18   64.13
  -9  -7   3    5.17   71.20
  -8  -4  -1    5.18   30.45
  -8   2   0   69.87   21.34
  -3  -5   1    1.80   45.48
  -2  -6   3   -4.43   55.72
   0  -6   4    2.92   56.39
   1  -7   9   42.44  100.77
   2   2   3  637.74   26.94
   4  -6   8   18.03   78.68
   6  -4   4   61.77   41.61
   7  -5   8   22.69   61.13
   8  -2   4  403.84   33.99
   9  -3   6   -3.11   42.11
 -10  -8   6  -10.28   99.91
  -6  -6   2   15.23   57.06
  -1  -7   7   -0.70   91.07
   0   2   2   72.91   17.41
   1  -7  10   16.48  108.77
   3  -5   4  174.06   57.79
   6   0   3   -2.77    7.02
   8  -4   7   90.18   55.14
  10  -2   7   30.82   38.53
  -9  -5   0  300.45   50.60
  -8  -8   7   -4.83   99.82
  -7  -7   4   -2.61   75.97
  -3  -7   6    7.99   83.71
  -1  -5   2   82.48   50.65
   0  -4   1  431.62   46.04
   2  -6   6   42.09   65.89
   4  -6   9   85.21   87.56
   5  -5   6    2.63   60.33
   7  -5  10   14.01   74.13
   7  -3   4  804.32   49.92
  -8   4   3   16.25   35.07
  -7   1  -1   33.68   16.26
  -5  -7   5    7.92   70.74
  -1  -7   8   57.40   97.96
   0  -6   5   84.16   71.60
   1  -5   3   47.64   46.46
   2  -4   2   30.39   40.09
   4  -6  10  -10.77   88.96
   4  -6  11   32.08   92.46
   4  -6  12    6.92   96.45
   8  -4   8   78.04   60.17
   8   0   5    0.69   13.68
   9  -3   7   10.07   44.97
 -10  -8   7    6.60  101.63
 -10  -4  -1   56.96   30.63
  -9  -7   4   -2.90   74.23
  -8  -6   2   18.34   57.59
  -5  -5   1    6.26   45.08
  -5  -3  -1   88.33   20.40
  -4  -6   3   -3.57   54.32
  -4  -4   0   14.22   32.97
  -2  -6   4  188.83   70.00
  -1  -3   0    4.69   22.50
   2  -6   7  -12.41   75.14
   5  -5   7   17.97   65.74
   5  -1   2  681.99   24.17
   6  -4   5  186.01   46.98
   8  -4   9   -4.03   61.24
 -18   2  -1   -3.18   39.25
 -16   2  -1   11.39   34.23
  -6   2   0   30.70   19.97
  -4   4   4   20.52   37.19
  -3  -7   7   11.23   88.97
  -2   4   5   80.32   37.40
  -1  -7   9   -8.45   89.59
  -1   3   3   96.27   28.33
   4   2   4    3.36   15.85
   5  -3   3   75.02   35.07
   9  -3   8   18.42   48.11
   9  -1   6   22.97   25.77
 -17   3   0   23.53   44.75
 -14   2  -1   31.93   33.70
 -12  -8   7  -34.28  100.13
  -7  -7   5   -7.76   70.02
  -7   3   1  276.03   37.30
  -5  -7   6   -2.61   84.16
  -2   2   1 1356.21   39.10
  -1  -7  10    3.76   94.86
   1   3   4   31.40   27.68
   2  -6   8  122.39   82.20
   3  -1   1  540.64   19.32
   5  -5   8   43.61   68.54
   6  -2   3   59.89   21.95
   7  -3   5  598.42   51.99
   8  -2   5   72.01   29.60
 -15   3   0   17.85   35.33
 -11  -7   4   -4.77   74.55
 -10  -6   2   32.35   58.98
 -10   4   2  101.75   45.29
  -6  -6   3   13.42   62.12
  -6   4   3   26.35   38.01
  -3  -7   8    6.21   94.76
  -3  -5   2   51.69   49.51
  -3   3   2  795.94   43.82
  -1  -7  11   -1.11   98.72
   0  -6   6   85.97   66.86
   0  -2   0  375.05   22.99
   1  -5   4   17.96   55.00
   1  -3   1  145.01   29.86
   1   1   1   30.62    9.32
   2  -6   9   29.73   81.81
   3  -3   2   -3.78   28.90
   4  -4   4    9.56   44.77
   6  -4   6 1009.89   67.49
 -13   3   0   64.50   34.95
  -7  -5   1    9.88   44.73
  -4  -6   4   19.73   65.94
  -2  -6   5   42.35   67.82
  -2  -4   1  294.76   43.29
  -1  -5   3   -6.26   44.15
   2  -6  10  -12.56   88.27
   3  -5   6  -14.13   59.17
   5  -5   9   -6.75   63.85
   5  -5  10   33.67   76.08
  -9  -7   5    6.92   71.15
  -7  -7   6    8.89   87.69
  -6  -4   0  140.05   35.75
  -5  -7   7   -2.57   79.97
  -3  -7   9    3.24   90.34
   0  -6   7   22.98   75.75
   2  -6  11    7.84   92.73
   2  -6  12   95.26  102.50
   2  -6  13    2.47  100.29
   2  -4   3   15.02   41.99
   4  -2   2   32.51   20.73
   5  -5  11   13.82   78.20
   6  -4   7  893.44   72.26
   7  -1   4  859.61   32.17
 -15   1  -2   13.71   28.95
 -11   3   0   11.67   32.22
  -8  -6   3  -14.84   58.72
  -7  -3  -1    9.43   20.04
  -4  -2  -1   19.47   11.34
  -3  -7  10  -18.76  102.49
   0  -4   2   31.93   35.41
   2  -2   1  280.08   23.95
   3   3   5   61.08   27.14
   7  -3   6   14.15   41.89
   8  -2   6   53.75   35.76
 -13   1  -2   57.10   26.99
 -11  -7   5   11.67   81.93
  -9  -5   1  167.24   49.82
  -5  -7   8  -13.70   92.47
  -5  -5   2   29.93   46.70
  -5   3   1   55.04   31.97
  -3  -7  11  -19.07  107.67
  -2  -6   6   -1.08   73.18
  -2   4   4   90.23   37.07
   0  -6   8    8.93   77.81
   1  -5   5   29.83   56.09
   3  -5   7   37.41   56.73
   4  -4   5   14.35   48.14
   5  -3   4  125.37   39.24
   6  -4   8   -5.00   56.63
 -12  -2  -2    6.34    9.03
  -7  -7   7  -10.33   88.76
  -6  -6   4   12.57   65.90
  -5   1  -1  239.79   19.51
  -4  -6   5  106.17   70.28
  -3  -3   0   24.25   22.66
   6  -4   9    8.96   59.40
 -13  -7   5    8.04   76.50
 -10  -6   3   -2.94   59.55
  -9   3   0   42.67   31.20
  -5  -7   9  -34.34   89.03
  -3  -5   3   76.64   50.52
  -1  -5   4   47.49   47.64
   3  -5   8  -15.52   57.69
   6  -4  10   13.04   63.62
   6  -2   4  431.26   34.82
   7  -3   7   14.85   42.74
 -11  -5   1  562.83   56.69
 -11   1  -2 2183.32   51.76
  -7  -7   8  -10.97   90.55
  -6   4   2   61.66   39.24
  -5  -7  10   17.29  101.74
  -4  -4   1   47.78   34.95
  -2  -6   7   20.89   66.44
   0  -6  10    2.46   81.18
   0  -6  11  -11.25   89.86
   0  -6  14    4.93  104.38
   2  -4   4   46.72   45.69
   3  -5   9   35.63   69.74
   8  -2   7   -2.16   34.59
   8   0   6  679.54   25.32
 -11  -7   6  -16.83   81.17
 -10   4   1   60.61   40.07
  -9  -7   7   -8.73   86.51
  -8   2  -1  701.19   37.15
  -5  -7  11    7.88  105.07
  -1   1   0  172.01   14.30
   0  -6  12   -9.51   85.81
   0  -6  13    3.85   89.34
   3  -5  10    1.90   75.98
   3  -5  11    3.55   77.60
   3  -3   3    7.36   28.97
 -17   3  -1   51.93   45.08
 -12  -6   3  -14.53   60.33
  -9  -3  -1  259.66   23.78
  -8  -6   4   -1.58   54.80
  -7  -7   9   10.39   93.83
  -6  -6   5   11.19   67.84
  -4  -6   6   76.65   65.16
  -2  -6   8    6.41   76.30
  -2  -4   2 1348.93   62.66
  -1  -3   1  310.13   29.78
   0  -4   3   48.35   37.19
   1  -3   2  155.47   31.44
   1   3   3    6.72   23.80
   3  -5  12   17.40   74.88
   5  -3   5  612.69   49.91
   7  -3   9   73.17   50.85
   8  -2   8   -2.28   39.63
 -15   3  -1   13.24   40.58
 -13  -7   6    9.82   81.33
 -10  -4   0   25.73   33.42
  -7   3   0   51.94   29.31
  -1  -5   5   13.53   47.98
   1  -5   7   15.50   62.62
 -13   3  -1    0.79   37.94
 -11  -7   7  -13.71   88.59
  -9  -7   8   -4.94   88.15
  -8   4   1   -1.13   39.63
  -7  -7  10  -15.94   98.79
  -5  -5   3   30.01   42.87
  -4  -6   7   66.74   73.36
  -3  -5   4  148.07   53.46
  -2  -6   9   -4.15   70.94
  -2   4   3   43.39   35.20
   0   2   1  109.36   18.41
   2   2   2  422.07   23.68
 -16   2  -2  -10.75   34.25
 -10  -6   4    2.44   61.70
  -9  -5   2   40.47   43.99
  -9   1  -2   39.47   20.36
  -7  -7  11   -8.59  102.28
  -6  -4   1   63.58   34.56
  -5  -3   0   11.76   22.03
  -2  -6  10    4.05   84.90
  -2  -6  14    9.34  102.18
   1  -5   8    0.03   62.63
   2  -4   5   23.48   40.19
   4  -4   8   -9.58   53.06
   4  -2   3  103.74   21.05
   6  -2   5  130.47   28.40
 -14   2  -2    2.72   33.01
 -11   3  -1   62.22   37.52
  -9  -7   9   11.79   92.17
  -8  -6   5   -7.51   62.35
  -6  -6   6   22.49   61.19
  -6   2  -1   17.16   22.75
  -2  -6  11   20.71   80.29
  -2  -6  12   22.42   91.72
  -2  -6  13   40.81   94.55
  -2  -2   0  217.34   18.22
  -1  -5   6   12.84   57.57
   1  -5   9   14.56   67.27
   3   3   4  311.75   29.60
   5  -3   6  732.84   50.39
 -13  -7   7  -10.54   82.01
 -12  -6   4   37.39   65.55
 -12  -4   0   33.57   32.87
 -11  -7   8  -17.90   87.04
  -9  -7  10   -2.44   95.96
  -4  -6   8   12.63   66.49
   0  -4   4   50.41   42.93
   1  -5  10    7.73   70.09
   3  -3   4  250.33   35.90
   4  -4  10   65.66   60.15
   4  -4  11   12.33   62.72
 -12   2  -2    6.27   29.84
  -7  -5   3   37.49   47.58
  -6   4   1   58.54   39.72
  -5   3   0   16.28   26.47
  -4  -6   9   19.93   75.30
  -4  -4   2  174.91   39.78
  -3  -5   5  159.54   56.12
   1  -5  11   12.50   74.95
   1  -5  12   50.50   80.70
   1  -5  13   11.42   82.45
   2  -4   6   16.77   45.80
   2  -2   2  347.60   25.76
 -10   4   0   39.71   37.43
  -9  -7  11   -8.66   90.56
  -6  -6   7   -8.70   62.25
  -2  -4   3   37.57   34.23
   5  -3   7   20.64   35.55
 -13   1   8    2.81   12.62
   5  -1  -2  291.91    8.93
   6  -2  -2  940.49   18.09
  10   0  -4   55.35    7.86
  17   1  -6   90.54   14.48
  21   1  -7   33.04   17.71
  26   0  -8   -4.58   19.23
  27  -3  -7   11.86   26.80
  35  -1  -9   -5.11   34.33
  35   1  -9    0.77   31.44
  36  -4  -7   -4.41   40.41
  37  -3  -8    0.63   40.21
 -15  -1  10    4.87   14.42
 -11   3   8   28.16   14.97
  -5   3   4  257.88   15.07
  13   3  -4  254.77   12.16
  17  -3  -5  723.07   30.65
  17  -1  -6   78.26   15.51
  18   2  -6   13.10   12.95
  21  -3  -6    0.96   20.83
  21  -1  -7   26.99   17.22
  26  -4  -6    7.28   27.98
  28  -2  -8   32.89   28.17
  28   2  -8   27.44   23.55
  32   0  -9    2.53   29.68
  33  -1  -9   19.75   32.11
  33   1  -9   11.93   31.49
  34  -4  -7    4.24   40.16
  35  -3  -8    1.82   37.65
 -15   1  10   15.97   15.68
 -14   0   9    2.40   12.91
 -12   2   8   36.45   14.37
  13   1  -5   66.40   10.48
  18  -2  -6   10.24   17.42
  20   0  -7    2.33   16.53
  22   2  -7    3.20   16.82
  25   1  -8    0.28   20.00
  32  -4  -7    4.29   35.77
  33  -3  -8   11.44   35.05
  36  -2  -9   -2.37   38.69
  38  -2  -9   61.11   43.12
   5  -3  -1   50.02    7.06
  10  -4  -2   90.23   14.11
  13  -3  -4  234.78   18.13
  13  -1  -5   71.57   11.66
  14   2  -5   34.28   10.07
  16   0  -6 4260.25   56.00
  20  -4  -5   72.10   23.38
  22  -2  -7   -5.71   17.96
  24   0  -8   12.61   20.20
  25  -3  -7   16.87   25.85
  25  -1  -8   13.19   19.93
  30   0  -9    2.59   26.52
  31  -3  -8    0.93   31.95
  31  -1  -9    9.76   29.94
  31   1  -9   12.20   27.67
 -11  -1   7   20.32   11.57
  -3   3   3 1273.15   23.73
  14  -2  -5   33.19   14.25
  16  -4  -4   35.65   17.60
  24  -4  -6    4.57   26.48
  26   2  -8   -1.26   19.83
  30  -4  -7    7.80   34.39
  34  -2  -9  194.67   35.56
 -11   1   7   28.86   12.03
  -9   3   7   15.25   13.16
   7   1  -3  453.94   10.90
   8  -2  -3  288.31   13.16
   8   2  -3  280.81    8.46
  26  -2  -8    5.47   21.77
  38   0 -10    6.05   37.37
  40   0 -10   -9.85   40.18
 -10  -2   7  231.21   15.57
   7  -1  -3  464.35   13.37
  12   0  -5    1.85    9.04
  28   0  -9   -1.47   25.03
  29  -3  -8    2.55   26.87
  29  -1  -9   17.53   25.05
  29   1  -9   11.91   24.78
  36   0 -10   22.23   35.94
  39  -1 -10   -1.37   40.87
  39   1 -10    9.43   38.43
 -13  -1   9   15.75   12.93
 -13   1   9   14.85   14.39
 -11   3   9   22.58   16.18
 -10   2   7  220.08   17.17
  -1   3   2 1227.82   20.77
   7  -3  -2   22.90    7.49
   7   3  -2   14.20    2.50
  12  -4  -3  317.51   20.73
  19  -1  -7   40.51   16.36
  19   1  -7   33.29   14.03
  23  -3  -7   -0.80   20.20
  23  -1  -8    0.86   18.17
  23   1  -8    9.72   18.98
  36  -4  -8    9.27   41.28
  37  -3  -9    8.01   37.51
  37  -1 -10    7.51   34.06
  37   1 -10    2.03   36.51
 -14   0  10    5.27   16.02
 -12   0   8   -0.48   11.83
 -12   2   9   49.65   17.39
  -5  -1   3 5303.10   36.07
  -5   1   3 4825.45   40.41
  15  -3  -5  116.35   18.14
  18  -4  -5   59.60   21.12
  20  -2  -7   -4.99   16.66
  20   2  -7    1.98   14.68
  22  -4  -6    2.82   23.23
  24  -2  -8   82.68   24.53
  27  -3  -8   14.49   27.43
  30  -2  -9    9.44   27.04
  34  -4  -8    9.91   38.94
  34   0 -10    1.24   28.65
  35  -3  -9   15.50   35.51
  35  -1 -10   51.36   32.87
  35   1 -10   49.29   33.20
 -12  -2   9   62.16   14.86
  15  -1  -6   75.77   14.28
  15   1  -6   76.79   12.55
  16  -2  -6   19.82   15.82
  18   0  -7   -3.70   13.52
  24   2  -8  100.50   21.33
  26  -4  -7    3.35   28.32
  27  -1  -9   13.12   22.06
  27   1  -9    9.23   23.39
  33  -3  -9   -8.95   35.80
  38  -2 -10    6.77   38.03
  -4   2   3  519.46   15.24
   1   3   1  174.29    8.90
   9  -3  -3  327.39   15.74
   9  -1  -4  105.55   10.23
  10  -2  -4  144.99   12.00
  16   2  -6   22.23   11.83
  26   0  -9    0.01   19.86
  28  -2  -9   28.86   28.04
  32   0 -10   40.42   27.87
  33   1 -10  194.90   34.38
  36  -2 -10    8.28   36.22
  -9  -1   6   79.03   10.91
  -9   1   6   80.94   12.04
  -8   0   5    1.41    7.00
  14  -4  -4 1410.73   36.68
  21  -3  -7   11.76   20.97
  28   2  -9   24.06   24.13
  30  -4  -8    6.73   33.05
  31  -3  -9   27.81   33.80
  34  -2 -10    3.51   35.31
  -9   3   8   44.88   17.00
  -8   2   6  354.69   18.74
   9   1  -4   91.42    7.81
  10   2  -4  125.42    8.38
  14   0  -6   45.14   11.11
  21  -1  -8   16.43   19.43
  25  -3  -8  125.01   25.85
  30   0 -10   16.53   27.94
  31  -1 -10   17.74   27.57
  31   1 -10   27.67   28.70
  38   0 -11   -6.62   38.05
  40   0 -11   -2.04   37.24
 -13  -1  10   93.19   17.31
 -13   1  10   96.53   17.24
 -11   1   8   34.03   13.02
   3   3   0   31.98    5.87
  17  -3  -6   88.05   17.82
  20  -4  -6  103.36   21.84
  21   1  -8   15.50   17.14
  24  -4  -7   31.51   24.20
  25   1  -9   10.42   20.61
  32  -2 -10   -9.65   32.09
  36  -4  -9    4.01   42.96
  37  -3 -10   -4.48   42.04
  39  -1 -11   -3.06   37.65
  39   1 -11   -6.06   38.54
 -14   0  11   -2.68   15.85
 -11  -1   8   47.30   13.91
 -10   2   8  309.47   21.25
  -3   1   2 2045.45   22.93
  11  -3  -4   40.40   11.89
  12  -2  -5   65.22   11.75
  17  -1  -7  125.57   17.35
  18  -2  -7   34.11   16.48
  20   0  -8 1469.71   40.82
  26  -2  -9    1.91   22.42
  28  -4  -8   -5.17   30.79
  29  -3  -9    7.75   27.49
  29  -1 -10    3.74   28.25
  34  -4  -9   -7.37   38.74
  36   0 -11    2.03   36.42
  37  -1 -11   12.18   35.60
  37   1 -11    2.33   36.24
 -12   0   9   -1.28   14.85
 -10   0   7    2.50   10.38
  -8  -2   6  360.54   14.76
  -5   3   5   42.49   12.14
   4  -4   0    8.87    7.25
   6  -4  -1   45.02    9.69
   6   0  -3    2.02    3.96
  11  -1  -5   76.41   10.74
  16  -4  -5  903.29   33.57
  17   1  -7  111.92   15.96
  22   2  -8   59.68   18.74
  26   2  -9   17.82   20.94
  28   0 -10    9.53   26.29
  29   1 -10   -3.46   25.26
  35  -3 -10   40.08   36.53
  35  -1 -11   21.30   36.56
  38  -2 -11    8.52   42.26
  -2   2   2  378.33   11.63
   8  -4  -2   61.42   12.20
   9   3  -3  277.10    8.03
  18   2  -7   30.29   14.77
  23  -3  -8   44.41   24.34
  30  -2 -10   58.98   28.99
  32  -4  -9    5.92   36.27
  33  -3 -10   70.19   37.84
  34   0 -11   11.46   29.25
  35   1 -11    9.33   33.00
 -10  -2   8  306.96   17.71
  11   1  -5   81.18    8.64
  13  -3  -5  104.99   16.46
  16   0  -7    2.93   12.37
  19  -3  -7   24.06   19.89
  22  -4  -7   -2.73   23.82
  23  -1  -9    1.68   21.79
  26  -4  -8    4.59   29.83
  27  -3  -9   19.36   26.02
  36  -2 -11   16.85   36.85
  -9   3   9  113.29   19.87
  -7   1   5 1417.12   26.99
  -7   3   7  139.90   17.51
   8   0  -4   67.11    7.24
  10  -4  -3  145.95   15.72
  12   2  -5   62.62    9.19
  14  -2  -6   14.87   12.98
  18  -4  -6  601.49   31.14
  19  -1  -8   11.83   17.95
  20  -2  -8    0.49   19.34
  24  -2  -9   17.57   21.16
  27  -1 -10    0.38   22.82
  32   0 -11   11.57   30.66
  33   1 -11   30.61   30.97
  34  -2 -11   30.44   38.30
  40   0 -12   -2.62   40.99
 -13  -1  11    6.72   15.06
  -6   2   5   73.13   10.42
  13  -1  -6   44.25   11.54
  22   0  -9   -1.58   19.12
  23   1  -9    2.91   17.07
  26   0 -10   18.52   23.66
  27   1 -10    6.51   24.16
  28  -2 -10   30.81   26.56
  30  -4  -9    0.08   30.48
  31  -3 -10   86.57   31.71
  36  -4 -10    1.93   41.68
  39  -1 -12    6.53   42.42
 -11   1   9   23.54   14.14
 -10   2   9 2259.37   44.96
  -9   1   7  153.77   15.79
  15  -3  -6   82.29   17.64
  19   1  -8   -2.44   15.71
  25  -3  -9    0.38   26.58
  31  -1 -11    4.05   27.70
  37  -3 -11   35.99   39.90
  38   0 -12    6.40   35.28
 -12  -2  11  422.65   24.23
 -12   0  10   -1.20   15.43
  -8   2   7 2537.49   42.54
  -7  -1   5 1457.79   24.63
  -3   3   4  140.90   12.39
  10   0  -5   -0.99    6.83
  11   3  -4   32.32    7.32
  12  -4  -4   -5.37   14.03
  13   1  -6   37.31   10.15
  16  -2  -7   -2.01   16.02
  21  -3  -8   10.35   21.67
  24  -4  -8   25.56   27.78
  24   2  -9    8.17   19.01
  29  -3 -10   14.33   31.48
  30   0 -11    0.64   28.24
  31   1 -11   15.34   30.00
  32  -2 -11   37.33   30.59
  34  -4 -10    2.08   40.59
  36   0 -12   19.16   36.60
  37  -1 -12   11.00   35.88
 -11  -1   9   14.52   12.56
  15  -1  -7   38.16   15.82
  18   0  -8  524.07   25.41
  20  -4  -7  172.00   26.17
  20   2  -8    0.76   15.80
  26  -2 -10   66.85   28.44
  28  -4  -9    6.21   28.19
  37   1 -12    6.81   37.24
  38  -2 -12   -3.03   43.04
 -10   0   8  101.62   15.36
  -9  -1   7  156.84   14.21
  14  -4  -5  656.36   28.13
  14   2  -6    8.27    9.22
  21  -1  -9   81.57   19.86
  22  -2  -9    9.77   19.43
  29  -1 -11   21.84   29.80
  34   0 -12  149.51   36.41
  35  -1 -12   32.18   33.86
  -8   0   6   65.59    9.99
   6  -2  -3  181.75   10.14
  12   0  -6   88.17   10.96
  17  -3  -7   35.93   17.00
  24   0 -10   38.78   22.55
  25   1 -10    8.50   21.34
  30  -2 -11   17.47   28.40
  35   1 -12    9.66   34.44
  36  -2 -12   13.78   37.16
 -12   0  11    0.95   16.91
 -11   1  10  158.96   18.45
 -10  -2   9 2204.96   39.77
  -7   3   8    1.22   15.36
  -5   3   6    7.06   12.83
   0   2   1  102.94    6.54
   4  -2  -2  215.19    8.86
   8  -2  -4   44.08    9.21
  15   1  -7   28.37   12.01
  18  -2  -8    1.53   18.25
  21   1  -9   71.34   19.32
  23  -3  -9   62.20   25.47
  26  -4  -9   20.87   30.90
  27  -3 -10   23.63   29.88
  28   0 -11   -2.79   23.04
  29   1 -11   30.22   24.22
  40   0 -13   -1.79   42.05
   7  -3  -3  759.32   20.10
  10  -2  -5  278.99   16.20
  13   3  -5   83.50   10.05
  16  -4  -6  583.56   29.30
  17  -1  -8   38.87   15.78
  20   0  -9   -4.51   15.84
  22  -4  -8    7.18   24.35
  26   2 -10   58.55   23.56
  31  -3 -11  115.54   36.19
  32   0 -12    6.08   32.98
  33   1 -12    6.54   31.03
  34  -2 -12    1.82   34.69
  36  -4 -11    3.49   41.68
  37  -3 -12   99.34   46.43
  39  -1 -13   -4.93   43.84
 -11  -1  10  162.48   18.46
  -5   1   4 8804.66   58.76
  -4   2   4  309.37   13.72
  -1   1   1  726.27   11.31
   5  -3  -2   90.26    8.48
   9  -3  -4  213.85   14.48
  14   0  -7    0.46   11.50
  16   2  -7    3.06   11.39
  19  -3  -8  276.71   26.97
  22   2  -9    4.97   18.03
  23  -1 -10    4.10   21.96
  24  -2 -10   25.35   24.68
  27  -1 -11    6.10   24.51
  28  -2 -11   29.70   30.14
  38   0 -13   -1.55   39.31
  -9   1   8  311.17   18.68
  -8  -2   7 2563.34   36.82
  -8   2   8  462.95   23.16
  11  -3  -5  185.26   16.57
  12  -2  -6  157.50   16.49
  31  -1 -12    1.93   31.78
  32  -2 -12    0.96   35.41
  34  -4 -11    2.23   40.28
  37  -1 -13    8.94   39.93
  -7   1   6  569.59   20.28
  -6   2   6  124.10   14.46
  -1   3   3   75.82   10.05
   7  -1  -4  402.74   13.64
  18  -4  -7  703.78   33.75
  20  -2  -9    6.66   18.25
  23   1 -10    0.16   19.66
  24  -4  -9    0.33   27.17
  25  -3 -10   24.76   28.21
  26   0 -11    0.97   24.22
  27   1 -11    2.12   24.09
  28  -4 -10    6.82   33.77
  29  -3 -11   11.79   33.85
  30   0 -12   37.56   29.91
  36   0 -13    1.05   37.49
  37   1 -13    6.68   37.94
  38  -2 -13    2.25   43.02
 -10   0   9   -4.30   12.49
  -7   3   9  123.79   19.35
   2  -2  -1  875.34   11.90
   5  -1  -3 3415.74   30.82
   9  -1  -5   97.12   10.15
  13  -3  -6    2.30   14.49
  16   0  -8  147.93   18.23
  19  -1  -9   37.40   17.67
  31   1 -12    3.89   29.46
  32  -4 -11   69.14   39.22
  35  -1 -13    0.53   37.49
 -10  -2  10  231.67   20.39
  11  -1  -6  359.64   17.42
  14  -2  -7    8.29   13.54
  18   2  -8    1.84   14.21
  21  -3  -9  379.93   29.05
  25  -1 -11   10.31   24.59
  26  -2 -11   24.04   27.88
  29  -1 -12   10.12   30.29
  30  -2 -12    0.06   32.13
  33  -3 -12   79.91   37.13
  34   0 -13   -8.66   35.12
  36  -2 -13   -0.39   37.74
 -11  -1  11  392.31   24.20
  -9  -1   8  316.89   18.22
  -5   3   7   13.60   14.27
  -4   0   3   -0.26    4.44
  10  -4  -4   92.72   15.75
  15  -3  -7    0.87   17.16
  22  -2 -10   49.51   23.81
  24   2 -10    4.86   20.46
  35   1 -13    3.48   35.54
  -9   1   9  219.10   19.54
  -8   0   7    4.63   11.30
  -8   2   9  622.68   27.11
  -3   3   5   13.84   11.52
   8  -4  -3    5.88   10.98
  12  -4  -5   29.20   15.68
  16  -2  -8   58.68   19.03
  19   1  -9   24.63   15.22
  21  -1 -10  144.91   24.35
  26  -4 -10    6.73   31.09
  27  -3 -11   16.36   30.62
  28   0 -12   19.16   28.01
  30  -4 -11   -1.61   35.74
  31  -3 -12    7.92   36.79
  33  -1 -13   -1.06   33.14
  34  -2 -13   18.93   40.30
 -10   0  10   71.78   17.04
   6  -4  -2   36.57   10.16
  14  -4  -6   51.29   19.30
  17  -3  -8  197.31   23.47
  18   0  -9   -5.31   14.89
  22  -4  -9  235.93   30.74
  23  -3 -10  344.02   33.13
  24   0 -11   -4.07   22.98
  25   1 -11   11.39   22.49
  29   1 -12   13.72   24.65
  32   0 -13   -2.42   32.25
  38   0 -14   12.91   41.32
 -10  -2  11   87.93   19.06
  -7  -1   6  571.09   17.92
  -6   0   5    0.44    6.66
  -5  -1   4 9875.51   54.88
   9   1  -5  108.18    9.63
  15  -1  -8   53.23   15.30
  20   2  -9    8.58   16.83
  27  -1 -12   -2.08   28.45
  28  -2 -12    3.88   30.59
  33   1 -13    2.38   32.01
  34  -4 -12   62.53   39.06
  35  -3 -13   38.20   43.33
  37  -1 -14    0.97   41.44
  11   1  -6  388.13   15.87
  16  -4  -7   21.06   19.93
  18  -2  -9   11.46   17.37
  21   1 -10  155.08   22.77
  24  -2 -11    4.86   22.58
  26   2 -11    5.13   22.78
  31  -1 -13    7.18   29.49
  32  -2 -13    5.63   34.17
  36   0 -14   41.25   40.99
  -9   1  10  839.45   30.81
  -8  -2   8  506.66   20.51
  -8   2  10   52.56   16.51
  -7   1   7   15.43   12.64
  -6   2   7 4014.40   51.75
   7   1  -4  394.38   11.29
  13   1  -7  168.21   14.33
  19  -3  -9  888.35   38.11
  20   0 -10   74.77   18.99
  25  -3 -11   19.21   29.12
  28  -4 -11   22.93   29.76
  29  -3 -12   19.89   33.43
  32  -4 -12   46.26   41.21
  35  -1 -14    8.10   39.29
 -10   0  11    1.88   14.99
  -9  -1   9  243.53   17.48
  -5   3   8   28.39   15.93
  -2   2   3  218.34   11.10
  10   2  -5  266.90   11.50
  17  -1  -9   49.83   17.17
  18  -4  -8    6.54   21.60
  24  -4 -10   18.63   25.81
  26   0 -12   12.01   26.60
  27   1 -12    6.87   25.77
  30   0 -13   -5.74   30.56
  31   1 -13    7.95   30.36
  33  -3 -13   14.31   36.23
  36  -2 -14   14.07   39.11
  -4   2   5  437.90   17.38
   4  -4  -1   31.99    7.98
   8   0  -5   -0.12    7.22
   8   2  -4   43.18    5.82
  10   0  -6  320.05   15.17
  15   1  -8   46.05   14.23
  20  -2 -10    4.85   19.21
  22   2 -10   63.92   20.56
  30  -2 -13    0.83   35.36
  34   0 -14   -0.31   36.41
  -8   0   8  211.01   16.12
  -5   1   5 6109.50   53.42
  -3   1   3 3940.52   35.34
  12   0  -7    4.29    9.41
  14   2  -7    6.09    9.99
  19  -1 -10  145.76   23.84
  20  -4  -9  126.04   26.86
  21  -3 -10  413.06   31.70
  22   0 -11   -2.44   22.14
  23   1 -11   29.39   22.26
  25  -1 -12   10.93   27.22
  26  -2 -12    2.38   26.22
  29  -1 -13   12.23   28.21
  33  -1 -14    4.74   36.92
  34  -2 -14   -6.78   41.65
  35   1 -14  -11.57   36.28
  -3   3   6   67.10   14.39
   1   3   2  143.78    9.93
  10  -2  -6  131.15   14.84
  11  -3  -6   56.98   15.18
  14   0  -8    2.90   12.53
  26  -4 -11   20.59   31.81
  27  -3 -12    4.54   31.85
  31  -3 -13   18.65   34.10
  38   0 -15   -9.02   41.91
  -9  -1  10  871.01   29.39
  -6  -2   6  120.95   10.93
  -6   2   8 1427.24   34.95
  -5   3   9   61.52   16.66
   1  -3   0    5.84    3.38
   8  -2  -5  323.22   15.86
   9  -3  -5   21.31   11.25
  12  -2  -7  165.56   16.86
  13  -3  -7   17.09   14.36
  16   2  -8   48.13   14.18
  17   1  -9   36.65   16.18
  22  -2 -11    2.64   21.54
  23  -3 -11  144.61   30.82
  24   2 -11    3.61   23.06
  28   0 -13   -0.47   28.74
  29   1 -13    1.09   29.08
  32   0 -14    5.29   35.09
  35  -3 -14   -4.17   44.61
  37  -1 -15    1.78   43.12
  -8  -2   9  621.43   23.89
  -7   1   8   45.41   12.98
  -1   3   4   80.68   12.10
   7  -3  -4   48.03   10.91
  14  -2  -8   17.05   14.94
  15  -3  -8   20.80   18.49
  16   0  -9   -1.33   14.21
  22  -4 -10   67.96   28.60
  28  -2 -13    6.29   33.07
  32  -2 -14   -5.74   38.92
  33   1 -14   -3.51   34.48
  -7  -1   7   10.21   10.24
   6  -2  -4   17.92    7.81
  16  -2  -9   36.77   19.43
  17  -3  -9  237.29   25.72
  18   2  -9    5.78   15.45
  19   1 -10  140.28   20.91
  24   0 -12   49.84   22.84
  25   1 -12    8.54   21.63
  27  -1 -13    3.20   30.37
  28  -4 -12    3.70   35.56
  29  -3 -13   -6.32   35.81
  31  -1 -14    4.91   30.47
  32  -4 -13    9.72   40.74
  36  -2 -15    0.07   44.97
  36   0 -15    0.34   36.30
  -9  -1  11  147.89   18.15
  -8   0   9   -4.14   12.39
  -6   0   6  483.55   17.82
  10  -4  -5    7.59   15.16
  11  -1  -7   24.98   12.61
  14  -4  -7    4.34   18.44
  18   0 -10   32.59   17.18
  24  -2 -12  104.37   27.27
  25  -3 -12   38.51   31.26
  33  -3 -14    3.82   37.48
  35  -1 -15    0.37   36.57
  -6   2   9  161.38   17.82
   6   2  -3  158.22    5.58
   9  -1  -6   62.83   10.66
  13  -1  -8    1.96   13.14
  16  -4  -8   41.12   21.34
  18  -2 -10   -4.16   18.14
  19  -3 -10  321.16   29.90
  23  -1 -12  158.85   26.23
  24  -4 -11   38.50   27.74
  30   0 -14    8.84   33.36
  -8  -2  10   43.69   16.00
  -7   1   9  382.40   21.52
  -4   2   6   71.54   13.45
  -3   3   7   89.01   16.60
   5  -3  -3 1602.41   25.84
   8  -4  -4   45.14   13.16
  15  -1  -9    0.69   15.04
  20   2 -10    8.20   17.98
  21   1 -11  273.98   26.71
  26   0 -13    3.79   27.85
  27   1 -13    8.48   27.89
  30  -4 -13   -2.61   38.27
  30  -2 -14   10.90   34.20
  31   1 -14   -5.13   28.19
  34  -2 -15   -1.17   43.37
  34   0 -15   -3.06   34.78
  35   1 -15   -1.54   38.78
  -8   0  10  194.87   18.60
  -6   2  10   44.51   18.35
  17  -1 -10    3.98   19.61
  20  -2 -11   14.24   23.16
  21  -3 -11  114.87   28.29
  26  -4 -12   27.04   33.23
  26  -2 -13   37.70   28.53
  29  -1 -14   16.00   29.96
  31  -3 -14   -2.37   39.68
  33  -1 -15   13.64   36.02
  -8  -2  11   67.25   18.21
  -5   1   6  545.63   18.98
   4   0  -3   -0.89    3.29
  11   3  -5  171.62   10.21
  20  -4 -10   21.84   26.46
  25  -1 -13   27.41   29.48
  27  -3 -13    5.87   29.88
  -8  -2  12   29.43   18.65
  -8   0  11    5.88   15.39
  -7  -1   8   51.55   11.99
  -7   1  10   86.16   16.91
  -5  -1   5 6576.94   50.35
  -4   0   4 1845.28   26.11
   2  -4   0   22.60    5.75
   4  -2  -3  386.31   12.32
  19  -1 -11   69.73   22.99
  22  -2 -12  273.05   32.29
  22   0 -12  161.73   26.91
  22   2 -11   -0.09   20.50
  23   1 -12  147.44   26.01
  25  -5 -11    2.02   33.91
  28   0 -14   17.57   31.30
  32  -2 -15    5.15   41.12
  32   0 -15    5.72   36.63
  -6  -2   7 4516.62   48.17
  -3   3   8   49.64   15.32
   6  -4  -3   13.14   10.35
  22  -4 -11   -0.76   28.48
  23  -3 -12   26.25   26.68
  28  -2 -14   16.93   30.40
  29   1 -14   15.56   31.99
  31  -1 -15    8.76   38.98
  32  -4 -14    2.46   38.49
  33  -3 -15    4.54   44.37
  33   1 -15    5.15   37.28
  36   0 -16   -0.95   41.80
  -6   0   7    2.72   10.22
  -4   2   7 1316.22   31.91
  -1   3   5    0.02   11.59
  13   1  -8    1.98   12.20
  27  -1 -14    9.00   31.84
  29  -3 -14   10.32   34.02
  35  -1 -16   -2.73   39.17
  -7  -1   9  397.42   21.54
  -3  -3   4  168.93    9.28
  -3   3   9   10.44   18.11
   5  -1  -4 7518.98   51.30
  11  -3  -7   73.39   17.22
  11   1  -7   13.59   10.27
  12  -2  -8   37.12   16.61
  12   0  -8    3.92   14.01
  13  -3  -8  116.48   18.51
  14  -2  -9   34.96   18.66
  14   0  -9    5.54   16.08
  15  -3  -9   50.25   20.81
  24  -4 -12    7.06   33.62
  24  -2 -13  705.46   42.01
  24   0 -13   -1.51   24.21
  25  -3 -13   21.01   33.57
  25   1 -13   18.99   26.63
  -5   1   7  114.50   14.77
   9  -3  -6   23.35   13.37
  10  -2  -7  198.38   18.60
  10   0  -7   -1.15   11.08
  16  -2 -10   -0.27   19.94
  16   0 -10   15.72   18.04
  17  -3 -10   26.66   20.18
  17   1 -10    4.51   15.29
  30  -4 -14   -5.24   40.57
  30  -2 -15    4.91   41.40
  30   0 -15    4.74   35.68
  34  -2 -16   -5.24   47.09
  34   0 -16   12.02   40.54
  -3   1   4 6824.55   51.90
   0   2   2   82.67    7.39
   3  -3  -2  508.48   13.41
   9   1  -6   66.34    9.60
   9   3  -4  194.23    7.99
  12  -4  -7    7.55   18.00
  14  -4  -8   67.86   21.40
  14   2  -8   14.92   12.78
  16  -4  -9   -0.89   22.05
  16   2  -9   33.64   16.07
  18  -2 -11   30.06   23.05
  18   0 -11    1.40   19.83
  19  -3 -11   12.14   24.62
  19   1 -11   52.27   21.22
  23  -1 -13   29.68   24.90
  29  -1 -15   24.09   35.08
  31  -3 -15   82.00   43.37
  31   1 -15    0.07   34.55
  33  -1 -16   -4.51   40.87
  -7  -1  10   88.08   17.28
  -6  -2   8 1571.17   32.66
  -6   0   8 1022.74   29.04
  -4   2   8  186.87   18.71
   1   3   3    4.48    8.93
   8  -2  -6  321.12   17.73
  12   2  -7  143.52   13.38
  18  -4 -10    0.95   25.17
  18   2 -10    5.60   18.12
  26  -4 -13    2.22   32.57
  26  -2 -14   80.72   31.47
  26   0 -14   12.35   26.75
  27  -3 -14    1.22   35.85
  27   1 -14    2.29   30.96
  -7  -1  11   10.45   17.53
  -1   3   6    3.89   13.52
   7  -3  -5   60.04   12.75
   8   0  -6   66.27    9.79
  10  -4  -6    1.68   15.56
  13  -1  -9   17.89   17.42
  15  -1 -10   20.49   19.09
  20  -4 -11   51.60   28.96
  20  -2 -12   32.44   23.22
  20   0 -12   92.02   24.74
  21  -3 -12    4.95   24.56
  21   1 -12  141.45   25.56
  25  -1 -14  188.67   35.52
  32  -4 -15    0.15   43.61
  -5   1   8  152.96   17.11
  -4   2   9   86.93   18.49
   3   3   1    7.54    7.35
   4  -4  -2  129.88   10.77
  10   2  -6  139.72   11.38
  11  -1  -8   48.91   14.28
  17  -1 -11  192.08   26.00
  20   2 -11   -1.47   19.64
  25  -5 -12   75.60   35.33
  28  -4 -14    8.83   39.99
  28  -2 -15   95.00   40.65
  32  -2 -16    4.01   39.49
  32   0 -16    6.00   35.45
  36   0 -17    2.44   44.28
  -6  -2   9  174.37   18.39
  -6   0   9   -0.67   12.97
  -5  -1   6  591.34   18.57
  -4   2  10    0.62   17.98
   3   1  -2 1073.60    9.34
   8  -4  -5   37.37   15.14
  19  -1 -12   89.39   25.36
  22  -4 -12   61.65   32.19
  22  -2 -13  432.75   35.73
  22   0 -13    6.80   25.12
  23  -3 -13   42.47   29.14
  23   1 -13   42.43   25.89
  28   0 -15    2.54   29.76
  29  -3 -15   14.96   37.13
  29   1 -15   12.44   32.57
  31  -1 -16    4.75   36.69
  35  -1 -17   -1.66   40.98
  -5   1   9   36.38   16.88
  -2   2   5  298.34   15.71
   6  -2  -5   56.93   10.34
   7   1  -5 1195.67   21.24
   9  -1  -7  131.29   13.81
  22   2 -12  244.76   28.00
  27  -5 -13   31.14   40.78
  27  -1 -15   54.47   35.26
  -6  -2  10   32.68   16.64
  -6   0  10    9.03   14.63
  -6   0  11   -2.51   18.41
  -4   0   5   -1.65    7.09
  -1   3   7   25.53   15.49
   2  -2  -2  247.12    8.63
  21  -1 -13    6.30   26.28
  24  -4 -13    0.82   30.14
  24  -2 -14  238.78   34.60
  24   0 -14   85.83   30.26
  25  -3 -14   -2.88   30.49
  30  -4 -15   -5.52   43.24
  30  -2 -16   -5.46   42.25
  34   0 -17   -7.62   42.28
  -6  -2  11   16.69   17.92
  -5   1  10   15.80   15.65
  -1   1   2 4511.07   33.48
   3  -1  -3 2923.81   27.80
   6   0  -5   -2.67    6.10
  13  -3  -9   14.53   19.37
  15  -3 -10   -5.68   21.91
  25   1 -14  199.15   33.38
  29  -5 -14   -0.93   43.18
  30   0 -16    8.45   38.46
  31  -3 -16    9.74   41.37
  33  -1 -17    2.09   44.23
  -3   1   5 1091.10   24.61
  -1   3   8    4.24   16.46
   5  -3  -4  189.01   13.09
   7  -1  -6  518.16   19.43
  14  -2 -10   27.13   20.46
  16  -2 -11  402.79   31.02
  17  -3 -11   68.49   23.03
  19  -3 -12   24.21   27.70
  23  -5 -12   31.22   34.95
  23  -1 -14   92.46   32.63
  26  -2 -15  650.71   50.47
  27  -3 -15   13.43   39.04
  29  -1 -16   21.58   39.55
  31   1 -16   -1.31   37.74
  -5  -1   7  126.03   13.45
  -1   3   9    7.92   18.48
   1   3   4   32.68   11.84
   6  -4  -4   62.11   12.83
  11  -3  -8   28.63   15.92
  12  -2  -9   64.26   19.33
  14  -4  -9   -5.91   22.10
  14   0 -10    3.18   17.55
  15   1 -10   20.18   17.55
  16   0 -11    0.59   19.58
  17   1 -11  142.84   22.43
  18  -4 -11    8.38   27.78
  18  -2 -12   -2.91   24.47
  25  -5 -13   59.29   40.78
  26   0 -15    0.26   32.48
  32  -2 -17   48.15   47.06
  -2   2   6   -1.33   10.72
   8   2  -5  314.47   11.39
  12  -4  -8    2.89   19.91
  12   0  -9   -1.04   15.82
  19   1 -12   93.54   24.26
  20  -4 -12   15.36   31.45
  20  -2 -13   89.19   30.07
  21  -3 -13   17.30   27.95
  25  -1 -15   50.32   36.14
  27   1 -15   23.86   29.35
  28  -4 -15    5.60   42.16
  32   0 -17    9.42   42.88
   9  -3  -7   26.59   15.42
  10  -2  -8  315.35   21.39
  20   0 -13    1.75   25.56
  22  -4 -13   -0.29   34.22
  23  -3 -14   -2.73   34.71
  27  -5 -14    6.56   42.73
  28  -2 -16   84.85   39.12
  28   0 -16   11.69   35.59
  29  -3 -16    1.66   39.20
  31  -1 -17   23.90   42.93
  -5  -1   8  162.30   16.81
  -4   0   6  353.94   16.12
   4  -2  -4  251.68   12.45
  10  -4  -7   21.44   18.03
  10   0  -8   91.93   15.41
  11   1  -8   55.09   11.82
  15  -1 -11   77.34   23.38
  16   2 -10   -0.75   17.71
  17  -1 -12  297.14   29.98
  18   2 -11   38.65   21.11
  21   1 -13   10.03   21.77
  22  -2 -14   42.19   29.37
  29   1 -16    0.34   35.90
  -3   1   6  413.15   18.71
  -2   2   7  172.59   16.50
   8  -2  -7 2338.98   42.96
  13  -1 -10   96.43   19.29
  14   2  -9   34.29   16.20
  19  -1 -13   10.87   26.50
  20   2 -12   41.39   22.04
  23   1 -14   97.64   30.02
  24  -4 -14    2.18   37.97
  24  -2 -15   97.51   36.90
  25  -3 -15   23.13   38.05
  27  -1 -16   31.56   34.35
  30  -4 -16   11.98   42.44
  30  -2 -17  108.09   47.51
  34   0 -18   -2.50   46.43
  -5  -1   9   35.70   14.00
  -5  -1  10   11.62   17.01
  -5  -1  11   -1.31   15.94
  -4  -2   6   82.84   11.13
  -2   2   8   18.60   15.92
   0   2   3    2.45    6.82
   1   3   5  230.01   17.72
  11  -1  -9   10.99   15.18
  21  -1 -14   17.69   29.30
  30   0 -17   -9.88   39.98
  -4   0   7   -5.40   12.50
  -2   2   9    4.94   15.22
  -2   2  10   23.76   18.53
   5  -1  -5 5452.97   50.00
   5   1  -4 7602.91   44.29
   7  -3  -6  134.56   15.34
   8  -4  -6   20.91   17.15
   9   1  -7  140.94   13.05
  11   3  -6   35.10    9.99
  12   2  -8   32.57   13.07
  23  -5 -13    0.79   38.94
  24   0 -15   -0.33   28.11
  25   1 -15   31.15   32.43
  26  -4 -15   18.20   38.16
  26  -2 -16   39.80   41.76
  27  -3 -16   -4.04   41.52
  29  -1 -17   45.29   42.51
  -3   1   7   56.03   13.09
   8   0  -7   -0.49    9.60
  17  -3 -12    9.67   24.16
  19  -3 -13   41.67   30.49
  23  -1 -15   37.35   34.04
  25  -5 -14  -11.42   41.81
  -4   0   8  252.74   18.08
  -4   0  11    0.90   17.73
  -3   1   8  692.66   27.20
   1   3   6   -2.18   14.65
   9  -1  -8  292.58   20.04
  13  -3 -10    0.60   19.18
  14  -4 -10    5.12   23.50
  14  -2 -11   -1.04   22.17
  16  -4 -11    6.30   27.22
  16  -2 -12    7.17   24.49
  18  -4 -12   30.56   30.38
  18  -2 -13  194.85   32.05
  20  -4 -13   22.18   33.10
  21  -3 -14   10.58   33.79
  26   0 -16   18.76   31.89
  27   1 -16   -3.41   34.25
  28  -4 -16   -0.66   45.47
  32   0 -18   -4.41   44.59
  -4  -2   7 1364.73   29.15
  -4   0   9   -4.79   13.78
  -4   0  10    2.90   15.48
  -3  -1   4 7725.25   51.07
  -3   1   9    4.06   15.01
  -3   1  10   20.03   16.73
   1   3   7    7.52   16.20
   3  -3  -3 1027.54   20.98
   3   3   2    4.41    8.83
   4  -4  -3  291.06   15.36
   6  -2  -6  124.15   14.19
  11  -3  -9   36.24   20.81
  20  -2 -14    6.14   32.69
  22  -4 -14   16.08   36.19
  25  -1 -16  277.87   39.47
  27  -5 -15    5.45   45.23
  28  -2 -17   41.86   41.45
  29  -3 -17   61.23   44.85
  31  -1 -18   48.14   47.69
  -4  -2  11   27.14   19.52
   1   3   8   28.98   18.50
   1   3   9   98.91   20.14
  12  -4  -9   21.92   22.73
  12  -2 -10   62.60   19.79
  14   0 -11   -4.55   19.69
  16   0 -12   54.40   21.28
  17   1 -12  278.43   28.29
  18   0 -13   -2.73   24.50
  19   1 -13   11.11   24.09
  22  -2 -15   11.16   34.85
  23  -3 -15    4.72   32.71
  28   0 -17   -6.03   39.82
  -4  -2   8  209.46   17.95
  -4  -2   9   95.44   17.81
  -4  -2  10    5.99   17.37
  -2   0   3    0.12    4.86
  10   2  -7  214.46   13.86
  15   1 -11   65.29   19.07
  21   1 -14   12.77   27.40
  25  -3 -16   18.70   43.77
  27  -1 -17  318.08   48.08
  29   1 -17   12.74   42.15
  30  -2 -18   -3.24   48.78
  -1   1   3 5139.65   42.28
   0   2   4   95.02   11.09
   5  -3  -5   44.19   11.70
   6  -4  -5   37.90   14.78
   7  -1  -7    7.44   10.88
   7   1  -6  498.96   17.10
   9  -3  -8   33.45   18.12
  10  -4  -8    3.54   20.22
  10  -2  -9 2351.59   50.23
  12   0 -10    7.17   16.13
  13   1 -10   87.21   18.95
  15  -1 -12   90.84   26.32
  19  -1 -14   91.88   31.28
  22   0 -15    0.42   31.64
  24  -2 -16   62.21   36.02
  26  -4 -16   -1.71   44.47
  30   0 -18    8.36   43.63
  -3  -3   7  107.51   15.22
   6   0  -6  470.80   18.22
  13  -1 -11   -3.91   21.16
  18   2 -12   12.50   23.38
  21  -1 -15   42.24   34.43
  23   1 -15   27.60   28.30
  24   0 -16    5.11   35.19
  27  -3 -17   73.73   47.76
   6   2  -4   19.05    5.04
  10   0  -9   -1.88   16.36
  11   1  -9   12.34   15.57
  16   2 -11  413.29   27.87
  20   2 -13  102.14   27.52
  25  -5 -15   22.03   46.02
  25   1 -16  283.21   40.72
  26  -2 -17   15.11   40.99
  -3  -1   5 1195.17   24.07
   0   2   5  361.90   18.30
   8  -2  -8  506.49   25.33
  11  -1 -10  162.23   21.50
  14   2 -10   39.45   19.07
  15  -3 -12   19.42   27.24
  16  -4 -12    1.94   29.87
  17  -3 -13   -0.75   26.65
  18  -4 -13   -5.77   32.99
  19  -3 -14   26.52   30.78
  23  -1 -16   -9.33   32.56
  26   0 -17    4.26   42.01
  -3  -1  11    0.85   17.54
   0   2   9   -7.47   18.78
   2  -2  -3  187.49   10.24
   3  -1  -4 6303.42   48.78
   3   3   3   10.32   10.82
   7  -3  -7  157.35   19.42
   8  -4  -7    5.01   18.07
  13  -3 -11   81.16   26.47
  14  -4 -11   13.15   27.58
  16  -2 -13   45.93   29.54
  18  -2 -14    8.84   32.19
  20  -4 -14   22.30   32.82
  21  -3 -15    6.28   33.15
  22  -4 -15   14.61   41.45
  25  -1 -17   76.00   42.97
  27   1 -17  316.94   47.86
  28  -2 -18    1.14   43.84
  -3  -1  10   11.70   18.54
   0   2   6  336.81   19.18
   0   2   7   31.56   16.63
   0   2   8    9.72   17.13
   4  -2  -5  399.31   17.34
   9   3  -5   23.03    7.69
  14  -2 -12  186.64   27.29
  20  -2 -15    6.51   31.32
  23  -3 -16    6.62   37.70
  24  -4 -16   -9.42   44.57
  28   0 -18    6.43   44.38
  -3  -1   6  419.29   18.05
  -3  -1   9    0.75   16.26
  -2   0   4 1064.04   21.91
  -1   1   4 3312.73   39.23
   5  -1  -6  559.17   20.84
   8   0  -8  229.95   18.75
   8   2  -6  338.73   14.51
   9  -1  -9  255.26   21.75
   9   1  -8  326.28   19.25
  11  -3 -10  104.28   22.73
  12  -4 -10    3.67   25.36
  12  -2 -11  466.69   33.70
  12   2  -9   53.37   17.16
  16   0 -13   -0.93   25.07
  18   0 -14  108.11   30.82
  21  -5 -14    6.27   42.43
  22  -2 -16   21.25   34.32
  25  -3 -17   -4.74   45.72
  27  -1 -18  145.71   48.56
  -3  -1   7   35.54   13.95
  -3  -1   8  768.22   27.88
  -1   1  10   70.01   19.49
  14   0 -12   86.27   24.93
  17   1 -13   -2.65   25.00
  19   1 -14   71.50   30.19
  20   0 -15   -1.33   28.57
  21   1 -15   12.86   31.17
  24  -2 -17    9.49   44.64
  26  -4 -17    2.66   49.11
  30   0 -19    4.67   48.33
  -2   0  10  104.29   19.76
  -1   1   9    5.14   18.54
   2   2   1  309.93   10.30
   3   3   4  309.48   17.96
   3   3   8   10.07   19.75
   4  -4  -4   16.97   13.31
   6  -2  -7 4448.11   59.47
  10  -4  -9   48.82   23.20
  10  -2 -10  267.38   27.16
  15  -1 -13   12.17   26.61
  15   1 -12   89.30   24.35
  17  -1 -14   71.35   31.96
  19  -1 -15   35.01   34.47
  22   0 -16   36.20   32.79
  23   1 -16    1.33   34.79
  26  -2 -18   -4.16   48.43
  27  -3 -18   -2.48   46.87
  29  -1 -19   95.15   52.21
  -2  -2  11   14.15   18.60
  -2   0   9    0.21   15.30
   3  -3  -4  141.46   12.99
   3   3   5   41.15   15.49
   3   3   6    1.28   16.12
   3   3   7  112.73   20.75
   6  -4  -6   14.84   17.71
   9  -3  -9  122.16   21.22
  12   0 -11   -0.34   20.76
  13   1 -11   13.21   20.00
  21  -1 -16   14.17   33.28
  24   0 -17    6.83   39.00
  -2   0   5    3.02    8.10
  -2   0   8  136.79   18.95
  -1   1   6   33.90   12.53
  -1   1   7   75.83   15.05
   5  -3  -6    4.79   13.09
   7  -1  -8   51.92   17.13
  13  -1 -12   53.81   23.23
  15  -3 -13   91.13   32.95
  17  -3 -14    7.08   34.93
  18  -4 -14   -6.12   38.08
  19  -3 -15   12.98   37.72
  20  -4 -15   -1.39   41.39
  21  -3 -16    3.02   42.42
  23  -1 -17    0.52   35.74
  25   1 -17   41.44   39.29
  26   0 -18    7.46   43.67
  -2  -2  10   41.50   20.43
  -2   0   6  235.52   15.18
  -2   0   7   -2.72   12.22
   2  -4  -2 1168.71   22.02
   4   0  -5   -1.60    7.91
   5   1  -5 5745.59   46.97
  10   2  -8  317.32   19.37
  11  -1 -11  459.10   32.31
  13  -3 -12  399.96   36.83
  16  -4 -13   -4.25   29.88
  16   2 -12    6.58   23.72
  18   2 -13  186.32   28.58
  22  -4 -16    0.79   45.71
  23  -3 -17    9.81   46.86
  25  -1 -18   28.72   45.75
   8  -4  -8   61.67   22.33
   8  -2  -9  687.61   31.36
  10   0 -10   86.21   19.17
  11   1 -10  176.59   21.83
  14  -4 -12    6.13   27.42
  16  -2 -14   44.38   29.40
  18  -2 -15    7.74   32.03
  20  -2 -16   -1.17   34.42
  24  -4 -17   10.68   49.75
  28   0 -19   -0.20   48.37
  -2  -2   9   -3.47   17.83
   5   3   0   18.05    7.91
   6   0  -7    6.45   10.62
   7  -3  -8    8.69   18.49
   7   1  -7   10.35   10.73
  11  -3 -11 1205.97   47.56
  12  -4 -11   23.10   28.46
  14  -2 -13   39.13   26.63
  14   2 -11   -2.98   21.19
  22  -2 -17    1.38   41.18
  25  -3 -18    1.90   47.34
  27  -1 -19   20.04   51.30
   2   2   9   31.59   19.40
  12  -2 -12   80.11   28.31
  16   0 -14   78.80   30.99
  18   0 -15   -0.89   33.05
  20   0 -16   13.19   37.47
  24  -2 -18   17.43   45.11
  -2  -2   8   23.10   16.62
   2   0  -3    0.96    3.89
   3   1  -3 2894.13   23.48
   4  -2  -6   90.52   14.62
   9  -1 -10 1012.71   37.91
  14   0 -13    7.88   26.21
  17  -1 -15   44.27   35.08
  17   1 -14   79.91   30.09
  19  -1 -16   20.34   38.36
  19   1 -15   24.18   32.39
  21   1 -16    5.07   37.23
  22   0 -17   -9.39   39.70
  26  -2 -19   -3.56   53.70
  -1  -1  10   51.16   21.02
   2   2   8    6.50   16.88
   8   0  -9   -3.70   17.87
   9  -3 -10  433.17   32.90
  10  -4 -10   14.96   27.17
  10  -2 -11  119.01   27.23
  15  -1 -14   -0.95   30.40
  15   1 -13    0.89   25.44
  23   1 -17   -6.56   38.55
  24   0 -18    0.88   45.65
  -2  -2   7  170.41   17.14
   0   0  10   37.45   22.32
   2  -2  -4  103.85   10.81
   2   2   2  415.35   14.28
   3  -1  -5 1060.41   24.66
   5  -1  -7  127.54   15.25
   6  -2  -8 1633.79   42.75
   9   1  -9  244.45   21.69
  12   0 -12    2.81   24.07
  12   2 -10   94.92   20.01
  13  -1 -13  184.50   33.05
  15  -3 -14  191.33   40.03
  16  -4 -14   27.69   39.12
  17  -3 -15    6.25   34.84
  18  -4 -15    3.26   41.39
  19  -3 -16    7.10   37.18
  21  -3 -17    5.94   47.15
  22  -4 -17   10.34   50.29
  23  -1 -18   27.75   42.16
  25   1 -18    4.72   47.11
  26   0 -19   -5.42   49.08
  -2  -2   6   -1.35   10.54
   1   1   9   44.82   21.52
   2   2   7   30.41   16.23
   4  -4  -5   19.44   15.39
   6  -4  -7   74.57   20.87
  13   1 -12   62.38   25.41
  14  -4 -13   11.76   35.68
  18  -2 -16   12.37   40.18
  23  -3 -18   -0.80   51.89
  25  -1 -19    9.85   50.58
  -1  -1   9    2.27   16.60
   2   2   6   40.56   17.26
   3  -3  -5   13.47   12.71
   5  -3  -7   13.75   17.43
   5   3   7   24.22   21.46
   7  -1  -9  391.62   26.07
   8   2  -7 2613.86   39.52
  11  -1 -12   47.07   27.02
  13  -3 -13  589.61   43.26
  16  -2 -15   -0.04   33.08
  18   2 -14   11.41   29.98
  20  -2 -17    4.94   40.93
  22  -2 -18    7.54   49.95
  28   0 -20   83.94   56.07
   0   0   9   -1.29   19.52
   2   2   3  583.80   18.72
   2   2   5  136.66   17.12
   6   2  -5   66.89    8.23
   8  -4  -9   41.30   25.53
   8  -2 -10   54.64   21.66
  10   0 -11   -1.14   22.99
  12  -4 -12   36.33   33.29
  14  -2 -14   -3.50   29.47
  16   2 -13   49.98   27.58
  24  -2 -19   12.57   53.38
  -1  -3   7   31.90   16.52
  -1  -1   8  187.28   21.50
   0  -2  10   69.12   22.93
   1   1   8    3.08   16.64
   5   3   6  857.01   33.23
   7  -3  -9  147.06   23.18
  11   1 -11  509.85   32.40
  12  -2 -13    3.14   30.27
  18   0 -16  107.12   40.05
  20   0 -17  -11.05   40.96
   2  -4  -3   31.05   12.19
   4   0  -6  418.02   18.94
   5   3   1   87.53   11.29
   6   0  -8 1123.87   34.05
   9  -1 -11  150.04   27.68
   9   3  -6   27.28   10.65
  10   2  -9 2657.98   48.34
  14   2 -12  186.69   28.10
  16   0 -15   -4.61   34.80
  17  -1 -16    6.26   39.83
  19  -1 -17    2.07   43.85
  19   1 -16   20.88   37.58
  21   1 -17   -4.94   39.80
  22   0 -18   10.54   47.15
   0   0   8  103.10   18.66
   1  -1  -3 4522.34   38.16
   1   1   7  276.52   22.74
   5   1  -6  595.02   20.10
   5   3   5  646.98   28.20
   7   1  -8   56.11   15.30
  10  -4 -11   61.91   31.08
  14   0 -14  947.44   50.09
  15  -1 -15    4.34   35.46
  17  -3 -16   26.63   43.86
  17   1 -15   42.50   34.55
  18  -4 -16   54.57   48.68
  19  -3 -17    9.88   51.02
  20  -4 -17   26.66   52.23
  21  -3 -18   12.06   52.06
  21  -1 -18   -0.86   43.00
  23  -1 -19   -2.98   52.09
  23   1 -18    3.15   47.92
  24   0 -19   -0.86   50.71
  -1  -3   6    5.25   13.69
  -1  -1   7   87.71   15.76
   4  -2  -7 1534.64   39.10
   5   3   2   10.06   12.05
   5   3   4  141.07   19.18
   9  -3 -11  463.47   35.29
  10  -2 -12   65.37   26.65
  13  -1 -14   15.04   32.34
  15  -3 -15    2.99   40.89
  15   1 -14    1.28   30.70
  16  -4 -15   78.94   45.27
  22  -4 -18   -9.05   50.67
  25  -1 -20    3.73   58.08
  25   1 -19   -6.16   52.20
  26   0 -20    2.60   55.23
   0  -2   9    1.40   20.70
   1  -3  -3   78.53   10.54
   1  -1  10   67.76   24.42
   4  -4  -6   13.13   19.34
   4   2   8   34.60   22.02
   5   3   3   63.10   15.11
   6  -4  -8  139.61   25.86
   6  -2  -9  186.90   23.63
  12   0 -13   -2.77   28.38
  12   2 -11  522.41   33.57
  13  -3 -14   15.54   37.96
  16  -2 -16   26.10   42.57
  18  -2 -17    2.37   45.28
  20  -2 -18    2.49   51.95
  -1  -1   6   43.21   13.80
   0   0   7    7.65   14.52
   2  -2  -5  301.87   17.49
   3  -1  -6  414.47   20.83
   5  -3  -8   21.14   20.84
  13   1 -13  189.90   32.68
  14  -2 -15    1.97   39.20
  22  -2 -19    7.78   51.03
   0  -2  -2   73.53    7.14
   3  -3  -6   78.45   18.12
   3   1   9   72.04   24.74
   7  -1 -10   83.32   22.52
   8  -4 -10  129.02   30.69
  11  -3 -13  253.41   40.40
  11  -1 -13   -3.31   26.49
  12  -4 -13   76.76   39.34
   1   1   5  436.66   20.20
   4   2   7   36.77   21.68
   7  -3 -10   12.26   23.03
   7   3   7    3.87   23.70
  10   0 -12   14.27   23.95
  12  -2 -14   14.42   35.94
  16   2 -14   38.82   32.37
  18   0 -17   -4.97   45.06
  20   0 -18   -2.93   49.51
  22   0 -19    4.33   51.33
   0  -2   8    5.70   19.28
   0   0   6  809.76   27.07
   1  -1   9   61.63   23.00
   1   1   1   33.38    5.65
  10  -4 -12   42.68   35.58
  11   1 -12   40.89   27.08
  16   0 -16  266.18   45.91
  17  -1 -17   33.36   47.01
  18  -4 -17  159.00   57.29
  19  -3 -18    4.78   54.93
  19  -1 -18   17.41   51.14
  19   1 -17   -0.88   42.28
  20  -4 -18    7.19   57.63
  21  -1 -19   -5.91   53.38
  21   1 -18    7.80   47.21
  24   0 -20    4.38   57.21
   1   1   4   26.64    9.88
   2  -4  -4   78.61   16.63
   2   0   9    4.66   20.05
   3   1  -4 6823.72   47.78
   6   0  -9    6.23   19.57
   9  -1 -12   11.48   25.37
  10  -2 -13   19.40   33.24
  10   2 -10  292.54   26.98
  14   0 -15   -7.52   36.19
  14   2 -13   30.53   29.36
  15  -3 -16   27.05   45.80
  15  -1 -16   -0.48   37.40
  17  -3 -17   17.36   47.62
  17   1 -16   -2.10   39.90
  21  -3 -19   -3.75   55.42
  23  -1 -20   28.83   54.84
  23   1 -19    4.71   52.68
   0   0   5   -0.49   12.05
   3   1   8    7.07   19.48
   4  -2  -8  214.94   25.14
   4   0  -7    1.78   14.36
   7   3   6    4.30   22.29
  13  -1 -15   50.55   40.51
  14  -4 -15  304.57   54.35
  15   1 -15    1.47   36.46
  18  -2 -18   42.30   55.32
  20  -2 -19    9.06   58.88
   1  -1  -4 3124.89   39.51
   1   1   2   10.81    7.09
   4  -4  -7   50.40   23.52
   4   2   6  415.41   25.45
   6  -4  -9    8.85   26.21
   6  -2 -10   55.92   23.83
   8   0 -11    5.03   22.13
  12   0 -14  669.96   47.96
  13  -3 -15   84.83   41.08
  16  -2 -17   16.49   42.86
   0  -2   7   52.48   18.37
   1  -1   8   17.20   20.36
   5  -3  -9   84.10   27.12
   5  -1  -9   46.21   20.58
   5   1  -7  137.89   16.07
   6   2   8   -7.21   24.82
   8  -4 -11  194.81   37.77
   9   1 -11  190.38   28.96
  11  -1 -14   19.55   36.37
  12   2 -12   91.66   27.58
  13   1 -14    6.57   33.27
  14  -2 -16   12.19   39.72
   2   0   8   51.22   20.28
   3  -1  -7   54.92   15.65
   7  -1 -11   14.90   24.30
   8  -2 -12   42.55   28.59
  11  -3 -14   -0.24   34.75
 -29  -1  -8    0.89   22.04
 -27  -1  -6    4.96   20.06
 -26  -2  -7    1.05   22.96
 -17  -3  -4    6.23   13.26
 -14  -4  -5   16.01   12.92
 -13  -3  -3    6.59   11.41
  18   0  -3    5.13    9.32
 -23  -3  -7   10.99   20.89
 -20  -4  -8   -1.39   20.88
 -17  -5 -10   36.56   23.69
 -16  -4  -6    2.70   17.07
 -11  -5  -7   -1.67   14.90
  -5  -5  -6    4.00   12.35
   4   4  -1   27.40    7.86
  14   0  -2   53.67    8.15
 -25  -1  -5   11.60   20.17
 -24  -2  -6    5.53   21.63
 -21  -3  -6   39.41   18.87
 -19  -3  -5    1.34   15.32
 -18  -4  -7   -2.54   18.22
 -18  -2  -3    4.52   11.78
 -15  -5  -9   19.88   23.34
 -14  -2  -2    8.85    9.24
 -13  -5  -8   31.96   20.53
  -6  -4  -4   43.05   11.03
  -1   3   0    9.16    4.39
   2  -4  -4   50.19    7.66
  15   1  -2  103.32   10.68
  19   1  -3    3.25   10.15
 -27  -1  -7    2.85   25.79
 -26  -2  -8   -3.04   24.19
 -26   0  -5   -7.18   20.62
 -23  -3  -8   15.65   26.77
 -22  -2  -5   47.00   21.13
 -21   1  -2   11.21   12.20
 -20  -4  -9    3.67   27.49
 -20  -2  -4   12.49   17.21
 -13  -1  -1   26.14    7.79
 -12  -4  -5    8.54   13.13
 -11  -3  -3    9.96   11.88
  -9  -5  -7   15.08   17.43
  -4  -4  -4    9.17   10.60
   3   1   0 2556.09   20.78
  22   0  -4   -0.88   11.88
 -24   0  -4  113.73   20.67
 -22   0  -3   -3.32   14.64
 -15  -5 -10   70.40   29.49
 -15  -3  -4    2.20   15.05
  -2  -4  -4   22.24    9.63
   0  -4  -4   52.13    8.85
   9   3  -1  166.69   12.13
  12   4  -2   20.58   12.46
 -27  -1  -8   15.40   28.45
 -25  -1  -6   -1.18   24.09
 -24  -2  -7   24.37   27.17
 -23  -3  -9    3.46   31.36
 -21  -3  -7   18.91   22.06
 -20  -4 -10   -0.39   32.35
 -18  -4  -8    1.34   23.15
 -16  -4  -7   -1.19   23.11
 -14  -4  -6   18.43   17.52
 -13  -5  -9    4.73   26.40
 -12  -2  -2    7.63   11.22
 -11  -5  -8   50.09   22.07
 -11   1   0   44.24    5.41
 -10  -4  -5  281.88   21.04
  -7  -5  -7    8.20   18.27
   6   4  -1   53.20   10.65
  17  -1  -3   52.97    9.86
 -26   0  -6   31.56   24.45
 -19  -3  -6   54.29   21.00
 -16  -2  -3    4.27   14.08
 -15  -5 -11   11.25   30.95
  -9  -3  -3   12.87   11.51
   1   3   0    9.67    5.64
   4   2   0  831.42   16.27
  11   1  -1  295.69   12.65
  15   3  -2  108.95   14.32
  20   2  -3   90.52   14.21
  21  -1  -4    2.80   11.30
 -27  -1  -9   -7.22   29.55
 -24  -2  -8   17.63   30.80
 -23  -1  -5   11.01   22.22
 -22  -2  -6   27.42   24.01
 -21  -3  -8   14.56   30.14
 -18  -4  -9   16.03   29.69
 -11  -1  -1   45.04    8.08
 -25  -1  -7    6.67   29.85
 -20  -2  -5  341.42   27.93
 -18  -2  -4   12.58   15.78
 -16   2  -1   16.20    9.02
 -13  -5 -10   11.17   29.82
 -13  -3  -4   28.15   14.56
 -12  -4  -6   10.47   19.71
 -11  -5  -9    9.27   24.85
  -9  -5  -8    6.37   21.92
  -6   0   0  118.35    5.21
  10   0  -1    2.64    5.30
 -26   0  -7    6.80   29.14
 -24  -2  -9    1.16   34.12
 -24   0  -5    2.28   22.36
 -19  -3  -7  165.89   29.27
 -19   1  -2  168.47   16.33
 -18  -4 -10    8.49   31.18
 -16  -4  -8    8.70   23.64
 -15  -1  -2    3.85   12.74
 -14  -4  -7   -1.54   23.34
 -14   0  -1    4.15    8.69
 -10  -2  -2  653.60   20.45
  -7  -3  -3   37.57   11.50
   8   4  -1    4.02   12.11
  11   3  -1  173.16   15.02
  12   2  -1  134.36   12.12
  13  -1  -2  590.98   14.90
  21   1  -3    9.39   13.68
 -25  -1  -8   -1.18   32.06
 -23   1  -4   78.88   21.44
 -21  -3  -9    5.03   30.50
 -21   1  -3  383.72   24.30
 -20   0  -3    0.87   16.81
 -17  -3  -6    3.42   23.61
 -15  -3  -5   12.16   17.23
 -14  -2  -3    7.31   15.02
 -13  -5 -11   13.80   33.78
   3   3   0   22.10    7.14
  17   1  -2   12.13   10.68
  20   0  -3    1.44   12.66
 -23  -1  -6   12.19   23.30
 -21  -3 -10   15.60   37.35
 -18  -4 -11   -6.50   33.39
 -16  -4  -9   -8.24   31.08
 -15   1  -1   59.80    9.90
 -13  -5 -12   -3.68   36.27
 -11  -5 -10   29.73   31.25
 -11  -3  -4   25.23   15.73
  -9  -1  -1  170.96   10.25
  -9   1   0    2.81    4.06
  -7  -5  -8   11.61   21.69
  -5  -3  -3   47.29   10.30
   5  -3  -3 1513.81   15.19
   5   1   0 2972.18   28.54
  16   0  -2   27.34   10.78
 -26   0  -8   75.39   32.38
 -25  -1  -9    1.48   35.42
 -24   0  -6   45.68   27.24
 -20  -2  -6    5.19   25.75
 -19  -3  -8    9.05   29.23
 -17  -1  -3    0.45   16.13
 -16  -2  -4   38.82   19.17
 -14  -4  -8   -7.52   27.11
 -10  -4  -6   63.55   18.73
  -9  -5  -9   10.87   26.45
  -8  -2  -2 1141.08   25.30
  18   2  -2    7.38   14.47
 -22  -2  -8    3.32   29.10
 -19  -1  -4  557.72   31.09
 -18  -2  -5  102.80   21.77
 -16  -4 -10   26.91   35.22
 -12  -4  -7    9.42   21.37
 -11  -5 -11   16.87   34.02
  -4  -4  -5    0.46   14.91
  -3  -3  -3   13.54    9.34
   5   3   0    9.38    9.88
  10   4  -1   45.07   15.12
  13   1  -1   59.24   10.69
 -25  -1 -10    0.67   35.84
 -23  -1  -7    7.59   26.35
 -19  -3  -9   -0.30   33.26
 -17  -3  -7  150.20   28.09
 -16   0  -2 1319.52   32.69
 -15  -3  -6   16.96   23.53
 -13  -3  -5   14.83   17.38
 -13  -1  -2   72.01   14.32
  13   3  -1   39.58   14.97
  14   2  -1  391.67   20.27
 -24   0  -7    1.58   29.64
 -22  -2  -9   37.28   33.02
 -22   0  -5    4.95   22.73
 -20  -2  -7    0.57   29.16
 -16  -4 -11    7.19   38.09
 -14  -4  -9    6.96   31.53
 -12  -2  -3  179.34   17.47
 -12   0  -1   -1.91    7.05
 -11  -5 -12   -2.78   35.95
  -9  -5 -10    8.56   26.32
  -9  -3  -4  203.61   19.44
  -8  -4  -6  693.02   31.54
  -7  -5  -9    9.99   25.90
  -7  -1  -1   36.29    7.34
  -1  -3  -3    0.84    7.02
   3  -3  -3 1071.31   16.55
  19  -1  -3    4.46   11.36
 -23  -1  -8   -6.29   33.81
 -22  -2 -10   -3.99   39.80
 -21  -1  -6   11.15   26.91
 -20   0  -4  134.46   23.36
 -19  -3 -10   26.12   35.18
 -18   0  -3    2.62   17.15
 -17   1  -2  261.34   18.45
 -14   2  -1   18.69    9.49
 -12  -4  -8   25.22   27.54
 -11  -5 -13   13.76   39.63
 -10  -4  -7   93.64   25.45
  -6  -2  -2   41.42    8.31
  -2  -4  -5   33.27   13.96
   1  -3  -3   65.48    7.76
  12   0  -1   -0.75    7.87
  19   1  -2  112.93   17.25
 -21   1  -4 1006.13   36.74
 -19  -3 -11   55.98   41.98
 -19   1  -3  137.71   19.65
 -18  -2  -6   36.35   23.11
 -17  -3  -8   37.04   27.96
 -14  -4 -10   19.84   35.38
 -14  -2  -4   24.62   18.54
  -9  -5 -11   19.92   34.37
   0  -4  -5    9.25   12.94
   7   3   0   54.68   12.42
   8   2   0   64.23    9.84
  12   4  -1    5.40   16.64
  22   0  -3    1.06   15.78
 -24   0  -8    2.30   30.23
 -23  -1  -9    8.46   32.78
 -20  -2  -8   99.70   31.05
 -19  -1  -5  856.59   38.62
 -16  -2  -5   41.69   20.16
 -15  -3  -7   84.22   28.04
 -15  -1  -3    2.73   14.40
 -13   1  -1   37.10    9.69
 -11  -3  -5   42.41   17.89
  -7  -5 -10    7.41   28.82
   2  -4  -5   84.70   12.55
   2   4   0   24.48   11.42
  18   0  -2    7.95   13.49
 -24   0  -9   11.26   38.08
 -23  -1 -10   27.95   40.51
 -22   0  -6   61.48   25.46
 -21  -1  -7   18.48   28.71
 -17  -3  -9   31.18   30.37
 -17  -1  -4  205.65   22.39
 -14  -4 -11   23.77   38.39
 -13  -3  -6   36.13   21.00
 -12  -4  -9    6.82   31.10
 -10  -2  -3   66.38   15.59
  -7  -3  -4  843.99   27.93
  -4  -2  -2   32.87    7.95
   4  -4  -5   13.82   10.21
   4   4   0   21.47   13.32
  15  -1  -2  164.26   11.93
  15   1  -1  133.97   14.62
  15   3  -1   45.24   15.84
 -23  -1 -11   25.35   37.84
 -20  -2  -9   41.65   33.80
 -18  -2  -7 1300.31   51.04
 -14  -4 -12   30.94   39.61
 -11  -1  -2 2250.70   38.16
 -10  -4  -8   22.03   26.77
  -8  -4  -7   93.62   24.09
  -7   1   0  270.98    7.12
  -5  -1  -1  209.73    9.18
  16   2  -1  481.25   23.56
 -24   0 -10  179.62   41.21
 -20  -2 -10    2.13   36.09
 -20   0  -5   11.34   22.98
 -17  -3 -10   19.26   34.31
 -15  -3  -8    2.46   30.64
 -14   0  -2  271.74   16.89
 -10   0  -1   -4.14    7.59
  -8   2   0   50.49    3.69
   9   3   0   45.91   12.90
 -21  -1  -8   -4.99   29.22
 -21   1  -5  280.27   28.89
 -20  -2 -11   20.97   44.90
 -19  -1  -6  142.27   26.72
 -18   0  -4   75.17   21.40
 -17  -3 -11   51.72   39.41
 -16  -2  -6  286.33   28.73
 -16   2  -2    2.24   12.57
 -12  -4 -10    3.51   30.03
 -12  -2  -4   -3.11   17.62
  -9  -3  -5   35.88   18.85
  -5  -3  -4  117.23   16.18
   6   4   0  151.20   16.69
   9   1   0    2.15    7.56
  21   1  -2    0.36   17.27
 -21  -1  -9    8.99   37.05
 -18  -2  -8   58.01   30.16
 -17  -3 -12    4.66   41.10
 -16   0  -3    1.79   14.42
 -15  -3  -9   24.70   33.73
 -14  -2  -5    7.22   19.14
 -13  -3  -7   58.23   24.51
 -13  -1  -3    3.36   15.61
 -12  -4 -11   32.30   38.67
 -11  -3  -6    4.13   22.06
 -10  -4  -9    1.26   30.18
  -2  -2  -2  350.29   12.24
  14   0  -1    2.11   10.35
  21  -1  -3    8.33   14.26
 -22   0  -8    3.85   30.10
 -17  -1  -5  667.55   33.90
 -15  -1  -4   44.31   20.15
 -12  -4 -12   10.26   41.92
  -8  -4  -8   94.35   28.40
  -2  -4  -6   25.48   17.16
   8   4   0   30.37   16.18
  11   3   0   14.28   13.63
  17   1  -1   21.57   16.12
  18   2  -1  214.68   22.27
  20   0  -2  150.75   18.93
  24   0  -3   -1.54   16.33
 -22   0  -9    2.18   37.03
 -21  -1 -11   16.95   43.43
 -21  -1 -10    9.19   37.15
 -21   1  -6   17.98   26.58
 -20   0  -6   50.89   24.88
 -19  -1  -7    5.37   29.68
 -18  -2  -9  139.61   34.76
 -17   1  -3    2.68   15.92
 -16  -2  -7  844.30   44.47
 -15  -3 -10   70.19   38.40
 -12  -4 -13   40.84   45.57
  -3  -1  -1  473.57   11.12
 -22   0 -10  190.52   44.36
 -18  -2 -10    4.92   41.05
 -15  -3 -11   37.46   40.95
 -10  -4 -10   21.29   30.12
  -9  -1  -2   56.18   10.73
   0  -2  -2   83.26    6.86
  10   4   0   27.94   17.29
  11   1   0   75.97   13.06
  17  -1  -2   17.05   13.26
 -22   0 -11   -2.40   43.43
 -19  -1  -8   19.25   32.93
 -18  -2 -11   26.79   43.32
 -18   0  -5    3.62   22.58
 -15  -3 -12   26.10   45.22
 -14  -2  -6   -0.52   23.59
 -12   2  -1  210.35   11.45
 -11  -3  -7   45.75   25.73
 -11   1  -1   64.70    9.36
 -10  -4 -11   17.43   35.82
 -10  -2  -4  138.31   20.51
  -8  -4  -9   11.45   28.85
   0  -4  -6  129.27   18.94
  13   3   0   59.47   18.38
 -21   1  -7   15.87   32.51
 -20   0  -7   -1.18   29.28
 -18  -2 -12   -4.12   46.26
 -17  -1  -6  609.06   35.61
 -16  -2  -8  600.64   43.45
 -15  -3 -13   46.71   49.59
 -13  -3  -9   10.30   32.58
 -12  -2  -5   26.23   20.83
 -12   0  -2    9.29   10.10
  -9  -3  -6    5.29   18.66
  16   0  -1    3.29   13.16
 -19  -1  -9    3.69   37.19
 -16   0  -4    9.39   18.97
 -10  -4 -12   -2.52   35.82
  -8   0  -1   -5.09    6.54
  -6  -2  -3   63.26   12.70
  12   4   0   29.05   20.05
  19   1  -1   12.64   17.79
 -20   0  -8   15.80   34.00
 -16  -2  -9  372.06   42.12
 -15  -1  -5    5.10   19.19
 -14   0  -3   -1.02   13.75
 -13  -3 -10   10.72   36.68
 -11  -1  -3  894.82   28.78
 -10  -4 -14   -0.67   47.05
 -10  -4 -13    6.04   39.37
  -8  -4 -10   43.74   32.74
  -1  -3  -4   40.32   10.99
   2  -4  -6   24.12   15.20
   2  -2  -2  316.48    8.25
  22   0  -2  130.84   21.29
 -21   1  -8   -1.41   32.57
 -19  -1 -11    2.22   42.77
 -19  -1 -10   28.91   36.78
 -17  -1  -7   54.60   29.29
 -14  -2  -7   48.61   27.54
 -13  -1  -4   -1.41   15.97
 -11  -3  -8  104.13   27.25
  -2  -4  -7   33.28   20.27
  15   3   0    6.91   17.00
 -20   0  -9    5.42   35.22
 -19  -1 -12   15.44   45.78
 -18   0  -6   66.09   23.56
 -16  -2 -10  147.61   36.48
 -16   2  -3    5.51   16.62
 -14   2  -2   10.87   12.01
 -13   1  -2   70.00   12.28
  -9  -3  -7    4.21   23.42
  -8  -4 -11   25.74   35.92
  -6  -4  -9   16.16   24.37
  -4  -4  -8   -3.55   23.87
   4  -4  -6   21.77   13.72
 -20   0 -10   37.65   41.97
 -19   1  -6  143.52   28.92
 -16  -2 -12   60.17   46.83
 -16  -2 -11   21.37   42.33
 -15   1  -3    5.95   15.57
 -13  -3 -13  165.80   49.25
 -12  -2  -6   20.80   23.05
  -8  -4 -12    0.50   38.14
  -8  -2  -4  442.85   23.20
  -7  -3  -6    0.33   17.47
   3   3   1    5.55    9.76
   4  -2  -2  170.37    4.49
   5   3   1  107.91   14.47
  16   2   0   61.46   17.51
 -20   0 -12   46.96   49.23
 -20   0 -11   -1.58   42.46
 -17  -1  -8   95.72   29.64
 -16  -2 -13   17.82   44.15
 -15  -1  -6  133.49   27.47
 -10  -2  -5   22.33   17.57
  -8  -4 -13    5.77   43.38
  -6  -4 -10   25.70   31.39
   1  -3  -4   95.93   10.38
   4   2   1   37.24    8.47
   6   2   1   33.28   10.88
   7   3   1   11.25   14.38
  15   1   0    6.22   15.65
  18   0  -1   -1.04   15.22
  21   1  -1   57.11   20.95
 -18   0  -7   -4.19   24.99
 -17  -1  -9  206.59   38.75
 -16   0  -5    5.16   18.97
 -11  -3 -10   53.87   35.07
  -8  -4 -15  -13.72   44.53
  -8  -4 -14    2.86   40.72
  -4  -2  -3   94.44   10.78
   0  -4  -7  141.45   20.76
  10   0   0  153.20   11.85
 -19   1  -7   -1.20   29.00
 -13  -1  -5   14.99   20.53
 -10   0  -2  210.38   14.39
  -9  -3  -8    4.90   23.02
  -6  -4 -11   32.81   34.34
  -5   1   0 1976.85   12.51
  -3  -3  -5   45.57   13.97
  -2  -4  -8    2.78   22.10
  18   2   0   57.98   21.48
  24   0  -2   15.38   20.46
 -18   0  -8   42.46   31.71
 -17  -1 -10   21.02   33.42
 -17   1  -5  730.01   34.64
 -14   0  -4   38.82   18.46
 -12  -2  -7   12.40   22.35
 -11  -3 -11    8.93   32.85
  -9  -1  -3 2528.99   42.39
  -7  -3  -7    7.02   22.14
   3  -3  -4  161.49   11.34
   4   4   1   26.80   14.48
   6   4   1   81.94   17.43
 -19   1  -8   10.56   31.01
 -17  -1 -13    9.89   47.91
 -17  -1 -12    2.32   44.35
 -17  -1 -11   33.65   37.69
 -14  -2 -10  180.31   35.79
 -12   0  -3    6.33   11.73
 -11  -3 -14  159.56   50.49
 -11  -3 -13  483.60   53.97
 -11  -3 -12  189.39   41.34
 -11  -1  -4  330.50   22.40
  -9   1  -1  186.06   10.20
   2  -4  -7   77.49   19.08
   2   4   1  195.04   16.48
   8   4   1    1.73   17.46
  11   3   1   59.85   16.38
  17   1   0  391.53   25.31
  20   0  -1    5.55   17.49
  21  -1  -2   -1.50   16.95
 -18   0  -9   -0.17   30.12
 -16   0  -6  119.68   26.01
 -14  -2 -14    5.73   50.01
 -14  -2 -13    1.62   45.71
 -14  -2 -12  114.22   45.95
 -14  -2 -11   62.67   35.83
 -10  -2  -6   54.40   20.31
  -9  -3  -9   17.91   25.82
  -6  -4 -15    7.82   46.23
  -6  -4 -13   -4.18   35.70
  -6  -2  -4  497.00   22.73
  -6   0  -1   -1.09    5.36
  -4  -4 -10   77.71   30.30
 -19   1  -9   -0.41   33.54
 -18   0 -13    5.71   47.02
 -18   0 -11    8.21   40.69
 -18   0 -10   12.05   36.66
 -16   2  -4   48.18   19.59
 -15  -1  -8  104.75   31.32
 -15   1  -4   32.86   18.41
 -12  -2  -8   10.07   24.39
  -8  -2  -5   61.73   17.33
  -5  -1  -2  921.50   20.66
  -2  -4  -9  398.15   32.59
   0  -4  -8   10.50   19.59
  12   2   1  203.29   18.51
  13   3   1   -5.64   18.26
 -19   1 -11   -0.27   41.09
 -19   1 -10   21.65   36.52
 -18   0 -12    4.13   40.00
 -17   1  -6  638.25   35.84
 -13  -1  -6   56.50   21.38
 -10   2  -1   78.94    8.21
  -9  -3 -10   -3.52   27.43
  -7  -3  -8  205.78   28.74
  -4  -4 -11   37.63   31.59
  -2  -2  -3  583.59   17.76
  -1  -3  -5  274.36   17.84
 -16   0  -7    2.64   25.75
 -15  -1  -9   23.16   28.74
 -14   0  -5   -2.44   19.48
 -13   1  -3    3.02   13.82
 -12  -2  -9   76.09   28.42
  -9  -3 -11    3.98   34.61
   4  -4  -7   46.91   16.98
   5  -3  -4  252.74   10.58
  14   2   1   33.12   18.38
  19   1   0  103.46   20.97
 -15  -1 -14   43.49   50.96
 -15  -1 -10   45.51   35.96
 -14   2  -3    2.81   14.10
 -11   1  -2 2419.03   35.76
 -10  -2  -7   40.78   21.68
  -9  -3 -15   12.46   43.75
  -9  -3 -14  164.89   45.72
  -9  -3 -13  277.40   45.74
  -9  -3 -12   19.72   33.87
  -5  -3  -7   51.08   19.39
  -4  -4 -16   -4.99   47.11
  -4  -4 -13    5.45   38.53
  -3  -3  -6    4.51   16.33
  22   0  -1   -3.80   19.62
 -17   1  -7   79.25   27.88
 -16   0  -8  192.31   33.60
 -15  -1 -13   -1.32   40.93
 -15  -1 -12    1.21   41.64
 -15  -1 -11    4.76   33.76
 -13  -1  -7   72.89   26.68
 -12  -2 -15   -2.86   49.11
 -12  -2 -11   70.00   38.57
 -12   2  -2    8.02   10.34
 -11  -1  -5   38.73   17.67
  -4  -4 -15   11.42   40.70
  -4  -4 -14    3.34   38.33
  11   1   1   74.23   15.17
 -16   2  -5   46.49   22.24
 -12  -2 -14   61.90   44.35
 -12  -2 -13   29.28   40.81
 -12  -2 -12   17.91   35.03
 -12   0  -4  357.25   23.65
  -9  -1  -4  771.32   28.27
  -8  -2  -6   54.03   21.20
  -7  -1  -3  235.39   14.78
  -2  -4 -11    2.90   29.04
   0  -4  -9  132.76   24.71
   2  -4  -8   69.16   20.01
  16   0   0  384.93   22.50
  16   2   1   22.38   17.48
  17  -1  -1   24.59   14.99
 -17   1  -8   95.46   31.94
 -16   0 -14   15.91   48.07
 -16   0  -9  -16.75   28.11
 -15   1  -5   -7.76   18.88
 -14   0  -6  157.39   25.33
  -8   0  -2  405.57   15.82
  -7  -3 -10    6.55   30.21
  -4  -2  -4   -1.64    9.98
   1  -3  -5    3.70   10.39
   7  -3  -4   63.45    6.93
  13   1   1   40.06   15.94
 -17   1  -9  167.10   35.42
 -16   0 -13    1.93   44.74
 -16   0 -12    7.47   43.42
 -16   0 -11    1.70   39.04
 -16   0 -10    8.91   31.13
 -13  -1  -8  694.62   38.58
 -10   0  -3    2.12   10.35
  -7  -3 -16    5.35   49.52
  -7  -3 -11    0.57   33.10
  -6  -2  -5  108.59   16.82
  -5  -3  -8  141.75   23.48
  -2  -4 -12    6.99   32.30
 -17   1 -13    5.77   46.84
 -17   1 -12   -1.43   42.69
 -17   1 -10   12.23   34.50
 -13  -1  -9   18.15   29.74
 -11  -1  -6   16.65   20.85
 -10  -2  -9    4.35   24.55
  -7  -3 -15    8.67   45.66
  -7  -3 -14   15.94   42.64
  -7  -3 -13   -8.27   37.92
  -7  -3 -12    8.40   35.54
  -3  -3  -7  120.34   21.24
  -2  -4 -16   -4.35   45.47
  -2  -4 -15   12.65   44.13
  -2  -4 -14    1.74   40.09
  -2  -4 -13    7.84   34.92
  -1  -3  -6    1.86   16.24
   0  -4 -10  128.73   27.94
   0  -2  -3    4.11    7.14
 -17   1 -11   34.80   34.12
 -16   2  -6  295.53   29.64
 -15   1  -6  147.16   24.54
 -14   0  -7    0.01   23.83
 -13  -1 -15   14.17   46.88
 -13  -1 -14   10.81   46.60
 -10  -2 -10   24.90   31.84
  -8  -2  -7    9.36   21.38
  -5  -3  -9  845.08   40.65
   2  -4  -9  165.51   25.95
   4  -4  -8    1.12   18.12
  15   1   1   67.25   16.29
  19  -1  -1   11.38   16.43
 -14   2  -4   18.92   17.15
 -13  -1 -12  130.99   42.13
 -13  -1 -11  305.25   42.22
 -13  -1 -10  368.21   38.01
 -13   1  -4    2.75   15.60
 -10  -2 -15   17.06   44.14
 -10  -2 -14   49.68   45.52
 -10  -2 -11   29.63   34.59
  -3  -1  -2  287.60   11.20
   0  -4 -11    2.92   28.12
   7   3   2  110.87   17.25
   9   3   2  109.30   18.58
 -12   0  -5   10.77   16.11
 -11  -1  -7  115.63   25.17
 -10  -2 -13    4.81   36.14
 -10  -2 -12   41.42   33.65
  -5  -3 -10  329.33   34.36
   1   1   1   32.45    5.45
   5   3   2    9.19   13.17
   8   4   2   42.83   19.12
   9  -3  -4  200.09    6.43
  10   4   2  102.10   22.11
  11   3   2   63.61   17.24
  17   1   1  114.67   20.89
 -15   1  -7  691.07   37.00
 -14   0 -15    4.23   44.97
 -14   0  -8   95.79   25.53
  -8  -2  -8   -1.31   23.86
  -6  -2  -6  146.61   21.29
  -5  -3 -16    2.97   46.07
  -3  -3  -8   27.25   21.01
   0  -4 -13   14.84   33.29
   0  -4 -12   60.19   31.61
   3  -3  -5   24.65   10.11
  13   3   2   13.53   17.35
  20   0   0  115.89   20.78
 -14   0 -14   21.68   41.68
 -14   0  -9    6.21   28.99
 -11   1  -3  813.87   24.36
  -5  -3 -15    0.94   44.38
  -5  -3 -11   26.86   30.84
   0  -4 -14    7.17   35.29
   2  -4 -10   80.04   25.11
   3   3   2   -2.16   10.64
   4   4   2    6.75   14.82
  21  -1  -1   25.81   18.55
 -15   1 -14   20.37   45.99
 -15   1  -8  106.26   28.76
 -14   0 -13    0.98   37.77
 -14   0 -12    9.03   38.73
 -14   0 -11    2.15   35.07
 -14   0 -10   20.92   32.43
 -11  -1  -8  575.21   34.46
  -8  -2 -16   -1.93   50.83
  -8  -2  -9   95.07   27.58
  -7  -1  -4 1064.78   28.71
  -7   1  -1   31.87    5.69
  -5  -3 -14   -1.41   35.35
  -5  -3 -12   24.23   29.87
  -5  -1  -3  362.13   15.31
  -4  -2  -5  147.86   16.53
  -4   0  -1    1.98    3.62
  -2  -2  -4   98.93   10.84
  -1  -3  -7    6.44   16.89
  12   2   2   12.05   15.00
  19   1   1   -1.64   19.36
 -15   1 -13   -2.41   43.82
 -15   1  -9    9.96   28.56
 -13   1  -5   11.06   17.91
 -12   0  -6  546.15   29.26
 -12   2  -3  184.20   15.12
 -11  -1 -15   11.54   43.53
 -10   0  -4  939.31   28.41
  -9   1  -2   47.28    9.44
  -8  -2 -15    4.81   45.19
  -6   2   0   15.34    1.71
  -3  -3  -9  687.60   36.05
   1  -3  -6    5.39   12.34
   2  -4 -11   28.65   26.31
   2   4   2   14.34   14.28
  14   2   2   14.12   16.59
  22   0   0 2417.61   51.66
 -15   1 -12    5.57   38.15
 -15   1 -11   17.73   36.99
 -15   1 -10   37.79   33.92
 -14   2  -5    0.75   17.58
 -11  -1 -14    5.53   39.14
 -11  -1 -13   60.76   39.86
  -9  -1  -6   29.97   17.45
  -8  -2 -14    3.60   41.42
  -8  -2 -10   34.47   25.94
  -6  -2  -7    8.09   20.09
  -3  -3 -17    2.80   47.45
   2  -4 -12   14.69   28.28
   4   2   2   39.76    9.47
 -11  -1 -12   49.55   33.40
 -11  -1 -11   93.93   32.14
  -8  -2 -13    2.38   33.35
  -8  -2 -12   16.18   31.38
  -8  -2 -11   12.26   27.47
  -8   0  -3    6.85    9.92
  -3  -3 -16    9.08   44.36
  -3  -3 -10 1274.37   46.84
   1   3   2  173.13   13.13
  10   0   1    0.04    9.76
  12   0   1   -1.81   11.44
  16   2   2   -1.31   18.15
 -12   0 -15    9.80   46.24
 -12   0  -7   -1.76   19.20
  -6   0  -2   52.84    8.02
  -3  -3 -15  -10.45   41.21
   2  -2  -3  187.07    8.74
   8   0   1   -1.04    7.97
  14   0   1   -0.45   14.04
 -13   1  -6   79.53   21.19
 -12   0 -14  287.13   48.67
 -10   2  -2  750.19   18.78
  -9  -1 -16   40.00   49.66
  -9  -1  -7   15.60   21.46
  -9   3  -1  235.95    8.40
  -6  -2  -8    4.35   22.08
  -3  -3 -14   12.51   38.53
  -3  -3 -13   68.48   35.21
  -3  -3 -12    0.90   30.85
  -3  -3 -11  165.73   29.14
  -1  -3  -8   61.08   20.00
   5  -3  -5   51.37    9.53
 -14   2  -6    3.76   19.78
 -12   0 -13   -4.43   38.14
 -10   0  -5    2.47   16.42
  -7  -1  -5  487.62   23.36
  -6  -2 -16    2.25   45.95
  -4  -2  -6  420.30   22.95
   2   2   2  420.42   15.27
  11  -3  -4   19.65    2.75
  11  -1   0   72.94   10.14
  16   0   1    2.34   15.27
 -13   1 -14   -4.28   43.13
 -13   1  -7   85.08   23.94
 -12   0 -12    4.49   37.34
 -12   0 -11    5.35   32.54
 -12   0  -9   -7.19   23.22
 -11   1  -4  352.23   19.84
  -9  -1 -15   69.77   46.94
  -9  -1  -8  127.52   25.59
  -6  -2 -15   -0.98   41.79
  -6  -2  -9  108.40   26.53
  -1  -3 -17   13.25   45.38
   1  -3  -7   31.85   16.10
   9   1   2   53.83   12.51
  13   1   2   67.21   15.43
  15  -1   0    6.57   12.02
 -14   2  -7   54.46   23.38
 -13   1 -13    4.06   39.76
  -9  -1 -14   23.40   41.61
  -8   2  -1  580.32   12.02
  -6  -2 -14    5.03   38.56
  -6  -2 -10   84.36   27.81
  -2  -2  -5  127.73   14.32
   3  -3  -6   83.55   12.52
   6   0   1    3.34    6.71
   7   1   2  203.69   14.47
   9  -1   0    4.60    6.92
  10   4   3    3.97   20.26
  15   1   2    6.04   15.39
  18   0   1    1.03   15.21
 -13   1 -12   66.61   36.80
 -13   1  -8  700.32   37.54
 -12   2  -4   -4.18   12.00
 -10   0 -16   11.56   48.25
  -9  -1 -13   35.15   37.00
  -9  -1  -9   22.36   22.55
  -6  -2 -13   46.06   32.49
  -6  -2 -12  -10.58   32.14
  -6  -2 -11  370.61   36.59
  -5  -1  -4   28.06   11.11
  -1  -3 -16    5.21   42.18
  -1  -3 -10  308.64   29.63
   0  -2  -4   87.69    9.92
   8   4   3   13.03   19.20
   9   3   3   14.76   17.07
  11   3   3   23.48   16.71
  17   1   2  243.75   24.34
 -14   2 -10  144.24   36.15
 -14   2  -9 1530.60   51.60
 -14   2  -8   18.01   24.27
 -13   1 -11  249.83   37.85
 -13   1 -10  321.01   36.74
 -13   1  -9   12.24   26.44
  -9  -1 -12   93.11   32.44
  -9  -1 -11  100.34   29.93
  -9  -1 -10    7.25   24.14
  -7  -1 -17   -5.06   49.97
  -7  -1  -6   -2.46   16.80
  -4  -2 -17    4.52   47.70
  -4  -2  -7   36.30   16.65
  -1  -3 -15   -2.18   37.61
  -1  -1  -2    6.58    4.33
   6   4   3   36.65   17.31
   7   3   3   42.85   16.26
  19  -1   0   99.07   18.73
  20   0   1    1.81   18.80
 -11   1 -16   -2.39   48.10
 -10   0 -15   -3.76   43.84
  -8   0  -4  203.55   16.55
  -1  -3 -14   19.73   34.78
  -1  -3 -13  142.69   35.44
  -1  -3 -12   58.78   30.69
  -1  -3 -11 1625.69   52.10
   1  -3 -18    2.84   46.88
   1  -3  -8    6.00   17.47
 -11   1  -5   39.13   14.70
 -10   0 -14  311.78   47.28
 -10   0  -7    0.73   19.74
  -9   1  -3 2291.78   34.93
  -7  -1 -16   64.44   43.39
  -4  -2 -16    6.47   39.80
  -3  -1  -3  816.99   19.01
   5   1   2  919.80   21.57
   5   3   3   45.87   15.13
  10   2   3   70.24   17.72
 -12   2  -5   26.62   17.48
 -11   1 -15   15.51   43.65
  -7  -1 -15   -8.04   42.72
  -4  -2 -15   46.27   41.28
  -4  -2  -8   51.23   18.84
   1  -3 -17   -6.14   43.16
   4   4   3    5.46   15.34
   8   2   3  197.67   18.51
  14   2   3    0.60   16.79
  21  -1   0   14.71   17.91
 -10   0 -13    5.63   32.45
 -10   0 -12    6.26   33.70
 -10   0  -8  226.01   27.62
  -8   0 -17    0.26   43.78
  -7  -1  -7   39.80   17.70
  -4  -2 -14   -3.07   36.77
  -4  -2  -9   92.54   23.71
  -2  -2 -18    6.40   44.38
  -2  -2  -6   46.92   14.58
   1  -3 -16   16.28   39.80
   1  -3  -9    9.42   19.69
   7  -3  -5   64.82    8.77
 -11   1 -14    9.15   37.35
 -11   1  -6   14.89   18.23
 -10   0 -11   -5.83   29.62
 -10   0  -9   -4.35   24.15
  -7  -1 -14    2.63   33.50
  -4  -2 -13    6.99   33.22
  -4  -2 -10   49.56   25.00
   0   2   2   84.64    8.74
   1  -3 -15   51.38   37.36
 -11   1 -13   21.77   38.41
 -10   2  -3   60.03   11.18
  -8   0  -5   -1.37   13.38
  -7  -1 -13   30.51   31.35
  -7  -1  -8   52.36   19.91
  -6   0  -3   -2.27    8.15
  -5  -1 -17    0.06   47.37
  -5  -1  -5  208.80   15.98
  -4  -2 -12   17.04   27.35
  -2  -2 -17   -5.32   40.16
   1  -3 -14  -10.80   32.93
   1  -3 -10   36.46   22.56
   3  -3 -18   12.79   47.73
   3   3   3   12.58   12.52
   4   0   1    0.76    5.19
   5  -3  -6   10.02   10.01
 -12   2  -6   37.94   18.98
 -11   1 -12   51.06   34.91
 -11   1  -7  130.70   23.06
  -7  -1 -12   74.41   29.96
  -7  -1 -11    4.97   27.66
  -7  -1 -10  318.89   32.92
  -7  -1  -9   81.01   22.63
   1  -3 -13   56.19   31.44
   1  -3 -12  358.84   34.43
   1  -3 -11   26.84   24.78
   2   4   3   18.16   15.24
 -12   2 -12    8.58   34.06
 -12   2  -7   13.18   21.78
 -11   1 -11   71.87   31.83
 -11   1  -8  521.15   32.85
  -9   1 -16   35.20   46.10
  -8   0 -15   -0.03   38.34
  -7   1  -2  169.09   10.01
  -5  -1 -16    6.56   44.91
  -2  -2 -16   -4.39   37.33
  -2  -2  -7   45.51   17.51
   0  -2  -5  362.28   16.87
   3  -3 -17    3.45   43.61
   3   1   2  308.16   12.83
   4  -2  -3  393.48    9.51
  14   0   2  314.12   20.95
 -12   2 -11   53.18   33.57
 -12   2  -8    7.73   24.45
 -11   1 -10   12.05   24.79
 -11   1  -9   14.44   22.04
  -9   1  -4  719.29   23.29
  -8   0 -14   16.57   37.57
  -2  -2 -15   42.11   38.50
  -1   1   1  771.36   11.42
   0  -2 -18   -1.48   46.19
   3  -3  -8   36.32   16.60
   5  -3 -19  -19.48   47.05
  12   0   2   12.89   13.95
  13   1   3    4.03   16.97
  15   1   3    5.17   18.25
  16   0   2 1623.06   38.34
 -12   2 -10  161.60   31.58
 -12   2  -9   69.37   27.06
  -9   1 -15   55.05   44.65
  -8   0  -6  954.89   32.45
  -6   0 -17   11.29   48.58
  -5  -1 -15   30.59   36.91
  -5  -1  -6  180.89   19.21
  -3  -1 -18   -3.11   44.51
   2  -2  -4   93.66    9.16
   3  -3 -16   -5.34   37.32
   4   2   3   99.84   11.83
   8   4   4  221.03   24.36
  11   1   3  860.48   28.24
  11   3   4   10.62   18.11
  17   1   3    3.23   20.90
  18   0   2  207.81   20.61
 -10   2 -15    8.57   43.27
  -8   0 -13    5.77   34.57
  -5  -1 -14    3.05   35.57
  -3  -1  -4   19.53    9.38
  -2  -2 -14  137.41   33.94
  -2  -2  -8    3.57   16.08
   0  -2 -17   10.20   43.35
   3  -3 -15    3.04   36.02
   3  -3  -9   12.81   18.30
   5  -3 -18   -9.89   43.49
   9   3   4  167.09   19.90
  10   0   2  231.06   14.85
  20   0   2 1486.89   42.57
 -10   2  -4  107.85   14.49
  -9   1 -14   23.91   39.86
  -8   0 -12   86.57   32.92
  -8   0  -7    7.02   18.49
  -7   1 -17  -13.42   46.89
  -6   0 -16  142.82   46.75
  -3  -1 -17   -2.16   45.85
  -2  -2 -13  250.95   34.32
  -2  -2 -12  392.12   36.35
  -2  -2  -9   49.90   21.85
   1   3   3    9.61   10.02
   2  -2 -19   23.93   48.35
   5  -3  -7    7.09   12.48
   6   4   4   56.89   19.48
   7   3   4  796.55   29.97
   9   1   3 2292.29   40.59
  15  -1   1   80.33   16.31
  17  -1   1  115.23   18.16
 -10   2 -14   33.16   40.81
  -9   1  -5  106.07   15.61
  -8   0 -11   -5.53   27.71
  -8   0  -8  332.38   28.25
  -5  -1 -13   42.87   30.72
  -5  -1  -7   21.57   15.94
  -2  -2 -11   51.99   26.05
  -2  -2 -10  121.87   23.22
   0  -2 -16   89.40   41.57
   3  -3 -13   43.35   30.45
   3  -3 -11   14.93   22.42
   3  -3 -10   20.50   20.86
   5  -3 -17   -0.11   41.44
  12   2   4    5.28   18.73
  19  -1   1    4.63   16.64
  -9   1 -13   30.44   35.78
  -9   3  -2   79.77    9.50
  -8   0 -10  648.17   36.86
  -8   0  -9   -5.38   20.18
  -6   0  -4  426.19   17.49
  -5  -1 -12    7.86   29.86
  -5  -1  -8   10.81   20.16
  -4   0 -18   78.79   51.81
  -3  -1 -16   98.76   44.09
   0  -2  -6  332.52   17.72
   3  -3 -12  112.17   27.59
  10   2   4  132.55   19.87
  13  -1   1   44.71   11.57
 -10   2 -13    7.95   35.29
  -9   1 -12   80.65   33.76
  -8   2  -2 1085.21   19.65
  -7   1 -16   54.80   45.49
  -6   0 -15    4.18   35.50
  -5  -1 -11  156.97   27.69
  -5  -1  -9  106.64   24.25
  -5   1  -1  152.31    6.09
   0  -2 -15  313.08   42.70
   2  -2 -18   -9.93   44.63
   4   4   4    8.08   17.66
   5  -3 -16    0.09   37.60
   5   3   4  124.91   17.82
   7  -3  -6  119.58   12.49
   7   1   3  215.77   15.08
   9  -3  -5   19.93    7.62
 -10   2 -12   28.06   33.59
 -10   2  -5   23.61   16.19
  -9   1  -6   19.13   17.00
  -8   2 -16   -6.96   44.75
  -3  -1 -15   -7.97   37.27
  -3   3   2  788.97   16.99
  -1  -1 -18  -10.61   43.51
   2   2   3  583.76   18.79
   5  -3  -8   22.99   16.30
  -9   1 -11   99.00   29.20
  -7   1 -15    6.59   41.09
  -6   0 -14   29.61   32.92
  -4   0 -17   -5.71   42.06
  -3  -1  -5   62.26   12.66
   0  -2 -14  154.37   36.37
   0  -2  -7   42.12   16.04
   2  -2 -17   10.19   41.92
   5  -3 -15    3.92   33.25
  11  -1   1   79.72   10.52
 -10   2 -11   12.14   30.39
  -9   1 -10   -1.84   22.47
  -9   1  -9    2.82   23.86
  -9   1  -8  115.61   24.21
  -9   1  -7   31.46   17.15
  -8   2 -15   -4.07   42.36
  -7   1  -3  204.28   12.28
  -6   0 -13   10.64   34.14
  -6   0  -5   -4.25   12.17
  -3  -1 -14    6.22   34.94
  -1  -1 -17    6.63   43.99
   4  -2 -19    5.66   43.25
   5  -3 -14   -7.52   30.38
 -10   2 -10   19.16   28.01
 -10   2  -6   51.75   17.83
  -5   1 -17    2.63   46.44
  -4   0 -16   24.14   43.12
   0  -2  -8   -1.35   17.36
   1  -1 -19   -8.41   46.85
   2  -2 -16    1.97   37.90
   2  -2  -5  256.35   14.30
   5  -3 -13   30.38   28.52
   6   2   4  397.18   21.95
   7  -3 -17    4.44   39.99
 -10   2  -9   -4.28   23.99
 -10   2  -8   91.63   23.87
 -10   2  -7   45.03   20.14
  -7   1 -14   -5.84   33.01
  -6   0 -12    4.67   30.93
  -6   2 -17  -10.41   47.56
  -3  -1 -13    8.05   31.43
  -2   0 -18   68.44   50.11
   0  -2 -12    8.38   23.68
   0  -2  -9    6.67   19.20
   3   3   4  320.27   20.31
   4  -2 -18   21.56   44.98
   5  -3 -12    5.39   25.38
   5  -3 -11    6.53   23.76
   5  -3 -10   24.07   20.63
   5   1   3  336.60   15.95
  15   1   4   44.90   21.09
  18   0   3    0.56   20.62
  -8   2 -14   -3.48   37.54
  -6   0 -11   -3.59   26.71
  -3  -1 -12  163.49   32.02
  -3  -1  -6    3.90   11.73
  -1  -1 -16   13.17   36.74
   0  -2 -10   62.51   20.96
   1   1   2   14.10    6.27
   7  -3 -16   -2.28   35.33
   9   3   5   49.91   21.01
  13   1   4    0.46   16.37
  14   0   3    1.97   14.43
  -7   1 -13   11.44   30.91
  -6   0 -10  215.06   29.47
  -5   1 -16   16.30   43.66
  -4   0 -15    2.18   34.35
  -1   3   3   74.79   10.84
   1  -1 -18    5.99   42.96
   2  -2 -15  908.15   50.72
   7  -3  -7  151.51   15.21
  11   1   4  319.78   21.92
  12   0   3    3.72   15.58
  -9   3  -3   18.10   11.55
  -8   2 -13    6.08   36.59
  -6   0  -9   -4.70   19.57
  -6   0  -7    5.76   15.95
  -6   2 -16   -0.47   46.56
  -4   0  -3   -0.56    6.19
  -3  -1 -11   -2.25   22.66
  -3  -1  -7  122.11   17.81
  -3   1 -18   -0.32   50.02
  -2   0 -17   10.92   47.14
  -2   2   2  377.83   11.89
  -1  -1 -15   -2.74   36.93
   4  -2 -17   41.63   43.01
   6  -2 -19    5.42   47.27
   6   4   5  175.65   23.63
   7  -3 -15    5.69   33.24
   7   3   5  585.60   28.98
  -8   2  -3  178.99   12.56
  -7   1 -12   69.29   30.33
  -7   1  -4 1107.17   26.85
  -4   0 -14    2.83   36.15
  -3  -1 -10    1.22   20.92
  -3  -1  -9   73.53   20.60
  -3  -1  -8    1.09   16.68
   1  -1 -17   55.78   44.98
   2  -2 -14  326.30   36.34
   2  -2  -6    2.96   10.60
   3  -1 -19   13.58   51.21
   4   2   4    5.13   13.26
   7  -3 -14   27.62   30.51
   9   1   4  756.77   28.60
  -8   2 -12   54.46   34.96
  -7   1 -11   -1.46   27.90
  -5   1 -15   26.41   36.39
  -1  -1 -14   21.97   35.14
  -1  -1  -4   29.75    8.78
   2  -2 -13   24.61   29.83
   4  -2  -4  308.77   11.74
   7  -3  -8    5.92   15.40
   8  -2 -20   -7.49   50.87
  10   0   3    6.75   14.32
  10   2   5   27.88   19.95
  -6   2 -15    2.48   43.84
  -4   0 -13   -1.25   33.45
  -3   1 -17    1.38   48.02
  -2   0 -16   -2.44   43.05
   0   0 -18   -5.56   49.74
   4  -2 -16   13.03   34.01
   4   4   5    4.49   20.06
   6  -2 -18   10.52   44.59
   7  -3 -13    6.29   27.86
  15  -1   2   17.15   15.96
  -8   2 -11    1.93   30.28
  -7   1  -5  529.22   22.82
  -5   1 -14    4.78   37.44
  -4   2 -17   -8.07   48.01
  -1  -1 -13   50.44   32.31
   0   2   3   -1.77    8.86
   1  -1 -16   52.32   43.10
   1   3   4   35.59   13.83
   2  -2 -12   14.63   26.31
   2  -2  -7  177.64   17.34
   5   3   5  605.36   28.39
   7  -3 -12   73.64   26.71
   7  -3 -11    8.21   24.18
   7  -3  -9  132.38   21.12
   9  -3  -6   24.97    9.93
  -9   3  -4  173.93   16.92
  -7   1  -9   77.58   25.69
  -7   1  -6   11.40   16.17
  -4   0 -12   80.81   31.52
   2  -2 -11   28.02   25.21
   3  -1 -18  294.75   50.33
   3   1   3  964.84   23.21
   4  -2 -15  468.87   45.01
   7  -3 -10   32.26   20.35
   7   1   4 1196.08   32.43
   8  -2 -19   10.88   48.18
   8   2   5   64.10   17.41
   9  -3 -15    9.51   33.74
  13  -1   2   79.44   15.34
  -8   2 -10   26.51   27.89
  -8   2  -4  397.68   18.34
  -7   1  -8   44.46   21.75
  -7   1  -7   75.02   20.62
  -6   2 -14   -9.13   38.95
  -4   0  -4  269.04   14.24
  -3   1 -16   58.82   46.81
  -2   0 -15   -7.49   34.45
   2  -2 -10   29.01   22.01
   2  -2  -9    6.85   19.72
   2  -2  -8   16.81   16.90
   2   0 -19    0.10   53.59
   6  -2 -17  109.87   43.97
  -8   2  -9   79.88   26.09
  -5   1 -13   43.03   36.02
  -4   0 -11    1.82   23.89
  -1  -1  -5  440.27   18.90
  -1   1 -18   -4.50   46.52
   0   0 -17    5.66   42.74
   1  -1 -15    6.42   33.89
   4  -2 -14  127.18   35.36
   5  -1 -19  253.08   56.70
   8   0   3   -0.64   10.20
   9  -3 -14   43.87   34.62
  10  -2 -20    7.63   51.45
  16   0   4    2.86   20.54
  -9   3  -7    1.47   22.32
  -9   3  -5   29.67   16.66
  -8   2  -8   -0.16   23.57
  -8   2  -5   62.44   16.09
  -6   2  -1   21.81    4.88
  -5   1  -2  721.28   15.44
  -4   0 -10   10.56   24.89
  -4   2 -16   -4.82   46.58
  -2   0 -14   -2.95   36.67
  -2   2 -18    0.24   54.60
  -1  -1 -11  632.12   39.23
   3  -1 -17  308.47   48.29
   6   2   5  119.79   20.18
  11  -3  -5  173.88    9.38
  13   1   5   10.85   19.08
  -9   3  -6    3.68   17.85
  -8   2  -7    0.08   20.10
  -8   2  -6   52.62   18.47
  -6   2 -13   35.95   37.29
  -5   1 -12    6.96   32.71
  -4   0  -5    5.53   11.75
  -3   1 -15   -2.42   40.78
  -1  -1 -10   68.44   25.43
   1  -1 -14    0.98   35.06
   2   2   4  113.00   14.50
   3   3   5   54.39   18.27
   4  -2 -13   40.29   31.03
   4   0   2   96.24    8.83
   6  -2 -16   -0.73   38.85
   7  -1 -20    7.59   55.72
   8  -2 -18   -0.67   41.62
   9  -3 -13   78.37   29.17
   9  -3  -7   27.30   13.36
  11   1   5   40.18   20.82
  14   0   4   48.04   18.13
  -4   0  -9   -3.36   20.11
  -4   0  -6  113.24   16.90
  -1  -1  -9   51.58   23.22
  -1  -1  -6  137.00   15.09
  -1   1 -17   12.86   50.81
   0   0 -16   15.58   42.75
   1   1 -19   11.32   52.02
   2   0 -18   16.18   51.63
   4  -2  -5  440.26   16.51
   6  -2  -3  166.93    6.26
   7  -1   1   38.90    8.44
   7   3   6    8.37   21.69
  -7   3  -1    7.68    6.08
  -6   2 -12   -0.78   33.57
  -4   0  -8 2605.59   55.04
  -4   0  -7   -3.35   15.87
  -2   0 -13   -9.30   33.91
  -1  -1  -8    5.88   17.16
  -1  -1  -7  291.29   20.67
   3  -1 -16   28.86   37.89
   4  -2 -12    1.23   27.11
   5  -1 -18  355.70   53.24
   5   1   4   15.25   11.82
   6  -2 -15   -5.83   35.67
   9  -3 -12  100.70   27.91
  10  -2 -19   15.83   50.19
  -5   1 -11  154.50   30.28
  -3   1 -14   13.68   38.95
  -2   2 -17   -9.26   49.73
   1  -1 -13  148.86   35.64
   8  -2 -17   -9.75   42.49
   9  -3 -11  492.17   32.35
   9  -3  -8   36.48   16.23
   9   1   5  106.89   21.28
  10   2   6   36.37   22.04
  12  -2 -20    9.02   52.65
  19  -1   3  155.50   24.80
  -7   3 -11    6.97   36.43
  -2   0  -2   -0.77    4.47
   0   0 -15    2.99   40.61
   1   1 -18    4.40   53.78
   2   0 -17    6.25   50.08
   4  -2 -11   22.93   25.99
   4   0 -19  -11.30   50.17
   4   2   5  145.12   19.70
   4   4   6  292.60   28.33
   7  -1 -19   74.50   55.64
   9  -3 -10  486.37   29.54
   9  -3  -9  119.90   21.19
  -6   2 -11  340.26   38.79
  -5   1 -10  721.45   40.27
  -5   3 -14   -2.25   43.63
  -4   2 -14    1.29   40.83
  -2   0 -12   -1.08   27.39
  -1   1 -16    2.98   39.90
  -1   3   4  108.89   16.21
   1  -1 -12  215.60   34.57
   1  -1  -3 4587.50   37.13
   3  -1 -15   19.34   40.19
   4  -2 -10   -4.06   22.26
   4  -2  -6   98.74   13.05
   5  -1 -17  151.60   49.67
   5   3   6  880.86   36.35
   6  -2 -14   14.45   34.39
   6   0   3    1.29    9.43
   8   2   6   43.90   22.86
  10  -2 -18   -7.34   46.99
  10   0   4 1030.21   33.66
  15  -1   3    6.20   19.37
  -5   1  -3  386.42   15.38
  -3   1 -13   24.06   37.88
  -3   3 -16   -0.48   53.14
  -3   3   3 1595.89   28.28
  -2   2 -16    3.68   49.63
  -1   3 -18   -9.72   57.60
   0   2 -18    1.15   55.74
   4  -2  -9  101.55   22.25
   6   0 -20  170.14   57.53
   8  -2 -16   11.72   40.96
   9  -1 -20   59.44   58.27
  -7   3 -10   10.31   30.83
  -6   2 -10   88.44   30.68
  -5   1  -9  135.52   25.82
  -2   0 -11   -5.49   25.38
   0   0 -14   16.99   37.55
   1   3   5  289.50   22.63
   3   1 -19   -0.23   60.55
   4  -2  -8  233.83   22.41
   4  -2  -7 1502.43   36.10
   4   0 -18   17.33   54.55
   9  -1   2   52.07   11.74
  12  -2 -19   15.04   54.66
  -5   1  -8   15.43   23.52
  -5   3 -13    9.10   41.04
  -4   2 -13    6.01   39.27
  -1   1 -15   -6.94   43.84
   1  -1 -11   12.05   24.96
   1   1 -17   32.30   52.80
   2   0 -16   30.77   45.92
   3  -1 -14  157.95   37.86
   5  -1 -16   13.21   44.15
   6  -2 -13   14.33   31.35
   7  -1 -18  150.66   51.59
  11  -3  -6   58.59   12.22
  13  -1   3    5.09   17.76
  -7   3  -9   53.23   31.79
  -5   1  -4   22.39   11.38
  -3   1 -12  150.51   37.81
  -2   0 -10  251.23   32.92
   6   2   6  140.45   24.80
   8  -2 -15   21.47   39.03
  11  -3 -12  821.84   42.52
  14   0   5    1.70   23.81
  -6   2  -9   83.94   26.40
  -6   2  -2   42.52    8.43
  -5   1  -7   24.35   18.48
  -5   1  -5  244.00   19.00
  -3   3 -15   -7.99   49.41
  -2   2 -15   -2.18   46.52
  -1   3 -17    1.73   57.05
   0   0 -13    0.62   36.45
   0   2 -17    5.66   54.10
   1  -1 -10   63.44   24.32
   3   1   4   19.95   12.82
   3   3   6    6.93   21.56
   6  -2 -12    1.56   29.90
   6   0 -19   -4.86   53.26
   9  -1 -19   31.28   52.24
  11   1   6   10.53   22.01
  -7   3  -8  204.90   32.79
  -5   3 -12    7.90   37.75
  -2   0  -9   -3.30   24.96
  -1   1 -14   26.61   43.53
   0   2   4   97.98   13.70
   1  -1  -9   13.83   23.47
   1  -1  -4 3118.52   38.66
   2   0 -15   11.51   43.21
   3  -1 -13   19.22   31.49
   3   1 -18  262.21   65.51
   4   0 -17   -4.56   51.30
   7  -1 -17   -3.04   48.05
   8   0 -20   15.50   65.71
  11  -3 -11 1447.77   47.62
  11  -1 -20   -3.55   60.61
  12  -2 -18   13.34   51.53
  -6   2  -8   -6.45   21.53
  -4   2 -12    9.59   33.60
  -3   1 -11   16.80   33.52
  -2   0  -3    0.94    6.62
   1   1 -16   44.85   50.68
   2   2   5  154.27   20.10
   5  -1 -15    7.64   42.62
   6  -2 -11    9.00   27.20
   8  -2 -14   -0.40   37.72
  10  -2 -16   -1.49   46.45
  12   0   5    0.14   19.94
  14  -2 -19   21.84   57.63
  14  -2   1   21.65   15.56
  -6   2  -7   15.63   23.03
  -3   3 -14   19.22   46.89
   0   0 -12   27.07   35.49
   1  -1  -8  208.02   23.75
   1   3 -18    9.21   63.36
   2   2 -18    1.32   61.19
   5   1 -19  292.82   72.52
   9   1   6   18.70   21.80
   1  -1  -5  526.63   20.50
   3  -1 -12   12.77   28.73
   6   0 -18   16.94   54.05
   9  -1 -18   32.94   51.68
 -22   0  -7   -5.16   39.06
 -18   0  -3   -0.64   21.91
 -17  -1  -8   84.11   37.87
 -10  -2 -15    9.81   47.82
  -8  -2  -8   -0.33   23.19
  -6  -2  -7    4.92   19.66
  -2  -2  -6   42.78   16.66
  -1   3   4  107.87   17.44
   1  -3 -15   50.04   39.93
   3  -3 -13   69.99   31.81
   5  -3 -12   16.45   27.68
  13   3   2   21.60   20.92
 -16   0  -2 1862.66   43.66
 -10  -2  -9  -12.88   27.18
  -6   0   0  151.85    6.91
   1  -3 -14   -6.13   36.08
   1  -3 -13  126.52   35.76
   3  -3 -12  134.51   30.78
 -22   0  -6   55.21   37.44
 -17  -1  -7   78.38   30.47
 -12  -2 -14   61.63   53.66
 -12  -2 -13   33.41   48.24
 -12  -2 -12   15.28   43.35
 -12  -2 -11   60.56   41.42
  -9  -1  -3 2547.08   45.20
  -4  -2  -6  450.02   27.03
  -1  -3 -15   19.40   41.21
  -1  -3 -14   24.83   38.54
   1  -3 -12  382.52   37.17
   4   4   4   14.04   20.89
   7   3   3   50.89   18.03
  19   1  -2  120.88   20.79
  20   0  -4  105.50   16.50
 -19  -1 -12    1.24   55.35
 -19  -1 -11    9.62   48.54
 -19  -1 -10   13.01   44.75
 -15  -1  -5   -3.45   21.62
 -13  -1  -4    2.62   20.33
 -12  -2 -15    7.35   57.58
 -12  -2 -10  172.12   41.40
 -10  -2  -8   67.55   26.75
  -8  -2  -7    4.91   21.31
  -1  -3 -16    6.26   46.12
  -1  -3 -13  113.22   38.36
   3  -3 -11    5.92   24.56
   5  -3 -11    0.27   23.03
   7  -3 -11   15.48   21.33
   8  -2  -6  336.08   12.80
 -24   0 -10   92.86   53.92
 -24   0  -9   -2.15   49.94
 -22   0  -5   -2.14   31.13
 -21   1  -1  104.40   21.11
 -19  -1  -9    1.36   36.59
 -17  -1  -6  627.40   42.57
 -14   0  -1   -3.50   12.20
 -12  -2  -9   71.37   35.43
  -7   3   4   77.41   12.37
  -6  -2  -6  115.51   23.16
  -5   3   4  294.55   17.06
  -1  -3 -12   55.18   33.19
   1  -3 -11   25.46   26.81
   8   0  -1   -0.87    6.75
  11   1   0   75.77   13.59
  16   2   0   47.54   18.57
 -24   0  -8   11.38   44.31
 -19  -1  -8    8.66   34.07
 -19   1   0   92.72   17.05
 -15   1   1  114.84   10.69
 -11  -1  -3  951.69   32.23
  -3  -3 -16    8.20   48.50
  -3  -3 -15   -2.93   39.95
  -3  -3 -14   17.32   36.93
  -3  -3 -13   75.45   38.65
   2   4   4   50.37   20.64
  11   3   2   57.98   19.98
  22   2  -2   -2.63   23.56
 -24   0  -7   -0.69   39.25
 -20   0  -3   -6.71   23.77
 -19  -1  -7    1.04   33.97
 -14  -2 -14    1.76   53.83
 -14  -2 -13   21.11   47.39
 -14  -2 -12   64.10   45.33
 -14  -2 -11   39.11   43.53
 -12  -2  -8   12.90   30.46
 -10  -2  -7   47.69   24.17
  -3  -3 -17  -11.93   50.83
  -3  -3 -12   -3.65   33.60
  -1  -3 -11 1613.96   53.82
   5   3   3   66.82   17.14
   6   2   2   47.70   13.69
  21   1  -3    5.64   18.00
 -24   0  -6   45.56   40.87
 -22   0  -4  156.49   31.57
 -21  -1 -11   -2.98   51.03
 -17  -1  -5  734.04   41.64
 -15  -1  -4   24.15   23.26
 -14  -2 -10  166.41   39.21
  -8  -2  -6   54.64   20.76
  -5  -3 -16   14.83   50.65
  -5  -3 -15   -2.72   46.46
  -5  -3 -14    8.66   41.85
  -5  -3 -13   36.35   42.20
  -3  -3 -11  188.33   35.15
   1  -3 -10   41.00   25.13
   3  -3 -10   22.87   22.34
   5  -3 -10   16.50   20.73
   7  -3 -10    2.90   19.77
   8   4   3   10.31   21.48
  16   0  -3   -0.63   11.65
 -21  -1 -12   15.43   48.24
 -21  -1 -10   10.64   43.14
 -21  -1  -9    2.62   44.92
 -14  -2  -9 1593.33   65.24
  -5  -3 -17   -4.55   53.33
  -5  -3 -12   15.13   36.25
  -5  -1  -2  915.35   22.10
  -3  -1  -2  262.70   11.43
  -2  -2  -5  128.45   14.95
  -1  -3 -10  316.53   33.31
  -1  -1  -2    9.04    5.24
   0  -2  -5  343.18   17.33
   0   4   4   65.29   19.47
   2  -2  -5  275.32   15.77
  18   2  -1  203.39   24.56
 -21  -1  -8   -0.37   40.43
 -19  -1  -6  161.01   32.27
 -16  -2 -13    7.21   54.05
 -16  -2 -12   70.80   52.55
 -16   0  -1    4.22   14.25
 -13  -1  -3    9.67   19.00
 -12  -2  -7    3.76   24.74
 -10   0   0  146.97   10.31
  -7  -3 -15   13.14   49.71
  -7  -3 -14   34.33   46.52
  -5  -3 -11   57.68   34.73
  -4  -2  -5  136.08   16.25
  -3  -3 -10 1098.01   47.84
  12   0  -2 1014.51   22.00
 -24   0  -5   -2.93   34.75
 -16  -2 -11   15.04   44.19
 -16  -2 -10  132.32   44.47
 -14  -2  -8   -2.51   28.72
 -10  -2  -6   45.61   22.20
  -7  -3 -16   44.27   53.68
  -7  -3 -13    8.41   37.38
  -7  -3 -12    9.63   38.83
  -7  -1  -2  185.30   13.32
  -6  -2  -5  119.30   21.13
   3   3   3   10.31   16.36
  14   2   0  624.26   30.23
 -21  -1  -7   13.27   37.15
 -17  -1  -4  219.30   29.23
  -7  -3 -11   -5.96   35.25
  -2   4   4   92.28   19.62
  -1  -3  -9  107.45   25.64
   3  -3  -9   18.88   20.23
   4  -2  -5  419.13   15.63
   6   4   3   47.54   19.63
  10  -2  -6  144.36    8.57
  13   3   1    4.63   18.82
  17   1  -2   16.38   15.72
 -23  -1 -11   16.90   53.13
 -23  -1 -10   40.81   50.89
 -22   0  -3   -1.87   25.45
 -19  -1  -5  923.28   44.43
 -17   1   1   11.27   11.11
 -16  -2  -9  358.11   43.69
 -14  -2  -7   67.35   32.30
 -12  -2  -6   29.85   26.05
 -12   0   0  414.73   16.95
  -9  -3 -15   24.79   52.33
  -9  -3 -14  121.91   51.52
  -9  -3 -13  222.64   50.45
  -9  -1  -2   43.30   11.36
  -8  -2  -5   80.55   22.11
  -3  -3  -9  573.34   36.94
   4   2   2   27.90   10.55
   5  -3  -9   82.65   19.77
   9   1   0   -1.01   10.12
  20   2  -2  225.55   26.01
 -24   0  -4  149.05   35.08
 -23  -1  -9    6.32   46.66
 -21  -1  -6   20.25   35.02
 -18  -2 -12  -12.26   53.29
 -16  -2  -8  551.53   48.01
 -15  -1  -3    7.45   20.07
  -9  -3 -12   28.23   37.03
  -7  -3 -10    8.41   32.26
   7  -3  -9  132.31   19.74
  13   1  -1   76.48   14.41
 -23  -1  -8    0.83   43.17
 -18  -2 -11   17.97   45.73
 -18  -2 -10   15.32   47.89
 -18   0  -1   -3.52   17.20
 -11  -1  -2 2390.66   43.90
 -10  -2  -5   33.18   22.13
  -9  -3 -11    8.08   38.19
  -5  -3  -9  730.88   41.68
  -4   4   4   11.67   16.97
  18   0  -4   11.33   12.47
 -18  -2  -9  132.39   45.24
 -14  -2  -6   -9.39   26.88
 -11  -3 -14  192.12   55.48
 -11  -3 -13  384.25   55.73
 -11  -3 -12  195.19   49.08
  -9  -3 -10   -8.25   34.96
   1   3   3   10.62   14.44
   4   4   3   21.13   19.77
   7   3   2  112.72   20.04
  22   2  -3   74.67   23.61
 -23  -1  -7   13.24   35.70
 -21  -1  -5  245.30   37.85
 -19  -1  -4  634.89   37.10
 -14   0   0  697.47   22.13
 -11  -3 -11   27.98   40.82
  -7  -3  -9  102.26   28.65
  -3  -3  -8   16.88   23.12
  -1  -3  -8   49.14   22.80
   1  -3  -8    4.77   19.29
   6  -2  -5   66.58    8.28
  15   3   0    4.98   19.64
  16   2  -1  454.93   26.33
  19   1  -3    6.81   16.98
 -25  -1 -10   21.42   55.77
 -24   0  -3   -2.53   28.41
 -22   0  -2 1660.67   49.51
 -20  -2 -11   34.86   53.11
 -18  -2  -8   58.90   39.90
 -17  -1  -3    0.29   19.33
 -13  -1  -2   84.17   18.28
 -12  -2  -5   23.21   21.35
   3  -3  -8   71.13   19.16
  11   3   1   59.28   19.01
 -25  -1  -9   -6.25   49.62
 -23  -1  -6   15.24   37.21
 -20  -2 -10   -0.05   48.43
 -19   1   1   12.73   13.11
 -13  -3 -14   99.18   53.37
 -13  -3 -13  150.76   54.29
 -13  -3 -12  530.41   57.67
 -11  -3 -10   53.09   38.98
  -9  -3  -9   29.02   29.89
  -6  -2  -4  404.55   23.40
  -5  -3  -8  119.68   25.34
  -4  -2  -4   -0.14   10.83
  -2  -2  -4  118.80   13.94
   8   4   2   32.54   21.92
  12   2   0 2651.31   48.91
 -25  -1  -8    3.14   46.28
 -20  -2  -9    7.87   45.23
 -20   0  -1   -1.33   18.91
 -18  -2  -7 1189.23   58.51
 -16  -2  -6  258.45   33.00
 -13  -3 -11  185.12   49.43
  -8  -2  -4  409.40   26.56
  -7  -3  -8  176.45   30.87
  -1   3   3   87.51   15.17
   2   4   3   17.88   19.63
   5  -3  -8   27.29   16.13
  20   0  -5   -2.61   14.61
  21   1  -4    3.99   18.98
 -25  -1  -7   -9.72   43.02
 -23  -1  -5    1.47   33.60
 -21  -1  -4 1112.59   48.90
 -16   0   0  334.02   18.88
 -15  -1  -2    7.64   18.62
 -14  -2  -5   -3.39   22.20
 -13  -3 -10   16.20   40.00
 -11  -3  -9  163.74   38.58
   0  -2  -4   89.68   11.47
  15   1  -2  160.02   18.42
  18   2  -2    6.21   19.06
 -20  -2  -8   77.66   38.33
 -19  -1  -3  134.09   24.62
 -15  -3 -13   28.28   55.91
 -15  -3 -12   25.40   51.50
 -10  -2  -4  105.40   20.16
  -9  -3  -8    3.82   25.81
   5   3   2   15.70   16.39
  14   0  -3    1.39    9.08
 -27  -1  -9    5.04   53.13
 -25  -1  -6   -0.24   39.38
 -24   0  -2   68.65   27.56
 -22  -2 -10    3.98   50.95
 -18  -2  -6   35.99   33.05
 -15  -3 -11   40.26   47.77
 -13  -3  -9   -2.85   37.37
  -5  -3  -7   47.71   24.28
  -4  -4 -15   -7.58   47.32
  -3  -3  -7   96.65   20.92
  -2  -4 -14  -16.69   39.62
  -1  -3  -7    2.89   19.29
   0  -4 -13   47.01   37.54
   7  -3  -8    5.86   14.56
 -27  -1  -8    8.86   49.53
 -22  -2  -9   19.45   48.29
 -20  -2  -7   26.11   34.53
 -17  -1  -2  242.06   25.09
 -16  -2  -5   50.21   25.42
 -15  -3 -10   48.17   44.23
 -12  -2  -4    0.37   19.00
 -11  -3  -8   75.73   29.82
  -7  -3  -7   18.90   24.84
  -4  -4 -14    9.93   44.93
  -2  -4 -13   -5.46   37.36
   1  -3  -7   26.05   18.13
   6   4   2    8.11   20.37
  11   1  -1  374.27   18.08
  13   3   0   60.07   19.38
 -23  -1  -4   69.17   33.16
 -22  -2  -8   -0.04   44.89
 -22   0  -1    9.24   20.85
 -21  -1  -3  389.93   34.27
 -18   0   0  112.37   16.51
 -17  -3 -12   -1.13   53.72
  -9  -3  -7    2.06   26.23
  -6  -4 -15   -6.36   49.63
  -4  -4 -13   -0.88   39.61
  -3   3   3 1401.96   29.69
   0  -4 -12   66.83   35.13
   0   4   3   43.18   18.59
   2  -2  -4   99.74    9.92
  14   2  -1  429.15   25.80
  20   2  -3   99.95   23.01
 -27  -1  -7   -1.61   46.14
 -25  -1  -5   41.22   37.75
 -20  -2  -6    7.13   35.32
 -17  -3 -11   28.00   51.20
 -15  -3  -9   44.05   40.39
 -14  -2  -4   21.32   21.20
 -13  -3  -8    8.67   30.34
  -9  -1  -1  162.10   13.76
  -6  -4 -13   -7.18   43.08
  -4  -4 -12   27.78   37.72
  -2  -4 -12   -1.61   34.77
   3  -3  -7   95.57   16.93
   6   2   1   38.66   11.47
 -22  -2  -7   15.38   40.43
 -18  -2  -5  122.97   29.57
 -17  -3 -10    3.27   47.59
 -13   1   2  476.85   11.15
 -11  -3  -7   31.33   29.18
 -11  -1  -1   45.82   12.77
  -8  -4 -15   -6.74   53.41
  -8  -4 -14   -1.02   49.10
  -7  -1  -1   31.99    8.29
   1   1   1   28.26    6.35
  10   2   0 2080.59   41.24
  17   1  -3   67.73   16.07
 -27  -1  -6   -1.18   43.30
 -24  -2  -9   -1.66   50.03
 -19  -1  -2  196.01   24.28
 -16  -2  -4   22.65   26.15
 -15  -3  -8    2.62   36.78
 -13  -1  -1   45.67   14.65
  -8  -4 -13   14.02   46.03
  -6  -4 -12   11.14   35.91
  -2  -4 -11   11.66   33.02
   0  -4 -11    7.93   30.59
   2  -4 -11   26.77   29.86
   3   3   2    6.76   15.17
  22   2  -4   93.10   22.95
 -25  -1  -4   38.21   34.84
 -24  -2  -8   24.40   47.71
 -24   0  -1   -1.98   23.58
 -23  -1  -3  152.07   31.27
 -20   0   0  108.77   19.48
 -19  -3 -11   54.24   53.25
 -17  -3  -9   32.59   38.94
 -15   1   2  126.82    9.34
 -13  -3  -7   53.89   28.71
 -10  -4 -14   20.90   51.70
  -8  -2  -3  164.77   17.41
  -7  -3  -6    4.94   23.34
  -6  -2  -3   54.99   14.74
  -5  -3  -6  778.02   34.09
  -5  -1  -1  192.04   10.35
  -4  -4 -11   26.77   31.79
  -3  -3  -6    2.19   19.14
  -2   4   3   39.18   18.20
   5  -3  -7   11.74   13.51
   8  -2  -5  305.23    9.65
   9  -3  -8   46.51   13.68
  15   3  -1   33.92   19.37
  24   2  -5   19.06   22.72
 -27  -1  -5   37.65   39.60
 -22  -2  -6   21.15   34.53
 -20  -2  -5  370.54   38.43
 -19  -3 -10   17.96   47.35
 -15  -1  -1   69.12   18.26
 -10  -4 -13    4.57   44.08
 -10  -2  -3   64.26   17.58
  -9  -3  -6    9.05   24.62
  -6  -4 -11   17.58   33.08
  -4  -2  -3   71.86   13.32
  -1  -3  -6   10.51   16.87
   4   4   2    5.62   16.61
  16   0  -4  264.77   16.01
  16   2  -2  222.21   22.72
 -24  -2  -7   41.25   45.14
 -21  -1  -2    1.17   24.70
 -18  -2  -4    9.81   27.40
 -17  -3  -8   11.24   35.42
 -15  -3  -7  108.99   36.81
 -12  -2  -3  184.92   22.14
 -11  -3  -6    9.70   27.37
 -10  -4 -12    4.14   45.23
  -8  -4 -11   11.16   39.29
  -5   3   3 2143.51   33.38
  -4  -4 -10  110.02   33.30
  -2  -4 -10  101.66   32.39
   7   3   1    9.14   14.81
   8   4   1    0.43   20.38
  11   3   0    2.63   16.90
 -19  -3  -9   14.94   42.59
 -14  -2  -3    7.08   22.17
 -12  -4 -13   34.14   52.19
 -10  -4 -11   -2.57   41.00
  -6  -4 -10   13.85   35.08
   0  -4 -10  115.24   29.04
   2  -4 -10   65.73   28.15
   3   5   2   15.44   22.63
   4  -2  -4  280.24   11.60
  19   1  -4   37.75   16.83
 -27  -1  -4   28.19   37.16
 -26  -2  -8    1.98   51.25
 -25  -1  -3    4.27   31.25
 -24  -2  -6   16.40   40.45
 -22  -2  -5   45.44   35.91
 -22   0   0 2062.06   47.45
 -21  -3 -10   20.98   53.92
 -17  -3  -7  151.54   40.25
 -17  -1  -1   93.72   18.46
 -17   1   2   10.98    9.50
 -13  -3  -6   27.81   26.14
 -12  -4 -12   25.36   44.17
 -12   0   1   -1.16    7.62
  -8  -4 -10   63.24   37.34
  -3  -1  -1  543.91   13.51
   1  -3  -6    0.57   14.04
  17   3  -2  255.31   25.78
 -20  -2  -4   11.53   26.35
 -19  -3  -8    9.94   37.39
 -16  -2  -3   -3.48   22.94
 -14   0   1    1.31    9.36
 -12  -4 -11   30.49   45.97
 -10  -4 -10   17.48   39.03
 -10   0   1    0.74    6.05
  -4   4   3  330.33   20.80
   4   2   1   33.75   11.30
  18   2  -3   91.07   20.79
  21   1  -5    9.71   18.34
 -26  -2  -7  -10.06   47.10
 -23  -1  -2   34.11   26.64
 -21  -3  -9    3.83   44.93
 -19  -1  -1   -7.53   20.12
 -15  -3  -6   13.70   27.58
  -6  -4  -9   21.01   31.36
  -4  -4  -9  163.79   33.24
   1   3   2  153.92   16.52
   2   4   2   10.71   18.10
   7  -3  -7  149.89   15.08
 -24  -2  -5   -7.64   37.73
 -21  -3  -8   23.30   46.83
 -19  -3  -7  141.50   42.39
 -19   1   2  108.19   13.11
 -16   0   1    4.42   10.25
 -14  -4 -11   28.32   47.85
 -12  -4 -10    2.69   40.82
  -9  -3  -5   27.34   20.98
  -8  -4  -9    9.53   32.97
  -7  -3  -5  562.77   30.89
  -5  -3  -5  574.88   30.69
  -2   2   2  350.94   13.48
   0  -4  -9   99.27   27.70
   3  -3  -6   65.60   15.15
   5   1   0 3260.36   36.52
   8   2   0   65.00   13.63
   9   1  -1  830.69   22.27
  13   3  -1   44.99   20.99
 -27  -1  -3   27.89   34.96
 -26  -2  -6    3.66   45.96
 -24   0   0 3442.79   62.53
 -22  -2  -4   20.80   29.00
 -17  -3  -6    8.61   31.29
 -10  -4  -9   14.09   36.59
  -3  -3  -5   40.04   17.99
   1   5   2    3.21   20.98
   6   4   1   73.94   21.16
  10   4   0   21.07   19.69
  20   2  -4   45.63   21.19
 -25  -1  -2   56.59   29.93
 -23  -3  -9    5.43   53.73
 -21  -1  -1   82.49   24.15
 -18   0   1   -3.37   12.18
 -16  -4 -11   -8.01   52.45
 -14  -4 -10   15.75   41.03
 -13  -3  -5   33.77   24.66
 -12  -4  -9   15.53   39.21
   0  -2  -3    5.30    8.01
   2  -4  -9  126.58   25.93
   5   3   1   81.79   17.49
   9   3   0   48.19   17.90
 -20  -2  -3    0.37   24.20
 -19  -3  -6   60.27   38.65
 -15  -3  -5   13.90   29.17
 -12  -2  -2    5.44   18.65
 -10  -2  -2  712.21   29.23
  -6  -4  -8    4.89   28.72
  -4  -4  -8    2.72   26.07
  15   1  -3 1210.32   30.69
  22   2  -5    5.36   21.09
 -26  -2  -5   12.77   39.91
 -24  -2  -4   13.38   34.96
 -23  -3  -8   12.53   44.56
 -20   0   1    1.24   15.46
 -16  -4 -10    4.53   43.75
 -14  -4  -9   -0.04   40.85
 -10  -4  -8   22.94   34.46
  -8  -4  -8   66.32   29.39
  -8  -2  -2 1131.27   31.83
  -2  -4  -8    4.55   24.08
  -1  -3  -5  237.18   19.62
   4  -4  -9    9.03   23.00
  14   2  -2  228.74   19.75
 -28  -2  -6    0.08   47.46
 -23  -1  -1   63.67   26.10
 -22  -2  -3   12.45   31.12
 -16  -2  -2   -0.22   22.05
 -13  -1   0  185.71   16.39
 -12  -4  -8   10.28   36.80
   0   4   2   28.54   17.30
  15   3  -2  127.24   21.25
 -27  -1  -2  128.49   35.17
 -23  -3  -7   43.11   43.59
 -21  -3  -6   50.34   36.76
 -18  -4 -10    3.19   52.35
 -16  -4  -9    5.21   40.80
 -15  -1   0    3.73   11.50
 -11  -1   0   51.73   11.56
  -9   3   3  382.91   15.22
  -6  -2  -2   34.83   11.44
  -1   3   2 1236.91   29.03
   0  -4  -8    0.72   23.47
   5  -3  -6    9.09   11.70
 -28  -2  -5    0.03   43.82
 -26  -2  -4   16.58   37.95
 -25  -3  -8   -6.37   47.12
 -22   0   1   -2.48   18.60
 -19  -3  -5    3.14   31.29
 -18  -2  -2   53.07   22.29
 -17  -1   0  332.20   23.30
 -14  -4  -8    2.00   34.72
 -13  -3  -4   30.04   26.47
 -11  -3  -4   15.85   20.98
  -9  -3  -4  193.13   23.89
  -7  -5 -13    1.60   47.88
   4   4   1   26.28   18.68
 -25  -1  -1   29.79   26.84
 -24  -2  -3    0.06   32.17
 -23  -3  -6   34.79   44.30
 -19  -1   0   70.83   19.97
 -18  -4  -9    0.79   49.60
 -16  -4  -8    7.24   42.29
 -15  -3  -4   -6.20   26.65
 -10  -4  -7   71.52   33.52
  -9  -5 -13   -2.40   50.36
  -9  -1   0    2.61    7.62
  -8  -4  -7   62.17   30.99
  -6  -4  -7  862.38   43.50
   1  -3  -5    3.31   12.48
   2  -4  -8   52.55   23.22
   2   2   1  273.73   14.54
   3   5   1   80.84   23.98
   8   4   0   24.33   18.35
   9  -3  -7   16.20   11.08
  10   2  -1   35.45   13.46
  11   3  -1  169.72   22.03
  16   2  -3   92.63   19.19
  17   1  -4  323.43   20.84
  17   3  -3    4.16   18.74
 -30  -2  -6   19.82   50.17
 -25  -3  -7   21.43   44.74
 -21  -3  -5   63.82   38.85
 -20  -2  -2   48.79   24.07
  -7  -5 -12    3.41   45.55
  -5  -5 -12    2.04   38.91
  -5  -3  -4  103.65   18.35
  -4  -4  -7  332.91   31.83
  -1   1   1  689.52   13.14
   6  -2  -4   15.47    5.78
 -21  -1   0   10.76   20.36
 -20  -4  -9    8.66   53.28
 -18  -4  -8   12.15   46.83
 -17  -3  -4    3.77   26.10
 -14  -4  -7    8.14   37.12
  -9  -5 -12    1.61   48.29
  -4  -2  -2   20.77    9.30
   3   3   1    3.09   14.50
   6   2   0   30.38   10.64
   7   3   0   41.08   16.76
  11   1  -2  901.16   24.07
 -30  -2  -5    8.94   47.77
 -28  -2  -4    0.42   41.02
 -26  -2  -3    6.41   35.54
 -25  -3  -6    6.63   45.84
 -22  -2  -2   11.70   27.44
 -19  -3  -4   64.01   34.22
 -16  -4  -7   -3.52   39.91
 -11  -5 -12   13.87   50.73
  -7  -5 -11    4.96   42.03
  -5  -5 -11    5.20   40.57
  -4   2   2  278.79   11.46
  -3  -5 -11    9.33   36.34
  -3  -3  -4  244.78   21.06
  -2   4   2 1319.67   34.51
   2  -2  -3  167.16    9.92
  18   2  -4    2.03   18.48
  19   1  -5   29.01   16.33
 -27  -3  -7   47.58   53.27
 -27  -1  -1   39.49   31.28
 -23  -3  -5   54.50   36.91
 -20  -4  -8    4.08   48.95
  -9  -5 -11   11.00   44.99
  -7  -1   0  266.53   12.08
  -6   0   1    0.02    2.75
   4  -4  -8    4.64   19.21
 -24  -2  -2    9.86   30.82
 -23  -1   0   16.88   22.93
 -21  -3  -4   79.33   37.29
 -18  -4  -7   16.52   42.36
 -14  -2  -1   18.92   19.41
 -12  -4  -6   12.40   31.68
 -11  -5 -11   -3.61   43.53
 -10  -4  -6   75.14   27.85
  -8  -4  -6  600.03   39.34
   0  -4  -7  128.08   23.92
   1   5   1   93.09   22.39
   3  -3  -5    8.91   12.14
  10   4  -1   43.64   19.91
  20   2  -5    4.40   20.07
  21   1  -6  109.68   18.84
 -30  -2  -4   12.75   46.10
 -27  -3  -6   26.24   49.52
 -25  -3  -5   45.47   47.03
 -18  -2  -1   10.12   22.03
 -16  -2  -1   14.48   18.34
 -15  -3  -3   43.95   27.22
 -14  -4  -6   22.34   30.70
 -13  -5 -11    8.38   50.72
 -13  -3  -3   11.96   21.32
 -12  -2  -1  155.64   18.94
 -11  -3  -3    6.88   21.95
  -9  -5 -10    8.13   42.88
  -6  -4  -6 1120.36   45.30
  -5  -5 -10   27.95   38.89
  -3   3   2  663.78   20.94
   2   4   1  163.28   20.95
   6   4   0  122.91   21.55
  12   2  -2   25.27   15.55
  22   2  -6   10.96   21.26
 -28  -2  -3   -8.31   34.11
 -25  -1   0   40.26   27.67
 -23  -3  -4    9.00   38.08
 -22  -4  -8   31.41   48.54
 -20  -4  -7   52.19   44.77
 -17  -3  -3   31.56   27.97
 -16  -4  -6    7.44   37.20
 -11  -5 -10   36.00   46.39
 -10  -2  -1   78.51   14.62
  -9  -3  -3   14.36   18.07
  -4  -4  -6  256.82   29.18
  -3  -5 -10   -2.77   33.86
  -2  -2  -2  321.63   14.91
  -1  -3  -4   30.38   13.84
   7  -3  -6  107.80   12.53
 -26  -2  -2    9.14   34.56
 -20  -2  -1   22.42   22.12
 -19  -3  -3   93.87   32.12
 -18  -4  -6    0.65   40.57
 -13  -5 -10    4.07   48.32
   2  -4  -7   76.74   21.27
  15   3  -3  603.94   31.50
 -29  -3  -6   48.27   54.31
 -27  -3  -5   18.73   49.62
 -22  -4  -7   16.91   50.41
 -22  -2  -1   38.35   26.83
 -15  -5 -10   39.81   52.07
  -9  -5  -9    5.75   40.10
  -7  -3  -3   27.72   17.02
  -4   4   2  158.13   17.79
   3   1   0 3224.39   33.05
   9   3  -1  216.28   19.94
  13   1  -3  785.54   24.26
 -30  -2  -3   31.71   46.17
 -27  -1   0   22.02   30.45
 -25  -3  -4   46.61   41.53
 -21  -3  -3  247.92   39.21
 -20  -4  -6   12.34   42.33
 -18   0   2   13.41   11.99
 -14  -4  -5   27.70   33.62
 -13  -5  -9   -4.86   45.14
 -12  -4  -5    4.79   30.58
 -11  -5  -9    7.88   38.12
 -10  -4  -5  313.77   34.54
  -8  -2  -1  633.72   23.48
  -5  -5  -9    6.56   34.87
  -2  -4  -6   27.58   19.61
 -28  -2  -2   23.15   38.67
 -24  -4  -7    0.92   53.69
 -24  -2  -1    1.92   28.69
 -20   0   2  142.17   17.55
 -19  -1   1   12.41   17.45
 -17  -1   1    7.36   14.29
 -16  -4  -5   -1.78   35.51
 -16   0   2   23.01    9.25
 -15  -5  -9   21.34   48.81
  -8  -4  -5  658.89   39.43
  -5  -3  -3   44.74   17.97
  -5  -1   0 2241.16   27.36
  -3  -5  -9   11.94   33.66
   1   3   1  157.01   14.57
   5   3   0   16.11   15.27
   8   2  -1  239.90   16.41
  14   2  -3  228.99   19.67
 -29  -3  -5   30.56   52.73
 -27  -3  -4    1.54   45.19
 -23  -3  -3   16.63   36.33
 -22  -4  -6   31.42   42.35
 -22   0   2  114.57   19.88
 -21  -1   1   39.50   21.54
 -18  -4  -5   37.38   39.15
 -15  -1   1   94.27   15.01
   3   5   0   19.81   23.02
   8   4  -1    7.40   17.95
 -17  -5  -9   54.22   49.09
 -15  -3  -2   14.69   24.52
 -14   0   2   51.37    8.57
 -13  -5  -8   39.93   43.78
 -13  -1   1   57.20   12.26
  -9  -5  -8   -4.66   37.10
  -7  -5  -8   22.43   34.95
  -6  -4  -5  200.17   26.12
  -1  -5  -9   27.78   30.35
   0  -4  -6  105.34   22.33
   0   4   1  414.45   24.73
   1  -3  -4   85.83   13.52
   4  -4  -7   31.95   19.62
 -30  -2  -2   -4.73   39.21
 -26  -2  -1    7.65   31.98
 -25  -3  -3    4.67   38.92
 -24  -4  -6   45.82   51.07
 -23  -1   1  265.38   27.42
 -20  -4  -5   92.31   38.27
 -19  -3  -2   35.27   29.14
 -17  -3  -2   -4.95   23.16
 -15  -5  -8    4.45   46.26
 -13  -3  -2    8.08   20.32
  -6  -2  -1   16.70    9.78
  -5  -5  -8   15.87   33.35
   4   2   0  822.46   22.61
   4   4   0    5.93   16.04
   5  -3  -5   36.36   11.01
  11   3  -2   76.01   17.64
  15   1  -4  616.17   22.95
  16   2  -4   40.71   17.92
 -29  -3  -4    3.63   48.13
 -22  -4  -5   30.77   47.52
 -21  -3  -2   81.83   33.80
 -18  -2   0   40.18   21.77
 -17  -5  -8   54.98   49.53
 -16  -2   0   48.35   20.25
 -11  -3  -2   43.25   19.64
  -5   3   2  131.49   12.54
  -4  -4  -5    0.70   21.66
  -3  -3  -3   15.48   14.20
 -28  -2  -1   -1.23   34.81
 -27  -3  -3   21.73   42.37
 -26  -4  -6  104.74   55.96
 -25  -1   1   10.21   24.43
 -20  -2   0    2.73   22.99
 -16  -4  -4   95.78   35.95
 -14  -4  -4   97.45   29.37
 -12  -4  -4   88.41   30.05
  -3  -5  -8   -1.78   30.25
  10   4  -2   63.84   22.50
  18   2  -5  142.86   21.82
 -24  -4  -5    0.73   47.78
 -23  -3  -2  127.69   36.52
 -22  -2   0  117.36   28.52
 -19  -5  -8   58.27   50.26
 -19   1   3    3.99    9.93
 -18  -4  -4   67.24   33.78
 -15  -5  -7   54.32   45.57
 -13  -5  -7   11.30   40.39
 -11  -5  -7    6.10   38.21
 -10  -4  -4  119.74   26.26
  -9  -5  -7   40.14   35.76
  -9  -3  -2   69.84   18.92
   0  -2  -2   65.74    8.75
   4  -2  -3  379.75   11.46
  17   1  -5   48.12   16.05
  20   2  -6    0.60   20.26
  22   2  -7   -4.07   21.39
 -31  -3  -4    5.93   51.24
 -24  -2   0    1.45   27.15
 -20  -4  -4   46.13   35.85
 -17  -5  -7   52.62   49.70
  -8  -4  -4  198.75   29.34
  -7  -5  -7    7.59   33.03
  -2  -4  -5   23.28   21.23
   1   5   0    5.93   21.50
   2  -4  -6   25.23   19.00
   7   3  -1  238.46   19.67
   9   1  -2  104.22   11.56
  10   2  -2  390.13   20.61
  13   3  -3   -0.55   16.72
  19   1  -6  309.85   23.01
 -29  -3  -3    9.90   45.76
 -26  -4  -5    6.88   50.74
 -25  -3  -2   24.94   33.64
 -22  -4  -4   -2.95   42.28
 -19  -5  -7   14.81   51.26
 -17   1   3   57.03    8.76
  -7  -3  -2   97.30   19.69
  -5  -5  -7   12.95   30.39
   6   4  -1   70.68   20.69
  21   1  -7   30.49   17.66
 -26  -2   0    5.28   31.09
 -10  -6 -11    3.85   52.52
  -6  -4  -4   47.98   23.38
  -4  -2  -1   17.34    9.86
  -2   4   1  269.67   21.41
  -1   3   1  328.17   17.91
   6  -4  -7   63.58   18.74
   9  -3  -6   12.13    9.84
  15   3  -4  153.55   23.65
 -27  -3  -2   11.38   39.96
 -24  -4  -4   81.49   42.96
 -21  -5  -7   16.46   49.46
 -19  -3  -1   25.60   28.76
 -17  -3  -1   19.38   25.78
 -15  -5  -6   15.55   42.16
 -13  -5  -6    9.41   38.95
 -11  -5  -6    9.59   36.17
 -10  -2   0 1749.12   37.63
  -1  -3  -3   11.33   12.60
   1  -5  -8  150.77   31.55
   2   4   0   37.28   18.65
   3   3   0   27.53   13.26
 -31  -3  -3   -5.78   49.41
 -28  -4  -5   13.33   48.95
 -28  -2   0   24.82   33.26
 -21  -3  -1    8.18   26.53
 -18  -4  -3   47.96   35.02
 -17  -5  -6   52.25   42.14
 -16  -4  -3   -2.58   27.45
 -15  -3  -1   11.70   21.23
 -14  -4  -3   61.01   27.42
 -12  -6 -10    8.95   53.12
 -10  -6 -10    2.25   51.26
  -9  -5  -6    6.83   34.00
  -9  -1   1  604.81   18.37
  -8  -6 -10   -0.69   47.47
  -3  -5  -7   44.01   26.36
   3  -3  -4  132.92   13.08
  12   2  -3  415.42   23.27
  17   3  -5  678.72   32.59
 -29  -3  -2   -6.85   45.75
 -26  -4  -4    8.87   44.50
 -23  -3  -1   14.76   33.69
 -20  -4  -3   54.74   35.20
 -19  -5  -6  171.55   48.28
 -13  -3  -1    7.81   19.56
 -12  -4  -3   43.37   25.11
  -7  -5  -6   21.63   31.63
   0  -4  -5    4.70   18.42
   6   2  -1  739.87   23.78
   9   3  -2  140.51   20.47
 -25  -3  -1   -6.47   36.04
 -22  -4  -3   80.16   37.69
 -21  -5  -6    2.08   47.49
 -21  -1   2   -0.02   18.48
 -19  -1   2   97.03   18.53
 -15   1   3  924.26   15.09
 -10  -4  -3   -0.98   25.23
  -5  -3  -2    3.37   13.14
  -4  -4  -4   15.58   18.95
  -1  -5  -7   12.89   28.70
  -1   5   0    3.34   20.89
   3   5  -1   11.14   22.77
   4  -4  -6    8.19   18.03
   8   4  -2   73.45   22.24
 -28  -4  -4   18.17   47.42
 -24  -4  -3   -1.01   42.16
 -23  -5  -6   -1.12   55.94
 -23  -1   2   69.91   21.93
 -20  -2   1   98.06   25.11
 -15  -5  -5   28.09   40.11
 -14  -6  -9   16.65   53.91
 -12  -6  -9    3.86   50.47
 -11  -3  -1   39.88   19.11
  -7   3   2   27.96   11.32
  -5  -5  -6    5.84   28.50
  11   1  -3  480.37   19.12
 -31  -3  -2    6.65   43.94
 -27  -3  -1   11.71   38.36
 -26  -4  -3   39.13   48.50
 -25  -1   2  403.09   31.09
 -24  -2   1   12.38   26.31
 -22  -2   1  180.69   26.35
 -19  -5  -5   94.55   48.25
 -18  -2   1  169.63   22.34
 -17  -5  -5   27.20   38.09
 -17  -1   2   12.96   13.85
 -13  -5  -5   -9.13   33.27
 -11  -5  -5   16.08   35.25
 -10   0   2  600.09   13.37
  -8  -6  -9    4.18   41.42
  -8  -4  -3    4.16   24.12
  -8  -2   0   60.70   11.90
  -6  -6  -9    1.86   41.44
  14   2  -4   28.77   15.48
 -26  -2   1   55.07   32.64
 -22   0   3   -2.91   16.83
 -21  -5  -5    6.24   51.03
   2   2   0  199.61   13.43
   4   4  -1   53.75   19.74
   5   1  -1  641.46   16.93
   7  -3  -5   53.41   11.19
  10   4  -3  160.13   25.37
  11   3  -3  275.00   24.08
 -29  -3  -1    5.77   41.47
 -28  -4  -3   16.64   50.54
 -23  -5  -5   27.21   54.08
 -20  -4  -2   92.16   38.55
 -20   0   3   -7.94   13.60
 -18  -4  -2   -5.90   29.70
 -16  -6  -8   43.69   55.75
 -16  -4  -2    8.32   30.38
 -15  -1   2  135.17   15.01
 -14  -6  -8   26.00   51.30
 -12  -6  -8   16.53   51.28
 -10  -6  -8    4.23   45.34
  -9  -5  -5   85.42   30.88
  -9  -3  -1  229.63   22.22
  -4   4   1   43.53   16.21
  -3  -5  -6   -6.37   28.23
  -2   2   1 1325.93   23.60
   1  -5  -7   97.83   29.06
   5   3  -1   50.91   14.81
   8  -2  -4   36.08    4.59
  16   2  -5   12.16   15.93
  18   2  -6   17.47   19.76
  20   2  -7    2.63   20.56
 -28  -2   1    8.70   33.21
 -23  -3   0   41.35   32.77
 -22  -4  -2  140.32   38.33
 -21  -3   0   65.55   30.19
 -19  -3   0   35.51   27.28
 -14  -4  -2   18.98   25.55
 -14  -2   1  359.95   23.42
  -8  -6  -8   11.92   42.98
  -7  -5  -5   62.13   31.40
  -6  -4  -3   46.12   22.69
  -3  -3  -2   -5.54   13.20
   0   4   0 1425.01   37.97
 -31  -3  -1   -4.36   48.51
 -30  -4  -3    4.03   53.53
 -25  -3   0   -5.65   34.29
 -24  -4  -2   49.39   38.35
 -19  -5  -4   12.17   43.48
 -18   0   3   -1.98   10.78
 -17  -5  -4    4.55   42.97
 -17  -3   0   59.51   23.65
 -15  -5  -4   -2.29   38.76
 -12  -4  -2   36.40   27.90
  -2  -2  -1  211.54   12.03
   1  -3  -3   66.94   12.32
   1   5  -1   11.23   23.07
   8   2  -2  706.43   24.99
  13   1  -4   49.41   12.93
  13   3  -4  262.62   23.54
 -26  -4  -2   -5.19   46.06
 -21  -5  -4   29.22   49.55
 -16  -6  -7   25.91   52.78
 -15  -3   0    9.73   20.71
 -14  -6  -7   16.27   50.04
 -13  -5  -4  110.12   38.85
  -7  -1   1 2547.41   31.82
  -6  -6  -8   22.18   40.22
  -3   3   1   81.53   11.93
   1   3   0    3.82   12.75
   2  -2  -2  264.85   11.28
  15   3  -5  123.18   23.79
 -28  -4  -2    9.69   48.17
 -23  -5  -4   28.52   52.81
 -13  -1   2  510.43   20.46
 -12  -6  -7    0.03   41.98
 -12  -2   1  128.52   17.43
 -11  -5  -4   11.50   34.42
 -10  -6  -7   -0.92   43.65
 -10  -4  -2   82.16   26.68
  -7  -3  -1   10.05   15.47
  -6  -2   0   36.12   11.46
  -5  -5  -5    5.11   28.69
  -1  -5  -6   11.32   26.62
   6   4  -2   42.16   21.20
  15   1  -5  118.11   17.09
  17   3  -6   79.19   24.74
 -29  -3   0    0.74   40.15
 -25  -5  -4   32.55   57.77
 -13  -3   0   56.74   20.65
   6  -4  -6   25.44   16.44
  19   1  -7   42.02   19.22
 -30  -4  -2   -0.55   52.09
 -22  -4  -1    4.60   38.46
 -20  -4  -1   36.45   35.30
 -18  -4  -1    4.68   31.67
 -16   0   3   -3.12    9.29
  -9  -5  -4   39.50   32.31
  -8  -6  -7   25.29   37.26
  -4  -4  -3    0.31   17.86
   0  -4  -4   44.13   19.45
   1   1   0  154.37    8.53
   5  -3  -4  220.03   13.97
  17   1  -6   85.36   17.73
 -31  -3   0    3.43   44.95
 -24  -4  -1   71.09   42.52
 -24  -2   2   70.96   27.91
 -22  -2   2   -4.17   24.46
 -21  -5  -3   22.25   48.36
 -19  -5  -3   15.91   43.51
 -17  -5  -3   -8.24   40.03
 -16  -6  -6    5.10   50.94
 -16  -4  -1    7.99   29.60
 -14  -6  -6   16.58   48.28
  -8  -4  -2   33.76   23.86
  -6  -6  -7   17.24   38.82
  -3  -5  -5    5.22   25.95
  10   2  -3 1478.19   36.09
 -26  -4  -1   -2.32   43.25
 -26  -2   2   47.14   30.62
 -23  -5  -3  118.48   52.90
 -20  -2   2  229.88   27.17
 -15  -5  -3    8.00   34.40
 -12  -6  -6    0.45   45.74
 -11  -3   0   13.01   18.12
  -7  -5  -4   54.37   30.25
  -6   4   1   52.49   15.93
   1  -5  -6   -2.65   25.76
   2   4  -1  281.65   22.72
   8   4  -3    6.41   19.38
  18   0  -7    0.31   14.53
 -32  -4  -2   18.15   51.41
 -28  -4  -1   11.95   47.83
 -28  -2   2   15.86   32.89
 -25  -5  -3   60.83   55.11
 -25  -3   1    1.61   33.97
 -25  -1   3 1083.83   40.80
 -23  -1   3   60.88   21.97
 -21  -3   1  202.53   33.10
 -21  -1   3    4.63   20.01
 -18  -2   2   -7.62   20.42
 -14  -4  -1   32.88   25.83
 -13  -5  -3   -1.08   31.63
 -10  -6  -6   36.77   42.92
 -10  -2   1   26.74   12.62
  -9   3   2  136.05   13.22
  -5  -3  -1   66.90   16.44
  -3   1   1  945.90   13.45
  -2   4   0   26.46   17.84
  -1  -3  -2  138.02   15.19
  -1   5  -1   65.40   22.75
   4  -4  -5    8.96   16.94
 -27  -5  -3   -5.22   58.19
 -27  -3   1   31.14   38.41
 -19  -3   1   16.66   23.78
  -4  -6  -7   38.63   37.82
   7   1  -2 2005.62   31.00
  10   4  -4  111.12   25.90
 -30  -4  -1   27.72   51.58
 -29  -3   1   17.71   39.74
 -20  -6  -5   81.90   62.82
 -18  -6  -5   11.52   52.98
 -17  -3   1  169.46   26.36
 -16  -6  -5    4.40   49.71
 -16  -2   2  208.68   23.43
 -12  -4  -1   41.12   24.46
 -11  -5  -3   43.39   30.24
 -11  -1   2  789.34   21.83
  -6  -4  -2    7.13   22.37
  -5  -5  -4   14.45   27.57
  -2  -4  -3   12.45   19.66
   3   3  -1   84.43   15.63
  20   2  -8    2.83   21.67
 -21  -5  -2    4.19   44.35
 -19  -5  -2    8.38   41.45
 -12  -6  -5   -0.95   43.15
  -9  -3   0   44.59   17.87
  -1  -5  -5   19.35   26.30
  11   3  -4   37.22   18.14
  14   2  -5   51.23   18.62
  18   2  -7   32.62   21.27
 -31  -3   1    9.50   43.76
 -26  -4   0    7.12   42.76
 -25  -5  -2   30.34   52.31
 -24  -4   0  180.39   40.25
 -23  -5  -2   30.33   44.81
 -22  -4   0  170.67   37.95
 -20  -4   0   15.26   30.83
 -17  -5  -2    1.85   35.34
 -15  -3   1   26.48   21.26
 -14   0   3    3.08    7.75
 -10  -4  -1   67.65   26.39
  -9  -5  -3  740.41   43.46
  -6  -6  -6   19.35   38.41
   2  -4  -4   61.57   19.79
   3  -3  -3 1084.62   26.42
   4   4  -2  157.75   21.33
  13   3  -5  108.36   23.53
  16   2  -6   19.74   17.24
 -28  -4   0  -10.25   46.75
 -27  -5  -2   24.85   56.11
 -18  -4   0  232.11   34.20
 -17  -1   3   66.61   15.14
 -15  -5  -2    7.41   33.87
 -10  -6  -5   19.89   41.59
  -4  -2   0  761.39   21.60
  -1   3   0    8.77   12.59
   1   5  -2   65.78   22.49
  15   3  -6   65.46   23.62
 -22  -6  -4  101.51   61.53
 -20  -6  -4    8.52   56.33
 -18  -6  -4    8.10   52.39
 -16  -6  -4    4.94   49.25
 -16  -4   0  145.48   30.46
 -14  -2   2  232.75   21.69
 -13  -5  -2   99.40   36.70
 -11  -7  -8   -1.34   56.70
  -5   3   1   67.89   11.47
   3  -5  -6  115.13   26.12
   6  -2  -3  172.24    7.51
 -30  -4   0   42.64   51.70
 -14  -6  -4   -3.80   46.16
 -13  -3   1   48.67   20.65
  -8  -2   1  214.25   15.81
  -7  -5  -3   41.31   29.64
  -4  -6  -6   -3.72   36.43
  -3  -5  -4  157.63   29.58
   0  -2  -1   76.90    9.04
   0   2   0  450.44   16.85
   0   4  -1  411.92   26.55
   5   3  -2  114.82   19.45
   6   4  -3   13.54   21.34
   9   1  -3  613.18   20.45
 -32  -4   0   11.81   54.29
 -28  -2   3  180.05   37.54
 -27  -3   2   80.84   38.20
 -26  -2   3  215.18   34.13
 -25  -3   2  139.85   36.81
 -24  -2   3  142.98   29.60
 -23  -3   2   28.39   31.65
 -14  -4   0  214.08   30.56
 -13  -7  -7   -1.73   57.68
  -8  -4  -1   13.12   24.32
  -7  -3   0   41.99   17.48
  -5  -1   1  513.63   14.30
  -4  -4  -2    6.33   18.26
  -4   4   0   13.47   18.65
  -3  -3  -1    2.98   13.86
   6   2  -2 1190.79   29.59
 -29  -3   2   11.89   41.81
 -25  -5  -1    3.22   53.05
 -23  -5  -1    3.42   42.62
 -22  -2   3   92.98   26.93
 -22   0   4   12.71   16.10
 -21  -5  -1   -3.15   38.98
 -21  -3   2   15.56   25.74
 -19  -5  -1   37.52   43.39
 -11  -7  -7   -1.68   54.37
   0  -4  -3   52.81   19.81
   1  -5  -5   15.51   24.55
 -31  -3   2    0.22   42.12
 -27  -5  -1    3.22   54.46
 -26  -4   1   17.87   42.93
 -24  -4   1  124.88   43.01
 -22  -6  -3   12.07   58.66
 -22  -4   1  160.93   41.24
 -20  -6  -3   17.27   55.30
 -20  -2   3  101.89   24.58
 -19  -3   2   47.64   27.71
 -17  -5  -1    5.12   39.76
 -15  -1   3 1096.29   29.78
 -10  -6  -4   37.60   41.61
  -6  -6  -5    0.43   33.10
  -4   2   1 1496.49   24.46
  -2  -6  -6   37.91   35.88
   8   4  -4   36.33   21.37
   9  -3  -5   25.93    9.92
  19   1  -8   -3.25   19.99
 -29  -5  -1   30.44   58.48
 -28  -4   1   10.51   47.63
 -20  -4   1   65.25   36.73
 -18  -6  -3    7.78   47.18
 -16  -6  -3    3.80   47.89
 -12  -4   0   44.62   24.89
 -12  -2   2   13.50   13.58
 -11  -3   1  190.91   23.15
  -9  -5  -2  481.87   41.00
  -9  -1   2  111.11   11.11
  -5  -5  -3   25.62   28.06
  -1   5  -2   -0.24   24.07
   1  -3  -2 1101.64   28.16
   6  -4  -5   49.04   16.87
  11   1  -4  153.63   14.54
 -30  -4   1    7.39   52.17
 -25  -1   4   38.44   25.53
 -20   0   4   91.27   15.72
 -17  -3   2  218.19   30.97
 -15  -5  -1   51.29   34.92
 -13  -7  -6  -13.24   56.74
  -1  -5  -4   11.90   26.27
   2   4  -2 1354.17   41.35
  20   2  -9    2.10   23.79
 -32  -4   1   15.09   54.39
 -23  -1   4   80.57   23.51
 -18  -4   1  158.85   32.58
 -18  -2   3  104.90   23.15
 -14  -6  -3   17.40   40.70
 -11  -7  -6   -0.75   54.47
  -8  -6  -4  225.23   43.97
  -6  -4  -1   73.49   24.55
  -4  -6  -5  134.39   39.56
  13   1  -5   71.47   14.86
 -25  -5   0   -6.90   50.94
 -23  -5   0    8.23   46.79
 -16  -4   1  179.59   34.52
 -13  -5  -1 1070.35   53.11
 -12  -6  -3   47.17   44.20
 -10  -4   0   15.31   25.71
  -2  -4  -2    5.76   19.94
   4  -4  -4   27.63   17.72
  18   2  -8   10.14   22.29
 -27  -5   0    8.06   54.82
 -24  -6  -2   28.63   61.89
 -22  -6  -2   13.22   58.82
 -21  -5   0    8.90   39.88
 -21  -1   4   10.61   20.58
 -20  -6  -2   18.90   54.76
 -15  -7  -5  -11.02   58.24
 -15  -3   2  111.28   26.57
 -12   0   3    3.32    7.32
  -9  -7  -6    7.63   52.96
  -7  -5  -2  114.22   32.63
   3   1  -1  862.55   18.89
   7  -3  -4   65.30   11.01
  11   3  -5  208.02   23.69
  13   3  -6    6.25   23.28
  15   3  -7    9.79   23.97
 -29  -5   0    0.35   52.05
 -29  -3   3    8.00   40.07
 -27  -3   3  113.31   40.52
 -25  -3   3  160.28   38.45
 -19  -5   0   -0.21   37.63
 -18  -6  -2   26.14   47.01
 -13  -7  -5   -0.12   56.03
  -9  -3   1  214.34   24.96
  -6  -6  -4  216.25   43.57
  -5  -3   0    7.37   13.21
  -3  -5  -3   15.98   26.72
  -2   4  -1  175.77   22.50
   3  -5  -5  164.48   28.58
   4   4  -3  348.71   26.90
  12   2  -5   77.32   19.94
  14   2  -6    7.99   19.98
  16   2  -7   -1.71   18.24
 -28  -4   2   84.98   47.36
 -26  -4   2  109.95   45.60
 -24  -4   2   97.64   42.46
 -23  -3   3  128.27   33.89
 -18   0   4   15.44   11.44
 -17  -5   0   86.14   37.63
 -16  -6  -2   -4.56   41.77
 -14  -4   1   13.44   29.30
 -13  -1   3  738.07   24.17
 -10  -2   2  354.39   21.84
  -3   3   0   34.45   13.14
  -2  -6  -5    8.54   34.35
   2   2  -1 1426.93   30.02
 -30  -4   2   27.96   50.43
 -28  -2   4  178.46   36.92
 -26  -2   4   18.95   30.36
 -22  -4   2   19.12   38.90
 -21  -3   3  184.31   34.33
 -14  -6  -2   22.44   45.64
  -2  -2   0  205.93   13.43
  -1  -3  -1  161.79   16.43
   2  -4  -3   28.95   18.48
   4  -2  -2  224.64    9.62
   6   4  -4   55.21   24.42
 -32  -4   2    9.50   54.91
 -24  -2   4   -6.80   26.93
 -20  -4   2   51.77   36.16
 -19  -1   4   16.84   16.43
 -17  -7  -4    2.93   62.14
 -15  -5   0   55.52   35.58
  -8  -6  -3  573.33   51.02
  -8  -4   0   26.81   24.98
   1  -5  -4   62.23   26.21
   3   3  -2  736.43   28.74
  18   0  -8  735.36   27.32
 -27  -5   1   12.43   54.29
 -25  -5   1   14.55   52.11
 -24  -6  -1   -5.63   55.50
 -23  -5   1    6.29   47.54
 -22  -6  -1    0.11   53.05
 -22  -2   4   74.88   26.56
 -20  -6  -1   20.69   55.38
 -19  -3   3   94.68   30.55
 -15  -7  -4   -3.59   52.53
 -12  -6  -2  168.54   47.03
  -9  -7  -5    4.75   54.89
  -5  -5  -2    4.55   28.38
  -4  -6  -4   21.54   37.66
  -4  -4  -1   14.28   19.29
   8   4  -5   40.45   23.83
 -31  -5   1   -0.40   61.09
 -29  -5   1   -5.97   52.07
 -21  -5   1   34.06   46.12
 -18  -6  -1   -7.70   50.69
 -18  -4   2   21.09   33.14
 -14  -2   3  219.01   22.44
 -13  -7  -4   13.76   56.77
 -12  -4   1   11.21   24.99
   0   4  -2   35.53   18.87
   5  -3  -3 1895.64   32.14
  20   2 -10    5.59   26.90
 -19  -5   1   41.83   43.84
  -1  -5  -3   57.30   27.61
  -1   5  -3   24.22   26.12
  16   0  -7   -0.11   14.15
 -20  -2   4   36.30   24.87
 -17  -7  -3   17.13   64.11
 -17  -3   3    7.62   26.50
 -16  -6  -1    5.25   42.86
 -16  -4   2   30.39   31.93
 -10  -6  -2  383.17   50.86
  -7  -7  -5  103.28   53.19
  -7  -3   1  245.02   23.45
  -6  -6  -3  231.89   44.08
   0  -4  -2   38.80   20.29
  19   1  -9   39.99   21.73
 -30  -4   3    2.88   52.54
 -29  -3   4   41.24   42.14
 -28  -4   3   27.54   47.18
 -27  -3   4   -1.21   38.47
 -26  -6   0   -3.23   65.38
 -26  -4   3   32.51   44.20
 -24  -6   0  -11.27   61.38
 -17  -5   1  -14.37   39.42
 -17  -1   4  357.05   22.28
 -15  -7  -3   26.29   59.05
 -14  -6  -1    6.51   45.97
 -11  -5   0  183.67   37.90
 -11  -3   2   95.72   22.11
  -7  -5  -1   38.42   32.05
  -4   4  -1   24.95   21.12
   2   4  -3   37.99   23.66
   7   3  -4   82.40   21.80
  14   0  -6   59.20   13.91
  18   2  -9    3.94   25.48
 -32  -4   3    1.07   55.86
 -25  -3   4    6.87   35.80
 -24  -4   3   27.42   37.64
 -22  -6   0    9.51   60.12
 -16   0   4  249.39   15.03
 -10  -4   1   53.47   25.30
  -9  -7  -4   20.80   52.47
  -7  -1   2 1834.27   28.88
  -3  -3   0   29.32   15.78
  -2  -6  -4   45.72   36.99
   9   3  -5   27.84   22.47
  12   0  -5   -2.42   11.03
  13   3  -7   21.53   25.33
 -31  -5   2   18.50   62.11
 -29  -5   2    7.88   59.07
 -27  -5   2   32.75   55.75
 -25  -5   2   14.15   50.28
 -23  -3   4   44.42   33.45
 -22  -4   3    4.43   33.90
 -20  -6   0   21.57   52.23
 -18  -2   4   10.26   21.87
 -11  -1   3  465.58   19.50
  -8  -6  -2  912.68   58.20
  -8  -2   2  728.55   26.79
  -3  -5  -2   32.89   25.32
   3  -3  -2  645.63   21.97
  11   3  -6   64.20   22.57
  16   2  -8   59.19   24.37
  17   1  -8   59.54   21.13
 -23  -5   2    3.64   43.51
 -18  -6   0   45.69   51.65
 -14  -4   2   57.31   28.49
 -12  -6  -1  452.83   54.37
 -12  -2   3  445.35   26.03
  -2  -4  -1  174.50   24.70
   3  -5  -4  130.13   28.82
   4   4  -4   26.92   21.72
 -23  -1   5    3.30   24.09
 -21  -5   2    2.93   41.60
 -21  -3   4    7.21   31.63
 -20  -4   3    3.86   32.34
 -17  -7  -2   12.03   61.57
 -11  -7  -3   17.49   54.57
  -9  -5   0  286.52   39.32
  -7  -7  -4   45.85   49.34
  -4  -6  -3  104.13   39.63
  -4  -2   1 1368.69   30.61
   2  -2  -1 1156.50   21.67
   6  -4  -4   71.17   18.24
   6   4  -5   40.87   24.03
  14   2  -7    3.23   21.99
  15   1  -7   47.95   18.95
 -26  -6   1    4.56   66.76
 -19  -5   2   67.37   45.99
 -16  -6   0   22.35   44.52
 -15  -7  -2   11.04   59.71
 -13  -5   1 1228.89   60.45
  -5  -5  -1   28.62   30.46
  -2   4  -2   15.79   21.92
  12   2  -6  166.62   24.11
 -24  -6   1   16.89   57.32
 -18  -4   3   23.38   30.90
   8  -4  -8   59.44   25.05
  10  -2 -10  268.51   31.38
  11   1  -9   28.35   23.44
  16  -4 -13   -1.56   41.24
  18  -4 -14    1.73   46.32
  27  -1 -18  154.23   64.69
  27   1 -17  376.37   60.05
  28   0 -18   18.39   59.81
  -4  -2   8  248.05   25.55
  -4  -2   9   93.22   24.02
  -1   1   9    5.96   20.44
  13   3  -7   23.49   18.16
  24  -2 -17   -1.16   49.80
  25   1 -16  270.30   54.73
  27  -3 -18   17.69   61.66
   5  -1  -6  579.91   23.60
   9  -1  -9  279.58   27.84
  22  -2 -16   15.39   50.63
  25  -1 -17   67.32   55.97
  26   0 -17   -3.50   52.09
  28   2 -16   62.22   51.88
  31   1 -18   48.86   60.47
  -4  -2  10    2.34   23.30
   5  -3  -6    9.86   14.57
   6  -2  -7 4749.45   64.78
   8   2  -5  367.55   17.13
   9  -3  -9  142.85   26.12
  10   0  -9    3.65   20.59
  12  -2 -11  496.87   36.15
  12   2  -8   22.69   18.92
  20  -2 -15    5.75   42.57
  23   1 -15   31.03   37.96
  25  -3 -17   -0.69   50.52
  26  -4 -17   -3.93   56.08
   3   1  -2 1364.67   14.75
   5   1  -4 8903.72   58.80
   5   3   1   91.28    8.41
  10  -4  -9   70.72   27.12
  14  -2 -12  219.18   34.78
  15   1 -11  112.39   28.82
  15   3  -8   21.16   21.00
  16  -2 -13   55.10   35.17
  18  -2 -14    7.22   36.84
  21   1 -14    2.92   37.60
  23  -1 -16    8.80   44.65
  24   0 -16   45.43   41.95
  26   2 -15  821.62   59.14
  28  -2 -18  -10.63   57.66
  29   1 -17   31.49   51.37
  30   0 -18   34.38   56.40
  11  -3 -10   96.98   26.60
  12   0 -10    2.43   22.54
  17   1 -12  291.21   33.01
  19   1 -13    2.61   28.03
  21  -1 -15   35.57   40.97
  22   0 -15   -7.47   40.00
  24  -4 -16   -3.33   47.33
  24   2 -14  253.98   42.57
  29  -1 -18  229.39   62.01
   6  -4  -6   15.90   16.66
   6   2  -3  195.75    8.81
  11   3  -5  203.57   15.18
  13  -1 -11    1.14   25.83
  14   2  -9   47.02   21.26
  17   3  -9  261.53   28.05
  19  -1 -14   75.38   36.40
  20   0 -14  435.63   44.54
  21  -3 -15   11.82   41.80
  22  -4 -15    4.32   47.67
  26  -2 -17   20.81   50.33
  33   1 -18   20.37   52.25
   0   2   7   23.17   16.99
   0   2   8    3.41   19.06
   0   2   9   -1.41   20.53
   3  -1  -4 6749.29   52.02
   9   1  -7  162.39   17.39
  12  -4 -10    5.73   26.01
  13  -3 -11   77.77   28.10
  14   0 -11   -0.38   22.04
  15  -3 -12   19.06   29.87
  15  -1 -12  112.50   27.99
  16   0 -12   74.16   29.64
  16   2 -10    2.59   21.79
  17  -3 -13   -0.98   33.59
  17  -1 -13    9.76   28.42
  18   0 -13  -10.84   29.39
  19  -3 -14   10.40   36.91
  20  -4 -14   15.20   39.67
  20   2 -12   49.10   28.94
  22   2 -13  458.26   40.03
  27  -1 -17  314.25   57.28
  27   1 -16   39.01   40.17
  28   0 -17   12.75   44.87
  -2   0   3    2.48    6.12
   3  -3  -4  131.80   11.14
   3   3   5   22.02   14.36
   4  -2  -5  418.87   17.42
   8  -2  -8  527.82   26.92
  14  -4 -11   14.15   29.10
  16  -4 -12   -3.26   31.46
  18  -4 -13    0.98   36.12
  18   2 -11   47.34   25.58
  24  -2 -16   60.19   44.15
  27  -3 -17   72.59   48.54
  28  -4 -17    8.13   49.41
  30  -2 -18   -2.10   54.19
  32   0 -18    3.35   54.47
  -5  -3   9   81.35   22.51
   0   2   6  371.53   21.09
   7  -1  -7    6.29   12.16
  25   1 -15   41.71   35.90
  26   0 -16   18.29   41.87
  28   2 -15   77.52   41.77
  31  -1 -18   73.39   54.84
  31   1 -17    5.04   44.06
  -5  -3   8   19.42   19.20
  -5  -3  10   24.48   21.61
  -4   0   9    4.41   18.25
  -4   0  10    8.68   21.18
   4   0  -4 1662.75   25.21
   7  -3  -7  147.87   17.52
   8   0  -7   -2.26   12.85
  10   2  -6  164.46   14.74
  22  -2 -15   16.74   35.21
  23   1 -14  106.61   35.33
  25  -3 -16   33.18   45.49
  25  -1 -16  248.81   44.46
  26  -4 -16    4.41   47.95
  -5  -1   9   54.60   17.45
  -5  -1  10   12.06   18.02
  -4   0   8  236.32   19.75
  -3  -1   3 4250.54   37.58
  10  -2  -9 2450.78   52.47
  11   1  -8   61.34   14.73
  20  -2 -14   32.42   34.98
  23  -1 -15   33.28   37.79
  24   0 -15   -7.08   36.75
  26   2 -14   74.76   37.64
  28  -2 -17   27.54   44.75
  29   1 -16   11.44   43.13
  30   0 -17   10.74   46.37
  -5  -3   7   18.87   15.18
  -5  -1   8  174.36   18.25
  -4   0   7    1.21   14.27
   0   2   5  361.78   17.23
   3   3   4  271.19   15.70
   4  -4  -4   13.14   11.03
   9   3  -3  301.55   10.34
  12  -2 -10   80.41   23.46
  13   3  -6    6.27   12.76
  18  -2 -13  200.82   34.85
  21   1 -13    2.05   25.71
  23  -3 -15   12.06   38.85
  24  -4 -15   12.19   43.19
  29  -3 -17   39.64   49.87
  29  -1 -17   47.67   49.06
  33   1 -17   -0.50   47.67
  -4  -2   4  323.90   13.98
  -3   1   8  696.91   28.35
  -3   1   9    4.59   15.87
  -3   1  10    8.27   17.56
   2  -2  -3  174.97    8.94
   9  -3  -8   34.76   19.47
   9  -1  -8  296.28   21.10
  13   1  -9   23.66   16.28
  14  -2 -11    7.13   23.17
  16  -2 -12    2.85   23.32
  19   1 -12  112.44   28.05
  21  -3 -14    6.19   35.05
  21  -1 -14   11.28   32.40
  22   0 -14  308.94   37.09
  24   2 -13  752.80   45.78
  26  -2 -16   42.19   43.47
  -5  -1   7  134.66   15.37
  -1   1   3 5662.15   43.57
  10   0  -8  109.55   15.67
  12   2  -7  163.18   15.75
  15   1 -10   22.91   18.16
  17   1 -11  164.21   24.32
  20   0 -13   -1.28   27.80
  22  -4 -14   15.88   36.64
  27   1 -15   50.89   34.34
  28   0 -16   17.78   36.64
  -6  -2   9  155.87   20.81
  -6  -2  10   49.03   17.77
  -6  -2  11   14.04   20.06
  -5  -3   6   13.70   12.96
  -4   0   6  389.07   18.48
  -3   1   7   49.13   15.13
   7   1  -5 1239.24   24.02
  10  -4  -8   -2.28   19.49
  11  -3  -9   14.21   19.07
  11  -1  -9   14.20   16.14
  15   3  -7    2.56   14.51
  19  -3 -13   51.19   30.98
  19  -1 -13    6.11   24.88
  20  -4 -13   -1.45   33.04
  22   2 -12  238.38   31.44
  24  -2 -15  133.80   39.79
  27  -3 -16    5.06   42.47
  27  -1 -16   36.65   38.29
  28  -4 -16   -0.80   41.98
  30  -2 -17  100.28   49.80
  31   1 -16   10.45   41.66
  32   0 -17    4.94   45.56
   6  -2  -6  113.16   13.29
  12   0  -9   -3.23   15.24
  13  -1 -10   88.27   20.03
  14   0 -10    7.52   19.34
  14   2  -8   13.83   15.16
  15  -3 -11  142.28   26.78
  15  -1 -11   84.57   24.19
  16   0 -11   -3.08   22.12
  17  -3 -12    2.30   26.68
  17  -1 -12  310.48   29.80
  18  -4 -12   24.11   29.24
  18   0 -12   -4.36   21.55
  20   2 -11    7.83   22.95
  25   1 -14  197.02   35.45
  26   0 -15    4.14   35.29
  28   2 -14   10.75   34.22
  31  -3 -17    3.33   48.58
  31  -1 -17   13.05   43.04
  -6  -2   8 1608.32   36.84
  -5  -1   6  630.53   21.20
   5  -3  -5   41.26   10.83
   5  -1  -5 5153.21   48.38
  12  -4  -9   21.15   20.74
  14  -4 -10    4.08   22.20
  16   2  -9   29.64   18.14
  18   2 -10    7.88   19.63
  25  -3 -15    1.27   37.03
  25  -1 -15   47.92   32.84
  26  -4 -15    8.16   41.41
  -2   2  10   36.21   19.31
   0   2   4   95.71   10.39
  22  -2 -14   20.27   29.69
  23   1 -13   45.58   28.47
  28  -2 -16   53.20   38.79
  29   1 -15   11.75   35.61
  30   0 -16   11.86   41.15
  34   0 -17   -5.12   45.53
  -3   1   6  347.01   16.54
  -2   2   9   -0.64   16.88
   1   3   7   10.43   15.48
   6   0  -5    5.48    6.81
   8   2  -4   45.62    7.13
  20  -2 -13   94.87   29.99
  23  -1 -14   71.61   31.80
  24  -4 -14   -1.13   35.42
  24   0 -14   77.71   30.37
  26   2 -13   38.12   29.83
  29  -3 -16   -2.88   42.56
  29  -1 -16   20.65   38.27
  30  -4 -16    3.72   45.00
  32  -2 -17   56.76   44.17
  33  -1 -17   -6.69   46.26
  33   1 -16    3.13   41.56
  -6  -2   7 4225.48   51.65
  -2   2   8    9.94   15.18
   3   3   3   10.89    8.67
   6  -4  -5   30.32   12.42
   9   1  -6   68.09   10.84
  21   1 -12  165.08   27.97
  23  -3 -14    4.91   30.10
  -6   0  11    1.61   18.98
  -4   0   5   -1.13    7.15
  18  -2 -12   -1.82   21.72
  21  -1 -13    8.25   26.40
  22   0 -13   -1.16   23.68
  24   2 -12   80.87   28.24
  26  -2 -15  728.81   47.60
  27   1 -14    3.57   30.43
  28   0 -15    1.04   34.22
  30   2 -14   -0.48   30.13
  -7  -3  10   12.43   17.94
  -7  -1  11    5.21   19.09
  -6   0  10   14.63   15.40
  10  -2  -8  261.49   20.43
  11   3  -4   29.22    8.62
  16  -2 -11  375.78   29.61
  19   1 -11   64.28   20.33
  21  -3 -13   -0.36   25.48
  22  -4 -13    0.12   28.05
  27  -3 -15   13.59   38.05
  27  -1 -15   55.88   31.88
  28  -4 -15   -6.61   37.24
  30  -2 -16    6.86   40.73
  31   1 -15   -5.88   36.26
  32   0 -16    6.73   37.06
  35   1 -16    6.28   42.17
  -7  -3   9  111.43   18.78
  -7  -1  10   77.68   16.50
  -6   0   9    0.97   14.88
  -5   1  11    4.58   19.51
   7  -3  -6  113.61   12.68
  11   1  -7   10.61    9.95
  12  -2  -9   66.51   16.61
  14  -2 -10   26.27   17.66
  17   1 -10    7.34   18.29
  19  -3 -12   32.59   26.37
  19  -1 -12   96.66   25.48
  20  -4 -12    9.21   28.13
  20   0 -12   96.91   23.15
  22   2 -11    3.86   22.43
  24  -2 -14  230.58   36.61
  31  -3 -16   13.03   43.01
  31  -1 -16   -1.97   37.80
  -5  -1   5 5786.49   49.92
  -5   1  10   16.08   16.95
   8  -4  -6   20.97   13.60
   8   0  -6   70.00    9.85
  13   1  -8   -5.80   12.02
  15   1  -9    2.48   14.15
  25   1 -13   28.40   27.54
  26  -4 -14    1.58   36.40
  26   0 -14    0.68   30.53
  28   2 -13    2.24   29.22
  -6  -2   6  111.45   12.03
  -5   1   9   39.68   15.87
   4  -2  -4  243.31   11.20
   5   1  -3 3106.08   25.36
   9  -3  -7   12.81   14.45
   9  -1  -7  131.54   14.30
  10   2  -5  258.82   12.66
  17  -3 -11   58.99   23.37
  17  -1 -11  164.08   22.78
  18  -4 -11   -5.76   25.12
  18   0 -11   -5.14   17.91
  20   2 -10    0.11   18.82
  25  -1 -14  205.12   32.23
  28  -2 -15  113.79   38.73
  30   0 -15   -4.13   34.75
  34   0 -16   32.54   40.54
  37   1 -16   -5.81   42.34
  -8  -2  11   95.23   20.42
  -7  -3   8    7.66   15.14
  10   0  -7    3.11   11.03
  11  -1  -8   47.62   15.43
  13  -1  -9   18.02   16.32
  13   3  -5   79.13   11.30
  15  -3 -10    1.75   19.96
  15  -1 -10   30.82   16.98
  16  -4 -10   12.23   21.43
  16   0 -10   14.38   16.43
  29  -3 -15    5.58   37.52
  29  -1 -15   25.52   36.46
  29   1 -14   10.77   28.21
  30  -4 -15   -8.46   36.85
  32  -2 -16    5.86   37.92
  33  -3 -16   -2.09   42.60
  33  -1 -16    0.85   40.53
  33   1 -15    3.78   36.53
  -8  -2  10   53.30   17.85
  -7  -1   8   48.33   14.02
  -2   2   6    2.16    9.67
  10  -4  -7   11.85   14.60
  11  -3  -8   16.13   15.39
  12  -4  -8   -0.19   17.36
  12   0  -8    4.85   12.23
  13  -3  -9   -1.53   17.00
  14  -4  -9    3.93   19.31
  14   0  -9    1.10   13.90
  18   2  -9    6.25   16.67
  23   1 -12  135.26   24.97
  24  -4 -13    8.67   30.86
  24   0 -13   -0.15   24.19
  26   2 -12   -1.89   25.01
  -5   1   8  148.46   16.15
  -3  -3   2  720.09   11.93
   1   3   5  207.55   14.33
   2   2   1  307.30    7.38
   3  -3  -3  840.13   15.84
  15   3  -6   51.04   12.25
  16   2  -8   46.09   15.21
  20  -2 -12   30.22   22.12
  23  -3 -13   33.36   26.55
  26  -2 -14   71.00   33.71
  30   2 -13   14.37   31.09
  36   0 -16   -2.85   41.10
  -4   2  10    3.10   16.23
  21   1 -11  243.59   26.41
  27  -1 -14   13.97   30.86
  27   1 -13    4.64   28.02
  28  -4 -14    2.67   36.51
  28   0 -14   -3.56   27.45
  30  -2 -15    5.20   36.34
  32  -4 -15    1.61   41.43
  32   0 -15    2.82   35.96
  34  -2 -16    1.82   38.66
  35  -1 -16   10.06   41.02
  35   1 -15   -1.12   38.00
  -6   0   7    0.59    9.96
   0   2   3    2.49    5.59
  18  -2 -11   30.90   21.50
  21  -3 -12    2.77   25.78
  21  -1 -12  131.95   26.12
  22  -4 -12   34.74   28.63
  24   2 -11    6.13   21.54
  27  -3 -14    0.44   29.27
  31  -1 -15   -2.62   36.18
  31   1 -14    3.43   28.26
  -7  -3   7  145.27   15.19
  -4   0   4 1642.17   24.13
  -4   2   9   71.39   16.28
  -1   3   8    5.71   14.03
   4  -4  -3  223.20   11.13
   6  -2  -5   53.06    8.77
  19   1 -10  132.92   21.12
  24  -2 -13  651.35   41.39
  -8   0  11   -3.30   16.95
  -7  -1   7    4.23   11.18
  -5   1   7  107.62   13.79
   4   0  -3    0.04    3.29
  16  -2 -10   -2.18   16.19
  19  -3 -11    1.65   22.18
  19  -1 -11   50.00   21.43
  20  -4 -11   30.02   25.99
  20   0 -11    4.20   19.97
  25   1 -12   17.75   24.52
  26  -4 -13    6.59   33.37
  26   0 -13   -2.06   27.13
  28   2 -12    4.36   25.90
  34   0 -15    0.55   37.07
  37   1 -15   -2.83   35.36
  -9  -1  11  103.33   18.74
  -6  -2   5   62.83    9.49
  -1   1   2 4364.51   29.44
   7   1  -4  379.20   11.66
  14  -2  -9   30.73   17.24
  22   2 -10   52.10   19.53
  25  -3 -13   20.27   26.88
  25  -1 -13   38.36   25.21
  28  -2 -14    6.84   28.37
  30  -4 -14    4.13   37.45
  30   0 -14   12.72   28.03
  32  -2 -15   -0.42   34.83
  33  -3 -15   13.96   39.85
  33  -1 -15   -8.04   37.39
  33   1 -14   11.77   35.49
  -8   0  10  172.53   18.98
  -4   2   8  171.88   16.70
  -2   2   5  221.09   12.39
  -1   3   7   19.05   13.32
  10  -2  -7  191.53   15.72
  12  -2  -8   37.68   15.26
  17  -3 -10   19.87   19.95
  17   1  -9   42.38   14.90
  18  -4 -10    2.91   21.47
  22  -2 -12  246.33   30.36
  29  -3 -14    9.90   32.40
  29  -1 -14   13.21   28.16
  29   1 -13   15.88   25.68
  -9  -3  10  342.47   22.39
  -5  -1   4 8407.96   52.29
  -3   1   4 6181.78   46.11
   5  -3  -4  182.27   10.77
  15   1  -8   51.78   14.93
  17  -1 -10    2.08   15.98
  18   0 -10   43.54   16.94
  20   2  -9    6.30   16.26
  24   0 -12   53.07   24.75
  26   2 -11   10.58   23.05
  36   0 -15   -3.19   34.71
  -9  -1  10  753.59   27.02
  -7   1  10   74.90   15.41
  -6   0   6  450.92   17.02
   9   1  -5  105.69    9.33
  13   1  -7  168.04   14.51
  15  -3  -9   58.70   18.66
  16  -4  -9    0.69   18.71
  23  -3 -12   32.39   26.77
  23  -1 -12  115.15   26.50
  23   1 -11   41.37   19.41
  26  -2 -13   42.19   30.35
  28  -4 -13    1.79   33.19
  30  -2 -14   11.50   34.28
  30   2 -12   -3.85   28.51
  32  -4 -14   -3.12   38.37
  32   0 -14  -10.89   32.59
  34  -2 -15    6.44   36.17
  35  -1 -15    0.30   39.00
  35   1 -14   10.05   35.09
  -8   0   9   -1.23   13.00
   6  -4  -4   40.57   10.20
  15  -1  -9    5.77   14.04
  16   0  -9    3.55   13.85
  20  -2 -11    4.14   21.08
  27  -3 -13    0.42   30.38
  27  -1 -13    6.57   28.27
  27   1 -12    0.50   25.04
  28   0 -13    8.70   25.33
  31  -3 -14    2.92   36.25
  31  -1 -14   -3.12   32.85
  31   1 -13    3.43   29.31
  38   0 -15    5.28   40.51
  -9  -3   9   97.41   17.13
  -7  -3   6  122.12   12.40
   1   3   4   26.37    8.77
   6   0  -4  125.67    8.12
   7  -3  -5   55.76   10.43
  13  -3  -8   89.75   17.57
  13  -1  -8    2.34   14.03
  14  -4  -8   50.92   18.03
  18   2  -8    4.97   14.56
  22  -4 -11   -6.55   24.86
  36  -2 -15   -0.97   41.09
  37  -1 -15    3.49   41.63
  37   1 -14   -1.36   37.01
  -9  -1   9  213.98   16.83
  -8  -2   7 2372.15   36.48
  -7  -1   6  507.52   17.43
   8  -4  -5   34.03   11.85
   9  -3  -6   28.26   10.95
  11  -3  -7   74.71   15.00
  11  -1  -7   12.31   11.20
  12  -4  -7   17.05   14.94
  14   0  -8    1.45   12.02
  21  -3 -11  102.19   25.54
  21  -1 -11  252.99   26.54
  21   1 -10  132.15   21.29
  22   0 -11    0.86   18.17
  24   2 -10   14.43   20.72
  34   0 -14   18.99   34.85
   3   3   2    2.17    6.21
   9  -1  -6   59.80    9.76
   9   3  -2   78.40    5.51
  10  -4  -6    1.93   12.40
  12   0  -7   -3.05    9.35
  16   2  -7    0.86   12.31
  18  -2 -10    2.97   16.67
  24  -2 -12  103.35   25.52
  26  -4 -12   11.25   31.34
  26   0 -12   17.67   25.29
  28  -2 -13    4.47   29.63
  28   2 -11   19.42   24.94
  30  -4 -13   -6.44   36.35
  30   0 -13   -3.61   29.28
  32  -2 -14   17.02   32.06
  33  -3 -14    1.80   37.42
  33  -1 -14   12.35   34.88
  39   1 -14   11.13   38.78
  -6   2  10   31.67   14.23
   8   0  -5   -1.00    5.93
  20  -4 -10   21.03   23.21
  25  -3 -12   33.06   27.61
  25  -1 -12   15.85   25.49
  25   1 -11    0.19   22.50
  29  -1 -13    8.97   29.54
  33   1 -13    3.01   27.78
   2  -2  -2  216.86    6.64
   8   2  -3  254.63    8.59
  14   2  -6   13.51    9.54
  15   3  -5  109.77   12.43
  16  -2  -9   38.49   17.46
  19  -3 -10  273.03   26.28
  19   1  -9   20.96   16.79
  20   0 -10   50.22   19.41
  29   1 -12   17.49   23.79
  -9  -3   8   25.11   13.73
  -7   1   8   48.03   13.55
  11   3  -3  188.71    9.36
  12   2  -5   55.35    9.36
  22  -2 -11   -0.15   22.88
  22   2  -9    7.89   16.98
  32  -4 -13    3.01   36.89
  34  -2 -14    0.28   34.32
  35  -3 -14    8.64   39.64
  35  -1 -14   18.41   37.78
  35   1 -13    2.43   33.23
 -10  -2   9 2035.78   38.92
 -10   0  11   -0.49   14.69
  -6   2   9  144.25   17.11
  -3   3   8   44.70   14.75
  10   2  -4  117.18    8.46
  18  -4  -9    3.62   20.56
  24  -4 -11   13.62   27.16
  24   0 -11    1.28   21.66
  26  -2 -12    6.78   27.38
  26   2 -10   44.02   21.95
  28  -4 -12   -1.82   32.66
  30  -2 -13    0.50   31.76
  30   2 -11    3.09   25.89
  32   0 -13    1.86   27.21
  -9   1  11  112.07   17.75
  14  -2  -8   10.83   13.21
  17  -1  -9   40.95   17.36
  17   1  -8   37.86   15.18
  18   0  -9   -2.79   16.47
  23  -3 -11   98.11   24.66
  23  -1 -11   48.32   22.93
  23   1 -10    7.13   19.78
  27  -3 -12    4.54   28.94
  28   0 -12   28.83   24.35
  31  -3 -13   27.40   32.26
  31  -1 -13    5.24   30.73
  31   1 -12    3.37   28.14
  36  -2 -14   21.99   40.06
  37  -1 -14    8.19   40.16
  37   1 -13   16.21   36.42
  -6   0   5    0.38    6.27
  -4   2   6   64.88   10.80
  -2   2   4   99.12    8.35
  20   2  -8    8.30   16.32
  27  -1 -12    2.60   23.88
  27   1 -11    4.07   24.00
  34  -4 -13   27.50   40.03
 -10   0  10   54.86   14.61
  -8  -2   6  306.73   15.16
  -6  -2   4   23.96    6.91
  12  -2  -7  135.09   15.96
  16  -4  -8   52.47   19.42
  20  -2 -10    3.37   17.52
  22  -4 -10   28.54   24.67
  32  -2 -13   10.59   33.99
  33  -3 -13   19.42   36.56
  34   0 -13    2.09   30.40
  39   1 -13   -6.72   39.27
  -9   1  10  736.47   26.85
  -8   0   7    0.87    9.55
  15  -3  -8   19.71   14.82
  15  -1  -8   35.10   15.34
  15   1  -7   38.71   13.25
  21  -3 -10  388.61   30.03
  22   0 -10   -3.88   19.05
  26  -4 -11    5.81   28.47
  30  -4 -12    1.79   30.33
  33  -1 -13   -8.03   34.07
  33   1 -12   31.09   31.22
 -11  -1  10  162.45   16.76
  -7   1   7    8.44   11.33
  -4   0   3   -3.24    4.18
  -1   3   5    5.55   10.01
   4  -2  -3  330.44   10.10
  10  -2  -6  130.13   13.02
  16   0  -8  159.83   16.72
  21  -1 -10  134.21   20.99
  21   1  -9   39.23   18.56
  24  -2 -11    4.39   21.96
  24   2  -9    6.10   19.44
  26   0 -11    2.76   23.77
  28  -2 -12    2.90   25.52
  28   2 -10   28.07   24.11
  29  -3 -12   14.36   31.60
  30   0 -12   24.58   25.65
  36   0 -13    5.99   32.28
 -10  -2   8  262.33   17.66
  -7  -1   5 1339.64   23.62
  -3   3   7   99.73   13.70
   6  -2  -4   15.03    6.56
   8  -2  -5  276.37   13.64
  13  -3  -7   17.91   14.74
  14  -4  -7    7.11   15.90
  18  -2  -9    4.14   17.60
  18   2  -7   36.14   14.14
  25  -3 -11    7.72   23.43
  25  -1 -11    8.68   23.14
  29  -1 -12    0.72   25.23
  29   1 -11   13.02   25.89
  34  -2 -13    4.14   33.80
  35  -3 -13    2.83   34.93
  35  -1 -13    8.74   35.21
 -10   0   9   -1.97   13.22
  -9  -3   7   20.59   12.42
  -9  -1   7  139.23   12.89
  13   1  -6   41.81   10.23
  20  -4  -9  126.75   24.97
  25   1 -10    7.65   18.55
  32  -4 -12   13.62   33.29
  35   1 -12    9.80   29.69
  38   0 -13   -6.82   33.57
  -9   1   9  203.41   18.22
  -8   2  10   51.81   16.14
  -3   1   3 3653.07   31.63
  12  -4  -6   11.53   14.05
  14   0  -7   -0.76   10.92
  19  -3  -9  836.79   35.28
  24  -4 -10    7.53   26.31
  28  -4 -11   -0.43   30.76
  30  -2 -12   -4.42   30.03
  31  -3 -12   17.98   35.37
  32   0 -12   11.44   26.90
  36  -2 -13    2.84   35.43
  37  -1 -13   14.95   39.12
  37   1 -12   11.66   35.91
  40   0 -13    1.38   39.94
 -11  -1   9   15.89   13.77
  11  -3  -6   52.50   13.21
  19  -1  -9   22.36   16.25
  19   1  -8   -0.49   14.97
  20   0  -9    3.98   15.42
  22  -2 -10   46.24   20.18
  26  -2 -11   17.99   26.19
  28   0 -11   -1.53   24.81
  30   2 -10   25.61   25.53
  31  -1 -12   -1.11   26.64
  31   1 -11    0.46   27.14
  38  -2 -13    5.11   40.51
 -12  -2  10   70.30   16.99
   0   2   2   90.36    6.32
  10  -4  -5    2.32   13.02
  11  -1  -6  378.54   17.56
  11   1  -5   71.35    9.24
  16  -2  -8   43.51   16.64
  22   2  -8   61.28   17.54
  23  -3 -10  289.82   27.90
  24   0 -10   36.21   21.56
  26   2  -9    7.57   20.98
  27  -3 -11    7.95   25.32
  27  -1 -11    7.01   25.78
  34   0 -12  130.48   36.16
  39  -1 -13    3.24   37.71
  39   1 -12   -3.25   36.89
 -12   0  11   -1.46   16.34
  -6   2   7 3541.04   45.93
  -5  -1   3 4604.17   34.49
   1   3   3    5.05    6.91
   3  -3  -2  457.01   10.91
   4  -4  -2  114.60    9.05
   9  -3  -5   22.26    9.79
  12   0  -6   84.12   11.92
  18  -4  -8   12.92   19.33
  23  -1 -10    4.31   18.65
  23   1  -9    0.34   18.39
  27   1 -10    3.62   23.18
  30  -4 -11   -2.00   34.38
  32  -2 -12    3.69   29.47
  33  -3 -12   81.50   34.62
  33  -1 -12   64.22   33.20
  -4   2   5  391.66   15.42
   6  -4  -3   14.87    8.92
   7  -3  -4   49.76    9.30
   8  -4  -4   34.54   10.96
  22  -4  -9  203.82   28.26
  26  -4 -10    0.95   28.05
  33   1 -11   29.73   31.50
  36   0 -12    4.12   34.82
 -13  -1  11   -2.97   16.76
 -10   0   8   96.83   13.24
  -8   0   6   77.13   10.03
   5  -3  -3 1406.59   21.77
   9  -1  -5   98.44    9.84
  17  -1  -8   29.95   16.35
  20  -2  -9    2.53   18.97
  28  -2 -11    8.12   25.51
  29  -3 -11   12.88   30.21
  30   0 -11   -0.08   27.48
  34  -2 -12    8.72   35.94
  35  -3 -12  155.53   38.08
  38   0 -12   11.58   37.45
 -10  -2   7  214.58   15.39
  -9   1   8  292.27   18.38
  -7   1   6  523.25   18.28
  -5   3   8   15.74   13.74
  -3   3   6   54.64   12.70
  10   0  -5    1.08    7.82
  14  -2  -7    2.17   12.30
  14   2  -5   23.31   10.04
  16  -4  -7   14.72   17.86
  17   1  -7  101.42   15.96
  21  -3  -9  346.57   28.75
  24  -2 -10   14.52   20.77
  25  -3 -10   14.65   25.26
  28   2  -9    3.86   22.32
  29  -1 -11   32.39   28.43
  32  -4 -11   34.93   36.71
  35   1 -11    0.66   31.75
 -12  -2   9   50.00   15.08
 -12   0  10    0.78   15.65
   5   1  -2  255.09    6.46
   7  -1  -4  365.91   12.85
   7   1  -3  449.89   10.87
  20   2  -7    8.12   14.87
  21  -1  -9   62.89   20.57
  22   0  -9   -4.60   16.60
  24   2  -8   64.94   21.27
  25  -1 -10    4.24   22.68
  26   0 -10    3.33   20.22
  29   1 -10   -4.21   24.24
  36  -2 -12   13.19   38.86
  37  -1 -12   19.94   37.62
  40   0 -12    2.99   35.68
 -11  -1   8   59.73   12.67
 -11   1  10  155.91   18.95
  -9  -1   6   64.03   10.72
  -8  -2   5  347.32   14.09
  -7   3  10   10.06   16.51
  15  -3  -7   -2.26   15.30
  15   3  -4  137.55   12.55
  30  -2 -11    1.64   29.78
  31  -3 -11   78.13   31.59
  32   0 -11    3.01   26.41
  34  -4 -11    7.03   37.77
  37   1 -11    9.17   34.91
  38  -2 -12    2.93   39.45
  39  -1 -12   12.43   41.85
 -11  -3   8   18.45   13.96
   5  -1  -3 3253.11   28.62
   8   0  -4   62.72    7.69
  12  -2  -6  134.66   14.51
  15  -1  -7   36.33   14.71
  21   1  -8   17.97   15.33
  24  -4  -9    2.97   26.39
  25   1  -9    5.29   17.87
  31  -1 -11    9.47   26.88
  36  -4 -11    0.87   40.81
  39   1 -11    4.89   37.31
 -14  -2  11    1.10   17.43
 -13  -1  10   79.99   15.41
  -9  -3   6   21.29   10.62
  14  -4  -6   36.41   16.41
  16   0  -7    0.23   12.23
  18  -2  -8    7.29   15.43
  26  -2 -10   47.50   26.17
  27  -3 -10   20.62   28.03
  28   0 -10   18.70   25.73
  30   2  -9    7.20   24.95
  31   1 -10   15.57   27.11
  32  -2 -11   29.47   32.77
  33  -3 -11  164.23   39.07
  34   0 -11   -0.39   28.15
  41   1 -11   -1.46   36.90
  -8   2   8  433.08   21.29
  -5   1   4 9150.08   57.37
  12   2  -4    4.28    7.58
  15   1  -6   82.90   12.75
  19  -3  -8  256.76   23.21
  22  -2  -9    8.58   18.55
  23  -3  -9   43.42   24.66
  27  -1 -10    2.57   24.54
  30  -4 -10   47.58   34.30
  33  -1 -11   42.97   33.58
  36   0 -11   -3.71   34.74
  -6   2   6  113.50   12.68
  -1   3   4   93.45   10.22
  13  -3  -6    5.07   13.59
  18   2  -6   14.43   13.24
  19  -1  -8    3.24   17.15
  20   0  -8 1352.06   38.88
  24   0  -9    4.40   20.29
  26   2  -8    4.06   20.65
  34  -2 -11   18.30   36.04
  35  -3 -11  149.52   38.10
  38   0 -11    0.33   37.40
 -12   0   9   -3.39   12.44
 -10   0   7   -0.34   11.41
  -7   3   9   95.14   17.34
  -5   3   7   12.22   13.20
  -2   2   3  212.02    9.57
   6   0  -3   -2.10    3.82
  10  -2  -5  255.88   14.75
  18  -4  -7  696.29   32.10
  22   2  -7    3.75   16.37
  23  -1  -9    6.62   18.49
  26  -4  -9   17.82   28.60
  27   1  -9   10.68   20.23
  28  -2 -10   34.41   28.63
  29  -3 -10    8.34   30.95
  30   0 -10   15.44   27.64
  32  -4 -10    3.48   35.49
  40   0 -11    3.42   39.88
 -11   1   9   22.78   13.25
  -9   1   7  154.16   13.94
  12  -4  -5   32.28   14.23
  13  -1  -6   36.74   12.20
  13   3  -3    3.17    7.88
  16  -2  -7    1.69   15.29
  19   1  -7   32.16   15.92
  22  -4  -8   -1.17   24.34
  23   1  -8   -0.57   18.71
  29  -1 -10    0.20   27.59
  35   1 -10   21.59   32.01
  36  -2 -11   15.57   35.75
  37  -1 -11    0.90   37.58
 -14  -2  10   23.24   16.28
 -12  -2   8   36.37   14.30
  14   0  -6   40.57   10.86
  17  -3  -7   30.32   17.66
  24  -2  -9    1.17   23.47
  25  -3  -9   -3.82   26.32
  31  -3 -10   49.30   33.45
  34  -4 -10   -3.97   34.46
  37   1 -10    3.73   34.80
  38  -2 -11    1.69   37.58
  39  -1 -11    3.89   41.70
 -13  -1   9   23.22   13.17
  10   2  -3 1256.24   19.70
  11  -3  -5  194.58   15.27
  13   1  -5   60.61   10.28
  20  -2  -8    2.12   16.80
  21  -3  -8    6.65   21.29
  26   0  -9    5.83   22.42
  28   2  -8    5.14   23.17
  29   1  -9    2.98   24.96
  30  -2 -10   50.04   31.04
  32   0 -10   37.97   27.48
  36  -4 -10   -7.17   41.09
  39   1 -10    7.27   37.67
 -11  -1   7   18.14   10.80
 -10  -2   6  170.41   13.70
 -10   2   9 2052.10   41.60
  -8   0   5    0.81    8.03
  25  -1  -9   -3.41   19.88
  31  -1 -10   22.29   30.32
  33  -3 -10   66.40   37.38
  34   0 -10   -3.07   31.44
  -3   3   5   11.00   10.23
   8  -2  -4   41.80    8.53
  10  -4  -4   95.64   14.42
  16  -4  -6  573.50   28.33
  16   2  -5    5.10   10.27
  18   0  -7   -1.27   13.44
  21  -1  -8    8.09   19.52
  22   0  -8   47.09   17.90
  24  -4  -8   35.70   27.30
  24   2  -7   34.54   20.49
  30  -4  -9   -5.91   32.75
  31   1  -9    3.62   26.37
  32  -2 -10   -2.09   32.80
 -11  -3   7   91.99   14.59
  -9   3  10  320.25   23.45
  -8   2   7 2304.00   39.43
  11  -1  -5   81.74   11.87
  20  -4  -7  170.99   25.53
  25   1  -8   14.90   20.43
  26  -2  -9   10.41   25.88
  27  -3  -9   30.43   25.58
  28   0  -9   15.26   25.48
  30   2  -8  332.69   31.71
  33  -1 -10  190.50   33.45
  35  -3 -10   42.93   35.99
  36   0 -10    2.07   31.80
  38   0 -10    1.89   37.48
 -14   0  10    5.55   14.44
 -13   1  10   71.46   17.97
 -12   0   8   -1.09   13.02
  -4   2   4  325.25   12.92
   9  -3  -4  206.34   14.21
  11   3  -2   68.56    7.62
  12   0  -5    0.42    9.05
  14  -2  -6   15.88   12.37
  17   1  -6   79.63   15.21
  20   2  -6    2.67   14.67
  21   1  -7   37.86   17.34
  27  -1  -9    8.55   24.38
  32  -4  -9    1.31   35.64
  34  -2 -10    5.40   32.48
  35  -1 -10   67.96   38.56
  40   0 -10    1.80   40.08
 -11   1   8   42.02   12.96
  18  -2  -7   51.02   18.21
  22  -2  -8   52.35   21.78
  23  -3  -8   38.68   21.48
  29  -3  -9    4.66   31.03
  35   1  -9    4.89   31.71
  36  -2 -10   12.03   36.11
  37  -1 -10    9.17   37.39
  38  -2 -10   -5.96   41.39
  39  -1 -10   -0.14   41.50
 -14  -2   9   26.96   15.82
   6  -2  -3  186.62   10.05
   8  -4  -3    3.97   11.07
  11   1  -4  127.03   10.02
  19  -3  -7   14.29   17.34
  24   0  -8    8.91   20.99
  27   1  -8   16.44   22.35
  28  -2  -9   16.03   28.17
  30   0  -9    0.10   27.17
  34  -4  -9   -3.26   34.93
  36  -4  -9   -3.46   41.24
  37   1  -9   -3.80   34.78
 -15  -1  10   11.27   14.35
 -13  -1   8   -0.82   13.42
 -12   2  10   59.23   17.77
   8   2  -2  569.83   11.24
  14  -4  -5  638.77   27.14
  23  -1  -8    7.80   20.49
  26   2  -7    5.86   20.16
  29  -1  -9   21.06   28.25
  31  -3  -9   24.15   33.48
  39   1  -9    1.47   34.53
 -10   0   6  350.67   16.72
  -5   3   6    8.35   11.52
  15  -1  -6   73.17   14.13
  16   0  -6 4095.38   55.11
  18  -4  -6  542.63   31.00
  19  -1  -7   41.01   18.48
  20   0  -7    1.62   16.80
  22  -4  -7    0.38   23.31
  25  -3  -8   99.24   27.53
  30  -2  -9   -2.00   30.02
  32   0  -9    0.73   26.37
 -12  -2   7  187.83   16.29
 -10   2   8  293.72   18.92
  -9   3   9  103.73   18.36
  -6   2   5   72.81   10.60
   7  -3  -3  751.28   19.10
   9  -1  -4  104.27   10.02
  12  -2  -5   63.67   12.64
  14   2  -4   25.85    9.76
  22   2  -6   24.80   17.92
  23   1  -7   37.62   19.12
  24  -2  -8   88.18   24.49
  29   1  -8   21.01   25.56
  31  -1  -9   23.70   30.39
  33  -3  -9    3.72   32.79
  34   0  -9   -0.19   32.39
 -14   0   9    0.82   15.59
 -13   1   9   18.39   15.82
  13  -3  -5   97.18   15.84
  26   0  -8    0.47   19.77
  28   2  -7  178.85   26.13
  30  -4  -8    5.85   34.53
  32  -2  -9  146.86   35.39
  33  -1  -9   45.47   32.98
  35  -3  -9    2.33   35.07
  36   0  -9    1.30   35.32
  38   0  -9    7.71   38.04
  40   0  -9   -2.99   40.39
   6  -4  -2   34.04    9.55
  10   0  -4   49.87    7.89
  15   1  -5   90.77   12.72
  18   2  -5  133.20   15.96
  19   1  -6  291.81   21.14
  20  -2  -7    9.47   18.92
  21  -3  -7    7.77   18.39
  24  -4  -7   40.04   27.04
  25  -1  -8    6.34   19.85
  27  -3  -8    4.41   27.71
  31   1  -8   -2.13   26.66
  32  -4  -8   23.84   36.37
  34  -2  -9  213.18   40.73
  35  -1  -9   17.03   35.23
 -11  -1   6  465.44   19.25
  -7   3   7  164.64   16.53
   4  -2  -2  217.60    8.32
  15   3  -3  535.22   18.00
  16  -2  -6   17.12   13.88
  17  -3  -6   80.43   17.31
  26  -2  -8   -6.88   25.08
  34  -4  -8   -0.51   39.02
  36  -2  -9   -3.07   35.90
  37  -1  -9   -4.30   38.00
  38  -2  -9   69.09   43.44
  39  -1  -9   -2.79   41.02
 -16  -2  10   10.64   16.71
 -15  -1   9    1.45   15.03
  -4   0   2  814.74   14.05
  12  -4  -4    0.50   13.59
  22   0  -7    0.82   18.28
  25   1  -7   41.44   21.67
  28   0  -8  102.32   24.31
  29  -3  -8   12.98   30.37
  35   1  -8   14.82   33.72
  36  -4  -8   12.63   41.60
  37   1  -8    2.71   35.12
  39   1  -8   -4.56   38.17
 -12   0   7   -0.53   10.98
 -12   2   9   47.74   15.14
 -11   1   7   16.27   11.50
 -11   3  10   75.28   19.27
  -8   2   6  354.79   17.91
   9   1  -3  516.19   13.88
  13  -1  -5   59.15   12.52
  16  -4  -5  882.11   33.22
  20  -4  -6  106.44   23.45
  21  -1  -7   45.17   17.87
  24   2  -6   17.37   19.06
  27  -1  -8   23.94   22.26
 -14  -2   8   11.88   14.65
   5  -3  -2  100.39    8.44
   9   3  -1  163.67    6.79
  14   0  -5    2.71   10.82
  17  -1  -6   85.07   17.13
  18   0  -6  238.79   20.22
  22  -2  -7    5.59   20.46
  23  -3  -7   -1.98   20.08
  28  -2  -8   57.93   26.18
  30   0  -8    3.43   23.72
  31  -3  -8    5.84   32.30
 -16   0  10   20.26   15.71
 -15   1  10   21.60   15.84
  -9   3   8   28.22   15.10
  -6   0   3    3.27    5.14
  -3   1   2 2215.44   22.99
   4  -4  -1   33.34    7.92
  10  -2  -4  143.56   12.24
  11  -3  -4   27.05   12.30
  27   1  -7   11.59   22.66
  29  -1  -8   15.49   24.24
  30  -2  -8  350.82   37.89
  32   0  -8   -2.21   29.47
  33  -3  -8   10.47   36.33
  35  -3  -8    2.38   38.77
 -11  -3   6   55.68   12.07
 -10  -2   5  319.56   14.89
  -5   1   3 5142.09   40.90
   7  -1  -3  519.43   13.74
  19  -3  -6  115.53   21.85
  20   2  -5   -1.72   15.35
  21   1  -6   82.35   18.06
  22  -4  -6    2.86   25.16
  24   0  -7    5.52   19.96
  26   2  -6   17.76   21.14
  31  -1  -8    1.81   29.53
  34   0  -8    3.07   31.69
  36   0  -8   -6.55   36.93
  37  -3  -8   16.96   38.32
  38   0  -8   -7.46   37.79
  40   0  -8   -0.17   36.71
 -14   2  10   33.13   18.69
 -13   1   8   -2.88   14.21
 -10   2   7  245.37   18.09
  12   2  -3  380.84   13.85
  14  -2  -5   39.53   14.12
  18  -2  -6   13.91   15.30
  25  -3  -7   12.01   23.52
  29   1  -7   47.06   26.05
  30  -4  -7   -5.33   32.64
  32  -2  -8  171.34   32.89
  33  -1  -8   11.36   32.79
  34  -2  -8   33.53   35.85
  38  -2  -8    1.03   41.88
  39  -1  -8   -4.68   41.00
 -17  -1  10    7.44   16.78
 -14   0   8    0.58   12.63
  -1   3   3   77.21    8.97
  10  -4  -3  142.47   15.26
  13   1  -4   27.32    9.44
  16   2  -4   43.89   11.99
  24  -2  -7   30.25   22.73
  28   2  -6   20.88   22.58
  32  -4  -7   25.69   33.07
  34  -4  -7    9.02   40.98
  35  -1  -8    6.97   31.40
  36  -4  -7    8.01   41.52
  36  -2  -8    8.73   35.34
  37  -1  -8   19.03   34.41
 -16  -2   9   29.53   16.08
 -11   3   9   23.40   16.64
  -3   3   4  153.94   11.44
   2  -2  -1  934.39   11.25
   6   2  -1  506.80    7.44
  18  -4  -5   62.99   20.90
  24  -4  -6   15.41   25.95
  26   0  -7   -3.15   19.39
  27  -3  -7   11.42   26.88
  31   1  -7    2.59   23.95
  33   1  -7   -3.82   29.64
  37   1  -7   18.54   36.07
  39   1  -7   -1.71   38.35
  -5   3   5   46.64   11.74
  14  -4  -4 1471.45   36.83
  19  -1  -6  303.46   22.07
  20   0  -6   16.27   14.96
  21  -3  -6    2.60   20.26
  23   1  -6   13.15   18.64
  25  -1  -7   50.49   20.89
  30   2  -6   14.61   26.06
  35   1  -7   10.64   28.94
 -15  -1   8   58.50   15.82
 -12  -2   6  170.52   14.51
 -12   2   8   29.14   13.65
 -10   0   5    4.59    9.61
   1   3   2  161.87    8.34
  11  -1  -4  128.74   12.10
  22   2  -5    8.44   16.20
  26  -2  -7   26.61   22.28
  28   0  -7   -3.35   21.12
  29  -3  -7   20.93   27.06
  31  -3  -7   -0.35   31.94
 -16   0   9    8.83   16.11
 -15   1   9    0.02   14.26
  -7   3   6  142.90   15.73
  13   3  -2  115.68   10.35
  15  -1  -5  117.62   13.99
  16   0  -5    5.28   12.18
  20  -2  -6   -3.56   16.15
  26  -4  -6    3.99   27.87
  27  -1  -7    8.05   21.44
  28  -2  -7  235.01   31.78
  30   0  -7    1.24   26.83
  33  -3  -7   -0.38   35.64
  35  -3  -7   -0.93   37.68
  37  -3  -7   84.13   43.43
  40   0  -7    1.78   36.85
   2  -4   0   22.60    5.86
   8  -2  -3  309.56   13.10
   9  -3  -3  345.32   15.45
  12   0  -4   71.22    9.48
  17  -3  -5  739.59   30.31
  20  -4  -5   81.03   23.25
  23  -3  -6   18.33   22.17
  25   1  -6   20.45   20.07
  30  -2  -7  962.74   47.66
  32   0  -7    0.53   28.79
  34   0  -7   -2.61   31.94
  36   0  -7    2.01   35.15
  38   0  -7    0.43   34.17
 -18  -2  10    0.29   17.22
 -14   2   9   22.48   16.38
 -12   0   6  115.46   14.06
  -9  -1   4  119.04    9.83
  13  -3  -4  253.25   19.08
  16  -2  -5    8.80   14.73
  19   1  -5   21.69   14.95
  21  -1  -6  112.08   21.19
  22   0  -6   58.54   17.51
  24   2  -5   44.18   20.15
  30  -4  -6   28.23   34.62
  31  -1  -7    9.10   29.21
  32  -2  -7  556.21   44.07
  34  -2  -7    2.36   33.70
  36  -4  -6   -0.95   41.26
  36  -2  -7   -6.45   38.26
  37  -1  -7   49.66   38.17
  38  -2  -7    1.72   37.66
  39  -1  -7   -5.54   36.77
 -14  -2   7    9.55   13.14
  -9   3   7   28.35   14.37
   8  -4  -2   57.51   11.94
  12  -2  -4   -1.27   10.30
  18   2  -4   -0.02   13.07
  22  -2  -6   31.32   20.92
  27   1  -6   30.51   22.52
  33  -1  -7    5.67   28.02
  34  -4  -6    7.89   38.55
  35  -1  -7    8.90   30.97
  39   1  -6   -5.36   39.47
 -17  -1   9   54.56   15.32
 -11  -1   5   99.63   11.45
  -6   2   4   32.03    8.40
  -4   2   3  523.48   14.54
   5  -1  -2  289.94    8.78
  16  -4  -4   22.65   17.60
  22  -4  -5    5.85   22.49
  25  -3  -6    0.08   24.45
  29   1  -6    2.95   24.41
 -13   1   7  179.53   16.93
  -8   2   5  402.55   16.95
  12  -4  -3  300.55   20.27
  23  -1  -6    6.79   19.64
  24   0  -6   24.18   17.80
  26   2  -5  134.75   23.21
  27  -3  -6   -2.22   25.96
  31   1  -6  177.93   30.60
  33   1  -6   98.31   32.26
  35   1  -6   12.25   31.44
 -14   0   7   -0.32   11.44
 -11   3   8   18.49   15.12
 -10   2   6  158.54   15.12
  15   1  -4  561.62   19.51
  17  -1  -5   43.26   15.29
  18   0  -5   -1.12   13.94
  19  -3  -5  110.62   20.37
  24  -2  -6   38.05   21.99
  28   2  -5  139.67   25.25
  37  -3  -6    8.62   41.06
  40   0  -6   20.95   41.17
 -16  -2   8   46.37   15.52
 -13  -1   6   44.45   12.46
  -2   2   2  391.50   10.71
  10   2  -2  329.55   10.76
  21   1  -5   10.56   13.83
  24  -4  -5    2.87   25.12
  26   0  -6   19.81   19.13
  29  -3  -6    4.24   25.85
  30   2  -5   45.98   26.09
  31  -3  -6   10.66   31.14
  33  -3  -6   15.00   35.17
  35  -3  -6   -0.53   34.26
  38   0  -6  182.13   40.97
 -19  -1  10  125.90   19.38
 -15   1   8   44.11   15.86
 -13   3   9    8.74   16.37
  18  -4  -4   79.27   21.25
  18  -2  -5  149.00   17.93
  20   2  -4   34.32   15.27
  25  -1  -6   29.94   19.31
  26  -4  -5   -0.20   27.71
  26  -2  -6   22.49   21.19
  28   0  -6   31.45   23.59
  36  -4  -5    4.15   40.67
  36   0  -6   44.86   35.25
  38  -2  -6   40.53   37.70
[truncated: 232,233 more chars]
