# Supplementary material for: Benzoyl‐Xanthenoxanthenes: Versatile Chromophores for Light‐Engaging Applications
Source: Angew Chem Int Ed Engl. 2026 Jan 9;65(7):e23349. doi: 10.1002/anie.202523349 (PMC12887625; doi:10.1002/anie.202523349)
Supplement: Supplementary file 2 — Supporting Information [file ANIE-65-e23349-s002.zip › 2306817.cif]

####################################################################### 
# 
# This file contains crystal structure data downloaded from the 
# Cambridge Structural Database (CSD) hosted by the Cambridge 
# Crystallographic Data Centre (CCDC).
# 
# Full information about CCDC data access policies and citation 
# guidelines are available at http://www.ccdc.cam.ac.uk/access/V1 
# 
# Audit and citation data items may have been added by the CCDC. 
# Please retain this information to preserve the provenance of 
# this file and to allow appropriate attribution of the data. 
# 
#######################################################################

data_BCD_474
_database_code_depnum_ccdc_archive 'CCDC 2306817'
loop_
_audit_author_name
_audit_author_address
'PRADIP KUMAR MONDAL'
;Elettra Sincrotrone Trieste
Italy
;
_audit_update_record             
;
2023-11-09 deposited with the CCDC.	2023-11-12 downloaded from the CCDC.
;
_audit_creation_date             2023-11-06
_audit_creation_method           
;
Olex2 1.3
(compiled 2020.11.12 svn.r5f609507 for OlexSys, GUI svn.r6408)
;
_shelx_SHELXL_version_number     2018/3
_chemical_name_common            ?
_chemical_name_systematic        ?
_chemical_formula_moiety         'C50 H30 O4'
_chemical_formula_sum            'C50 H30 O4'
_chemical_formula_weight         694.74
_chemical_melting_point          ?
loop_
_atom_type_symbol
_atom_type_description
_atom_type_scat_dispersion_real
_atom_type_scat_dispersion_imag
_atom_type_scat_source
C C 0.0020 0.0016 'International Tables Vol C Tables 4.2.6.8 and 6.1.1.4'
H H 0.0000 0.0000 'International Tables Vol C Tables 4.2.6.8 and 6.1.1.4'
O O 0.0075 0.0059 'International Tables Vol C Tables 4.2.6.8 and 6.1.1.4'

_shelx_space_group_comment       
;
The symmetry employed for this shelxl refinement is uniquely defined
by the following loop, which should always be used as a source of
symmetry information in preference to the above space-group names.
They are only intended as comments.
;
_space_group_crystal_system      monoclinic
_space_group_IT_number           15
_space_group_name_H-M_alt        'C 1 2/c 1'
_space_group_name_Hall           '-C 2yc'
loop_
_space_group_symop_operation_xyz
'x, y, z'
'-x, y, -z+1/2'
'x+1/2, y+1/2, z'
'-x+1/2, y+1/2, -z+1/2'
'-x, -y, -z'
'x, -y, z-1/2'
'-x+1/2, -y+1/2, -z'
'x+1/2, -y+1/2, z-1/2'

_cell_length_a                   29.453(6)
_cell_length_b                   6.8700(14)
_cell_length_c                   19.095(4)
_cell_angle_alpha                90
_cell_angle_beta                 99.18(3)
_cell_angle_gamma                90
_cell_volume                     3814.2(14)
_cell_formula_units_Z            4
_cell_measurement_reflns_used    2354
_cell_measurement_temperature    100.0
_cell_measurement_theta_max      24.3
_cell_measurement_theta_min      2.2
_shelx_estimated_absorpt_T_max   0.999
_shelx_estimated_absorpt_T_min   0.993
_exptl_absorpt_coefficient_mu    0.074
_exptl_absorpt_correction_T_max  ?
_exptl_absorpt_correction_T_min  ?
_exptl_absorpt_correction_type   ?
_exptl_absorpt_process_details   ?
_exptl_absorpt_special_details   ?
_exptl_crystal_colour            ?
_exptl_crystal_density_diffrn    1.210
_exptl_crystal_density_meas      ?
_exptl_crystal_density_method    ?
_exptl_crystal_description       Plate
_exptl_crystal_F_000             1448
_exptl_crystal_size_max          0.1
_exptl_crystal_size_mid          0.05
_exptl_crystal_size_min          0.02
_exptl_transmission_factor_max   ?
_exptl_transmission_factor_min   ?
_diffrn_reflns_av_R_equivalents  0.0566
_diffrn_reflns_av_unetI/netI     0.0338
_diffrn_reflns_Laue_measured_fraction_full 0.988
_diffrn_reflns_Laue_measured_fraction_max 0.988
_diffrn_reflns_limit_h_max       27
_diffrn_reflns_limit_h_min       -36
_diffrn_reflns_limit_k_max       8
_diffrn_reflns_limit_k_min       -8
_diffrn_reflns_limit_l_max       23
_diffrn_reflns_limit_l_min       -23
_diffrn_reflns_number            23361
_diffrn_reflns_point_group_measured_fraction_full 0.988
_diffrn_reflns_point_group_measured_fraction_max 0.988
_diffrn_reflns_theta_full        24.835
_diffrn_reflns_theta_max         26.000
_diffrn_reflns_theta_min         2.128
_diffrn_ambient_temperature      100.0
_diffrn_detector_area_resol_mean ?
_diffrn_measured_fraction_theta_full 0.988
_diffrn_measured_fraction_theta_max 0.988
_diffrn_measurement_device_type  
;
'Huber Kappa Goniometer, Pilatus 2M detector'
;
_diffrn_measurement_method       'Rotating crystal'
_diffrn_radiation_type           Synchrotron
_diffrn_radiation_wavelength     0.700
_diffrn_source                   'Elettra Synchrotron - XRD1 BL'
_reflns_Friedel_coverage         0.000
_reflns_Friedel_fraction_full    .
_reflns_Friedel_fraction_max     .
_reflns_number_gt                2492
_reflns_number_total             3882
_reflns_special_details          
;
 Reflections were merged by SHELXL according to the crystal
 class for the calculation of statistics and refinement.
 
 Structure factors included contributions from the .fab file.
 
 _reflns_Friedel_fraction is defined as the number of unique
 Friedel pairs measured divided by the number that would be
 possible theoretically, ignoring centric projections and
 systematic absences.
;
_reflns_threshold_expression     'I > 2\s(I)'
_computing_cell_refinement       'XDS (Kabsch, 2010)'
_computing_data_collection       ?
_computing_data_reduction        'XDS (Kabsch, 2010)'
_computing_molecular_graphics    'Olex2 1.3 (Dolomanov et al., 2009)'
_computing_publication_material  'Olex2 1.3 (Dolomanov et al., 2009)'
_computing_structure_refinement  'SHELXL 2018/3 (Sheldrick, 2015)'
_computing_structure_solution    'SHELXT 2018/2 (Sheldrick, 2018)'
_refine_diff_density_max         0.505
_refine_diff_density_min         -0.252
_refine_diff_density_rms         0.070
_refine_ls_extinction_coef       0.0095(12)
_refine_ls_extinction_expression Fc^*^=kFc[1+0.001xFc^2^\l^3^/sin(2\q)]^-1/4^
_refine_ls_extinction_method     'SHELXL-2018/3 (Sheldrick 2018)'
_refine_ls_goodness_of_fit_ref   1.029
_refine_ls_hydrogen_treatment    constr
_refine_ls_matrix_type           full
_refine_ls_number_parameters     247
_refine_ls_number_reflns         3882
_refine_ls_number_restraints     0
_refine_ls_R_factor_all          0.0987
_refine_ls_R_factor_gt           0.0696
_refine_ls_restrained_S_all      1.029
_refine_ls_shift/su_max          0.000
_refine_ls_shift/su_mean         0.000
_refine_ls_structure_factor_coef Fsqd
_refine_ls_weighting_details     
'w=1/[\s^2^(Fo^2^)+(0.1351P)^2^+2.9736P] where P=(Fo^2^+2Fc^2^)/3'
_refine_ls_weighting_scheme      calc
_refine_ls_wR_factor_gt          0.2084
_refine_ls_wR_factor_ref         0.2323
_refine_special_details          ?
_olex2_refinement_description    
;
1. Fixed Uiso
 At 1.2 times of:
  All C(H) groups
 At 1.5 times of:
  All C(H,H,H) groups
2.a Aromatic/amide H refined with riding coordinates:
 C006(H006), C00F(H00F), C00H(H00H), C00I(H00I), C00K(H00K), C00N(H00N),
 C00O(H00O), C00R(H00R), C00S(H00S)
2.b Idealised Me refined as rotating group:
 C00P(H00A,H00B,H00C), C00T(H00D,H00E,H00G)
;
_atom_sites_solution_hydrogens   geom
_atom_sites_solution_primary     dual
_atom_sites_solution_secondary   ?
loop_
_atom_site_label
_atom_site_type_symbol
_atom_site_fract_x
_atom_site_fract_y
_atom_site_fract_z
_atom_site_U_iso_or_equiv
_atom_site_adp_type
_atom_site_occupancy
_atom_site_site_symmetry_order
_atom_site_calc_flag
_atom_site_refinement_flags_posn
_atom_site_refinement_flags_adp
_atom_site_refinement_flags_occupancy
_atom_site_disorder_assembly
_atom_site_disorder_group
O001 O 0.33199(6) 0.1350(3) 0.52318(9) 0.0410(5) Uani 1 1 d . . . . .
O002 O 0.37196(8) 0.9288(3) 0.36668(12) 0.0586(6) Uani 1 1 d . . . . .
C005 C 0.33502(10) 0.6666(4) 0.41630(13) 0.0386(6) Uani 1 1 d . . . . .
C006 C 0.37297(10) 0.3779(4) 0.47219(14) 0.0408(6) Uani 1 1 d . . . . .
H006 H 0.400118 0.302803 0.484955 0.049 Uiso 1 1 calc R U . . .
C007 C 0.25043(9) 0.1597(4) 0.51793(12) 0.0370(6) Uani 1 1 d . . . . .
C008 C 0.29102(9) 0.0614(4) 0.53859(13) 0.0373(6) Uani 1 1 d . . . . .
C009 C 0.20821(10) -0.0958(4) 0.56973(13) 0.0379(6) Uani 1 1 d . . . . .
C00A C 0.24952(10) 0.8795(4) 0.37151(13) 0.0388(6) Uani 1 1 d . . . . .
C00B C 0.33199(10) 0.3107(4) 0.48805(13) 0.0392(6) Uani 1 1 d . . . . .
C00C C 0.25075(10) -0.1924(4) 0.59069(12) 0.0380(6) Uani 1 1 d . . . . .
C00D C 0.29187(10) 0.9573(4) 0.35890(13) 0.0394(6) Uani 1 1 d . . . . .
C00E C 0.20902(9) 0.0828(4) 0.53328(12) 0.0359(6) Uani 1 1 d . . . . .
C00F C 0.25229(11) 1.2387(4) 0.30192(13) 0.0457(7) Uani 1 1 d . . . . .
H00F H 0.253192 1.361119 0.279036 0.055 Uiso 1 1 calc R U . . .
C00G C 0.37523(10) 0.5569(4) 0.43721(14) 0.0406(6) Uani 1 1 d . . . . .
C00H C 0.20915(11) 0.9838(4) 0.34710(14) 0.0431(6) Uani 1 1 d . . . . .
H00H H 0.180348 0.931589 0.354106 0.052 Uiso 1 1 calc R U . . .
C00I C 0.29236(11) 1.1378(4) 0.32417(14) 0.0443(7) Uani 1 1 d . . . . .
H00I H 0.320831 1.190819 0.315943 0.053 Uiso 1 1 calc R U . . .
C00J C 0.42209(10) 0.6133(4) 0.42473(14) 0.0437(7) Uani 1 1 d . . . . .
C00K C 0.29118(10) -0.1147(4) 0.57507(13) 0.0388(6) Uani 1 1 d . . . . .
H00K H 0.319366 -0.181669 0.589266 0.047 Uiso 1 1 calc R U . . .
C00L C 0.45126(11) 0.7179(4) 0.47763(14) 0.0440(7) Uani 1 1 d . . . . .
C00M C 0.33592(10) 0.8564(4) 0.38018(14) 0.0434(7) Uani 1 1 d . . . . .
C00N C 0.49601(11) 0.7545(4) 0.46765(16) 0.0490(7) Uani 1 1 d . . . . .
H00N H 0.515885 0.825951 0.502527 0.059 Uiso 1 1 calc R U . . .
C00O C 0.21037(11) 1.1604(4) 0.31315(14) 0.0465(7) Uani 1 1 d . . . . .
H00O H 0.182598 1.228910 0.297387 0.056 Uiso 1 1 calc R U . . .
C00P C 0.43361(12) 0.7905(5) 0.54237(15) 0.0517(7) Uani 1 1 d . . . . .
H00A H 0.407707 0.879129 0.528060 0.078 Uiso 1 1 calc R U . . .
H00B H 0.458225 0.859921 0.573041 0.078 Uiso 1 1 calc R U . . .
H00C H 0.423357 0.679994 0.568287 0.078 Uiso 1 1 calc R U . . .
C00Q C 0.43894(11) 0.5469(5) 0.36423(16) 0.0517(8) Uani 1 1 d . . . . .
C00R C 0.51217(12) 0.6896(5) 0.40826(17) 0.0538(8) Uani 1 1 d . . . . .
H00R H 0.543040 0.715967 0.402614 0.065 Uiso 1 1 calc R U . . .
C00S C 0.48401(12) 0.5866(5) 0.35687(17) 0.0558(8) Uani 1 1 d . . . . .
H00S H 0.495593 0.542318 0.316007 0.067 Uiso 1 1 calc R U . . .
C00T C 0.40756(14) 0.4321(7) 0.30858(19) 0.0734(11) Uani 1 1 d . . . . .
H00D H 0.401092 0.304861 0.327965 0.110 Uiso 1 1 calc R U . . .
H00E H 0.422603 0.413830 0.266821 0.110 Uiso 1 1 calc R U . . .
H00G H 0.378684 0.503386 0.294915 0.110 Uiso 1 1 calc R U . . .

loop_
_atom_site_aniso_label
_atom_site_aniso_U_11
_atom_site_aniso_U_22
_atom_site_aniso_U_33
_atom_site_aniso_U_23
_atom_site_aniso_U_13
_atom_site_aniso_U_12
O001 0.0510(12) 0.0348(10) 0.0367(10) 0.0048(8) 0.0052(8) 0.0004(8)
O002 0.0690(15) 0.0440(12) 0.0654(14) 0.0147(11) 0.0188(11) -0.0003(11)
C005 0.0538(16) 0.0322(13) 0.0293(12) -0.0005(10) 0.0052(11) -0.0027(12)
C006 0.0497(16) 0.0352(14) 0.0365(13) -0.0014(11) 0.0032(11) 0.0008(12)
C007 0.0535(16) 0.0298(13) 0.0275(12) -0.0030(10) 0.0054(11) 0.0001(11)
C008 0.0497(16) 0.0346(14) 0.0273(12) 0.0004(10) 0.0053(10) -0.0018(11)
C009 0.0550(17) 0.0316(13) 0.0268(12) -0.0016(10) 0.0059(10) -0.0023(12)
C00A 0.0566(17) 0.0321(14) 0.0278(12) -0.0042(10) 0.0068(11) -0.0006(12)
C00B 0.0572(17) 0.0316(13) 0.0284(12) 0.0010(10) 0.0058(11) -0.0020(12)
C00C 0.0551(16) 0.0321(13) 0.0267(11) -0.0016(10) 0.0066(10) -0.0011(12)
C00D 0.0603(17) 0.0291(13) 0.0283(12) -0.0012(10) 0.0058(11) -0.0017(11)
C00E 0.0493(16) 0.0320(13) 0.0264(12) -0.0020(10) 0.0058(10) -0.0016(11)
C00F 0.075(2) 0.0305(14) 0.0299(13) 0.0027(10) 0.0030(12) -0.0001(13)
C00G 0.0502(16) 0.0364(14) 0.0351(13) -0.0041(11) 0.0063(11) -0.0043(12)
C00H 0.0590(18) 0.0371(15) 0.0334(13) 0.0032(11) 0.0078(11) 0.0014(13)
C00I 0.0664(19) 0.0339(14) 0.0324(12) -0.0020(11) 0.0075(12) -0.0050(13)
C00J 0.0572(18) 0.0349(15) 0.0393(14) 0.0032(11) 0.0090(12) 0.0004(12)
C00K 0.0522(16) 0.0339(14) 0.0297(12) -0.0019(10) 0.0051(11) 0.0047(12)
C00L 0.0587(18) 0.0304(14) 0.0424(14) 0.0028(11) 0.0066(12) 0.0010(12)
C00M 0.0588(18) 0.0351(15) 0.0374(14) -0.0013(11) 0.0115(12) -0.0055(13)
C00N 0.0568(19) 0.0348(15) 0.0541(17) 0.0008(13) 0.0049(13) -0.0032(13)
C00O 0.067(2) 0.0345(14) 0.0367(14) -0.0010(11) 0.0043(12) 0.0040(13)
C00P 0.066(2) 0.0425(17) 0.0461(16) -0.0054(13) 0.0080(13) -0.0024(14)
C00Q 0.061(2) 0.0525(18) 0.0422(15) -0.0031(13) 0.0104(13) -0.0085(14)
C00R 0.0557(18) 0.0503(18) 0.0569(18) 0.0029(15) 0.0138(14) -0.0048(15)
C00S 0.060(2) 0.060(2) 0.0503(17) -0.0056(15) 0.0199(14) -0.0071(16)
C00T 0.075(2) 0.092(3) 0.055(2) -0.022(2) 0.0196(17) -0.021(2)

_geom_special_details            
;
 All esds (except the esd in the dihedral angle between two l.s. planes)
 are estimated using the full covariance matrix.  The cell esds are taken
 into account individually in the estimation of esds in distances, angles
 and torsion angles; correlations between esds in cell parameters are only
 used when they are defined by crystal symmetry.  An approximate (isotropic)
 treatment of cell esds is used for estimating esds involving l.s. planes.
;
loop_
_geom_bond_atom_site_label_1
_geom_bond_atom_site_label_2
_geom_bond_distance
_geom_bond_site_symmetry_2
_geom_bond_publ_flag
O001 C008 1.383(3) . ?
O001 C00B 1.381(3) . ?
O002 C00M 1.236(4) . ?
C005 C009 1.428(4) 7_556 ?
C005 C00G 1.407(4) . ?
C005 C00M 1.477(4) . ?
C006 H006 0.9500 . ?
C006 C00B 1.371(4) . ?
C006 C00G 1.406(4) . ?
C007 C007 1.416(5) 7_556 ?
C007 C008 1.375(4) . ?
C007 C00E 1.402(4) . ?
C008 C00K 1.396(4) . ?
C009 C00C 1.418(4) . ?
C009 C00E 1.413(4) . ?
C00A C00C 1.475(4) 7_556 ?
C00A C00D 1.412(4) . ?
C00A C00H 1.403(4) . ?
C00B C00E 1.415(4) 7_556 ?
C00C C00K 1.380(4) . ?
C00D C00I 1.407(4) . ?
C00D C00M 1.470(4) . ?
C00F H00F 0.9500 . ?
C00F C00I 1.376(4) . ?
C00F C00O 1.394(4) . ?
C00G C00J 1.489(4) . ?
C00H H00H 0.9500 . ?
C00H C00O 1.379(4) . ?
C00I H00I 0.9500 . ?
C00J C00L 1.413(4) . ?
C00J C00Q 1.404(4) . ?
C00K H00K 0.9500 . ?
C00L C00N 1.385(4) . ?
C00L C00P 1.501(4) . ?
C00N H00N 0.9500 . ?
C00N C00R 1.372(5) . ?
C00O H00O 0.9500 . ?
C00P H00A 0.9800 . ?
C00P H00B 0.9800 . ?
C00P H00C 0.9800 . ?
C00Q C00S 1.384(5) . ?
C00Q C00T 1.514(5) . ?
C00R H00R 0.9500 . ?
C00R C00S 1.375(5) . ?
C00S H00S 0.9500 . ?
C00T H00D 0.9800 . ?
C00T H00E 0.9800 . ?
C00T H00G 0.9800 . ?

loop_
_geom_angle_atom_site_label_1
_geom_angle_atom_site_label_2
_geom_angle_atom_site_label_3
_geom_angle
_geom_angle_site_symmetry_1
_geom_angle_site_symmetry_3
_geom_angle_publ_flag
C00B O001 C008 119.4(2) . . ?
C009 C005 C00M 118.1(2) 7_556 . ?
C00G C005 C009 120.0(2) . 7_556 ?
C00G C005 C00M 121.9(3) . . ?
C00B C006 H006 119.7 . . ?
C00B C006 C00G 120.6(3) . . ?
C00G C006 H006 119.7 . . ?
C008 C007 C007 121.1(3) . 7_556 ?
C008 C007 C00E 120.0(2) . . ?
C00E C007 C007 118.8(3) . 7_556 ?
O001 C008 C00K 119.3(2) . . ?
C007 C008 O001 120.5(2) . . ?
C007 C008 C00K 120.2(3) . . ?
C00C C009 C005 124.2(2) . 7_556 ?
C00E C009 C005 118.3(3) . 7_556 ?
C00E C009 C00C 117.5(2) . . ?
C00D C00A C00C 119.1(2) . 7_556 ?
C00H C00A C00C 122.5(3) . 7_556 ?
C00H C00A C00D 118.4(2) . . ?
O001 C00B C00E 121.7(2) . 7_556 ?
C006 C00B O001 118.0(2) . . ?
C006 C00B C00E 120.2(2) . 7_556 ?
C009 C00C C00A 118.2(2) . 7_556 ?
C00K C00C C009 120.8(2) . . ?
C00K C00C C00A 121.0(2) . 7_556 ?
C00A C00D C00M 122.6(2) . . ?
C00I C00D C00A 119.3(3) . . ?
C00I C00D C00M 118.1(3) . . ?
C007 C00E C009 120.9(2) . . ?
C007 C00E C00B 118.4(2) . 7_556 ?
C009 C00E C00B 120.7(2) . 7_556 ?
C00I C00F H00F 120.2 . . ?
C00I C00F C00O 119.7(3) . . ?
C00O C00F H00F 120.2 . . ?
C005 C00G C00J 125.1(2) . . ?
C006 C00G C005 120.1(3) . . ?
C006 C00G C00J 114.8(2) . . ?
C00A C00H H00H 119.3 . . ?
C00O C00H C00A 121.4(3) . . ?
C00O C00H H00H 119.3 . . ?
C00D C00I H00I 119.4 . . ?
C00F C00I C00D 121.1(3) . . ?
C00F C00I H00I 119.4 . . ?
C00L C00J C00G 119.4(2) . . ?
C00Q C00J C00G 120.4(3) . . ?
C00Q C00J C00L 119.9(3) . . ?
C008 C00K H00K 119.7 . . ?
C00C C00K C008 120.6(3) . . ?
C00C C00K H00K 119.7 . . ?
C00J C00L C00P 120.4(3) . . ?
C00N C00L C00J 118.5(3) . . ?
C00N C00L C00P 121.0(3) . . ?
O002 C00M C005 122.2(3) . . ?
O002 C00M C00D 120.1(3) . . ?
C00D C00M C005 117.7(2) . . ?
C00L C00N H00N 119.4 . . ?
C00R C00N C00L 121.2(3) . . ?
C00R C00N H00N 119.4 . . ?
C00F C00O H00O 119.9 . . ?
C00H C00O C00F 120.1(3) . . ?
C00H C00O H00O 119.9 . . ?
C00L C00P H00A 109.5 . . ?
C00L C00P H00B 109.5 . . ?
C00L C00P H00C 109.5 . . ?
H00A C00P H00B 109.5 . . ?
H00A C00P H00C 109.5 . . ?
H00B C00P H00C 109.5 . . ?
C00J C00Q C00T 119.4(3) . . ?
C00S C00Q C00J 119.4(3) . . ?
C00S C00Q C00T 121.3(3) . . ?
C00N C00R H00R 119.7 . . ?
C00N C00R C00S 120.5(3) . . ?
C00S C00R H00R 119.7 . . ?
C00Q C00S H00S 119.7 . . ?
C00R C00S C00Q 120.5(3) . . ?
C00R C00S H00S 119.7 . . ?
C00Q C00T H00D 109.5 . . ?
C00Q C00T H00E 109.5 . . ?
C00Q C00T H00G 109.5 . . ?
H00D C00T H00E 109.5 . . ?
H00D C00T H00G 109.5 . . ?
H00E C00T H00G 109.5 . . ?

loop_
_geom_torsion_atom_site_label_1
_geom_torsion_atom_site_label_2
_geom_torsion_atom_site_label_3
_geom_torsion_atom_site_label_4
_geom_torsion
_geom_torsion_site_symmetry_1
_geom_torsion_site_symmetry_2
_geom_torsion_site_symmetry_3
_geom_torsion_site_symmetry_4
_geom_torsion_publ_flag
O001 C008 C00K C00C -179.5(2) . . . . ?
C005 C009 C00C C00A 0.9(4) 7_556 . . 7_556 ?
C005 C009 C00C C00K 179.9(2) 7_556 . . . ?
C005 C009 C00E C007 -179.9(2) 7_556 . . . ?
C005 C009 C00E C00B 0.7(4) 7_556 . . 7_556 ?
C005 C00G C00J C00L 92.9(3) . . . . ?
C005 C00G C00J C00Q -93.4(4) . . . . ?
C006 C00G C00J C00L -87.7(3) . . . . ?
C006 C00G C00J C00Q 86.0(3) . . . . ?
C007 C007 C008 O001 -1.6(4) 7_556 . . . ?
C007 C007 C008 C00K 178.8(3) 7_556 . . . ?
C007 C007 C00E C009 -179.2(3) 7_556 . . . ?
C007 C007 C00E C00B 0.2(4) 7_556 . . 7_556 ?
C007 C008 C00K C00C 0.1(4) . . . . ?
C008 O001 C00B C006 -178.6(2) . . . . ?
C008 O001 C00B C00E -0.6(3) . . . 7_556 ?
C008 C007 C00E C009 -0.2(4) . . . . ?
C008 C007 C00E C00B 179.2(2) . . . 7_556 ?
C009 C005 C00G C006 -0.3(4) 7_556 . . . ?
C009 C005 C00G C00J 179.0(2) 7_556 . . . ?
C009 C005 C00M O002 179.4(3) 7_556 . . . ?
C009 C005 C00M C00D -1.9(4) 7_556 . . . ?
C009 C00C C00K C008 0.3(4) . . . . ?
C00A C00C C00K C008 179.3(2) 7_556 . . . ?
C00A C00D C00I C00F -0.5(4) . . . . ?
C00A C00D C00M O002 178.6(2) . . . . ?
C00A C00D C00M C005 -0.2(4) . . . . ?
C00A C00H C00O C00F 0.5(4) . . . . ?
C00B O001 C008 C007 1.3(3) . . . . ?
C00B O001 C008 C00K -179.0(2) . . . . ?
C00B C006 C00G C005 -1.8(4) . . . . ?
C00B C006 C00G C00J 178.8(2) . . . . ?
C00C C009 C00E C007 0.7(4) . . . . ?
C00C C009 C00E C00B -178.8(2) . . . 7_556 ?
C00C C00A C00D C00I -178.7(2) 7_556 . . . ?
C00C C00A C00D C00M 1.8(4) 7_556 . . . ?
C00C C00A C00H C00O 178.7(2) 7_556 . . . ?
C00D C00A C00H C00O -1.6(4) . . . . ?
C00E C007 C008 O001 179.4(2) . . . . ?
C00E C007 C008 C00K -0.2(4) . . . . ?
C00E C009 C00C C00A -179.7(2) . . . 7_556 ?
C00E C009 C00C C00K -0.7(4) . . . . ?
C00G C005 C00M O002 -0.2(4) . . . . ?
C00G C005 C00M C00D 178.5(2) . . . . ?
C00G C006 C00B O001 -179.3(2) . . . . ?
C00G C006 C00B C00E 2.6(4) . . . 7_556 ?
C00G C00J C00L C00N 174.6(3) . . . . ?
C00G C00J C00L C00P -6.6(4) . . . . ?
C00G C00J C00Q C00S -174.2(3) . . . . ?
C00G C00J C00Q C00T 5.3(5) . . . . ?
C00H C00A C00D C00I 1.6(4) . . . . ?
C00H C00A C00D C00M -177.9(2) . . . . ?
C00I C00D C00M O002 -1.0(4) . . . . ?
C00I C00D C00M C005 -179.7(2) . . . . ?
C00I C00F C00O C00H 0.7(4) . . . . ?
C00J C00L C00N C00R -0.7(4) . . . . ?
C00J C00Q C00S C00R 0.1(5) . . . . ?
C00L C00J C00Q C00S -0.6(5) . . . . ?
C00L C00J C00Q C00T 179.0(3) . . . . ?
C00L C00N C00R C00S 0.3(5) . . . . ?
C00M C005 C00G C006 179.3(2) . . . . ?
C00M C005 C00G C00J -1.4(4) . . . . ?
C00M C00D C00I C00F 179.1(2) . . . . ?
C00N C00R C00S C00Q 0.0(5) . . . . ?
C00O C00F C00I C00D -0.7(4) . . . . ?
C00P C00L C00N C00R -179.5(3) . . . . ?
C00Q C00J C00L C00N 0.9(4) . . . . ?
C00Q C00J C00L C00P 179.7(3) . . . . ?
C00T C00Q C00S C00R -179.4(4) . . . . ?

_smtbx_masks_special_details     ?
loop_
_smtbx_masks_void_nr
_smtbx_masks_void_average_x
_smtbx_masks_void_average_y
_smtbx_masks_void_average_z
_smtbx_masks_void_volume
_smtbx_masks_void_count_electrons
_smtbx_masks_void_content
1 0.000 0.322 0.750 201.0 62.2 '1.5 CH2Cl2'
2 0.000 -0.693 0.250 201.0 62.2 '1.5 CH2Cl2'
3 0.500 -0.828 0.250 201.0 62.2 '1.5 CH2Cl2'
4 0.500 -0.921 0.750 201.0 62.2 '1.5 CH2Cl2'

_smtbx_masks_void_probe_radius   1.2
_smtbx_masks_void_truncation_radius 1.2
_shelx_res_file                  
;
TITL x4esxt-27oct134925_a_a.res in C2/c
    x4esxt-27oct134925_a.res
    created by SHELXL-2018/3 at 11:50:22 on 06-Nov-2023
REM Old TITL X4ESxT-27Oct134925_a.res in C2/c
REM SHELXT solution in C2/c: R1 0.257, Rweak 0.008, Alpha 0.040
REM <I/s> 0.366 for 327 systematic absences, Orientation as input
REM Formula found by SHELXT: C50 O7
CELL 0.7 29.453 6.87 19.095 90 99.182 90
ZERR 4 0.0059 0.0014 0.0038 0 0.03 0
LATT 7
SYMM -X,+Y,0.5-Z
SFAC C H O
DISP C 0.002 0.0016 11.1819
DISP H 0 0 0.6234
DISP O 0.0075 0.0059 31.3712
UNIT 200 120 16

L.S. 10
PLAN  6
SIZE 0.1 0.05 0.02
TEMP -173.15
CONF
BOND
list 4
MORE -1
BOND $H
ABIN
fmap 2
acta
OMIT -2 52
OMIT -4 0 6
OMIT -3 1 3
OMIT 4 0 8
OMIT -5 1 6
OMIT 8 0 4
OMIT -5 1 8
OMIT 8 2 2
OMIT -20 0 8
OMIT 6 0 6
OMIT -4 4 4
OMIT -11 1 4
OMIT 9 1 0
OMIT -6 4 6
OMIT -6 4 4
REM <olex2.extras>
REM <HklSrc "%.\\X4ESxT-27Oct134925_a.hkl">
REM </olex2.extras>

WGHT    0.135100    2.973600
EXTI    0.009454
FVAR       0.34783
O001  3    0.331986    0.135046    0.523184    11.00000    0.05098    0.03481 =
         0.03669    0.00476    0.00522    0.00039
O002  3    0.371965    0.928822    0.366677    11.00000    0.06900    0.04402 =
         0.06543    0.01467    0.01879   -0.00033
C005  1    0.335023    0.666630    0.416295    11.00000    0.05378    0.03224 =
         0.02926   -0.00049    0.00522   -0.00274
C006  1    0.372975    0.377899    0.472191    11.00000    0.04966    0.03517 =
         0.03649   -0.00144    0.00320    0.00083
AFIX  43
H006  2    0.400118    0.302803    0.484955    11.00000   -1.20000
AFIX   0
C007  1    0.250428    0.159671    0.517931    11.00000    0.05346    0.02980 =
         0.02747   -0.00303    0.00535    0.00013
C008  1    0.291017    0.061426    0.538587    11.00000    0.04967    0.03459 =
         0.02732    0.00035    0.00533   -0.00179
C009  1    0.208212   -0.095753    0.569733    11.00000    0.05501    0.03161 =
         0.02680   -0.00156    0.00592   -0.00235
C00A  1    0.249523    0.879524    0.371510    11.00000    0.05661    0.03211 =
         0.02776   -0.00417    0.00679   -0.00060
C00B  1    0.331987    0.310709    0.488053    11.00000    0.05725    0.03164 =
         0.02835    0.00101    0.00583   -0.00197
C00C  1    0.250751   -0.192355    0.590685    11.00000    0.05513    0.03214 =
         0.02670   -0.00160    0.00659   -0.00115
C00D  1    0.291873    0.957258    0.358903    11.00000    0.06030    0.02909 =
         0.02829   -0.00115    0.00582   -0.00169
C00E  1    0.209017    0.082812    0.533278    11.00000    0.04928    0.03196 =
         0.02644   -0.00197    0.00582   -0.00161
C00F  1    0.252294    1.238720    0.301925    11.00000    0.07498    0.03053 =
         0.02988    0.00271    0.00303   -0.00005
AFIX  43
H00F  2    0.253192    1.361119    0.279036    11.00000   -1.20000
AFIX   0
C00G  1    0.375233    0.556896    0.437211    11.00000    0.05016    0.03643 =
         0.03508   -0.00409    0.00628   -0.00430
C00H  1    0.209154    0.983788    0.347101    11.00000    0.05904    0.03707 =
         0.03341    0.00319    0.00781    0.00141
AFIX  43
H00H  2    0.180348    0.931589    0.354106    11.00000   -1.20000
AFIX   0
C00I  1    0.292364    1.137771    0.324170    11.00000    0.06639    0.03388 =
         0.03241   -0.00205    0.00745   -0.00495
AFIX  43
H00I  2    0.320831    1.190819    0.315943    11.00000   -1.20000
AFIX   0
C00J  1    0.422087    0.613314    0.424733    11.00000    0.05724    0.03495 =
         0.03930    0.00319    0.00898    0.00043
C00K  1    0.291183   -0.114682    0.575065    11.00000    0.05216    0.03394 =
         0.02970   -0.00190    0.00513    0.00466
AFIX  43
H00K  2    0.319366   -0.181669    0.589266    11.00000   -1.20000
AFIX   0
C00L  1    0.451262    0.717895    0.477628    11.00000    0.05868    0.03036 =
         0.04242    0.00281    0.00656    0.00096
C00M  1    0.335917    0.856364    0.380179    11.00000    0.05878    0.03512 =
         0.03742   -0.00129    0.01149   -0.00551
C00N  1    0.496009    0.754550    0.467646    11.00000    0.05678    0.03480 =
         0.05406    0.00085    0.00487   -0.00315
AFIX  43
H00N  2    0.515885    0.825951    0.502527    11.00000   -1.20000
AFIX   0
C00O  1    0.210371    1.160432    0.313153    11.00000    0.06697    0.03446 =
         0.03668   -0.00101    0.00426    0.00396
AFIX  43
H00O  2    0.182598    1.228910    0.297387    11.00000   -1.20000
AFIX   0
C00P  1    0.433606    0.790539    0.542373    11.00000    0.06629    0.04251 =
         0.04610   -0.00539    0.00796   -0.00239
AFIX 137
H00A  2    0.407707    0.879129    0.528060    11.00000   -1.50000
H00B  2    0.458225    0.859921    0.573041    11.00000   -1.50000
H00C  2    0.423357    0.679994    0.568287    11.00000   -1.50000
AFIX   0
C00Q  1    0.438943    0.546925    0.364226    11.00000    0.06122    0.05250 =
         0.04217   -0.00311    0.01039   -0.00851
C00R  1    0.512169    0.689586    0.408263    11.00000    0.05574    0.05027 =
         0.05691    0.00289    0.01380   -0.00476
AFIX  43
H00R  2    0.543040    0.715967    0.402614    11.00000   -1.20000
AFIX   0
C00S  1    0.484014    0.586583    0.356870    11.00000    0.06041    0.06043 =
         0.05032   -0.00563    0.01993   -0.00711
AFIX  43
H00S  2    0.495593    0.542318    0.316007    11.00000   -1.20000
AFIX   0
C00T  1    0.407564    0.432129    0.308575    11.00000    0.07518    0.09250 =
         0.05537   -0.02178    0.01957   -0.02133
AFIX 137
H00D  2    0.401092    0.304861    0.327965    11.00000   -1.50000
H00E  2    0.422603    0.413830    0.266821    11.00000   -1.50000
H00G  2    0.378684    0.503386    0.294915    11.00000   -1.50000
AFIX   0
HKLF 4


REM  x4esxt-27oct134925_a_a.res in C2/c
REM wR2 = 0.2323, GooF = S = 1.029, Restrained GooF = 1.029 for all data
REM R1 = 0.0696 for 2492 Fo > 4sig(Fo) and 0.0987 for all 3882 data
REM 247 parameters refined using 0 restraints

END

WGHT      0.1352      2.9609

REM Highest difference peak  0.505,  deepest hole -0.252,  1-sigma level  0.070
Q1    1   0.4926  0.1221  0.2461  11.00000  0.05    0.51
Q2    1   0.1081  1.5013  0.3016  11.00000  0.05    0.39
Q3    1   0.4909  0.8978  0.2483  11.00000  0.05    0.25
Q4    1   0.3360  1.2162  0.3125  11.00000  0.05    0.25
Q5    1   0.2102  0.0001  0.5400  11.00000  0.05    0.24
Q6    1   0.2061 -0.2717  0.6018  11.00000  0.05    0.24
;
_shelx_res_checksum              41624
_shelx_hkl_file                  
;
   0   0  -1   -1.43    0.88
   0   0  -1    2.45    0.78
   0   0   1    1.27    0.82
   0   0   1   -2.22    0.82
   0   0  -2 3455.80   92.43
   0   0   2 3507.96   93.86
   0   0  -3   -1.27    2.41
   0   0  -3   -0.52    2.22
   0   0   3    5.02    2.41
   0   0   3    2.05    2.22
   0   0  -4    7.73    3.39
   0   0  -4    3.91    3.23
   0   0   4    7.60    3.10
   0   0   4   -3.16    3.39
   0   0  -5   39.45    5.02
   0   0  -5   30.58    4.27
   0   0   5   36.97    4.66
   0   0   5   31.04    4.11
   0   0  -6  857.10   24.06
   0   0  -6  900.46   25.36
   0   0   6  828.74   23.31
   0   0   6  893.29   24.97
   0   0  -7    0.59    3.39
   0   0  -7   -3.36    3.10
   0   0   7   -2.61    3.10
   0   0   7   -3.06    3.16
   0   0  -8  141.10    6.00
   0   0  -8  137.45    5.87
   0   0   8  147.72    6.06
   0   0   8  152.87    6.13
   0   0  -9    2.48    3.72
   0   0  -9   -6.26    3.52
   0   0   9    0.85    3.00
   0   0   9    0.95    3.75
   0   0 -10    0.20    3.88
   0   0  10    6.55    3.23
   0   0 -11   -1.08    3.52
   0   0 -11    1.86    3.75
   0   0  11  -11.15    3.26
   0   0  11    3.55    4.17
   0   0 -12  103.18    5.90
   0   0  12  110.88    5.97
   0   0 -13    5.12    4.34
   0   0 -13    5.28    4.27
   0   0  13   -2.74    3.46
   0   0  13    6.00    4.37
   0   0 -14   19.92    4.63
   0   0 -14   16.82    4.50
   0   0  14   11.02    4.17
   0   0  14   14.28    4.04
   0   0 -15    1.83    4.60
   0   0 -15   -6.13    4.17
   0   0  15    1.14    4.11
   0   0  15    0.55    4.27
   0   0 -16   20.12    4.89
   0   0 -16    9.36    5.25
   0   0  16   29.41    5.25
   0   0  16   18.13    4.56
   0   0 -17   -0.72    5.44
   0   0 -17   -5.77    5.05
   0   0  17    3.03    5.02
   0   0  17  -11.15    4.92
   0   0 -18 1411.01   40.62
   0   0 -18 1384.60   40.04
   0   0  18 1354.93   38.80
   0   0  18 1386.23   39.68
   0   0 -19    1.14    6.46
   0   0  19   -1.60    4.86
   0   0 -20  150.52    8.74
   0   0 -20  148.24    9.88
   0   0  20  147.07    8.51
   0   0  20  143.35    8.80
   0   0 -21    3.10    7.92
   0   0 -21    0.46    5.51
   0   0  21    5.54    6.32
   0   0  21   -7.79    5.54
   0   0 -22    1.34    6.88
   0   0 -22    2.09    8.31
   0   0  22    3.06    6.42
   0   0  22   -0.20    5.41
   0   0 -23   -7.63    6.46
   0   0 -23    0.16    8.22
   0   0  23   -0.59    6.49
   0   0  23    1.89    5.48
   0   0 -24   14.57    6.49
   0   0  24   16.92    6.03
   0   0 -25    0.98    6.91
   0   0 -25    7.17    7.27
   0   0  25    5.97    7.01
   0   0  25    3.78    6.16
   0   0 -26   -4.43    8.12
   0   0 -26   -6.10    7.69
   0   0  26    2.58    6.32
   0   0  26    3.59    6.59
   0   2   0  306.62   11.87
   0   2   0  313.66   11.44
   0  -2   0  303.59   11.38
   0  -2   0  319.60   12.26
   0   2   1  407.52   14.15
   0   2   1  401.98   13.69
   0  -2  -1  422.52   14.38
   0  -2  -1  413.72   14.28
   0   2  -1  407.85   14.25
   0   2  -1  401.00   13.40
   0  -2   1  383.40   13.30
   0  -2   1  405.24   14.15
   0   2   2 2671.40   73.26
   0   2   2 2690.96   73.78
   0  -2  -2 2653.79   72.93
   0  -2  -2 2707.59   74.17
   0   2  -2 2592.18   70.88
   0   2  -2 2629.99   72.34
   0  -2   2 2774.42   76.03
   0  -2   2 2620.21   72.15
   0   2   3  168.36    8.22
   0   2   3  156.98    8.15
   0  -2  -3  161.93    8.64
   0  -2  -3  161.90    7.89
   0   2  -3  165.13    8.77
   0   2  -3  164.64    7.30
   0  -2   3  160.40    7.56
   0  -2   3  177.45    9.10
   0   2   4  995.01   28.85
   0   2   4  971.86   27.97
   0  -2  -4  954.26   27.74
   0  -2  -4  962.41   27.55
   0   2  -4 1004.79   29.57
   0   2  -4  940.24   26.93
   0  -2   4  995.99   28.66
   0  -2   4  965.67   27.68
   0   2   5  383.72   12.52
   0   2   5  384.70   12.94
   0  -2  -5  368.08   12.94
   0   2  -5  386.98   13.86
   0   2  -5  382.75   12.45
   0  -2   5  418.93   13.50
   0  -2   5  357.64   12.03
   0   2   6   48.67    5.05
   0   2   6   44.73    5.90
   0  -2  -6   44.14    4.53
   0  -2  -6   38.76    5.84
   0   2  -6   50.24    4.56
   0  -2   6   47.11    5.02
   0  -2   6   37.88    5.15
   0   2   7  610.31   18.19
   0   2   7  676.16   20.67
   0  -2  -7  658.88   19.53
   0  -2  -7  649.43   20.08
   0   2  -7  606.40   18.09
   0   2  -7  634.43   19.43
   0  -2   7  626.28   19.07
   0  -2   7  631.82   18.97
   0   2   8   15.88    4.99
   0   2   8   16.01    4.08
   0  -2  -8   25.36    4.27
   0   2  -8   28.85    4.17
   0   2  -8   25.17    5.41
   0  -2   8   17.54    4.89
   0   2   9 4006.77  108.50
   0  -2  -9 3990.47  108.73
   0  -2  -9 4023.07  108.89
   0   2  -9 4016.55  109.38
   0  -2   9 3935.05  107.13
   0  -2   9 3935.05  106.67
   0   2  10  831.02   24.19
   0   2  10  809.18   24.19
   0  -2 -10  855.47   25.72
   0  -2 -10  838.52   24.35
   0   2 -10  834.93   25.14
   0   2 -10  812.11   23.47
   0  -2  10  772.99   22.56
   0  -2  10  822.55   24.55
   0   2  11 2475.46   68.53
   0  -2 -11 2503.50   69.51
   0   2 -11 2543.27   69.47
   0  -2  11 2319.30   63.67
   0   2  12  156.62    8.15
   0   2  12  157.34    7.07
   0  -2 -12  161.41    8.80
   0  -2 -12  164.15    7.73
   0   2 -12  152.38    6.65
   0   2 -12  166.89    8.64
   0  -2  12  148.70    7.66
   0  -2  12  158.12    7.11
   0   2  13    2.09    4.17
   0   2  13   -0.78    5.02
   0  -2 -13    8.05    4.86
   0  -2 -13   -4.89    5.38
   0   2 -13    1.11    5.28
   0   2 -13    6.03    3.91
   0  -2  13    4.14    3.91
   0  -2  13   -6.26    5.05
   0   2  14  242.59    9.29
   0   2  14  259.54   10.86
   0  -2 -14  267.76   11.35
   0  -2 -14  253.06    9.85
   0   2 -14  261.53   11.02
   0   2 -14  258.99    9.62
   0  -2  14  279.30   10.11
   0  -2  14  249.31   10.30
   0   2  15    4.11    5.97
   0   2  15    2.05    3.98
   0  -2 -15    2.15    6.16
   0  -2 -15   11.93    4.96
   0   2 -15   -2.87    6.10
   0   2 -15   12.16    4.17
   0  -2  15    6.62    5.25
   0  -2  15   -0.36    3.94
   0   2  16   76.97    5.87
   0   2  16   65.20    7.60
   0  -2 -16   76.78    7.92
   0  -2 -16   75.38    6.75
   0   2 -16   75.47    7.56
   0   2 -16   74.82    5.38
   0  -2  16   80.36    7.07
   0  -2  16   71.82    5.54
   0   2  17   -6.62    6.65
   0   2  17    3.85    4.53
   0  -2 -17   -0.10    6.94
   0  -2 -17   -0.26    5.22
   0   2 -17    4.63    4.04
   0   2 -17   -3.46    6.42
   0  -2  17    5.48    4.50
   0  -2  17    1.92    4.92
   0   2  18    3.03    4.79
   0  -2 -18   -5.41    5.38
   0   2 -18   -2.84    5.93
   0   2 -18   -3.13    4.27
   0  -2  18   10.17    5.31
   0   2  19   11.57    6.98
   0  -2 -19   10.66    6.23
   0   2 -19   -3.36    4.63
   0   2 -19   -4.99    6.59
   0  -2  19    0.00    4.69
   0   2  20   16.24    5.51
   0   2  20   18.62    7.47
   0  -2 -20    3.06    6.85
   0  -2 -20   -1.79    6.46
   0   2 -20    9.49    7.27
   0   2 -20    0.33    4.92
   0  -2  20    3.16    4.83
   0  -2  20   -0.20    5.51
   0   2  21   10.69    7.82
   0   2  21    1.24    5.44
   0  -2 -21    5.05    7.07
   0  -2 -21    5.12    6.42
   0   2 -21    7.37    6.85
   0   2 -21   13.37    5.22
   0  -2  21    6.75    4.79
   0  -2  21    5.35    5.84
   0   2  22    6.46    7.30
   0   2  22    5.64    5.35
   0  -2 -22    3.29    7.47
   0  -2 -22   -0.46    6.98
   0   2 -22    0.75    5.61
   0   2 -22   -4.04    7.30
   0  -2  22   -2.77    4.79
   0  -2  22    4.11    5.84
   0   2  23   -2.54    5.80
   0   2  23    9.32    6.36
   0  -2 -23    5.18    7.86
   0  -2 -23  -10.11    7.43
   0   2 -23    0.52    7.04
   0   2 -23    0.91    5.74
   0  -2  23   -6.10    6.06
   0  -2  23    4.92    5.15
   0   2  24    7.89    6.13
   0  -2 -24   13.27    8.44
   0   2 -24    5.22    7.27
   0  -2  24    3.78    6.62
   0  -2  24    2.12    5.97
   0   2  25   -1.56    5.71
   0   2  25   -5.54    7.73
   0  -2 -25   -0.16    7.30
   0  -2 -25   12.03    8.12
   0   2 -25   -1.08    6.10
   0   2 -25    1.37    6.85
   0  -2  25   -4.08    5.87
   0  -2  25   -0.55    6.16
   0   2  26    7.63    8.02
   0   2  26    4.89    5.84
   0  -2 -26   14.02    8.25
   0  -2 -26    8.31    7.50
   0   2 -26   14.80    7.50
   0   2 -26  -11.02    6.98
   0  -2  26   -1.17    6.10
   0  -2  26   -1.24    6.06
   0   4   0  847.00   26.28
   0  -4   0  897.86   27.45
   0  -4   0  904.05   27.84
   0   4   1  464.25   16.53
   0   4   1  431.65   15.45
   0  -4  -1  443.71   15.88
   0  -4  -1  460.01   16.66
   0   4  -1  448.28   16.07
   0   4  -1  440.13   16.01
   0  -4   1  434.58   15.94
   0  -4   1  429.37   15.29
   0   4   2  424.48   15.42
   0   4   2  409.48   15.00
   0  -4  -2  445.67   16.46
   0  -4  -2  396.11   14.54
   0   4  -2  399.70   14.25
   0   4  -2  407.20   15.71
   0  -4   2  391.22   14.83
   0  -4   2  380.14   14.08
   0   4   3   91.68    7.69
   0   4   3   89.07    7.37
   0  -4  -3   81.64    7.27
   0  -4  -3   82.32    8.51
   0   4  -3   88.29    7.07
   0   4  -3   68.33    8.05
   0  -4   3   98.43    8.51
   0  -4   3   81.50    6.94
   0   4   4   13.56    6.19
   0  -4  -4   16.37    6.42
   0  -4  -4   16.79    5.25
   0   4  -4   14.77    5.31
   0  -4   4   25.07    6.88
   0  -4   4   16.33    6.10
   0   4   5   42.55    7.24
   0  -4  -5   28.69    6.94
   0  -4  -5   29.67    6.29
   0   4  -5   47.86    5.84
   0  -4   5   24.35    6.68
   0   4   6   95.72    8.35
   0   4   6   82.52    7.60
   0  -4  -6  102.34    8.77
   0   4  -6   88.97    8.35
   0   4  -6  104.16    6.65
   0  -4   6   92.30    6.72
   0   4   7   59.17    6.65
   0   4   7   47.57    7.40
   0  -4  -7   48.48    6.36
   0  -4  -7   47.60    7.86
   0   4  -7   48.22    7.27
   0   4  -7   69.12    6.26
   0  -4   7   60.09    7.14
   0  -4   7   47.40    6.00
   0   4   8   35.44    5.80
   0   4   8   33.94    7.34
   0  -4  -8   42.94    7.69
   0  -4  -8   44.34    5.90
   0   4  -8   44.86    5.61
   0   4  -8   43.03    7.47
   0  -4   8   38.47    6.32
   0  -4   8   27.74    5.67
   0   4   9   35.67    7.92
   0   4   9   34.82    5.97
   0  -4  -9   23.64    5.71
   0  -4  -9   25.14    7.21
   0   4  -9   23.67    7.53
   0   4  -9   36.58    5.31
   0  -4   9   30.03    6.62
   0  -4   9   27.91    5.48
   0   4  10   17.02    5.25
   0   4  10   26.15    7.47
   0  -4 -10   23.25    7.07
   0  -4 -10   23.51    5.54
   0   4 -10   15.49    7.82
   0   4 -10   19.40    4.89
   0  -4  10   21.84    6.06
   0  -4  10   13.46    5.22
   0   4  11   47.53    5.67
   0   4  11   46.23    7.79
   0  -4 -11   44.79    5.61
   0  -4 -11   41.31    7.63
   0   4 -11   53.43    8.74
   0   4 -11   52.33    5.31
   0  -4  11   53.24    6.98
   0  -4  11   48.09    5.90
   0   4  12  138.95   10.33
   0   4  12  148.63    7.99
   0  -4 -12  145.57    7.95
   0  -4 -12  125.88    9.94
   0   4 -12  144.52    7.40
   0   4 -12  143.55   11.02
   0  -4  12  132.33    8.61
   0  -4  12  152.54    8.38
   0   4  13   59.86    6.19
   0   4  13   75.51    9.19
   0  -4 -13   59.21    6.16
   0  -4 -13   67.29    8.87
   0   4 -13   77.59   10.14
   0   4 -13   55.55    5.67
   0  -4  13   67.71    6.32
   0  -4  13   80.30    7.95
   0   4  14    3.78    7.47
   0   4  14   12.55    5.28
   0  -4 -14   21.00    7.79
   0  -4 -14    7.04    5.35
   0   4 -14   11.05    4.89
   0   4 -14   -1.30    9.13
   0  -4  14    6.26    4.69
   0  -4  14    6.52    5.87
   0   4  15   18.26    8.54
   0   4  15   22.46    5.51
   0  -4 -15   18.09    5.41
   0   4 -15    1.43    9.32
   0   4 -15   13.66    4.63
   0  -4  15   19.20    6.00
   0  -4 -16   48.51    9.23
   0  -4  16   40.23    5.51
   0  -4  16   45.45    6.68
   0   4  17   35.73   10.33
   0   4  17   48.97    6.19
   0  -4 -17   40.75    6.68
   0  -4 -17   58.06    9.26
   0   4 -17   49.75   10.07
   0   4 -17   32.18    6.13
   0  -4  17   37.10    6.75
   0  -4  17   45.61    5.87
   0   4  18   22.85    5.84
   0   4  18   15.36    8.90
   0  -4 -18   25.10    8.25
   0  -4 -18   13.24    6.78
   0   4 -18   23.60    9.88
   0   4 -18   16.66    5.44
   0  -4  18   27.58    5.18
   0  -4  18   17.90    6.03
   0   4  19  296.81   15.81
   0   4  19  304.53   11.90
   0  -4 -19  298.41   12.29
   0   4 -19  292.28   15.97
   0   4 -19  354.71   13.20
   0  -4  19  298.50   12.71
   0  -4  19  300.49   11.28
   0   4  20  262.28   11.08
   0   4  20  220.68   14.44
   0  -4 -20  213.74   13.30
   0  -4 -20  227.30   11.28
   0   4 -20  252.27   10.50
   0   4 -20  237.86   14.28
   0  -4  20  235.29   11.38
   0   4  21   84.41    9.65
   0   4  21   88.16    8.12
   0  -4 -21   97.90   10.04
   0  -4 -21   92.10    8.74
   0   4 -21   93.18    7.11
   0   4 -21   64.00   10.37
   0  -4  21   91.81    7.63
   0  -4  21   98.10    8.02
   0   4  22    3.26    6.13
   0  -4 -22    8.09    7.95
   0  -4 -22   -4.21    7.89
   0   4 -22    4.96    9.13
   0   4 -22    5.61    5.51
   0  -4  22   -2.48    5.80
   0  -4  22    7.21    6.10
   0   4  23   -3.03    9.39
   0   4  23   -1.11    6.03
   0  -4 -23   -3.49    6.81
   0  -4 -23    3.65    8.22
   0   4 -23    2.41    5.93
   0   4 -23   -8.64    8.09
   0  -4  23  -13.73    6.36
   0  -4  23   -1.99    5.28
   0   4  24   -5.54    7.99
   0   4  24    0.49    6.06
   0  -4 -24  -11.12    7.50
   0  -4 -24    8.31    8.84
   0   4 -24   -0.75    7.73
   0   4 -24    4.34    6.55
   0  -4  24   -2.67    5.38
   0  -4  24    2.74    5.54
   0   6   0    6.29    7.30
   0   6   0   11.74    7.53
   0  -6   0    5.90    7.37
   0  -6   0   10.01    7.76
   0   6   1   19.76    7.63
   0   6   1   16.59    7.11
   0  -6  -1    4.37    7.82
   0  -6  -1   -2.35    7.47
   0   6  -1   16.76    6.55
   0   6  -1   18.32    7.43
   0  -6   1    6.23    7.50
   0  -6   1   18.81    7.89
   0   6   2    4.60    7.17
   0   6   2    3.88    7.86
   0  -6  -2   13.01    8.15
   0  -6  -2   19.98    7.34
   0   6  -2   11.70    7.01
   0   6  -2   -3.23    7.99
   0  -6   2   32.08    8.09
   0  -6   2   12.16    7.60
   0   6   3  102.08    8.80
   0   6   3   79.55    9.29
   0  -6  -3   84.73    9.78
   0  -6  -3   77.98    7.63
   0   6  -3   82.58    8.31
   0   6  -3  102.96    9.36
   0  -6   3   79.12    8.22
   0  -6   3   87.47    9.58
   0   6   4    8.09    6.81
   0   6   4    1.53    7.69
   0  -6  -4    3.98    8.38
   0  -6  -4   -5.71    7.17
   0   6  -4   -3.81    7.50
   0   6  -4    3.75    6.94
   0  -6   4  -14.48    6.36
   0  -6   4  -11.67    7.92
   0   6   5   20.05    8.18
   0   6   5    8.38    6.75
   0  -6  -5   16.53    8.87
   0  -6  -5   25.33    7.99
   0   6  -5   25.98    6.65
   0   6  -5   10.99    7.95
   0  -6   5   25.95    8.35
   0  -6   5   22.92    6.98
   0   6   6   14.18    7.01
   0   6   6    8.93    8.09
   0  -6  -6   21.22    7.50
   0  -6  -6    6.39    8.84
   0   6  -6  -12.06    7.76
   0   6  -6   11.22    6.13
   0  -6   6   -5.35    7.24
   0  -6   6    6.78    6.26
   0   6   7    5.51    6.55
   0   6   7    2.18    8.38
   0  -6  -7   -0.33    7.21
   0  -6  -7    3.03    8.61
   0   6  -7   -2.09    7.43
   0   6  -7    6.32    6.23
   0  -6   7   -8.12    6.55
   0  -6   7    2.22    6.81
   0   6   8   13.30    6.23
   0   6   8    3.62    8.54
   0  -6  -8    6.00    6.49
   0   6  -8   15.81    6.26
   0   6  -8   10.50    8.38
   0  -6   8   24.35    6.81
   0   6   9   28.79    9.00
   0   6   9   36.55    6.68
   0  -6  -9   46.98    6.49
   0   6  -9   45.87    8.97
   0   6  -9   57.15    6.98
   0  -6   9   49.23    7.82
   0  -6   9   25.40    6.65
   0  -6 -10  165.94   10.01
   0  -6 -10  189.06   11.96
   0  -6  10  174.97    9.62
   0  -6  10  170.90   10.17
   0   6  11  279.85   12.03
   0  -6 -11  274.80   13.92
   0   6 -11  271.44   14.12
   0  -6  11  262.09   11.67
   0   6  12   89.20   10.56
   0   6  12   75.86    7.34
   0  -6 -12   70.75    9.94
   0   6 -12  102.66    7.89
   0   6 -12   86.20    9.39
   0  -6  12   79.09    7.63
   0  -6  12   70.68    8.25
   0   6  13   -1.53    7.69
   0   6  13    8.44    6.26
   0  -6 -13    7.76    6.39
   0  -6 -13    8.61    7.47
   0   6 -13   -0.59    8.15
   0   6 -13   -0.29    5.87
   0  -6  13   -2.87    7.07
   0  -6  13    1.43    6.46
   0   6  14   -4.92    8.25
   0   6  14    8.12    6.39
   0  -6 -14  -10.11    6.26
   0  -6 -14  -16.59    7.47
   0   6 -14   11.64    5.77
   0   6 -14    5.87    8.09
   0  -6  14    1.96    6.03
   0  -6  14   -2.48    6.78
   0   6  15    6.32    5.90
   0   6  15   -8.64    7.79
   0  -6 -15    1.83    6.46
   0   6 -15   -0.16    5.41
   0   6 -15   -2.41    7.40
   0  -6  15    0.55    6.23
   0  -6  15    3.19    6.26
   0   6  16    1.47    7.50
   0   6  16   11.38    6.19
   0  -6 -16   25.92    6.26
   0  -6 -16    5.74    8.80
   0   6 -16   16.17    7.56
   0  -6  16    8.80    6.42
   0   6  17   -5.64    6.52
   0   6  17    6.23    7.53
   0  -6 -17    6.59    6.36
   0  -6 -17    6.62    8.09
   0   6 -17   -9.26    5.48
   0   6 -17    1.14    7.37
   0  -6  17    3.85    6.29
   0  -6  17    1.21    5.64
   0   6  18   24.09    8.54
   0   6  18   12.81    6.68
   0  -6 -18   -5.90    7.37
   0   6 -18   19.53    5.84
   0   6 -18    3.94    7.76
   0  -6  18    9.85    6.29
   0   6  19   17.05    6.36
   0   6  19   -3.46    7.50
   0  -6 -19    7.07    7.24
   0  -6 -19   -1.37    7.95
   0   6 -19  -10.82    7.92
   0  -6  19    9.62    5.77
   0  -6  19    3.19    5.77
   0   6  20   -6.91    8.51
   0   6  20   -0.78    6.19
   0  -6 -20   -9.85    6.81
   0  -6 -20    0.23    7.50
   0   6 -20    5.80    6.19
   0   6 -20   -3.85    7.30
   0  -6  20   -1.86    5.74
   0  -6  20   -4.99    5.28
   0   6  21   22.59    8.90
   0   6  21    8.77    6.29
   0  -6 -21    5.44    6.81
   0  -6 -21   -8.57    8.35
   0   6 -21    7.82    6.49
   0  -6  21    7.04    5.31
   0  -6  21   -6.62    6.19
   0   8   0    2.31    6.98
   0   8   0    9.52    7.21
   0  -8   0   23.28    8.51
   0  -8   0    6.59    7.43
   0   8   1   14.57    7.56
   0   8   1    4.08    7.43
   0  -8  -1   -8.57    8.77
   0  -8  -1   22.63    7.50
   0   8  -1   16.07    7.66
   0   8  -1    9.32    7.24
   0  -8   1   -4.53    8.54
   0  -8   1    7.17    7.24
   0   8   2   15.71    7.50
   0   8   2   27.39    7.86
   0  -8  -2   15.16    7.76
   0  -8  -2   26.80    8.57
   0   8  -2   17.51    7.43
   0   8  -2   13.95    7.43
   0  -8   2   19.56    8.44
   0  -8   2   17.18    7.50
   0   8   3   11.22    8.18
   0   8   3   19.20    7.60
   0  -8  -3   26.31    7.60
   0  -8  -3   26.08    9.06
   0   8  -3   22.92    6.98
   0   8  -3   29.28    7.95
   0  -8   3   28.89    8.74
   0  -8   3   13.43    7.04
   0   8   4    3.26    8.28
   0   8   4   19.27    7.47
   0  -8  -4    1.56    8.02
   0  -8  -4   10.56    7.66
   0   8  -4    5.80    5.61
   0   8  -4    8.84    7.30
   0  -8   4    2.64    7.27
   0  -8   4   -6.62    8.31
   0   8   5    9.78    7.47
   0   8   5   -5.67    7.95
   0  -8  -5   17.34    7.89
   0  -8  -5   10.43    8.05
   0   8  -5   10.40    6.10
   0   8  -5    5.67    7.43
   0  -8   5   12.32    6.98
   0   8   6    7.50    7.30
   0   8   6    2.25    8.97
   0  -8  -6    6.19    8.25
   0  -8  -6    6.29    8.31
   0   8  -6   10.30    5.84
   0   8  -6    0.82    7.34
   0  -8   6    6.72    6.68
   0  -8   6    3.94    6.91
   0   8   7    8.64    7.04
   0   8   7   14.90    8.70
   0  -8  -7   -4.50    6.78
   0   8  -7   -7.40    5.54
   0   8  -7    8.51    7.50
   0  -8   7   -7.56    6.65
   0  -8   7   -8.87    6.29
   0   8   8   -5.84    8.15
   0   8   8    0.55    7.04
   0  -8  -8   -6.10    6.65
   0  -8  -8    0.52    8.38
   0   8  -8   -3.94    7.47
   0   8  -8    3.19    5.61
   0  -8   8   -9.19    6.46
   0   8   9    5.41    7.27
   0   8   9   25.82    8.64
   0  -8  -9   18.22    6.81
   0   8  -9   14.64    5.90
   0   8  -9   11.41    7.92
   0  -8   9   20.08    7.04
   0   8  10    2.02    7.11
   0  -8 -10   -6.42    6.78
   0   8 -10   -2.90    5.77
   0  -8  10   -2.35    7.04
   0  -8  10   -6.42    7.11
   0   8  11    5.28    6.65
   0   8  11   -8.90    7.99
   0  -8 -11    3.91    8.93
   0  -8 -11    1.34    6.42
   0   8 -11  -10.24    8.41
   0   8 -11    1.86    5.93
   0  -8  11    2.28    6.55
   0   8  12    6.72    6.46
   0  -8 -12    2.51    7.01
   0  -8 -12    1.34    8.84
   0   8 -12    9.72    7.60
   0   8 -12   -1.89    6.32
   0  -8  12   -0.46    6.68
   0  -8  12    9.52    7.04
   0   8  13    4.89    6.06
   0   8  13   -5.57    8.09
   0  -8 -13    4.04    6.85
   0  -8 -13   -1.14    8.80
   0   8 -13   12.10    7.27
   0   8 -13   -2.45    6.10
   0  -8  13   -4.24    6.46
   0  -8  13   -6.52    7.01
   0   8  14    1.17    6.49
   0   8  14   -3.52    8.48
   0  -8 -14    7.24    6.26
   0  -8 -14   10.95    8.61
   0   8 -14   -5.41    7.79
   0   8 -14   -8.18    6.16
   0  -8  14   -1.53    6.19
   0  -8  14    8.31    7.50
   0   8  15    2.12    8.31
   0   8  15   33.09    6.94
   0  -8 -15   29.24    7.14
   0  -8 -15   19.20    9.39
   0   8 -15   25.10    6.36
   0   8 -15   20.54    7.66
   0  -8  15    8.25    7.34
   0  -8  15   15.16    6.68
   1   1 -26    8.57    7.60
   1   1 -26   11.02    7.04
  -1  -1  26    3.42    5.74
  -1  -1  26   -0.62    6.16
  -1   1  26   20.12    7.07
  -1   1  26    8.70    5.87
   1  -1 -26   -0.75    8.18
   1  -1 -26    2.51    8.31
   1   1 -25   20.21    7.47
  -1  -1  25   16.01    6.10
  -1  -1  25   27.32    6.88
  -1   1  25   23.99    7.01
  -1   1  25   16.56    6.68
   1  -1 -25   18.32    7.73
   1  -1 -25   12.42    8.48
   1   1 -24   50.60    6.98
  -1  -1  24   30.35    7.60
   1  -1 -24   56.56    8.05
   1   1 -23   49.78    8.18
   1   1 -23   31.62    6.03
  -1  -1  23   40.65    7.17
  -1  -1  23   34.66    6.10
  -1   1  23   43.85    7.30
  -1   1  23   44.37    6.94
   1  -1 -23   40.43    7.99
   1  -1 -23   50.21    7.73
   1   1 -22   14.15    6.19
   1   1 -22   11.02    7.86
  -1  -1  22    9.19    5.87
  -1  -1  22   10.20    5.09
  -1   1  22   12.19    5.87
   1  -1 -22    6.98    6.88
   1  -1 -22    5.02    7.27
   1   1 -21   -4.60    7.89
   1   1 -21    4.60    5.67
  -1  -1  21    8.12    5.87
  -1  -1  21   -4.53    5.28
  -1   1  21    0.10    5.61
  -1   1  21  -10.69    5.77
   1  -1 -21   -7.79    7.07
   1  -1 -21   12.00    7.53
   1   1 -20   -2.93    5.74
   1   1 -20   -5.64    7.24
  -1  -1  20    0.03    6.36
  -1  -1  20   -0.42    4.89
  -1   1  20    8.22    6.19
  -1   1  20    3.78    5.09
   1  -1 -20   -4.47    6.81
   1   1 -19    5.15    5.71
  -1  -1  19    4.50    5.18
  -1  -1  19   -0.72    4.34
  -1   1  19    2.31    4.53
  -1   1  19   -2.64    5.90
   1  -1 -19    6.32    6.46
   1   1 -18    2.25    4.60
   1   1 -18    4.76    5.61
  -1  -1  18    1.01    4.83
  -1  -1  18    7.66    5.54
  -1   1  18    4.40    4.37
  -1   1  18   -3.36    5.87
   1  -1 -18   14.41    6.32
   1  -1 -18    3.88    5.54
   1   1 -17   21.91    6.10
   1   1 -17   18.52    4.83
  -1  -1  17   28.46    5.71
  -1  -1  17   11.93    4.37
  -1   1  17   16.04    5.48
  -1   1  17   11.51    4.21
   1  -1 -17   18.42    6.42
   1  -1 -17    5.09    5.48
   1   1 -16   41.24    6.10
   1   1 -16   35.44    4.53
  -1  -1  16   37.72    4.92
  -1  -1  16   35.08    5.51
  -1   1  16   30.32    4.73
  -1   1  16   39.61    5.54
   1  -1 -16   37.59    5.97
   1  -1 -16   41.70    6.19
   1   1 -15    2.97    5.48
   1   1 -15    4.56    3.72
  -1  -1  15    6.42    4.76
  -1  -1  15  -10.17    4.08
  -1   1  15   -6.52    4.11
  -1   1  15    5.15    4.43
   1  -1 -15   -3.91    5.44
   1  -1 -15   -3.75    4.47
   1   1 -14  395.13   13.01
   1   1 -14  387.96   13.89
  -1  -1  14  401.33   13.04
  -1  -1  14  398.07   13.89
  -1   1  14  400.68   13.14
  -1   1  14  372.64   12.68
   1  -1 -14  407.20   13.46
   1  -1 -14  401.98   13.89
   1   1 -13  402.31   14.12
   1   1 -13  424.80   13.59
  -1  -1  13  421.22   13.53
  -1  -1  13  419.91   14.25
  -1   1  13  396.11   13.30
  -1   1  13  418.93   13.43
   1  -1 -13  412.41   14.12
   1  -1 -13  418.28   13.59
   1   1 -12  391.55   12.52
  -1  -1  12  393.50   12.65
  -1   1  12  390.90   13.14
   1  -1 -12  397.42   13.53
   1   1 -11  375.57   12.88
   1   1 -11  357.64   11.54
  -1  -1  11  363.84   12.32
  -1  -1  11  382.42   12.23
  -1   1  11  349.17   11.74
  -1   1  11  367.42   11.77
   1  -1 -11  365.14   11.80
   1  -1 -11  341.34   11.83
   1   1 -10   19.30    4.63
  -1  -1  10   11.54    3.94
  -1  -1  10   13.53    4.17
  -1   1  10   12.49    3.72
   1  -1 -10   17.96    4.04
   1   1  -9    0.36    3.26
   1   1  -9    8.54    4.76
  -1  -1   9    1.47    3.88
  -1   1   9    4.24    3.94
  -1   1   9    3.26    3.42
   1  -1  -9   -2.18    4.21
   1  -1  -9    6.13    3.91
   1   1  -8  483.81   15.13
   1   1  -8  497.83   14.74
  -1  -1   8  499.79   15.29
  -1  -1   8  491.31   14.70
  -1   1   8  504.68   15.03
  -1   1   8  492.29   14.96
   1  -1  -8  512.83   15.75
   1  -1  -8  512.18   15.32
   1   1  -7  137.58    6.46
   1   1  -7  143.48    5.67
  -1  -1   7  143.25    6.36
  -1  -1   7  126.27    5.51
  -1   1   7  135.82    5.87
  -1   1   7  139.80    6.23
   1  -1  -7  146.81    6.81
   1  -1  -7  133.73    5.77
   1   1  -6 6689.91  179.38
   1   1  -6 6448.65  173.31
  -1  -1   6 6905.08  185.41
  -1  -1   6 6813.79  182.90
  -1   1   6 6826.84  183.16
  -1   1   6 7071.35  189.84
   1  -1  -6 6892.04  184.82
   1  -1  -6 6771.41  181.95
   1   1  -5 7782.07  208.75
   1   1  -5 7984.20  213.87
  -1  -1   5 7765.77  208.29
  -1  -1   5 7508.22  201.45
  -1   1   5 7798.37  209.17
  -1   1   5 8349.34  223.97
   1  -1  -5 7553.86  202.75
   1  -1  -5 7433.23  199.26
   1   1  -4 1604.34   44.18
   1   1  -4 1631.07   44.63
  -1  -1   4 1576.63   43.30
  -1  -1   4 1637.59   44.93
  -1   1   4 1611.51   44.24
  -1   1   4 1725.62   47.37
   1  -1  -4 1700.84   46.49
   1  -1  -4 1623.57   44.76
   1   1  -3 3085.77   83.30
   1   1  -3 3075.34   82.87
  -1  -1   3 3115.44   84.05
  -1  -1   3 3203.46   86.46
  -1   1   3 3192.05   86.17
  -1   1   3 3103.70   83.82
   1  -1  -3 3039.80   81.99
   1  -1  -3 3246.17   87.80
   1   1  -2 1857.98   50.40
   1   1  -2 1903.62   52.00
  -1  -1   2 1935.57   52.55
  -1  -1   2 1866.46   51.02
  -1   1   2 1931.99   52.52
  -1   1   2 1915.69   52.23
   1  -1  -2 1916.01   52.10
   1  -1  -2 1940.46   52.91
   1   1  -1  330.91   10.04
   1   1  -1  343.62   10.92
  -1  -1   1  356.66   10.92
  -1  -1   1  347.21   10.95
  -1   1   1  357.32   10.89
  -1   1   1  345.91   10.99
   1  -1  -1  333.52   10.53
   1  -1  -1  352.10   11.15
   1   1   0   66.44    4.73
   1   1   0   67.55    4.01
  -1  -1   0   64.98    4.83
  -1   1   0   67.19    5.15
  -1   1   0   69.96    4.34
   1  -1   0   64.10    4.76
   1  -1   0   76.71    4.63
   1   1   1  533.04   15.58
   1   1   1  539.24   15.65
  -1  -1  -1  535.00   15.68
  -1  -1  -1  528.15   15.42
  -1   1  -1  562.06   16.66
  -1   1  -1  583.90   16.76
   1  -1   1  540.54   15.68
   1  -1   1  549.99   16.30
   1   1   2  736.48   21.00
   1   1   2  767.77   21.62
  -1  -1  -2  741.37   21.09
  -1  -1  -2  747.24   21.26
  -1   1  -2  731.91   20.70
  -1   1  -2  770.71   22.40
   1  -1   2  755.71   21.35
   1  -1   2  725.72   20.64
   1   1   3  609.33   17.57
   1   1   3  608.68   17.90
  -1  -1  -3  604.11   17.64
  -1  -1  -3  601.18   17.41
  -1   1  -3  591.40   17.47
  -1   1  -3  596.94   17.28
   1  -1   3  624.33   18.19
   1  -1   3  609.66   17.77
   1   1   4 8114.61  217.32
   1   1   4 7821.19  209.73
  -1  -1  -4 8245.02  221.01
  -1  -1  -4 8593.86  230.27
  -1   1  -4 8300.44  222.57
  -1   1  -4 8401.51  225.15
   1  -1   4 8241.76  220.94
   1  -1   4 8326.52  223.26
   1   1   5 9764.27  261.43
   1   1   5 9441.51  252.96
  -1  -1  -5 9963.14  266.94
  -1  -1  -5 9575.17  256.32
  -1   1  -5 9999.00  267.79
  -1   1  -5 9154.61  245.46
   1  -1   5 9829.47  263.26
   1  -1   5 9438.25  252.96
   1   1   6 5333.67  143.32
  -1  -1  -6 5288.03  142.31
  -1  -1  -6 5395.61  144.92
  -1   1  -6 5284.77  141.98
  -1   1  -6 5216.30  140.51
   1  -1   6 5138.06  138.33
   1  -1   6 4900.06  131.74
   1   1   7  402.63   12.29
   1   1   7  414.04   13.04
  -1  -1  -7  394.48   12.52
  -1  -1  -7  426.43   13.04
  -1   1  -7  426.11   12.81
  -1   1  -7  431.65   13.73
   1  -1   7  396.11   12.16
   1  -1   7  398.40   12.42
   1   1   8   30.87    4.37
   1   1   8   34.26    3.78
  -1  -1  -8   25.04    4.17
  -1  -1  -8   29.70    4.21
  -1   1  -8   27.26    4.73
  -1   1  -8   31.92    3.52
   1  -1   8   37.04    4.01
   1  -1   8   40.69    4.56
   1   1   9    8.44    3.36
   1   1   9   -4.34    3.91
  -1  -1  -9    4.17    3.91
  -1   1  -9    2.58    3.59
  -1   1  -9    3.33    4.30
   1  -1   9    3.91    3.98
   1  -1   9    3.23    3.62
   1   1  10    2.28    3.36
  -1  -1 -10    2.22    4.30
  -1  -1 -10    3.46    3.65
  -1   1 -10    7.21    3.78
  -1   1 -10    5.38    4.63
   1  -1  10   17.93    4.43
   1   1  11   42.32    4.27
   1   1  11   43.49    4.79
  -1  -1 -11   36.48    4.27
  -1  -1 -11   44.53    5.02
  -1   1 -11   39.61    4.24
  -1   1 -11   51.12    5.67
   1  -1  11   37.30    4.73
   1  -1  11   38.76    4.21
   1   1  12   79.12    5.80
  -1  -1 -12   81.70    6.23
  -1   1 -12   89.79    5.25
   1  -1  12   79.42    5.18
   1   1  13  383.07   12.49
   1   1  13  379.49   13.04
  -1  -1 -13  377.20   13.04
  -1  -1 -13  377.86   12.62
  -1   1 -13  386.66   13.82
  -1   1 -13  371.66   12.16
   1  -1  13  362.21   12.10
   1  -1  13  387.31   13.27
   1   1  14    5.97    4.27
   1   1  14    1.70    3.65
  -1  -1 -14    4.86    4.47
  -1  -1 -14    8.38    4.40
  -1   1 -14    4.30    3.81
  -1   1 -14    3.00    5.31
   1  -1  14    6.06    3.72
   1  -1  14   12.42    4.92
   1   1  15  299.90   11.35
   1   1  15  303.13   10.76
  -1  -1 -15  305.87   11.64
  -1  -1 -15  284.88   10.82
  -1   1 -15  307.40   12.19
  -1   1 -15  299.32   10.60
   1  -1  15  290.42   11.12
   1  -1  15  300.72   10.76
   1   1  16  115.93    6.39
   1   1  16  100.19    7.40
  -1  -1 -16  118.74    7.24
  -1  -1 -16  100.94    6.98
  -1   1 -16  115.96    8.18
  -1   1 -16  106.38    6.03
   1  -1  16  111.76    6.98
   1  -1  16  113.10    6.62
   1   1  17   33.19    4.86
   1   1  17   39.09    6.29
  -1  -1 -17   26.11    6.36
  -1  -1 -17   23.08    5.87
  -1   1 -17   22.59    4.50
  -1   1 -17   18.16    6.52
   1  -1  17   33.09    4.89
   1  -1  17   20.41    5.48
   1   1  18   13.43    4.66
   1   1  18   15.29    5.61
  -1  -1 -18    7.34    6.32
  -1  -1 -18    0.55    5.54
  -1   1 -18    6.59    5.05
  -1   1 -18   16.14    6.23
   1  -1  18   19.92    5.87
   1  -1  18   11.80    4.53
  -1  -1 -19   -2.67    6.16
  -1  -1 -19    0.07    5.84
  -1   1 -19    5.84    5.61
   1   1  20    5.90    6.88
   1   1  20   -5.12    5.31
  -1  -1 -20    4.08    6.29
  -1  -1 -20   -0.82    7.04
  -1   1 -20   -0.49    7.56
  -1   1 -20    1.92    5.12
   1  -1  20    6.75    5.93
   1  -1  20   10.92    5.05
   1   1  21   11.31    5.54
   1   1  21   16.07    6.81
  -1  -1 -21   18.58    6.65
  -1  -1 -21    0.82    7.27
  -1   1 -21   15.45    8.54
   1  -1  21   18.97    6.03
   1   1  22    9.42    6.75
   1   1  22    3.33    6.23
  -1  -1 -22    7.92    6.75
  -1  -1 -22    1.37    7.21
  -1   1 -22    2.05    8.31
  -1   1 -22   11.77    5.84
   1  -1  22    7.07    6.00
   1  -1  22   12.29    5.31
   1   1  23   14.15    6.42
   1   1  23   16.79    6.26
  -1  -1 -23    9.94    7.11
  -1  -1 -23   28.46    7.73
  -1   1 -23   23.93    8.25
  -1   1 -23   16.72    6.36
   1  -1  23   21.62    5.84
   1  -1  23   33.87    6.72
   1   1  24    0.10    6.29
   1   1  24   18.97    7.04
  -1   1 -24    8.80    6.72
   1   1  25   -0.59    6.36
   1   1  25    1.43    6.78
  -1  -1 -25  -13.04    7.82
  -1  -1 -25   -6.98    7.56
  -1   1 -25    1.96    7.37
  -1   1 -25    1.14    5.84
   1  -1  25   17.21    6.19
   1  -1  25    4.01    6.46
   1   1  26   -2.67    6.98
   1   1  26   -1.66    6.13
  -1  -1 -26   -1.96    7.69
  -1  -1 -26   -8.57    7.86
  -1   1 -26    6.52    7.24
  -1   1 -26   -7.07    7.50
   1  -1  26    0.59    6.55
   1  -1  26    2.84    5.87
   1   3 -25   -4.69    6.23
   1   3 -25   -6.75    6.91
  -1  -3  25   -2.67    5.38
  -1  -3  25   -0.59    6.23
  -1   3  25    4.11    6.10
  -1   3  25   10.04    9.29
   1  -3 -25   -6.19    7.07
   1  -3 -25    8.61    8.31
   1   3 -24    2.45    6.88
  -1  -3  24    4.53    5.57
  -1  -3  24    5.38    6.62
  -1   3  24  -15.06    8.44
  -1   3  24    9.03    5.93
   1  -3 -24   -0.88    8.15
   1  -3 -24    0.20    7.43
   1   3 -23   32.15    6.03
   1   3 -23   17.34    7.63
  -1  -3  23   41.18    6.46
   1  -3 -23   14.21    9.03
   1  -3 -23   14.64    8.64
   1   3 -22    9.62    5.02
   1   3 -22    7.73    7.37
  -1  -3  22   18.03    5.41
  -1  -3  22    8.93    6.42
  -1   3  22   25.14    6.13
  -1   3  22   14.38    8.18
   1  -3 -22    5.97    8.25
   1  -3 -22   12.65    8.02
   1   3 -21   11.08    7.50
   1   3 -21   -2.25    4.34
  -1  -3  21    0.95    6.06
  -1  -3  21   -1.37    4.92
  -1   3  21    9.42    8.70
  -1   3  21    2.58    5.54
   1  -3 -21    7.86    6.52
   1  -3 -21   10.79    8.38
   1   3 -20    1.08    4.92
   1   3 -20   -3.75    6.72
  -1  -3  20    5.12    4.86
  -1  -3  20    0.10    5.90
  -1   3  20    1.37    5.38
   1  -3 -20   -5.18    7.99
   1  -3 -20    2.31    6.52
   1   3 -19   -4.86    6.94
   1   3 -19   -2.93    5.15
  -1  -3  19    6.68    6.03
  -1  -3  19    1.92    4.63
  -1   3  19   -4.17    5.28
  -1   3  19    6.98    7.73
   1  -3 -19    5.22    8.93
   1  -3 -19  -10.27    6.00
   1   3 -18   23.47    7.40
  -1  -3  18   33.42    4.99
  -1   3  18   34.07    8.84
   1  -3 -18   33.94    8.48
   1   3 -17    5.15    4.53
   1   3 -17    1.43    6.42
  -1  -3  17    7.86    5.71
  -1  -3  17   -4.14    4.73
  -1   3  17   -0.39    4.69
   1  -3 -17   -0.23    4.96
   1   3 -16  139.05    7.17
   1   3 -16  150.43    9.23
  -1  -3  16  140.91    8.48
  -1  -3  16  142.37    7.53
  -1   3  16  155.71   10.95
  -1   3  16  149.06    7.50
   1  -3 -16  164.44   11.08
   1  -3 -16  149.84    8.35
   1   3 -15  732.56   22.10
   1   3 -15  713.33   22.98
  -1  -3  15  702.24   22.53
  -1  -3  15  694.09   21.29
  -1   3  15  716.59   21.75
  -1   3  15  756.69   24.81
   1  -3 -15  731.26   22.27
   1  -3 -15  756.69   25.27
   1   3 -14  937.30   28.53
   1   3 -14  951.00   27.65
  -1  -3  14  901.12   26.57
  -1  -3  14  909.92   27.81
  -1   3  14  939.59   27.65
  -1   3  14  951.65   29.54
   1  -3 -14  959.80   28.17
   1  -3 -14  960.78   30.09
   1   3 -13 1132.92   32.28
   1   3 -13 1100.64   32.57
  -1  -3  13 1081.40   31.13
  -1  -3  13 1112.38   32.90
  -1   3  13 1194.86   34.46
  -1   3  13 1153.78   34.62
   1  -3 -13 1218.01   36.51
   1  -3 -13 1156.72   33.38
   1   3 -12   16.86    4.37
  -1  -3  12   33.71    5.87
  -1  -3  12   17.83    4.96
  -1   3  12   22.66    6.19
  -1   3  12   13.92    4.89
   1  -3 -12   16.50    6.68
   1  -3 -12   21.68    5.15
   1   3 -11   13.53    7.14
   1   3 -11   12.85    4.37
  -1  -3  11    4.86    4.92
  -1  -3  11    6.62    5.38
  -1   3  11    7.07    4.69
  -1   3  11   12.39    6.13
   1  -3 -11   14.87    4.69
   1  -3 -11    4.14    6.65
   1   3 -10  493.27   18.09
   1   3 -10  490.98   15.71
  -1  -3  10  470.77   15.62
  -1   3  10  497.50   16.33
  -1   3  10  460.66   16.27
   1  -3 -10  469.79   16.82
   1  -3 -10  513.48   16.46
   1   3  -9    8.15    4.37
  -1  -3   9   12.19    4.79
  -1  -3   9   11.08    5.41
  -1   3   9   14.34    6.03
   1  -3  -9    6.03    6.32
   1   3  -8   45.64    7.69
   1   3  -8   40.95    4.69
  -1  -3   8   55.65    6.06
  -1  -3   8   52.00    5.54
  -1   3   8   57.57    5.97
  -1   3   8   39.45    5.90
   1  -3  -8   46.43    7.11
   1  -3  -8   46.00    5.38
   1   3  -7   15.52    6.39
  -1  -3   7   17.51    5.05
  -1  -3   7    7.40    5.18
  -1   3   7    9.55    4.96
  -1   3   7   11.22    6.00
   1  -3  -7    6.26    4.24
   1  -3  -7   11.83    6.26
   1   3  -6   24.58    6.78
   1   3  -6   11.51    4.76
  -1  -3   6    9.13    5.05
  -1  -3   6   16.04    5.31
  -1   3   6   14.61    5.18
   1  -3  -6   14.44    4.50
   1   3  -5   89.66    6.19
   1   3  -5   72.67    7.56
  -1  -3   5   91.51    6.78
  -1   3   5   98.62    7.04
  -1   3   5  108.96    8.87
   1  -3  -5  104.91    6.94
   1  -3  -5   96.40    8.84
   1   3  -4 1732.46   49.13
   1   3  -4 1766.04   49.33
  -1  -3   4 1749.74   49.23
  -1   3   4 1727.25   48.61
  -1   3   4 1803.86   50.76
   1  -3  -4 1786.58   49.98
   1  -3  -4 1790.82   50.73
   1   3  -3 2893.74   79.94
   1   3  -3 3038.50   83.27
  -1  -3   3 2857.23   78.60
  -1  -3   3 2900.59   80.17
  -1   3   3 2884.29   79.48
  -1   3   3 2867.66   78.93
   1  -3  -3 2892.44   79.87
   1  -3  -3 2805.72   77.04
   1   3  -2  105.11    8.15
   1   3  -2  104.85    6.91
  -1  -3   2  111.92    7.34
  -1  -3   2  123.37    8.18
  -1   3   2  114.43    7.66
  -1   3   2  119.09    7.76
   1  -3  -2  107.33    7.37
   1  -3  -2  116.71    8.28
   1   3  -1   10.53    5.71
   1   3  -1   -2.61    5.22
  -1  -3   1   10.92    5.64
  -1  -3   1    5.31    6.19
  -1   3   1    1.37    5.67
  -1   3   1   -4.56    5.84
   1  -3  -1   -1.89    6.39
   1  -3  -1    9.68    5.77
   1   3   0  151.40    8.09
   1   3   0  147.26    8.22
  -1  -3   0  159.36    8.93
  -1  -3   0  128.03    8.18
  -1   3   0  151.17    8.41
  -1   3   0  138.33    8.15
   1  -3   0  140.74    8.25
   1  -3   0  157.17    8.87
   1   3   1  318.55   12.10
   1   3   1  325.27   12.23
  -1  -3  -1  340.04   12.58
  -1  -3  -1  333.84   12.98
  -1   3  -1  311.74   12.58
  -1   3  -1  305.15   11.61
   1  -3   1  315.26   11.96
   1  -3   1  320.90   12.55
   1   3   2   31.10    5.80
   1   3   2   38.01    6.36
  -1  -3  -2   43.13    6.23
  -1  -3  -2   33.12    6.68
  -1   3  -2   39.38    6.65
  -1   3  -2   39.61    5.61
   1  -3   2   40.69    5.80
   1  -3   2   37.49    6.52
   1   3   3  214.26    9.45
   1   3   3  214.85   10.17
  -1  -3  -3  220.45    9.62
  -1  -3  -3  206.34    9.88
  -1   3  -3  210.74    9.23
  -1   3  -3  211.59   10.30
   1  -3   3  218.30    9.45
   1  -3   3  230.10   10.53
   1   3   4 1540.44   43.95
   1   3   4 1631.07   45.97
  -1  -3  -4 1507.19   42.61
  -1   3  -4 1563.59   44.01
  -1   3  -4 1544.03   44.40
   1  -3   4 1497.73   42.68
   1   3   5 2162.48   60.41
   1   3   5 2137.71   59.27
  -1  -3  -5 2207.47   61.19
  -1   3  -5 2164.77   60.90
   1  -3   5 2185.63   60.93
   1   3   6   25.72    5.25
  -1  -3  -6   31.53    6.46
  -1  -3  -6   29.24    5.35
  -1   3  -6   25.20    6.75
   1  -3   6   32.50    5.54
   1   3   7   35.08    5.41
  -1  -3  -7   34.17    5.15
  -1  -3  -7   30.97    6.75
  -1   3  -7   29.08    4.73
  -1   3  -7   31.07    7.30
   1  -3   7   32.02    5.12
   1  -3   7   23.25    5.74
   1   3   8  405.89   14.80
  -1  -3  -8  409.81   13.82
  -1  -3  -8  383.40   14.34
  -1   3  -8  363.19   14.70
  -1   3  -8  388.61   13.11
   1  -3   8  363.19   12.62
   1  -3   8  399.05   14.38
   1   3   9    9.62    6.10
  -1  -3  -9   14.41    6.59
  -1   3  -9   22.66    4.83
   1  -3   9   15.06    4.83
   1   3  10   35.96    6.75
   1   3  10   30.12    4.92
  -1  -3 -10   33.68    5.61
  -1  -3 -10   36.03    7.17
  -1   3 -10   44.66    5.25
  -1   3 -10   32.37    7.37
   1  -3  10   40.46    5.61
   1  -3  10   47.01    5.64
   1   3  11  218.66    9.13
   1   3  11  222.80   10.63
  -1  -3 -11  219.77    9.26
  -1  -3 -11  221.76   10.89
  -1   3 -11  180.35    9.94
  -1   3 -11  212.17    8.57
   1  -3  11  227.27    9.26
   1  -3  11  226.75   10.07
   1   3  12   35.63    6.85
   1   3  12   31.20    5.02
  -1  -3 -12   37.88    7.34
  -1  -3 -12   32.63    5.61
  -1   3 -12   26.08    6.23
  -1   3 -12   42.45    4.79
   1  -3  12   42.35    5.77
   1  -3  12   36.03    4.69
   1   3  13    2.25    4.43
   1   3  13    7.56    6.26
  -1  -3 -13    0.26    4.76
  -1  -3 -13    4.40    6.94
  -1   3 -13    3.62    4.14
  -1   3 -13   -2.61    5.87
   1  -3  13   -8.15    4.14
   1  -3  13    4.56    5.18
   1   3  14  617.15   19.01
   1   3  14  608.35   20.67
  -1  -3 -14  619.44   21.19
  -1  -3 -14  595.31   18.75
  -1   3 -14  631.82   19.27
  -1   3 -14  600.85   19.85
   1  -3  14  589.44   18.52
   1  -3  14  648.45   21.13
   1   3  15  697.35   23.44
   1   3  15  708.11   21.39
  -1  -3 -15  713.33   21.78
  -1  -3 -15  710.40   23.86
  -1   3 -15  720.83   21.84
  -1   3 -15  712.35   23.02
   1  -3  15  684.97   22.14
   1  -3  15  702.57   21.39
   1   3  16  342.32   12.10
   1   3  16  354.06   16.01
  -1  -3 -16  353.73   12.62
  -1  -3 -16  346.23   14.93
  -1   3 -16  357.64   14.31
  -1   3 -16  369.05   12.85
   1  -3  16  358.95   12.65
   1  -3  16  361.55   13.82
   1   3  17   72.83    6.10
   1   3  17   72.31   10.40
  -1  -3 -17   61.81    8.93
  -1  -3 -17   66.08    6.39
  -1   3 -17   79.65    8.22
   1  -3  17   90.01    7.50
   1   3  18   -1.60    5.31
  -1  -3 -18   20.41    7.69
  -1   3 -18   10.01    6.85
  -1   3 -18   -4.50    4.92
   1  -3  18   -1.47    4.83
   1  -3  18   -1.47    6.03
   1   3  19   -7.86    7.99
   1   3  19   -1.11    5.28
  -1  -3 -19   18.88    6.52
  -1  -3 -19    9.00    7.47
  -1   3 -19    5.90    6.85
   1  -3  19   -7.50    4.99
   1  -3  19   -1.11    6.03
   1   3  20   -5.38    8.35
   1   3  20   18.97    5.64
  -1  -3 -20   11.18    7.76
  -1  -3 -20    8.97    6.49
  -1   3 -20   -2.38    7.07
  -1   3 -20    4.30    5.18
   1  -3  20   -0.16    5.87
   1   3  21   -5.48    8.97
   1   3  21  -13.53    5.48
  -1  -3 -21   12.39    7.30
  -1  -3 -21   -3.46    8.09
  -1   3 -21    6.81    4.66
  -1   3 -21   -0.95    7.24
   1  -3  21   -0.65    6.39
   1  -3  21    1.11    4.66
   1   3  22   -5.22    7.86
   1   3  22    6.98    6.00
  -1  -3 -22   -0.36    7.76
  -1  -3 -22    4.56    8.22
  -1   3 -22   -5.61    4.89
  -1   3 -22   -5.84    6.78
   1  -3  22   -7.66    6.19
   1  -3  22   -2.02    4.99
   1   3  23    2.90    5.84
   1   3  23   -5.44    8.61
  -1  -3 -23    7.95    7.92
  -1  -3 -23   -3.29    7.89
  -1   3 -23   13.33    7.27
   1  -3  23   -1.04    6.03
   1  -3  23   -7.82    6.52
   1   3  24   -5.84    8.54
   1   3  24   -2.71    5.71
  -1  -3 -24   -0.59    7.14
  -1  -3 -24   -5.61    7.95
  -1   3 -24    2.54    5.84
  -1   3 -24    8.05    6.94
   1  -3  24    5.97    5.51
   1  -3  24   -6.36    6.65
   1   3  25   -4.69    9.23
   1   3  25    3.85    5.97
  -1  -3 -25   -1.50    7.63
  -1  -3 -25    0.65    8.44
  -1   3 -25   15.94    6.42
  -1   3 -25    4.24    7.07
   1  -3  25    7.04    6.32
   1  -3  25   10.63    5.74
   1   5 -23   13.43    7.95
   1   5 -23   22.66    6.72
  -1  -5  23   13.37    5.93
  -1  -5  23   27.65    6.49
  -1   5  23   26.02    6.94
  -1   5  23    9.52    8.97
   1  -5 -23   16.86    8.61
   1  -5 -23   16.14    7.01
   1   5 -22   -0.23    7.43
   1   5 -22    1.73    6.32
  -1  -5  22    2.25    5.57
  -1  -5  22   -5.80    4.96
  -1   5  22   10.66    6.06
  -1   5  22    5.48    8.54
   1  -5 -22    4.66    6.26
   1  -5 -22   -1.11    7.82
   1   5 -21    1.76    7.47
   1   5 -21   -2.02    6.32
  -1  -5  21   -1.11    5.84
  -1  -5  21    5.80    5.41
  -1   5  21   -1.08    6.36
  -1   5  21    0.82    8.15
   1  -5 -21    2.38    7.14
   1  -5 -21  -12.98    7.73
   1   5 -20   -7.79    5.71
   1   5 -20   -7.76    8.38
  -1  -5  20   -3.13    6.00
  -1  -5  20   -0.82    5.80
  -1   5  20   -2.38    7.50
   1   5 -19   -2.41    4.86
   1   5 -19   10.07    8.28
  -1  -5  19    6.19    5.90
  -1   5  19   -4.96    7.79
  -1   5  19    1.30    5.90
   1  -5 -19   -0.07    6.46
   1  -5 -19   -0.65    7.79
   1   5 -18   -1.56    8.41
   1   5 -18   -1.30    5.15
  -1  -5  18   -4.17    6.06
  -1  -5  18   -1.83    5.05
  -1   5  18    8.70    9.03
  -1   5  18    1.63    5.67
   1  -5 -18   -6.36    6.23
   1  -5 -18   21.58    8.44
   1   5 -17    4.89    5.12
   1   5 -17   -1.30    8.48
  -1  -5  17   -0.23    4.89
  -1  -5  17  -10.50    6.59
  -1   5  17    6.32    5.77
  -1   5  17    9.06    8.51
   1  -5 -17   -3.75    7.63
   1  -5 -17   -3.19    6.16
   1   5 -16   -1.08    5.38
   1   5 -16    5.93    8.54
  -1  -5  16    1.34    4.73
  -1  -5  16   -0.46    6.23
  -1   5  16    6.06    6.32
   1  -5 -16    4.96    6.72
   1  -5 -16    5.18    8.09
   1   5 -15    1.89    8.12
   1   5 -15   -0.55    5.67
  -1  -5  15    1.43    6.00
  -1  -5  15   -8.54    6.03
  -1   5  15    4.53    5.90
  -1   5  15    8.84    8.48
   1  -5 -15    6.81    8.09
   1  -5 -15    2.74    6.19
   1   5 -14    3.00    5.09
  -1  -5  14    9.10    6.03
  -1  -5  14    0.42    5.74
  -1   5  14   -7.69    8.70
   1  -5 -14   13.17    8.15
   1   5 -13   34.00    8.87
  -1  -5  13   47.21    6.52
  -1   5  13   46.75    6.29
   1  -5 -13   52.23    6.42
   1   5 -12  139.89   10.76
   1   5 -12  119.58    7.76
  -1  -5  12  132.72    8.90
  -1   5  12  129.27    7.86
  -1   5  12  131.61   10.82
   1  -5 -12  124.60   10.30
   1  -5 -12  149.90    8.41
   1   5 -11    4.63    4.96
   1   5 -11    7.69    8.41
  -1  -5  11    5.31    5.35
  -1  -5  11   12.52    6.72
  -1   5  11   15.88    6.03
  -1   5  11   -4.08    6.91
   1  -5 -11    6.85    9.00
   1  -5 -11    2.41    5.57
   1   5 -10  103.64   10.14
   1   5 -10   91.45    6.91
  -1  -5  10  112.51    9.13
  -1  -5  10   99.96    7.63
  -1   5  10   89.17    9.00
  -1   5  10  104.29    7.76
   1  -5 -10   94.74    7.76
   1  -5 -10  106.93   10.53
   1   5  -9  280.90   13.37
   1   5  -9  254.82   10.66
  -1  -5   9  259.54   12.26
  -1  -5   9  261.63   11.08
  -1   5   9  266.03   11.25
  -1   5   9  254.95   12.65
   1  -5  -9  252.14   10.73
   1  -5  -9  274.96   13.66
   1   5  -8   41.60    6.13
   1   5  -8   50.60    8.57
  -1  -5   8   33.55    6.39
  -1  -5   8   48.09    7.50
  -1   5   8   61.52    8.38
  -1   5   8   45.90    6.59
   1  -5  -8   44.18    7.92
   1  -5  -8   34.30    6.26
   1   5  -7  153.07   10.27
   1   5  -7  149.22    8.25
  -1  -5   7  137.32    9.62
  -1  -5   7  146.28    8.48
  -1   5   7  175.20   10.73
  -1   5   7  150.59    9.29
   1  -5  -7  157.53    9.00
   1  -5  -7  156.20   10.04
   1   5  -6  168.55   10.43
   1   5  -6  146.97    8.09
  -1  -5   6  145.14   10.01
  -1  -5   6  155.74    8.44
  -1   5   6  151.11    9.45
  -1   5   6  147.49   10.14
   1  -5  -6  139.24    9.78
   1  -5  -6  165.72    9.52
   1   5  -5  135.00    8.05
   1   5  -5  132.20    9.58
  -1  -5   5  148.93    9.62
  -1  -5   5  131.39    9.52
  -1   5   5  146.22    9.88
  -1   5   5  132.89    9.10
   1  -5  -5  140.35    8.93
   1  -5  -5  162.98   10.69
   1   5  -4   49.72    7.14
   1   5  -4   26.28    7.73
  -1  -5   4   43.85    7.34
  -1  -5   4   40.69    7.34
  -1   5   4   43.65    7.27
  -1   5   4   42.32    7.30
   1  -5  -4   39.35    7.99
   1  -5  -4   34.53    6.88
   1   5  -3   -3.81    6.94
   1   5  -3    8.15    6.19
  -1  -5   3    1.21    6.62
  -1  -5   3   18.45    7.04
  -1   5   3   18.78    6.78
  -1   5   3    6.26    6.39
   1  -5  -3    8.70    6.52
   1  -5  -3   13.92    6.78
   1   5  -2    6.46    6.16
   1   5  -2    2.77    6.32
  -1  -5   2   -1.53    6.68
  -1  -5   2    4.53    6.91
  -1   5   2    9.49    6.46
  -1   5   2    3.75    7.30
   1  -5  -2    2.05    6.75
   1  -5  -2    8.64    6.72
   1   5  -1   11.25    6.68
   1   5  -1    4.08    5.93
  -1  -5   1    8.02    6.65
  -1  -5   1   -0.16    7.01
  -1   5   1   -0.36    6.29
  -1   5   1   12.26    7.17
   1  -5  -1   -2.51    6.68
   1  -5  -1    1.01    6.49
   1   5   0   13.53    7.27
   1   5   0    5.97    7.14
  -1  -5   0    8.02    6.42
  -1  -5   0    7.37    6.94
  -1   5   0   -6.36    6.06
  -1   5   0   16.24    7.21
   1  -5   0    3.98    6.39
   1  -5   0   14.21    6.91
   1   5   1  259.58   12.29
   1   5   1  225.47   11.51
  -1  -5  -1  244.42   11.77
  -1  -5  -1  218.37   10.60
  -1   5  -1  214.46   11.44
  -1   5  -1  213.90   10.14
   1  -5   1  217.26   11.12
   1   5   2   10.86    6.91
   1   5   2   10.92    7.21
  -1  -5  -2    1.50    6.85
  -1  -5  -2   -8.77    6.91
  -1   5  -2   13.27    7.17
  -1   5  -2    3.91    5.31
   1  -5   2    5.22    6.75
   1  -5   2    3.10    6.39
   1   5   3   17.51    7.30
   1   5   3   21.29    6.65
  -1  -5  -3   15.26    6.94
  -1  -5  -3    6.52    7.37
  -1   5  -3   17.96    7.47
  -1   5  -3   15.94    6.32
   1  -5   3   17.18    7.24
   1  -5   3   18.55    6.98
   1   5   4   60.41    7.66
   1   5   4   75.77    8.15
  -1  -5  -4   73.88    8.84
  -1  -5  -4   79.12    7.86
  -1   5  -4   75.47    7.66
  -1   5  -4   63.57    8.12
   1  -5   4   71.89    8.22
   1  -5   4   69.54    8.31
   1   5   5  191.70   10.37
   1   5   5  206.27   11.41
  -1  -5  -5  185.77   10.82
  -1  -5  -5  183.29    9.45
  -1   5  -5  193.59   11.22
  -1   5  -5  183.09    9.65
   1  -5   5  191.67   10.56
   1  -5   5  174.00    9.98
   1   5   6  103.74    9.06
   1   5   6   87.28    7.92
  -1  -5  -6   96.60    8.77
  -1  -5  -6   97.06    8.38
  -1   5  -6   88.38    9.03
  -1   5  -6   95.72    7.04
   1  -5   6   84.67    8.67
   1  -5   6   96.34    7.27
   1   5   7  328.63   12.94
   1   5   7  331.89   14.28
  -1  -5  -7  341.67   14.44
  -1  -5  -7  344.28   13.53
  -1   5  -7  285.85   13.53
  -1   5  -7  308.74   12.39
   1  -5   7  330.91   12.62
   1  -5   7  315.75   13.73
   1   5   8  284.00   13.33
   1   5   8  300.65   12.06
  -1  -5  -8  265.44   11.02
  -1  -5  -8  298.89   13.82
  -1   5  -8  282.40   13.59
  -1   5  -8  294.40   11.83
   1  -5   8  284.06   12.78
   1  -5   8  293.65   11.96
   1   5   9   86.62    8.61
   1   5   9   91.74    7.27
  -1  -5  -9   88.74    7.40
  -1  -5  -9   96.63   10.07
  -1   5  -9   92.26    9.49
  -1   5  -9   78.21    6.94
   1  -5   9   83.59    7.24
   1  -5   9   78.31    7.99
   1   5  10   23.51    8.51
   1   5  10   16.53    5.93
  -1  -5 -10   14.15    7.53
  -1  -5 -10   23.05    6.13
  -1   5 -10    3.46    7.89
  -1   5 -10   17.90    5.28
   1  -5  10   21.22    6.03
   1  -5  10    3.81    6.85
   1   5  11   11.18    8.31
   1   5  11   19.56    5.71
  -1  -5 -11    2.18    7.40
  -1  -5 -11    4.08    6.10
  -1   5 -11    5.35    7.99
  -1   5 -11    8.93    5.12
   1  -5  11    5.22    6.03
   1  -5  11    2.38    5.57
   1   5  12   -7.99    7.30
   1   5  12    4.99    5.64
  -1  -5 -12    1.47    5.02
  -1   5 -12   -4.40    5.48
  -1   5 -12   10.73    8.25
   1  -5  12   10.33    5.90
   1  -5  12   -7.24    5.77
   1   5  13    6.91    5.90
   1   5  13   -5.02    8.61
  -1  -5 -13    1.08    5.05
  -1  -5 -13   12.36    7.66
  -1   5 -13    2.22    8.77
   1  -5  13    6.13    6.49
   1   5  14    2.58    5.90
  -1  -5 -14   -4.01    7.63
  -1   5 -14    4.08    8.93
  -1   5 -14   -4.24    5.25
   1  -5  14    4.40    5.41
   1   5  15   11.41    5.77
   1   5  15    0.20    8.38
  -1  -5 -15    6.39    6.13
  -1  -5 -15   -1.56    7.60
  -1   5 -15   -5.28    8.35
   1  -5  15    0.62    5.74
   1  -5  15    4.01    6.03
   1   5  16   -0.49    5.93
   1   5  16   -0.16    8.25
  -1  -5 -16    7.37    7.76
  -1  -5 -16  -12.03    6.26
  -1   5 -16   -7.50    5.44
  -1   5 -16    5.02    8.87
   1  -5  16    2.48    5.67
   1  -5  16   10.01    5.22
   1   5  17   11.35    8.41
   1   5  17   20.08    5.44
  -1  -5 -17   20.83    7.56
  -1  -5 -17   17.74    6.59
  -1   5 -17   12.71    9.29
  -1   5 -17   15.45    5.61
   1  -5  17   20.02    6.46
   1   5  18    2.71    5.48
   1   5  18    0.75    8.57
  -1  -5 -18    1.73    6.13
  -1   5 -18    5.25    9.03
  -1   5 -18   -5.09    5.18
   1  -5  18    1.27    5.44
   1  -5  18    4.69    6.39
   1   5  19    8.97    6.00
   1   5  19   -3.36    7.50
  -1  -5 -19   -0.88    7.82
  -1  -5 -19    4.99    6.85
  -1   5 -19   12.19    9.13
  -1   5 -19   -2.51    4.99
   1  -5  19   21.26    6.16
   1  -5  19   -7.27    6.88
   1   5  20   -0.62    8.25
   1   5  20    5.25    6.16
  -1  -5 -20  -14.15    7.60
  -1   5 -20   -3.13    9.68
  -1   5 -20   -5.18    5.48
   1   5  21   14.51    9.26
   1   5  21    7.73    6.19
  -1  -5 -21    3.55    8.09
  -1  -5 -21   11.96    7.17
  -1   5 -21   -0.20    6.55
  -1   5 -21   -3.26    8.41
   1  -5  21    6.49    5.51
   1  -5  21    1.11    5.71
   1   5  22    8.12    6.29
   1   5  22   -0.10    8.51
  -1  -5 -22    0.29    6.81
  -1  -5 -22   -1.89    7.69
  -1   5 -22   -1.96    8.31
  -1   5 -22    1.56    6.29
   1  -5  22    4.24    5.57
   1  -5  22   -4.53    5.51
   1   5  23    3.46    8.97
  -1  -5 -23   12.42    7.76
  -1  -5 -23   -5.77    8.77
  -1   5 -23    3.03    6.88
   1  -5  23   -7.50    6.52
   1  -5  23   10.37    5.97
   1   7 -18    9.29    6.19
   1   7 -18   -8.87    7.17
  -1  -7  18   -7.14    5.87
  -1  -7  18   -3.26    6.16
  -1   7  18    2.67    6.81
  -1   7  18   -4.47    8.28
   1  -7 -18    0.03    7.01
   1  -7 -18    4.53    8.02
   1   7 -17   45.32    8.57
  -1  -7  17   40.36    6.98
  -1  -7  17   34.66    7.30
  -1   7  17   36.51    9.00
  -1   7  17   43.59    6.91
   1  -7 -17   39.12    7.24
   1  -7 -17   41.80    8.54
   1   7 -16   20.73    8.09
   1   7 -16   11.25    6.13
  -1  -7  16   17.47    6.62
  -1  -7  16   16.89    6.94
  -1   7  16   13.92    8.22
  -1   7  16   22.46    6.36
   1  -7 -16    0.33    7.56
   1  -7 -16   13.56    8.02
   1   7 -15   -0.49    5.97
   1   7 -15   -6.32    8.15
  -1  -7  15   -0.49    6.72
  -1   7  15   -8.80    7.66
  -1   7  15   -4.37    6.68
   1   7 -14   -1.79    7.40
   1   7 -14   10.24    5.61
  -1  -7  14    4.27    6.39
  -1   7  14   17.51    8.25
  -1   7  14    4.14    6.52
   1  -7 -14    5.35    6.03
   1  -7 -14   -5.51    8.25
   1   7 -13   -1.30    5.38
   1   7 -13   -1.01    7.30
  -1  -7  13   11.77    6.88
  -1  -7  13   -3.10    7.07
  -1   7  13   -0.82    7.50
  -1   7  13   -4.60    6.29
   1  -7 -13   12.06    6.10
   1  -7 -13    9.65    8.28
   1   7 -12   -3.88    8.02
   1   7 -12   -1.60    5.51
  -1  -7  12    3.59    6.72
  -1  -7  12   -9.72    7.27
  -1   7  12   -1.08    6.62
  -1   7  12   -1.86    7.66
   1  -7 -12   -6.06    7.89
   1  -7 -12   -7.79    6.91
   1   7 -11    3.85    5.93
   1   7 -11   -0.26    8.09
  -1  -7  11   -4.30    6.68
  -1  -7  11   -0.39    6.85
  -1   7  11   -0.46    6.94
  -1   7  11   -1.73    8.22
   1  -7 -11   -1.60    6.52
   1   7 -10    0.55    5.71
   1   7 -10    7.47    7.73
  -1  -7  10  -10.99    6.62
  -1  -7  10   -3.81    6.29
  -1   7  10    0.72    8.74
  -1   7  10   -1.17    6.81
   1  -7 -10   -3.55    8.67
   1  -7 -10  -14.41    6.36
   1   7  -9    0.82    5.57
   1   7  -9    0.20    7.60
  -1  -7   9    4.47    6.23
  -1  -7   9    0.55    7.47
  -1   7   9   -5.48    8.80
  -1   7   9   -0.49    6.68
   1  -7  -9    5.38    6.52
   1  -7  -9    2.05    8.22
   1   7  -8   20.08    7.95
   1   7  -8   11.77    5.71
  -1  -7   8   16.92    6.68
  -1  -7   8   15.06    7.82
  -1   7   8   10.40    6.94
  -1   7   8   35.96    9.32
   1  -7  -8    9.19    7.17
   1  -7  -8   21.29    8.64
   1   7  -7   29.18    7.89
   1   7  -7   34.20    6.68
  -1  -7   7   32.08    8.25
  -1  -7   7   18.75    6.94
  -1   7   7   24.39    7.53
   1  -7  -7   29.57    8.74
   1  -7  -7   41.83    8.05
   1   7  -6   -1.63    7.40
  -1  -7   6    6.62    6.06
  -1   7   6    7.24    7.47
   1  -7  -6   -0.10    8.41
   1  -7  -6   -0.13    7.82
   1   7  -5   -3.59    7.47
  -1  -7   5    9.29    8.38
  -1   7   5  -11.87    7.47
  -1   7   5   -1.27    8.05
   1  -7  -5  -16.82    8.31
   1   7  -4    2.77    7.63
   1   7  -4   -1.89    6.72
  -1  -7   4    9.81    8.28
  -1  -7   4   10.82    8.25
   1  -7  -4    0.42    8.05
   1   7  -3   21.62    7.21
  -1  -7   3   15.65    7.99
  -1  -7   3   27.61    8.61
   1  -7  -3   24.65    8.31
   1  -7  -3   16.50    7.43
   1   7  -2   33.97    7.60
  -1  -7   2   26.11    8.87
  -1  -7   2   38.70    8.31
   1  -7  -2   43.95    9.58
   1  -7  -2   21.29    8.77
   1   7  -1    1.92    7.01
  -1  -7   1    5.54    7.53
  -1  -7   1   14.15    8.38
   1  -7  -1    8.09    8.64
   1  -7  -1   23.21    8.41
   1   7   0   34.26    7.99
  -1  -7   0   53.53    9.13
  -1  -7   0   41.27    8.18
   1  -7   0   28.56    9.16
   1  -7   0   31.53    8.64
   1   7   1   11.96    7.50
  -1  -7  -1   26.24    8.31
  -1  -7  -1   21.32    7.60
   1  -7   1   21.06    8.93
   1  -7   1   13.69    8.28
   1   7   2   39.84    8.35
  -1  -7  -2   45.28    8.54
  -1  -7  -2   33.19    7.76
   1  -7   2   41.11    8.90
   1  -7   2   28.89    8.97
   1   7   3   25.59    7.95
  -1  -7  -3   18.62    8.64
  -1  -7  -3   28.01    8.05
   1  -7   3   34.59    8.77
   1   7   4    0.00    7.24
  -1  -7  -4    1.86    7.82
  -1  -7  -4   -3.62    7.92
  -1   7  -4    3.49    8.18
   1  -7   4   -7.73    8.41
   1   7   5   -3.52    6.65
  -1  -7  -5   -5.57    8.38
  -1   7  -5    1.40    7.76
   1  -7   5    4.89    6.81
   1   7   6   -2.15    6.59
  -1  -7  -6    3.06    8.25
  -1   7  -6   -0.36    7.27
   1  -7   6    2.54    7.53
   1  -7   6    2.74    6.75
   1   7   7    6.10    8.67
   1   7   7   17.96    6.62
  -1  -7  -7   17.57    7.14
  -1  -7  -7   23.05    8.61
  -1   7  -7   23.54    6.19
  -1   7  -7   18.52    8.41
   1  -7   7   27.52    6.94
   1  -7   7   22.27    7.60
   1   7   8    4.73    8.57
   1   7   8   10.27    6.32
  -1  -7  -8    4.83    7.24
  -1  -7  -8    3.06    7.95
  -1   7  -8    8.05    7.92
  -1   7  -8   14.12    5.90
   1  -7   8    2.09    6.36
   1  -7   8    5.31    6.49
   1   7   9    0.75    6.42
   1   7   9    8.38    8.57
  -1  -7  -9   -5.09    7.86
  -1  -7  -9    0.75    6.78
  -1   7  -9  -12.06    7.99
  -1   7  -9    2.28    5.71
   1  -7   9    3.85    5.87
   1  -7   9    2.48    6.29
   1   7  10   30.81    8.97
   1   7  10   25.43    7.14
  -1  -7 -10   22.27    7.24
  -1  -7 -10   27.42    8.84
  -1   7 -10   39.25    8.90
  -1   7 -10   42.02    6.49
   1  -7  10   32.70    7.95
   1  -7  10   36.03    7.04
   1   7  11    7.21    7.76
   1   7  11   17.61    6.75
  -1  -7 -11    6.85    8.15
  -1  -7 -11   13.66    6.29
  -1   7 -11    9.36    5.71
  -1   7 -11   25.27    8.97
   1  -7  11   18.97    7.14
   1  -7  11   13.63    7.17
   1   7  12   -1.40    6.98
   1   7  12    5.64    6.06
  -1  -7 -12   -5.38    8.51
  -1  -7 -12    3.39    6.10
  -1   7 -12    0.36    7.47
  -1   7 -12   -4.50    5.74
   1  -7  12   -6.26    6.59
   1   7  13   -0.52    6.16
   1   7  13   -6.55    7.56
  -1  -7 -13   11.05    6.26
  -1   7 -13    5.61    8.09
  -1   7 -13    3.13    5.44
   1  -7  13   10.53    7.21
   1  -7  13   -1.37    6.52
   1   7  14    5.84    7.95
  -1  -7 -14    8.77    6.23
  -1   7 -14   11.90    5.84
   1  -7  14    7.01    7.53
   1  -7  14   -0.55    6.65
   1   7  15   31.95    7.04
   1   7  15   29.90    8.22
  -1  -7 -15   30.52    8.77
  -1   7 -15   41.89    6.42
  -1   7 -15   38.01    8.64
   1  -7  15   38.18    7.11
   1   7  16   50.08    6.68
  -1  -7 -16   41.76    7.56
  -1  -7 -16   42.25    8.87
  -1   7 -16   60.87    8.57
   1  -7  16   45.90    7.47
   1  -7  16   47.96    7.50
   1   7  17    9.81    7.79
   1   7  17   19.72    6.52
  -1  -7 -17   21.19    7.37
  -1  -7 -17   27.32    8.09
  -1   7 -17   30.06    7.30
  -1   7 -17   19.07    7.66
   1  -7  17   13.56    6.13
   1  -7  17   29.57    6.29
   1   7  18    3.59    8.31
   1   7  18    3.98    6.23
  -1  -7 -18   -1.70    6.13
  -1  -7 -18  -15.58    7.43
  -1   7 -18   -0.68    7.63
  -1   7 -18    5.28    6.13
   1  -7  18   -2.61    5.97
   1  -7  18    6.59    6.49
   1   9 -10    3.94    6.16
   1   9 -10    6.85    7.14
  -1  -9  10    8.90    7.50
  -1   9  10    9.36    7.99
  -1   9  10    5.71    6.88
   1  -9 -10   11.83    8.77
   1  -9 -10    5.18    7.14
   1   9  -9    2.22    7.01
   1   9  -9   -2.41    6.36
  -1  -9   9   11.48    7.21
  -1  -9   9   14.57    6.65
  -1   9   9   17.87    7.11
  -1   9   9    3.46    7.53
   1  -9  -9    1.17    8.38
   1  -9  -9   -0.62    6.75
   1   9  -8   -6.06    6.72
   1   9  -8    4.34    6.49
  -1  -9   8   -1.83    6.78
  -1  -9   8   -5.09    7.14
  -1   9   8   -8.67    6.55
  -1   9   8    9.49    8.31
   1  -9  -8    4.14    8.12
   1  -9  -8    2.67    7.01
   1   9  -7    0.98    6.46
  -1  -9   7    4.11    7.04
  -1  -9   7   10.20    7.04
  -1   9   7    5.12    6.91
  -1   9   7    7.56    7.73
   1  -9  -7    9.75    6.81
   1  -9  -7    2.18    8.48
   1   9  -6    2.61    6.75
  -1  -9   6   -3.75    7.21
  -1  -9   6    4.04    6.23
  -1   9   6    3.81    7.73
  -1   9   6   -7.69    6.46
   1  -9  -6    6.59    6.29
   1  -9  -6    1.14    9.06
   1   9  -5   16.59    7.63
   1   9  -5   -8.64    6.72
  -1  -9   5    5.25    6.23
  -1  -9   5    2.28    7.11
  -1   9   5    7.56    6.81
  -1   9   5   11.67    8.12
   1  -9  -5   17.38    9.00
   1  -9  -5    3.33    7.17
   1   9  -4    2.28    7.14
   1   9  -4   -1.86    6.72
  -1  -9   4    3.29    7.43
  -1  -9   4   -3.39    6.13
  -1   9   4   -0.59    6.81
   1  -9  -4   -7.04    6.46
   1  -9  -4    3.98    8.90
   1   9  -3    3.75    6.94
   1   9  -3  -10.50    6.36
  -1  -9   3   -7.40    7.24
  -1  -9   3   -2.48    7.69
  -1   9   3    4.11    6.72
   1  -9  -3    3.03    8.77
   1  -9  -3   -3.26    7.07
   1   9  -2    6.81    6.85
   1   9  -2    7.40    7.27
  -1  -9   2   -1.21    7.47
  -1  -9   2    4.43    8.67
  -1   9   2    7.34    6.81
   1  -9  -2   -6.65    7.53
   1  -9  -2   -0.16    8.57
   1   9  -1   -5.05    6.55
   1   9  -1    0.98    6.65
  -1  -9   1   -2.74    7.53
  -1  -9   1    0.65    7.99
  -1   9   1   -2.51    6.85
  -1   9   1    2.22    6.19
   1  -9  -1    2.22    7.14
   1  -9  -1   -8.67    8.25
   1   9   0   -2.22    6.19
   1   9   0   -5.09    6.91
  -1  -9   0   10.86    8.64
  -1  -9   0    5.51    6.52
  -1   9   0   -2.38    6.52
  -1   9   0   -3.62    6.81
   1  -9   0    0.65    7.04
   1  -9   0    7.63    8.09
   1   9   1   11.25    7.11
   1   9   1    7.63    6.68
  -1  -9  -1    7.50    8.31
  -1  -9  -1    5.67    7.43
  -1   9  -1    4.89    7.14
  -1   9  -1   -5.51    6.81
   1  -9   1   13.66    6.39
   1  -9   1   -2.61    8.38
   1   9   2    7.17    6.72
   1   9   2   -0.16    6.62
  -1  -9  -2   -7.24    7.30
  -1  -9  -2    5.35    8.05
  -1   9  -2   11.28    7.14
   1  -9   2   -4.99    7.76
   1  -9   2   -0.88    7.34
   1   9   3   -6.55    7.11
   1   9   3    2.71    6.81
  -1  -9  -3    7.53    8.02
  -1  -9  -3   -3.75    7.53
  -1   9  -3   13.20    7.37
   1  -9   3   16.07    7.79
   1  -9   3    2.77    7.34
   1   9   4   -2.41    7.34
   1   9   4    3.16    6.75
  -1  -9  -4   -1.89    8.12
  -1  -9  -4   -4.83    7.27
  -1   9  -4    8.74    7.21
   1  -9   4    7.07    7.14
   1   9   5   -6.59    6.62
   1   9   5   -6.65    8.12
  -1  -9  -5    6.72    8.31
  -1  -9  -5    4.04    7.43
  -1   9  -5   -2.41    7.24
  -1   9  -5   -4.69    6.98
   1  -9   5    9.29    6.94
   1  -9   5    3.19    7.17
   1   9   6    5.93    6.88
  -1  -9  -6    4.53    7.01
  -1  -9  -6    2.09    7.82
  -1   9  -6   -0.26    6.32
  -1   9  -6    3.00    6.78
   1  -9   6   13.59    7.37
   1  -9   6  -13.59    6.94
   1   9   7   16.53    8.57
   1   9   7   20.96    7.24
  -1  -9  -7   19.14    8.80
  -1  -9  -7   31.49    7.63
  -1   9  -7   38.70    7.24
  -1   9  -7   43.10    7.24
   1  -9   7   34.23    7.95
   1  -9   7   38.96    7.76
   1   9   8    7.82    7.14
   1   9   8    2.71    8.02
  -1  -9  -8   10.07    8.64
  -1  -9  -8    6.46    6.91
  -1   9  -8    9.81    6.49
  -1   9  -8    9.75    7.40
   1  -9   8    4.66    7.27
   1  -9   8    9.65    6.03
   1   9   9    2.71    8.61
   1   9   9   11.08    7.01
  -1  -9  -9   17.57    7.27
  -1  -9  -9    7.60    8.28
  -1   9  -9   21.45    6.65
  -1   9  -9   21.00    7.07
   1  -9   9   13.01    7.53
   1  -9   9   24.84    7.04
   1   9  10    8.61    7.01
   1   9  10   -1.04    8.41
  -1  -9 -10   -3.55    6.42
  -1  -9 -10   -2.93    8.51
  -1   9 -10    5.74    6.03
  -1   9 -10    5.54    7.11
   1  -9  10    7.92    7.40
   1  -9  10   -2.12    6.75
  -2   0  27    6.68    6.42
  -2   0  27   -0.75    7.04
   2   0 -27    6.55    7.86
  -2   0  26    2.80    6.49
  -2   0  26   -6.42    6.19
   2   0 -26   -0.72    8.12
   2   0 -26   -7.89    7.40
  -2   0  25    0.26    5.67
  -2   0  25   -6.00    6.26
   2   0 -25   -7.47    7.69
   2   0 -25  -15.23    7.34
  -2   0  24   -7.86    6.68
   2   0 -24   -2.93    6.13
  -2   0  23  -12.52    5.84
   2   0 -23   -6.26    5.97
   2   0 -23   16.24    8.12
  -2   0  22    0.91    5.77
  -2   0  22   -8.41    5.02
   2   0 -22   -9.36    8.15
   2   0 -22   -7.79    6.72
  -2   0  21    5.12    6.19
  -2   0  21    4.66    5.51
   2   0 -21    7.99    7.63
   2   0 -21   -5.97    6.65
  -2   0  20   66.08    6.46
   2   0 -20   82.91    8.64
  -2   0  19   -7.92    4.66
  -2   0  19    5.12    5.02
   2   0 -19   -1.63    5.57
   2   0 -19  -11.35    6.16
  -2   0  18  320.18   11.83
  -2   0  18  323.51   11.67
   2   0 -18  329.28   12.49
   2   0 -18  311.45   12.39
  -2   0  17   -3.19    4.63
  -2   0  17   -9.23    4.92
   2   0 -17   -1.47    5.18
   2   0 -17    9.23    4.79
  -2   0  16  108.11    6.72
  -2   0  16   87.83    5.84
   2   0 -16   95.39    6.36
   2   0 -16  102.11    7.11
  -2   0  15    1.99    4.11
  -2   0  15    6.36    3.98
   2   0 -15    0.26    4.17
   2   0 -15    1.70    4.79
  -2   0  14   39.38    4.30
  -2   0  14   31.75    5.12
   2   0 -14   34.00    5.22
   2   0 -14   43.56    5.02
  -2   0  13   -3.33    4.56
   2   0 -13    4.47    4.60
   2   0 -13   -5.28    4.21
  -2   0  12   76.45    4.86
  -2   0  12   73.62    5.12
   2   0 -12   69.64    5.38
  -2   0  11    1.08    3.29
  -2   0  11   -3.39    3.59
   2   0 -11   -2.58    3.68
  -2   0  10   76.19    4.56
   2   0 -10   66.64    4.86
   2   0 -10   76.22    4.89
  -2   0   9   -0.75    3.06
  -2   0   9   -7.73    3.65
   2   0  -9    5.67    3.68
   2   0  -9    0.00    3.65
  -2   0   8  735.50   20.93
  -2   0   8  759.62   21.52
   2   0  -8  774.62   22.04
   2   0  -8  776.25   22.17
  -2   0   7   -3.00    3.33
  -2   0   7   -3.91    3.00
   2   0  -7    7.43    3.36
   2   0  -7   -2.22    3.26
  -2   0   6 3507.96   94.45
  -2   0   6 3439.50   92.69
   2   0  -6 3553.61   95.75
   2   0  -6 3488.40   93.99
  -2   0   5   -4.11    3.52
  -2   0   5    2.38    3.29
   2   0  -5   -1.92    3.65
   2   0  -5   -1.99    3.59
  -2   0   4 3233.46   86.82
  -2   0   4 3217.15   86.43
   2   0  -4 3374.30   90.67
   2   0  -4 3263.45   87.67
  -2   0   3   -7.14    2.35
  -2   0   3    1.53    2.25
   2   0  -3   -0.16    2.18
   2   0  -3   -1.86    2.31
  -2   0   2  684.97   18.62
   2   0  -2  667.03   18.19
   2   0  -2  657.58   17.90
  -2   0   1    2.31    1.08
  -2   0   1    3.26    0.95
   2   0  -1   -7.73    1.01
  -2   0  -1    2.64    1.24
  -2   0  -1    1.14    1.30
   2   0   1    1.47    1.14
  -2   0  -2 5822.70  155.58
   2   0   2 5610.79  149.94
   2   0   2 5737.93  153.33
  -2   0  -3    1.56    2.22
  -2   0  -3    0.29    2.64
   2   0   3   -0.39    2.22
   2   0   3    2.35    2.71
  -2   0  -4   74.46    4.21
  -2   0  -4   68.82    3.91
   2   0   4   72.90    3.68
   2   0   4   78.11    4.40
  -2   0  -5   -6.26    3.75
  -2   0  -5    3.33    3.29
   2   0   5   -4.08    3.91
   2   0   5    1.08    3.03
  -2   0  -6   22.30    3.26
  -2   0  -6   31.59    3.68
   2   0   6   30.22    3.19
   2   0   6   30.19    3.94
  -2   0  -7   -2.18    3.42
  -2   0  -7   -3.46    3.19
   2   0   7   -2.25    2.97
   2   0   7   -6.49    3.23
  -2   0  -8   91.55    4.99
  -2   0  -8   88.84    4.69
   2   0   8   86.33    4.47
   2   0   8   87.44    4.79
  -2   0  -9   -8.41    3.85
   2   0   9    4.08    3.16
   2   0   9   -0.46    3.91
  -2   0 -10  448.28   14.05
  -2   0 -10  410.46   12.91
   2   0  10  420.24   13.04
  -2   0 -11    0.68    3.78
  -2   0 -11    6.88    3.78
   2   0  11   -3.19    4.08
   2   0  11   -2.90    3.36
  -2   0 -12  144.00    6.72
   2   0  12  146.15    7.01
  -2   0 -13   -4.86    4.27
  -2   0 -13   -3.29    4.24
   2   0  13    0.98    3.75
   2   0  13   -1.08    4.50
  -2   0 -14   37.26    5.09
  -2   0 -14   30.38    4.96
   2   0  14   34.43    5.12
   2   0  14   33.87    4.56
  -2   0 -15   -4.04    4.37
  -2   0 -15   -0.78    4.79
   2   0  15    3.10    4.56
   2   0  15    1.60    4.08
  -2   0 -16   84.90    6.62
  -2   0 -16  103.28    6.81
   2   0  16   92.49    6.29
   2   0  16   96.89    6.42
  -2   0 -17   -6.26    4.83
  -2   0 -17   -1.53    5.12
   2   0  17   -5.41    4.76
   2   0  17   -1.47    4.86
  -2   0 -18   36.71    5.93
  -2   0 -18   44.44    6.39
   2   0  18   48.22    5.97
   2   0  18   59.56    6.23
  -2   0 -19   -2.80    5.51
  -2   0 -19   -9.98    6.10
  -2   0 -20   25.89    6.06
  -2   0 -20   14.51    7.50
   2   0  20   24.58    6.03
  -2   0 -21   -5.35    8.18
  -2   0 -21   -3.26    5.18
   2   0  21    4.37    5.84
   2   0  21    0.95    5.90
  -2   0 -22    8.57    8.67
   2   0  22    7.50    5.61
   2   0  22    7.43    6.62
  -2   0 -23   19.53    8.28
  -2   0 -23    1.14    6.59
   2   0  23   -0.23    5.38
   2   0  23   -5.51    6.62
   2   0  24    8.44    7.11
   2   0  24    2.90    6.32
  -2   0 -25   -7.34    7.82
  -2   0 -25   -2.64    6.59
   2   0  25  -12.10    5.61
   2   0  25    3.46    6.23
  -2   0 -26    0.20    6.91
  -2   0 -26  -12.23    7.69
   2   0  26    0.03    5.51
   2   0  26   -1.50    7.17
   2   2 -26   20.38    6.85
   2   2 -26   16.66    7.07
  -2  -2  26   17.02    6.26
  -2  -2  26   17.77    6.65
  -2   2  26   14.57    8.35
  -2   2  26   20.44    6.42
   2  -2 -26   13.76    8.22
   2  -2 -26   13.37    7.66
   2   2 -25   11.31    6.85
  -2  -2  25   10.17    7.01
  -2  -2  25   15.06    6.52
  -2   2  25    6.06    7.60
  -2   2  25   11.18    6.46
   2  -2 -25    3.33    8.09
   2  -2 -25   -2.38    6.94
   2   2 -24   -3.72    6.26
   2   2 -24   12.91    7.47
  -2  -2  24    0.23    6.03
  -2   2  24   -4.30    7.34
   2  -2 -24   13.99    8.12
   2  -2 -24  -14.31    7.66
   2   2 -23   -5.28    6.75
   2   2 -23    2.90    5.84
  -2  -2  23    0.42    5.84
  -2   2  23    3.23    6.49
  -2   2  23    4.17    5.71
   2  -2 -23    3.36    7.60
   2  -2 -23    4.66    7.27
   2   2 -22   -1.89    4.96
   2   2 -22    3.59    7.60
  -2  -2  22    0.33    5.84
  -2  -2  22   -0.78    4.63
  -2   2  22   -2.31    5.67
   2  -2 -22   -0.65    7.07
   2  -2 -22    0.07    6.94
   2   2 -21   15.26    5.35
   2   2 -21    6.85    6.42
  -2  -2  21    9.52    4.69
  -2  -2  21    6.59    5.71
  -2   2  21   11.25    7.11
  -2   2  21   14.48    5.64
   2  -2 -21    4.40    6.49
   2  -2 -21   17.51    7.73
   2   2 -20   -7.34    6.88
   2   2 -20   -6.91    5.28
  -2  -2  20    9.29    4.56
  -2  -2  20   -0.88    5.90
  -2   2  20    2.18    5.25
  -2   2  20    4.86    6.68
   2  -2 -20   -8.35    6.91
   2  -2 -20   -0.07    6.52
   2   2 -19   -0.62    6.29
  -2  -2  19   -4.50    4.21
  -2  -2  19   -4.43    5.54
  -2   2  19   11.70    6.75
   2   2 -18    1.92    6.00
  -2  -2  18   -5.71    3.98
  -2  -2  18    3.19    5.02
  -2   2  18    4.21    4.73
   2  -2 -18   -3.81    5.61
   2  -2 -18   -1.56    6.52
   2   2 -17   12.16    4.43
   2   2 -17    0.82    6.10
  -2  -2  17    7.89    4.27
  -2  -2  17    2.71    5.05
  -2   2  17   10.69    4.69
  -2   2  17    8.90    6.72
   2  -2 -17   -5.18    6.88
   2  -2 -17    9.06    5.38
   2   2 -16  135.30    6.75
   2   2 -16  122.13    8.02
  -2  -2  16  121.96    6.78
  -2  -2  16  127.57    7.63
  -2   2  16  120.40    8.31
  -2   2  16  127.41    6.72
   2  -2 -16  121.64    7.27
   2  -2 -16  111.63    8.48
   2   2 -15   29.11    6.16
   2   2 -15   25.01    4.53
  -2  -2  15   24.13    4.69
  -2  -2  15   26.28    5.12
  -2   2  15   24.06    5.93
  -2   2  15   26.96    4.63
   2  -2 -15   29.73    6.52
   2  -2 -15   27.65    4.96
   2   2 -14   31.30    6.16
   2   2 -14   45.71    4.60
  -2  -2  14   35.50    5.22
  -2  -2  14   46.46    4.96
  -2   2  14   33.74    4.92
  -2   2  14   37.72    5.90
   2  -2 -14   26.93    6.23
   2  -2 -14   39.35    5.54
   2   2 -13  178.85    7.50
   2   2 -13  167.35    8.77
  -2  -2  13  158.02    8.15
  -2  -2  13  168.58    7.27
  -2   2  13  164.38    7.47
  -2   2  13  150.23    7.69
   2  -2 -13  165.36    9.10
   2  -2 -13  156.52    7.27
   2   2 -12   55.26    6.13
   2   2 -12   60.84    4.86
  -2  -2  12   55.49    4.86
  -2   2  12   51.41    5.97
  -2   2  12   46.62    5.25
   2  -2 -12   40.85    6.42
   2  -2 -12   53.01    5.38
   2   2 -11  131.87    6.10
  -2  -2  11  133.50    6.39
  -2  -2  11  133.31    7.30
  -2   2  11  129.82    7.34
   2  -2 -11  139.76    8.31
   2   2 -10  629.87   19.66
  -2  -2  10  657.25   20.15
  -2  -2  10  631.17   18.94
  -2   2  10  653.02   19.59
  -2   2  10  641.28   19.72
   2  -2 -10  657.91   19.46
   2  -2 -10  637.04   20.21
   2   2  -9 5248.90  141.43
   2   2  -9 5372.79  145.44
  -2  -2   9 5327.15  143.77
  -2  -2   9 5509.72  149.02
  -2   2   9 5232.60  141.23
  -2   2   9 5333.67  144.26
   2  -2  -9 5516.24  148.73
   2   2  -8    2.51    3.23
   2   2  -8   -6.68    4.79
  -2  -2   8    1.04    4.53
  -2   2   8    6.19    3.98
   2  -2  -8    7.47    5.74
   2  -2  -8    8.74    3.98
   2   2  -7  357.64   11.64
  -2  -2   7  336.13   11.51
  -2  -2   7  323.96   11.05
  -2   2   7  352.10   12.29
  -2   2   7  369.05   12.32
   2  -2  -7  348.84   11.44
   2  -2  -7  343.62   12.65
   2   2  -6  268.51   11.08
   2   2  -6  287.71    9.91
  -2  -2   6  295.01   10.37
  -2   2   6  291.20   10.63
  -2   2   6  264.27    9.72
   2  -2  -6  292.47   10.27
   2  -2  -6  261.17   10.43
   2   2  -5  242.79   10.33
   2   2  -5  242.95    8.70
  -2  -2   5  249.76    9.45
  -2  -2   5  237.05    8.97
  -2   2   5  242.69    9.75
  -2   2   5  247.64    9.42
   2  -2  -5  235.19    9.78
   2  -2  -5  240.21    8.80
   2   2  -4  182.54    8.77
   2   2  -4  194.80    7.79
  -2  -2   4  186.52    7.89
  -2  -2   4  175.50    7.40
  -2   2   4  188.76    8.48
  -2   2   4  186.03    8.51
   2  -2  -4  178.04    7.60
   2  -2  -4  202.52    9.36
   2   2  -3  106.25    7.21
   2   2  -3  100.32    5.84
  -2  -2   3  104.98    7.63
  -2  -2   3  101.42    6.13
  -2   2   3   97.09    7.04
  -2   2   3   86.49    6.72
   2  -2  -3   99.73    6.65
   2  -2  -3   87.44    6.78
   2   2  -2  969.58   28.40
   2   2  -2  985.88   28.17
  -2  -2   2  986.21   28.43
  -2  -2   2  972.51   28.33
  -2   2   2  992.08   28.98
  -2   2   2  979.69   28.56
   2  -2  -2  962.41   28.27
   2  -2  -2  981.97   28.20
   2   2  -1  283.31   10.07
   2   2  -1  269.94   10.79
  -2  -2   1  258.04   10.01
  -2  -2   1  265.87   10.63
  -2   2   1  281.55   10.76
  -2   2   1  273.89   10.92
   2  -2  -1  272.55   10.07
   2  -2  -1  279.20   11.18
   2   2   0   51.18    6.13
   2   2   0   42.55    5.74
  -2  -2   0   43.52    5.64
  -2  -2   0   57.22    6.68
  -2   2   0   61.19    6.81
  -2   2   0   68.86    5.77
   2  -2   0   57.61    6.06
   2  -2   0   55.78    6.68
   2   2   1  231.96    9.32
   2   2   1  217.65    9.13
  -2  -2  -1  223.13    9.39
  -2  -2  -1  225.12    9.62
  -2   2  -1  216.77    9.10
  -2   2  -1  235.74   10.37
   2  -2   1  240.47   10.27
   2  -2   1  214.62    9.16
   2   2   2 2778.99   75.96
   2   2   2 2687.05   73.29
  -2  -2  -2 2797.89   76.45
  -2  -2  -2 2854.95   78.11
  -2   2  -2 2714.43   74.66
  -2   2  -2 2729.76   74.66
   2  -2   2 2759.10   75.80
   2  -2   2 2749.97   75.25
   2   2   3  915.46   26.67
   2   2   3  952.95   27.32
  -2  -2  -3  956.21   27.87
  -2  -2  -3  909.92   26.34
  -2   2  -3  937.96   27.91
  -2   2  -3  912.20   26.44
   2  -2   3  907.31   26.11
   2  -2   3  938.93   27.22
   2   2   4  410.78   13.04
   2   2   4  421.54   14.08
  -2  -2  -4  422.85   13.66
  -2  -2  -4  398.07   13.43
  -2   2  -4  409.81   13.30
  -2   2  -4  417.30   14.61
   2  -2   4  416.33   13.40
   2  -2   4  380.46   12.71
   2   2   5   10.86    5.28
   2   2   5   12.26    4.14
  -2  -2  -5   13.92    5.44
  -2  -2  -5   10.37    3.85
  -2   2  -5   13.69    5.80
  -2   2  -5   10.60    4.37
   2  -2   5   16.01    4.50
   2  -2   5   10.37    5.12
   2   2   6  142.11    7.82
   2   2   6  125.58    6.10
  -2  -2  -6  142.21    6.75
  -2  -2  -6  130.37    7.47
  -2   2  -6  132.30    6.29
  -2   2  -6  133.02    6.94
   2  -2   6  133.21    6.39
   2  -2   6  127.02    7.04
   2   2   7  381.44   12.16
   2   2   7  410.46   13.95
  -2  -2  -7  406.87   13.01
  -2   2  -7  391.55   13.40
  -2   2  -7  384.70   12.36
   2  -2   7  404.92   13.56
   2  -2   7  384.70   12.62
   2   2   8   90.93    5.28
   2   2   8   90.44    6.59
  -2  -2  -8   88.71    5.51
  -2   2  -8   86.30    6.68
   2  -2   8   82.65    5.84
   2   2   9 1913.08   52.72
  -2  -2  -9 1905.58   53.21
  -2  -2  -9 1860.26   51.45
  -2   2  -9 1976.00   54.45
  -2   2  -9 1891.56   52.95
   2  -2   9 1786.26   50.01
   2   2  10  519.02   16.89
  -2  -2 -10  536.95   16.56
  -2  -2 -10  535.98   17.44
  -2   2 -10  514.46   15.81
  -2   2 -10  536.95   17.34
   2  -2  10  508.59   15.58
   2  -2  10  549.02   17.74
   2   2  11  637.69   20.12
   2   2  11  643.56   19.30
  -2  -2 -11  649.10   20.60
  -2   2 -11  651.71   19.40
   2  -2  11  639.00   19.14
   2  -2  11  668.66   20.87
   2   2  12  352.10   13.04
   2   2  12  365.14   12.06
  -2  -2 -12  325.92   12.55
  -2  -2 -12  365.79   12.49
  -2   2 -12  353.73   13.14
  -2   2 -12  365.79   11.96
   2  -2  12  350.47   11.87
   2  -2  12  359.27   12.81
   2   2  13   88.35    7.24
   2   2  13   97.90    5.67
  -2  -2 -13  103.28    6.85
  -2  -2 -13  117.33    8.18
  -2   2 -13   96.34    5.38
  -2   2 -13   97.09    7.50
   2  -2  13  112.15    7.17
   2  -2  13  100.38    5.87
   2   2  14  129.30    6.55
   2   2  14  124.87    7.76
  -2  -2 -14  130.08    7.47
  -2  -2 -14  146.55    8.90
  -2   2 -14  118.83    7.99
  -2   2 -14  139.05    6.59
   2  -2  14  135.13    7.60
   2  -2  14  137.78    6.68
   2   2  15   47.01    5.09
   2   2  15   41.27    7.21
  -2  -2 -15   29.57    4.99
  -2  -2 -15   39.68    7.21
  -2   2 -15   35.47    6.72
  -2   2 -15   44.34    4.99
   2  -2  15   30.45    4.92
   2  -2  15   49.03    6.29
   2   2  16  182.37    8.02
   2   2  16  186.74   10.27
  -2  -2 -16  194.67    8.84
  -2  -2 -16  190.13   10.73
  -2   2 -16  186.12    8.15
  -2   2 -16  189.87   10.07
   2  -2  16  180.55    8.15
   2  -2  16  192.84    9.52
   2   2  17    0.52    4.53
   2   2  17    5.38    6.85
  -2  -2 -17   -0.13    6.98
  -2  -2 -17    6.00    5.25
  -2   2 -17   -0.98    4.17
  -2   2 -17    3.49    6.39
   2  -2  17    4.27    4.08
   2  -2  17    1.04    5.44
   2   2  18    4.96    5.12
   2   2  18    7.17    7.89
  -2  -2 -18   -2.02    6.68
  -2  -2 -18   13.04    5.61
  -2   2 -18   -2.12    6.10
   2  -2  18    5.51    5.38
   2   2  19    0.23    7.66
   2   2  19    9.62    5.02
  -2  -2 -19   12.19    6.72
  -2   2 -19    7.40    4.50
  -2   2 -19    8.97    7.11
   2  -2  19    8.25    4.66
   2  -2  19    8.97    5.71
   2   2  20   26.18    5.61
   2   2  20   21.45    7.56
  -2  -2 -20   14.90    6.88
  -2  -2 -20   15.91    6.94
  -2   2 -20   16.14    7.73
  -2   2 -20   25.10    4.96
   2  -2  20   17.34    5.97
   2  -2  20   15.75    5.67
   2   2  21   11.83    7.01
   2   2  21    9.75    5.67
  -2  -2 -21    5.44    7.04
  -2  -2 -21    4.08    6.55
  -2   2 -21   -0.95    4.83
  -2   2 -21    6.91    7.40
   2  -2  21   -2.87    5.25
   2  -2  21    4.76    5.80
   2   2  22   -5.31    6.85
   2   2  22    7.76    5.57
  -2  -2 -22   -3.29    7.21
  -2  -2 -22    1.47    7.40
  -2   2 -22    1.63    5.61
  -2   2 -22   20.67    7.82
   2  -2  22    6.42    6.26
   2  -2  22  -11.15    5.28
   2   2  23    5.77    6.49
  -2  -2 -23   -9.13    8.02
  -2   2 -23   -2.35    5.80
  -2   2 -23    1.04    7.43
   2  -2  23    8.51    5.18
   2  -2  23   -1.60    6.19
   2   2  24    9.45    5.93
  -2  -2 -24    0.75    7.76
  -2  -2 -24   -3.98    7.73
  -2   2 -24    3.72    6.32
  -2   2 -24    7.27    7.04
   2  -2  24    5.64    6.88
   2  -2  24   -0.03    6.23
   2   2  25   -1.50    5.67
   2   2  25   -1.08    7.99
  -2  -2 -25    7.99    7.89
  -2  -2 -25  -12.62    7.37
  -2   2 -25   -6.10    6.55
  -2   2 -25    4.73    6.26
   2  -2  25   -7.34    6.55
   2  -2  25   -3.33    5.67
   2   2  26    3.49    8.22
   2   2  26   -3.81    6.16
  -2  -2 -26    9.36    7.66
  -2  -2 -26    0.49    8.44
  -2   2 -26   -3.33    6.72
  -2   2 -26   -8.57    7.47
   2  -2  26    5.71    6.19
   2  -2  26    0.65    6.65
   2   4 -24    4.34    6.72
   2   4 -24   11.57    8.15
  -2  -4  24    3.19    5.15
  -2  -4  24    0.03    6.49
  -2   4  24    4.47    8.38
  -2   4  24    2.41    6.32
   2  -4 -24   -9.78    6.98
   2  -4 -24    9.98    8.38
   2   4 -23   -0.10    8.02
  -2  -4  23    7.86    5.90
  -2  -4  23    6.88    6.39
  -2   4  23    0.78    7.76
  -2   4  23   -5.74    6.23
   2  -4 -23    2.64    6.78
   2  -4 -23   -4.69    8.97
   2   4 -22   -4.30    9.26
   2   4 -22   -2.67    5.48
  -2  -4  22   10.11    6.03
  -2   4  22    9.91    6.52
  -2   4  22    7.56    9.85
   2  -4 -22    7.04    8.28
   2  -4 -22    8.48    8.25
   2   4 -21   45.38    5.93
   2   4 -21   47.14    9.72
  -2  -4  21   53.76    7.21
  -2   4  21   40.30    7.04
  -2   4  21   44.86    9.65
   2  -4 -21   45.58    9.03
   2  -4 -21   44.18    7.82
   2   4 -20  158.05    8.28
   2   4 -20  160.34   12.62
  -2  -4  20  167.02    9.58
  -2  -4  20  165.06    8.22
  -2   4  20  141.52   12.91
  -2   4  20  159.85    8.97
   2  -4 -20  162.52    9.49
   2  -4 -20  129.56   11.80
   2   4 -19  222.21    9.94
   2   4 -19  225.18   14.18
  -2  -4  19  254.46   11.54
  -2  -4  19  227.27    9.52
  -2   4  19  229.22   10.04
   2  -4 -19  253.74   11.25
   2  -4 -19  210.18   13.04
   2   4 -18    6.29    5.02
   2   4 -18   -6.32    9.26
  -2  -4  18   -2.02    6.75
  -2  -4  18   -2.38    4.63
  -2   4  18    7.01    8.22
  -2   4  18    4.04    5.57
   2  -4 -18   -1.08    6.13
   2  -4 -18  -21.58    8.25
   2   4 -17   80.36   10.56
  -2  -4  17   94.22    6.98
  -2   4  17   77.33   10.43
  -2   4  17   77.56    7.24
   2  -4 -17   85.45    7.37
   2  -4 -17   82.58   10.60
   2   4 -16    3.03    4.53
  -2  -4  16    1.01    5.97
  -2  -4  16    4.17    5.18
  -2   4  16   -2.28    8.44
  -2   4  16    1.27    5.87
   2   4 -15   21.78    9.45
  -2  -4  15    8.67    6.00
  -2   4  15   27.45    5.64
   2  -4 -15   19.40    8.25
   2  -4 -15   14.77    5.38
   2   4 -14   15.94    9.26
   2   4 -14   12.81    4.79
  -2  -4  14    7.53    5.09
  -2  -4  14   22.46    6.19
  -2   4  14   15.75    5.44
  -2   4  14    4.56    8.22
   2  -4 -14   13.04    5.12
   2  -4 -14   20.67    7.86
   2   4 -13   31.43    8.80
   2   4 -13   32.73    4.99
  -2  -4  13   46.39    6.62
  -2  -4  13   30.38    5.61
  -2   4  13   40.43    8.54
  -2   4  13   36.58    5.84
   2  -4 -13   35.14    5.38
   2  -4 -13   31.07    8.12
   2   4 -12   15.06    8.18
   2   4 -12   14.21    4.50
  -2  -4  12   19.10    6.75
  -2  -4  12   12.23    5.64
  -2   4  12   11.74    6.85
  -2   4  12   13.59    5.71
   2  -4 -12   16.63    5.12
   2  -4 -12   19.33    7.34
   2   4 -11   32.96    5.22
   2   4 -11   34.43    8.28
  -2  -4  11   44.60    6.91
  -2  -4  11   34.33    5.41
  -2   4  11   28.17    5.80
  -2   4  11   30.35    7.40
   2  -4 -11   30.52    5.35
   2  -4 -11   27.71    7.43
   2   4 -10   69.21    5.97
   2   4 -10   63.38    8.51
  -2  -4  10   66.93    6.26
  -2  -4  10   67.23    6.98
  -2   4  10   64.45    8.18
  -2   4  10   75.93    7.01
   2  -4 -10   76.81    8.31
   2  -4 -10   66.67    5.93
   2   4  -9   84.47    8.48
   2   4  -9   90.37    6.36
  -2  -4   9   95.03    7.04
  -2  -4   9   88.12    7.60
  -2   4   9   75.25    7.30
  -2   4   9   78.67    6.94
   2  -4  -9   80.33    6.55
   2  -4  -9   75.70    8.28
   2   4  -8   10.40    4.40
   2   4  -8    3.26    6.72
  -2  -4   8   -0.39    5.77
  -2  -4   8    3.81    5.25
  -2   4   8    1.96    6.68
  -2   4   8    6.98    5.54
   2  -4  -8   14.67    7.07
   2  -4  -8   -2.48    4.60
   2   4  -7   27.78    5.02
   2   4  -7   20.96    6.81
  -2  -4   7   14.90    5.38
  -2   4   7   22.82    6.75
  -2   4   7   16.01    6.26
   2  -4  -7   19.72    5.25
   2  -4  -7   23.41    7.34
   2   4  -6   29.77    5.38
   2   4  -6   11.74    6.94
  -2  -4   6   21.71    6.16
  -2  -4   6   31.79    5.54
  -2   4   6   22.72    6.85
   2  -4  -6   22.14    7.40
   2   4  -5  241.25    9.85
  -2  -4   5  237.73   11.57
  -2  -4   5  246.73   11.02
  -2   4   5  250.12   11.70
   2  -4  -5  244.45   11.74
  -2  -4   4   64.55    7.76
  -2  -4   4   61.88    6.81
  -2   4   4   73.26    7.27
  -2   4   4   53.70    7.04
   2  -4  -4   50.60    7.76
   2  -4  -4   55.03    6.81
   2   4  -3   33.55    7.53
  -2  -4   3   37.49    6.00
  -2  -4   3   38.14    7.01
  -2   4   3   37.46    6.42
  -2   4   3   35.54    6.68
   2  -4  -3   36.55    7.04
   2  -4  -3   46.13    6.52
   2   4  -2  161.22    9.23
  -2  -4   2  171.26    9.49
  -2  -4   2  171.62    9.13
  -2   4   2  177.75    9.85
  -2   4   2  164.87    8.84
   2  -4  -2  156.59    8.87
   2  -4  -2  154.08    9.88
   2   4  -1  100.90    7.76
  -2  -4   1  102.86    8.15
  -2  -4   1   94.94    7.47
  -2   4   1  101.23    8.22
  -2   4   1   94.09    7.11
   2  -4  -1  109.84    8.54
   2  -4  -1   94.45    7.73
   2   4   0  600.85   19.72
  -2  -4   0  595.31   19.63
  -2  -4   0  640.95   21.13
  -2   4   0  589.12   19.17
  -2   4   0  567.27   19.20
   2  -4   0  586.83   19.76
   2  -4   0  572.82   19.04
   2   4   1  513.48   17.67
  -2  -4  -1  503.70   17.18
  -2  -4  -1  524.56   18.35
  -2   4  -1  491.31   16.69
  -2   4  -1  493.59   17.41
   2  -4   1  497.83   17.57
   2  -4   1  494.57   16.95
   2   4   2 1800.93   51.05
  -2  -4  -2 1912.75   54.80
  -2  -4  -2 1788.54   50.79
  -2   4  -2 1801.58   51.90
  -2   4  -2 1823.10   51.58
   2  -4   2 1820.16   52.03
   2  -4   2 1722.36   49.10
  -2  -4  -3  112.61    8.64
  -2  -4  -3  113.36    7.92
  -2   4  -3  113.49    8.61
  -2   4  -3   92.46    7.34
   2  -4   3  120.63    8.12
   2  -4   3  132.33    8.93
   2   4   4   13.40    6.32
  -2  -4  -4   16.07    6.49
  -2  -4  -4    9.10    5.71
  -2   4  -4    4.73    6.98
  -2   4  -4   12.52    5.57
   2  -4   4   24.09    6.81
   2   4   5  211.55   10.60
  -2  -4  -5  192.51    9.45
  -2  -4  -5  199.98   10.63
  -2   4  -5  201.09    9.32
   2  -4   5  204.22    9.29
   2   4   6   69.87    6.49
   2   4   6   83.46    8.22
  -2  -4  -6   70.91    7.86
  -2   4  -6   96.66    6.55
   2  -4   6   67.75    6.42
   2  -4   6   75.05    8.25
   2   4   7   12.42    6.81
   2   4   7    9.78    5.54
  -2  -4  -7   11.83    6.72
  -2   4  -7   10.66    5.09
  -2   4  -7    8.77    6.81
   2  -4   7    4.69    5.28
   2  -4   7   11.74    5.84
   2   4   8   39.74    6.03
   2   4   8   52.03    7.82
  -2  -4  -8   42.68    5.48
  -2  -4  -8   53.43    7.50
  -2   4  -8   43.91    5.61
  -2   4  -8   41.01    7.56
   2  -4   8   46.39    5.97
   2  -4   8   41.63    6.49
   2   4   9   -6.75    7.73
   2   4   9    4.69    5.09
  -2  -4  -9   -0.23    5.28
  -2  -4  -9    0.59    6.42
  -2   4  -9    8.57    4.53
  -2   4  -9    4.56    7.27
   2  -4   9    1.04    5.64
   2  -4   9    4.14    4.92
   2   4  10   -0.68    4.73
   2   4  10   12.91    7.17
  -2  -4 -10    2.97    6.55
  -2  -4 -10    1.34    4.92
  -2   4 -10   -0.46    4.24
  -2   4 -10   12.68    7.92
   2  -4  10    8.87    5.61
   2  -4  10    4.08    4.73
   2   4  11   21.48    5.44
   2   4  11   13.82    7.43
  -2  -4 -11   14.31    5.44
  -2  -4 -11   29.93    7.69
  -2   4 -11   20.73    8.09
  -2   4 -11   14.18    4.86
   2  -4  11   16.79    5.93
   2  -4  11   18.91    5.67
   2   4  12   60.48    6.06
   2   4  12   42.55    8.74
  -2  -4 -12   56.14    5.87
  -2  -4 -12   69.41    8.70
  -2   4 -12   72.38    9.94
  -2   4 -12   56.73    5.71
   2  -4  12   52.07    6.68
   2  -4  12   46.72    5.84
   2   4  13   16.30    7.92
   2   4  13   19.33    5.28
  -2  -4 -13   24.71    5.97
  -2  -4 -13   23.18    8.02
  -2   4 -13   35.67    9.65
  -2   4 -13   20.31    4.69
   2  -4  13   18.81    6.23
   2  -4  13   18.75    5.31
   2   4  14   79.03    9.91
   2   4  14   89.75    6.78
  -2  -4 -14   76.78    6.88
  -2   4 -14   79.42    6.10
  -2   4 -14   79.94   10.76
   2  -4  14   81.77    6.49
   2  -4  14   68.82    7.27
   2   4  15    3.78    4.99
   2   4  15    2.02    8.67
  -2  -4 -15    0.07    5.09
  -2  -4 -15   15.00    8.22
  -2   4 -15   -4.40    9.72
   2  -4  15    8.09    5.93
   2   4  16   -5.71    5.22
  -2  -4 -16   -3.75    6.10
  -2  -4 -16   -5.77    7.60
  -2   4 -16    4.99    4.43
   2  -4  16    6.46    5.09
   2   4  17    6.78    5.18
   2   4  17    5.41    9.49
  -2  -4 -17   -2.90    8.12
  -2  -4 -17   10.33    6.36
  -2   4 -17   -3.39    9.55
  -2   4 -17    8.41    5.09
   2  -4  17    3.46    6.68
   2  -4  17    6.00    5.54
   2   4  18  -12.94    8.31
   2   4  18    8.90    5.35
  -2  -4 -18   11.70    6.72
  -2  -4 -18   17.80    7.43
  -2   4 -18    4.60    9.85
   2  -4  18   12.13    6.13
   2   4  19   32.21    9.62
   2   4  19   35.34    5.67
  -2  -4 -19   17.87    8.38
  -2  -4 -19   32.44    6.62
  -2   4 -19   33.71   10.63
  -2   4 -19   56.17    6.49
   2  -4  19   46.03    6.16
   2  -4  19   37.56    6.49
   2   4  20  198.15    9.39
   2   4  20  167.02   12.78
  -2  -4 -20  183.74   10.04
  -2   4 -20  202.00    9.49
  -2   4 -20  181.46   13.20
   2  -4  20  189.35   10.33
   2  -4  20  206.14    9.45
   2   4  21   32.21    8.61
  -2  -4 -21   33.42    8.09
  -2   4 -21   25.63   10.30
  -2   4 -21   37.43    5.93
   2  -4  21   22.66    7.21
   2  -4  21   39.87    5.77
   2   4  22   17.83    6.42
   2   4  22  -11.38    8.54
  -2  -4 -22   17.54    8.15
  -2  -4 -22    2.22    7.56
  -2   4 -22    5.05    5.77
  -2   4 -22   -5.54    9.03
   2  -4  22    9.29    5.57
   2  -4  22    7.30    6.26
   2   4  23  -12.88    9.32
   2   4  23   -5.12    5.87
  -2  -4 -23   -4.96    6.91
  -2  -4 -23  -11.80    8.25
  -2   4 -23   -8.35    7.99
  -2   4 -23   -4.01    6.52
   2  -4  23   -6.62    5.12
   2  -4  23   -0.95    5.22
   2   4  24   -2.58    8.02
   2   4  24   -9.36    5.71
  -2  -4 -24   -4.08    7.82
  -2  -4 -24    7.14    8.48
  -2   4 -24   -5.67    6.39
  -2   4 -24   -0.49    7.86
   2  -4  24    5.38    5.54
   2  -4  24   -7.53    6.19
   2   6 -21   13.69    7.47
   2   6 -21    0.03    6.23
  -2  -6  21    0.62    6.26
  -2   6  21    1.17    6.32
  -2   6  21   -6.68    8.64
   2  -6 -21    8.22    6.52
   2  -6 -21    2.90    7.76
   2   6 -20   16.11    7.34
  -2  -6  20    3.75    6.10
  -2  -6  20    6.62    5.61
  -2   6  20    3.26    7.76
  -2   6  20    8.87    6.46
   2  -6 -20    7.69    6.42
   2  -6 -20   -4.30    7.82
   2   6 -19    3.98    7.07
   2   6 -19   -6.03    6.29
  -2  -6  19   -6.52    5.74
  -2  -6  19   -6.72    5.77
  -2   6  19   18.65    8.15
  -2   6  19   -0.55    6.42
   2  -6 -19    4.34    6.85
   2  -6 -19   -4.27    8.15
   2   6 -18    7.01    7.79
   2   6 -18   -7.34    5.64
  -2  -6  18    0.88    5.77
   2  -6 -18   -4.27    8.74
   2   6 -17    8.54    5.28
   2   6 -17   14.83    7.17
  -2  -6  17   10.86    6.75
  -2   6  17    6.59    6.62
  -2   6  17    9.13    8.22
   2  -6 -17    0.20    8.35
   2  -6 -17   -7.14    5.71
   2   6 -16    2.77    5.02
   2   6 -16    5.87    7.53
  -2  -6  16    1.27    6.49
  -2  -6  16    1.56    5.80
  -2   6  16    2.84    6.29
  -2   6  16    7.40    7.89
   2  -6 -16    0.36    7.79
   2  -6 -16   11.18    6.19
   2   6 -15   18.88    7.99
   2   6 -15    4.30    5.57
  -2  -6  15   13.46    6.75
  -2  -6  15    7.27    6.00
  -2   6  15   13.17    6.10
  -2   6  15   22.59    8.35
   2  -6 -15   -5.02    7.43
   2  -6 -15   10.69    5.97
   2   6 -14    7.73    8.15
   2   6 -14   13.82    5.71
  -2  -6  14   19.10    6.81
  -2  -6  14   16.14    6.06
  -2   6  14   24.65    6.85
   2  -6 -14   22.56    6.39
   2  -6 -14    5.84    8.93
   2   6 -13   -3.26    7.50
   2   6 -13   -5.80    5.48
  -2  -6  13    4.11    5.90
  -2  -6  13   12.36    6.65
  -2   6  13    0.42    8.22
  -2   6  13    1.66    6.10
   2  -6 -13    1.79    5.87
   2   6 -12    9.91    8.15
  -2  -6  12    6.88    6.06
  -2   6  12   20.93    9.13
  -2   6  12    5.51    6.23
   2  -6 -12   20.21    6.42
   2  -6 -12   18.58    8.12
   2   6 -11   -4.96    8.02
   2   6 -11   10.27    5.64
  -2  -6  11   -7.50    6.23
  -2  -6  11   -0.55    5.74
  -2   6  11   -1.43    8.80
   2  -6 -11    0.85    7.99
   2   6 -10    2.58    5.71
  -2  -6  10    5.61    6.29
  -2  -6  10   15.75    6.39
  -2   6  10   -4.04    6.16
   2  -6 -10   -3.52    6.59
   2   6  -9    8.74    5.80
   2   6  -9    3.98    7.79
  -2  -6   9    4.37    6.46
  -2  -6   9   13.27    6.65
  -2   6   9    8.05    5.90
   2  -6  -9    6.68    6.19
   2   6  -8   98.00   10.04
  -2  -6   8   75.73    8.31
  -2   6   8   86.79   10.11
  -2   6   8   92.30    8.25
   2  -6  -8   83.20    7.56
   2  -6  -8   99.21   10.50
   2   6  -7   93.80    8.67
   2   6  -7   61.78    8.90
  -2  -6   7   63.77    7.53
  -2   6   7   92.56    9.45
  -2   6   7   82.94    8.44
   2  -6  -7   77.23    8.18
   2  -6  -7   78.96   10.27
   2   6  -6  135.20    8.64
   2   6  -6  121.64    9.91
  -2  -6   6  153.91   10.56
  -2  -6   6  145.60   10.92
  -2   6   6  123.46   10.50
  -2   6   6  152.12    9.85
   2  -6  -6  141.04   11.22
   2  -6  -6  146.74   10.33
   2   6  -5    9.94    6.10
   2   6  -5    9.72    7.82
  -2  -6   5   -1.79    7.82
  -2  -6   5    1.50    7.34
  -2   6   5    0.82    7.63
  -2   6   5    6.16    7.14
   2  -6  -5   -1.30    7.17
   2  -6  -5   -4.50    8.28
   2   6  -4   11.80    7.07
   2   6  -4    8.77    8.22
  -2  -6   4    5.09    8.05
  -2  -6   4   11.54    7.50
  -2   6   4   24.35    8.22
  -2   6   4   15.52    7.24
   2  -6  -4    9.72    7.63
   2  -6  -4   10.89    8.28
   2   6  -3   52.88    8.18
   2   6  -3   65.11    7.79
  -2  -6   3   64.06    8.61
  -2  -6   3   80.04    9.00
  -2   6   3   64.26    9.03
  -2   6   3   55.33    8.22
   2  -6  -3   66.67    8.41
   2  -6  -3   68.04    9.42
   2   6  -2   60.70    8.35
   2   6  -2   56.40    7.76
  -2  -6   2   69.57    9.06
  -2  -6   2   51.51    8.44
  -2   6   2   69.15    8.38
  -2   6   2   63.80    8.48
   2  -6  -2   69.90    8.02
   2  -6  -2   53.79    8.64
   2   6  -1    2.31    6.13
   2   6  -1    0.72    7.50
  -2  -6   1    2.93    7.40
  -2  -6   1   -4.53    7.56
  -2   6   1    2.87    7.76
  -2   6   1   -4.76    7.43
   2  -6  -1    2.84    7.63
   2  -6  -1    2.87    7.60
   2   6   0   94.02    8.97
   2   6   0  105.56    9.39
  -2  -6   0   89.17    9.49
  -2  -6   0   90.34    9.42
  -2   6   0   82.03    9.13
  -2   6   0   81.57    8.90
   2  -6   0   81.80    9.36
   2  -6   0   86.46    9.72
   2   6   1   17.93    7.24
   2   6   1   -4.79    6.68
  -2  -6  -1    9.10    7.40
  -2  -6  -1   -0.68    7.99
  -2   6  -1    1.99    6.91
  -2   6  -1    5.51    8.09
   2  -6   1    0.65    7.43
   2  -6   1  -10.11    7.27
   2   6   2   40.30    8.54
   2   6   2   46.43    7.79
  -2  -6  -2   48.61    8.90
  -2  -6  -2   42.02    7.43
  -2   6  -2   50.14    8.38
  -2   6  -2   41.80    7.69
   2  -6   2   46.82    8.70
   2  -6   2   43.69    8.25
   2   6   3   42.71    8.41
   2   6   3   31.56    7.53
  -2  -6  -3   40.75    7.99
  -2  -6  -3   33.29    8.80
  -2   6  -3   53.60    7.66
  -2   6  -3   43.69    8.48
   2  -6   3   38.60    8.15
   2  -6   3   28.33    8.09
   2   6   4    9.55    6.78
   2   6   4   11.51    7.69
  -2  -6  -4   11.41    7.47
  -2  -6  -4    8.41    8.25
  -2   6  -4   18.35    6.42
  -2   6  -4   21.39    7.86
   2  -6   4    8.61    7.47
   2  -6   4   10.17    8.02
   2   6   5   14.70    7.99
   2   6   5   32.15    7.24
  -2  -6  -5   27.58    7.56
  -2  -6  -5   36.25    9.13
  -2   6  -5   37.33    8.67
  -2   6  -5   33.19    7.11
   2  -6   5   20.31    6.68
   2   6   6    0.68    8.15
   2   6   6    9.91    6.65
  -2  -6  -6    1.60    7.34
  -2  -6  -6   19.66    9.23
  -2   6  -6   18.71    6.13
  -2   6  -6   18.16    8.38
   2  -6   6   14.64    7.21
   2  -6   6    7.82    6.49
   2   6   7   69.90    7.43
   2   6   7   65.17   10.17
  -2  -6  -7   75.86    8.09
  -2   6  -7   74.46    7.53
  -2   6  -7   58.94    9.10
   2  -6   7   60.18    7.60
   2  -6   7   70.94    8.28
   2   6   8   -1.76    5.67
  -2  -6  -8    9.16    6.39
  -2   6  -8   10.50    5.90
  -2   6  -8    2.77    7.89
   2  -6   8   11.25    6.81
   2  -6   8    3.13    6.52
   2   6   9   11.54    8.15
   2   6   9   -5.22    5.77
  -2  -6  -9   -0.95    7.60
  -2  -6  -9    8.25    6.13
  -2   6  -9   12.98    8.80
   2  -6   9   12.78    7.01
   2   6  10   -8.31    7.95
  -2  -6 -10   -1.17    7.47
  -2  -6 -10   -3.42    5.90
   2  -6  10  -10.53    5.71
   2   6  11   44.21    6.52
  -2  -6 -11   38.93    8.12
  -2   6 -11   33.71    8.67
  -2   6 -11   35.63    6.32
   2  -6  11   40.04    7.43
   2  -6  11   32.67    6.81
   2   6  12   37.23    9.65
   2   6  12   44.44    6.39
  -2  -6 -12   55.91    7.63
  -2  -6 -12   56.76    8.80
  -2   6 -12   55.55    9.55
   2  -6  12   68.24    7.34
   2  -6  12   55.88    7.86
   2   6  13   14.90    6.23
   2   6  13   -2.35    8.97
  -2  -6 -13   14.67    7.99
  -2  -6 -13    9.32    6.19
  -2   6 -13    1.92    5.64
  -2   6 -13   14.38    8.38
   2  -6  13   10.17    6.78
   2  -6  13    3.26    6.49
   2   6  14   -2.54    7.86
   2   6  14  -10.27    5.93
  -2  -6 -14    2.67    6.42
  -2  -6 -14   -3.72    6.68
  -2   6 -14    1.30    5.44
  -2   6 -14   -3.33    8.12
   2  -6  14    9.72    6.19
   2   6  15    3.26    6.13
   2   6  15    4.08    7.63
  -2  -6 -15    4.04    5.44
  -2  -6 -15   -9.42    7.37
  -2   6 -15   12.26    8.38
  -2   6 -15    3.94    5.48
   2  -6  15    0.23    6.32
   2  -6  15    4.34    6.55
   2   6  16   14.64    6.32
   2   6  16   19.82    7.86
  -2  -6 -16   28.14    8.28
  -2  -6 -16   23.21    6.26
  -2   6 -16   21.81    8.64
  -2   6 -16   21.84    5.90
   2  -6  16   15.75    5.77
   2  -6  16    8.15    6.52
   2   6  17    1.50    7.76
  -2  -6 -17    2.18    6.03
  -2   6 -17    0.88    5.09
  -2   6 -17    0.59    7.63
   2  -6  17    3.59    6.88
   2  -6  17    3.55    6.23
   2   6  18   -1.76    7.79
   2   6  18   -3.94    6.00
  -2  -6 -18    5.77    7.66
  -2   6 -18    9.85    8.05
   2  -6  18    9.13    6.68
   2  -6  18   -1.04    5.64
   2   6  19   -0.75    5.87
  -2  -6 -19   -6.10    7.92
  -2  -6 -19  -14.02    7.43
  -2   6 -19   -1.21    5.74
  -2   6 -19   11.74    7.30
   2  -6  19   -4.01    5.22
   2  -6  19  -10.04    5.87
   2   6  20   -0.16    8.48
   2   6  20   -2.15    6.13
  -2  -6 -20    0.82    7.89
  -2  -6 -20    4.27    6.72
  -2   6 -20  -13.79    7.34
  -2   6 -20    1.70    6.75
   2  -6  20    5.25    5.51
   2  -6  20    0.88    5.84
   2   6  21   -2.61    8.51
  -2  -6 -21   -1.79    7.50
  -2  -6 -21   -0.75    8.57
  -2   6 -21   -0.55    7.07
   2  -6  21    0.68    5.35
   2  -6  21  -11.08    6.85
   2   8 -15   32.83    8.02
   2   8 -15   45.58    6.52
  -2  -8  15   46.07    7.95
  -2  -8  15   39.19    6.72
  -2   8  15   45.38    6.98
  -2   8  15   43.69    9.10
   2  -8 -15   35.41    9.78
   2  -8 -15   40.39    7.07
   2   8 -14    1.70    7.66
  -2  -8  14   14.25    6.59
  -2  -8  14   10.79    7.34
  -2   8  14    9.85    6.42
  -2   8  14    7.82    8.44
   2  -8 -14   29.05    9.45
   2  -8 -14   13.24    6.85
   2   8 -13    3.26    7.11
   2   8 -13    1.70    6.29
  -2  -8  13    2.61    6.46
  -2   8  13   13.86    6.59
  -2   8  13    1.21    7.43
   2  -8 -13    4.27    6.55
   2  -8 -13   17.77    9.19
   2   8 -12   20.73    7.40
   2   8 -12    4.69    6.36
  -2  -8  12    6.59    7.56
  -2  -8  12   15.52    7.56
  -2   8  12    4.99    6.91
  -2   8  12    8.38    8.25
   2  -8 -12   11.67    6.55
   2  -8 -12   22.20    8.67
   2   8 -11    7.79    7.40
   2   8 -11    0.55    5.90
  -2  -8  11    3.72    6.85
  -2   8  11   -7.82    6.85
   2  -8 -11    0.16    6.78
   2   8 -10   10.27    5.84
  -2  -8  10    3.13    6.65
  -2  -8  10   -3.16    6.94
  -2   8  10  -11.87    7.92
   2  -8 -10    5.74    9.13
   2   8  -9   14.08    5.90
   2   8  -9    4.79    8.41
  -2  -8   9    6.62    6.23
  -2   8   9    8.84    7.53
  -2   8   9   18.45    7.43
   2  -8  -9    1.40    5.90
   2  -8  -9   11.80    8.35
   2   8  -8   -2.74    7.95
   2   8  -8    5.48    5.31
  -2  -8   8   -0.98    6.68
  -2   8   8    3.36    7.17
  -2   8   8   -5.25    7.04
   2  -8  -8    1.63    8.09
   2  -8  -8   -6.72    7.04
   2   8  -7    2.25    5.67
   2   8  -7    5.67    8.09
  -2  -8   7    0.98    6.59
  -2  -8   7    6.23    6.75
  -2   8   7   21.16    8.09
  -2   8   7    2.35    7.40
   2  -8  -7   15.16    7.56
   2  -8  -7    1.37    8.05
   2   8  -6    5.74    5.80
   2   8  -6  -10.60    8.05
  -2  -8   6   15.29    6.65
  -2  -8   6    3.75    6.75
  -2   8   6    9.23    7.89
  -2   8   6   -0.95    7.82
   2  -8  -6   20.08    8.41
   2  -8  -6    3.33    8.02
   2   8  -5    4.34    7.11
   2   8  -5    3.59    6.36
  -2  -8   5    3.98    5.90
  -2  -8   5    3.62    8.15
  -2   8   5    5.31    7.82
  -2   8   5    6.32    8.74
   2  -8  -5    4.99    8.57
   2  -8  -5   -0.55    7.40
   2   8  -4   35.44    6.59
   2   8  -4   36.09    7.69
  -2  -8   4   27.26    7.17
  -2  -8   4   35.05    9.26
  -2   8   4   41.18    9.36
  -2   8   4   32.18    8.12
   2  -8  -4   23.31    9.75
   2  -8  -4   38.01    7.66
   2   8  -3   -1.96    7.11
   2   8  -3   -8.77    6.23
  -2  -8   3    3.29    8.77
  -2  -8   3   -5.77    7.07
  -2   8   3    4.24    7.47
  -2   8   3   10.20    7.76
   2  -8  -3    6.36    7.63
   2  -8  -3    0.33    8.18
   2   8  -2   -7.69    6.65
   2   8  -2    0.52    6.85
  -2  -8   2   -9.00    8.64
  -2  -8   2    3.03    6.72
  -2   8   2  -16.07    7.99
  -2   8   2   -6.59    7.34
   2  -8  -2    1.66    7.34
   2   8  -1   -3.19    7.07
   2   8  -1   -1.63    7.43
  -2  -8   1    3.62    8.41
  -2  -8   1    5.05    7.27
  -2   8   1    2.67    7.37
  -2   8   1    0.33    6.81
   2  -8  -1   -0.20    6.26
   2   8   0   -0.23    6.65
   2   8   0   -6.78    6.59
  -2  -8   0   -0.39    6.55
  -2  -8   0   -5.18    8.05
  -2   8   0    7.86    7.47
  -2   8   0   10.99    7.30
   2  -8   0  -12.23    7.17
   2   8   1    4.79    6.91
   2   8   1   16.30    7.40
  -2  -8  -1   -5.02    8.02
  -2  -8  -1    8.77    6.23
  -2   8  -1   18.00    7.76
  -2   8  -1    4.21    7.04
   2  -8   1   16.76    7.69
   2   8   2   50.96    7.99
   2   8   2   50.40    8.97
  -2  -8  -2   62.37    8.28
  -2  -8  -2   47.21    9.00
  -2   8  -2   55.36    8.44
  -2   8  -2   47.44    7.40
   2  -8   2   46.91    7.82
   2   8   3   22.10    8.38
   2   8   3   19.92    7.34
  -2  -8  -3    7.95    7.82
  -2  -8  -3   31.92    7.69
  -2   8  -3    3.91    7.24
  -2   8  -3   13.04    7.14
   2  -8   3   -1.21    9.36
   2  -8   3   19.20    7.60
   2   8   4   17.34    8.05
   2   8   4   27.78    7.17
  -2  -8  -4   25.01    8.57
  -2  -8  -4   23.11    7.76
  -2   8  -4   33.68    7.07
  -2   8  -4   29.11    7.92
   2  -8   4   22.82    8.74
   2  -8   4   31.10    7.34
   2   8   5    7.79    8.97
   2   8   5    9.45    7.24
  -2  -8  -5   10.24    8.35
  -2  -8  -5   -8.28    7.76
  -2   8  -5   -5.35    7.69
  -2   8  -5    1.27    6.03
   2  -8   5    2.25    6.85
   2  -8   5  -13.14    7.01
   2   8   6   16.50    6.91
   2   8   6   -6.03    8.35
  -2  -8  -6    4.92    7.37
  -2  -8  -6   -0.59    7.99
  -2   8  -6    8.90    7.79
  -2   8  -6   -3.23    5.44
   2  -8   6    5.02    6.23
   2  -8   6    1.04    6.72
   2   8   7    7.47    8.51
   2   8   7    2.90    6.78
  -2  -8  -7    8.38    8.35
  -2  -8  -7    9.78    7.11
  -2   8  -7    6.62    7.69
  -2   8  -7    4.43    6.06
   2  -8   7    7.53    5.97
   2  -8   7    2.90    7.01
   2   8   8   -5.74    7.73
   2   8   8   -3.59    6.68
  -2  -8  -8    3.49    6.52
  -2   8  -8   -4.21    5.54
  -2   8  -8    2.90    7.73
   2  -8   8    0.13    5.80
   2  -8   8    9.16    6.98
   2   8   9    7.04    7.86
  -2  -8  -9   -2.25    9.03
  -2  -8  -9    0.55    6.36
  -2   8  -9   13.37    8.44
  -2   8  -9    8.25    5.84
   2  -8   9    1.11    6.65
   2  -8   9   -0.26    6.72
   2   8  10    8.74    8.25
   2   8  10    1.79    6.75
  -2  -8 -10   -4.34    6.23
  -2   8 -10   -1.89    5.48
  -2   8 -10   -8.74    8.02
   2   8  11   -1.24    6.26
   2   8  11   14.15    8.28
  -2  -8 -11    5.41    9.06
  -2   8 -11    5.77    7.99
   2  -8  11    3.98    6.91
   2  -8  11    2.25    5.71
   2   8  12    3.52    8.57
   2   8  12    0.59    5.90
  -2  -8 -12   12.23    8.84
  -2  -8 -12    9.91    7.17
  -2   8 -12   -3.36    5.90
  -2   8 -12   -3.98    7.11
   2  -8  12   11.87    7.04
   2  -8  12    0.65    6.42
   2   8  13    9.98    6.23
  -2  -8 -13   -2.18    8.87
  -2  -8 -13   -0.26    7.50
  -2   8 -13   -0.13    6.39
  -2   8 -13    0.52    7.47
   2  -8  13    1.24    5.93
   2  -8  13    6.62    7.50
   2   8  14    1.24    6.75
   2   8  14   -2.58    8.31
  -2  -8 -14   18.45    7.07
  -2  -8 -14    9.98    9.19
  -2   8 -14   -5.05    7.21
  -2   8 -14    3.29    6.03
   2  -8  14   11.80    6.62
   2  -8  14    5.54    7.47
   2   8  15    3.33    7.82
   2   8  15    3.19    6.78
  -2  -8 -15    6.00    8.74
  -2   8 -15    3.55    7.43
  -2   8 -15   15.19    6.03
   2  -8  15    3.78    7.82
   2  -8  15    3.46    5.80
   3   1 -27    7.89    8.18
  -3  -1  27   -3.75    6.52
  -3   1  27   14.64    8.02
   3  -1 -27    6.49    8.87
   3   1 -26    3.33    7.07
   3   1 -26   12.39    7.82
  -3  -1  26   14.44    6.49
  -3  -1  26   19.20    6.29
  -3   1  26   11.02    6.81
  -3   1  26   -0.42    6.85
   3  -1 -26   11.90    8.12
   3  -1 -26    8.25    8.51
   3   1 -25   -0.88    6.98
   3   1 -25   -6.55    6.13
  -3  -1  25   -2.90    6.42
  -3  -1  25    1.92    6.39
  -3   1  25    6.46    6.72
  -3   1  25   -6.16    5.84
   3  -1 -25   -0.07    8.09
   3  -1 -25    4.43    6.98
   3   1 -24   -6.78    5.93
  -3  -1  24    0.13    6.00
  -3   1  24   14.93    6.59
   3  -1 -24    8.44    7.76
   3   1 -23   22.10    7.69
   3   1 -23   14.74    6.03
  -3  -1  23   19.40    5.64
  -3  -1  23   19.59    6.16
  -3   1  23   28.33    6.10
  -3   1  23   21.35    6.59
   3  -1 -23    8.84    7.14
   3  -1 -23   23.99    7.95
   3   1 -22   89.17    9.29
   3   1 -22   93.99    8.02
  -3  -1  22   94.19    7.95
  -3  -1  22   91.19    6.72
  -3   1  22   71.79    7.37
  -3   1  22   82.09    7.53
   3  -1 -22  104.29    9.78
   3  -1 -22   75.47    8.54
   3   1 -21    6.16    6.03
   3   1 -21   -8.28    7.50
  -3  -1  21   -3.49    5.05
  -3  -1  21    8.05    5.80
  -3   1  21   -4.92    5.35
  -3   1  21    7.53    5.64
   3  -1 -21   -6.32    6.75
   3  -1 -21    2.12    6.88
   3   1 -20   18.62    7.53
  -3  -1  20   27.35    5.64
  -3   1  20   42.38    6.88
   3  -1 -20   24.65    7.34
   3   1 -19   -4.73    5.54
   3   1 -19    6.98    6.62
  -3  -1  19    0.85    4.37
  -3  -1  19   -6.72    5.64
  -3   1  19   -4.76    5.64
  -3   1  19   -1.76    4.56
   3  -1 -19    0.55    6.23
   3   1 -18   -1.40    4.56
   3   1 -18   -0.91    5.87
  -3  -1  18    1.24    4.99
  -3   1  18   -5.84    4.30
   3  -1 -18   -6.36    6.36
   3  -1 -18    1.99    5.41
   3   1 -17   -0.68    5.80
   3   1 -17   -1.40    4.60
  -3  -1  17    5.57    4.56
  -3  -1  17    9.88    5.02
  -3   1  17    2.61    5.18
  -3   1  17   12.81    4.53
   3  -1 -17    6.26    6.52
   3  -1 -17   -0.78    5.18
   3   1 -16   36.25    5.12
   3   1 -16   37.26    6.19
  -3  -1  16   33.78    5.28
  -3  -1  16   22.01    4.89
  -3   1  16   27.97    5.44
  -3   1  16   34.66    4.83
   3  -1 -16   26.37    5.87
   3  -1 -16   39.22    5.93
   3   1 -15   68.01    6.72
   3   1 -15   87.28    5.61
  -3  -1  15   86.53    6.39
  -3  -1  15   76.94    5.41
  -3   1  15   81.96    5.74
  -3   1  15   93.40    6.36
   3  -1 -15   73.00    5.87
   3  -1 -15   73.91    6.91
   3   1 -14   88.71    5.61
   3   1 -14   66.15    6.32
  -3  -1  14   92.65    6.46
  -3  -1  14   75.51    5.02
  -3   1  14   77.98    5.54
  -3   1  14   84.47    6.06
   3  -1 -14   91.42    7.14
   3  -1 -14   79.61    5.84
   3   1 -13  416.00   13.30
   3   1 -13  436.21   14.87
  -3  -1  13  424.15   13.53
  -3   1  13  451.54   14.77
   3  -1 -13  453.49   14.54
   3  -1 -13  434.26   15.03
   3   1 -12  395.13   12.65
  -3  -1  12  407.52   12.98
  -3  -1  12  387.96   12.94
  -3   1  12  398.40   13.11
  -3   1  12  373.94   12.03
   3  -1 -12  392.53   13.63
   3   1 -11  184.85    8.15
  -3  -1  11  213.38    8.28
  -3  -1  11  206.89    7.76
  -3   1  11  191.93    7.79
  -3   1  11  195.42    7.56
   3  -1 -11  205.42    7.86
   3   1 -10   -0.03    3.26
   3   1 -10   -8.09    4.21
  -3  -1  10   -0.78    3.46
  -3  -1  10   -7.56    3.52
  -3   1  10   -3.52    3.75
  -3   1  10    0.98    3.68
   3  -1 -10   -0.42    4.60
   3  -1 -10   -0.78    3.49
   3   1  -9  174.94    6.62
   3   1  -9  155.87    7.07
  -3  -1   9  170.64    7.01
  -3   1   9  184.92    7.17
   3  -1  -9  176.64    7.89
   3  -1  -9  168.29    6.65
   3   1  -8  342.32   10.66
   3   1  -8  341.02   11.41
  -3  -1   8  319.47   10.27
  -3  -1   8  343.95   11.18
  -3   1   8  320.15   10.50
  -3   1   8  351.12   11.18
   3  -1  -8  351.12   11.12
   3  -1  -8  334.17   11.41
   3   1  -7  258.96    9.26
   3   1  -7  260.42    8.51
  -3  -1   7  241.25    8.28
  -3  -1   7  260.42    8.93
  -3   1   7  252.57    8.67
  -3   1   7  259.84    8.97
   3  -1  -7  250.58    8.48
   3  -1  -7  238.65    9.03
   3   1  -6  717.57   20.21
   3   1  -6  753.43   21.78
  -3  -1   6  727.67   20.90
  -3  -1   6  736.15   21.16
  -3   1   6  724.74   20.83
  -3   1   6  752.78   21.52
   3  -1  -6  761.91   21.62
   3  -1  -6  708.11   20.70
   3   1  -5 1427.31   38.93
   3   1  -5 1468.06   40.52
  -3  -1   5 1459.26   40.13
  -3  -1   5 1444.59   39.84
  -3   1   5 1539.79   42.38
  -3   1   5 1497.73   41.34
   3  -1  -5 1430.90   39.74
   3  -1  -5 1440.35   39.45
   3   1  -4 7654.92  205.10
   3   1  -4 8346.08  223.32
  -3  -1   4 8000.50  214.29
  -3  -1   4 7837.49  209.96
  -3   1   4 7857.06  210.64
  -3   1   4 7677.75  205.72
   3  -1  -4 8046.15  215.40
   3  -1  -4 8059.19  216.15
   3   1  -3   84.24    5.84
   3   1  -3   83.72    4.21
  -3  -1   3   86.23    4.83
  -3  -1   3   83.62    4.60
  -3   1   3   84.21    4.83
  -3   1   3   93.44    5.87
   3  -1  -3   98.49    6.00
   3  -1  -3  103.54    4.86
   3   1  -2 1898.73   51.35
   3   1  -2 1839.40   50.14
  -3  -1   2 1867.11   50.66
  -3  -1   2 1824.40   49.78
  -3   1   2 1832.23   49.82
  -3   1   2 1852.44   50.66
   3  -1  -2 1875.59   50.86
   3  -1  -2 1800.28   49.23
   3   1  -1 1268.54   34.88
   3   1  -1 1266.26   34.53
  -3  -1   1 1347.44   37.04
  -3   1   1 1273.10   34.98
  -3   1   1 1195.19   33.12
   3  -1  -1 1277.99   35.34
   3  -1  -1 1283.21   35.18
   3   1   0  625.63   17.74
   3   1   0  649.10   18.39
  -3  -1   0  639.32   18.22
  -3   1   0  646.50   18.49
  -3   1   0  619.44   18.09
   3  -1   0  632.15   18.19
   3  -1   0  622.70   18.00
   3   1   1  405.57   11.93
   3   1   1  390.57   11.80
  -3  -1  -1  374.92   11.38
  -3   1  -1  406.87   12.91
  -3   1  -1  409.15   12.36
   3  -1   1  404.59   12.06
   3  -1   1  402.63   12.36
   3   1   2 3078.27   82.81
   3   1   2 2982.42   80.56
  -3  -1  -2 2981.77   80.33
  -3  -1  -2 2986.99   80.66
  -3   1  -2 2981.77   80.53
  -3   1  -2 3041.76   82.12
   3  -1   2 3074.36   82.87
   3  -1   2 2877.12   77.72
   3   1   3  661.17   18.68
   3   1   3  651.39   18.91
  -3  -1  -3  621.72   17.96
  -3  -1  -3  638.35   18.35
  -3   1  -3  649.10   18.81
  -3   1  -3  649.43   18.91
   3  -1   3  629.54   18.19
   3  -1   3  650.41   18.88
   3   1   4  355.03   10.89
   3   1   4  332.87   10.73
  -3  -1  -4  332.54   10.53
  -3  -1  -4  356.34   11.35
  -3   1  -4  316.76   10.66
  -3   1  -4  319.50   10.30
   3  -1   4  331.89   10.99
   3  -1   4  346.88   11.12
   3   1   5 1401.88   38.76
   3   1   5 1467.41   40.17
  -3  -1  -5 1416.55   38.96
  -3  -1  -5 1340.59   36.97
  -3   1  -5 1430.24   39.48
  -3   1  -5 1407.10   39.02
   3  -1   5 1513.38   41.89
   3  -1   5 1373.19   37.79
   3   1   6  231.08    8.44
   3   1   6  230.20    7.63
  -3  -1  -6  240.41    8.41
  -3  -1  -6  242.04    8.35
  -3   1  -6  250.06    8.48
  -3   1  -6  255.89    9.26
   3  -1   6  239.36    8.15
   3  -1   6  247.02    8.80
   3   1   7  390.57   11.83
   3   1   7  426.11   13.50
  -3  -1  -7  377.86   11.96
  -3  -1  -7  408.83   12.68
  -3   1  -7  374.60   11.67
  -3   1  -7  405.89   13.07
   3  -1   7  366.12   11.74
   3  -1   7  389.27   12.10
   3   1   8  113.62    5.28
   3   1   8  117.04    6.13
  -3  -1  -8  104.13    5.74
  -3  -1  -8  119.29    5.80
  -3   1  -8  102.57    5.05
  -3   1  -8  108.66    6.16
   3  -1   8  112.28    5.67
   3  -1   8  122.94    5.64
   3   1   9   21.26    3.46
   3   1   9   24.32    4.53
  -3  -1  -9   27.91    4.21
  -3   1  -9   22.40    4.89
   3  -1   9   24.26    3.85
   3  -1   9   25.69    3.98
   3   1  10  117.07    5.51
  -3  -1 -10  119.52    6.00
  -3  -1 -10  114.07    6.06
  -3   1 -10  136.93    7.21
  -3   1 -10  130.86    5.87
   3  -1  10  112.87    6.03
   3   1  11   -6.42    4.24
  -3  -1 -11    7.99    4.21
  -3  -1 -11   -3.03    3.59
  -3   1 -11   -1.01    4.73
  -3   1 -11    7.47    3.59
   3  -1  11   -2.71    3.59
   3   1  12  202.52    8.87
   3   1  12  216.25    8.15
  -3  -1 -12  190.26    8.48
  -3   1 -12  202.36    7.82
   3  -1  12  207.09    8.93
   3  -1  12  201.61    8.05
   3   1  13    5.38    4.96
   3   1  13    1.86    3.72
  -3  -1 -13   -0.46    4.56
  -3  -1 -13    2.77    4.53
  -3   1 -13    6.78    5.35
  -3   1 -13    2.80    3.85
   3  -1  13    5.15    4.89
   3  -1  13    0.33    4.08
   3   1  14  238.29    9.94
   3   1  14  221.43    8.57
  -3  -1 -14  215.17    9.03
  -3  -1 -14  202.00    8.90
  -3   1 -14  221.99    8.61
  -3   1 -14  223.23   10.11
   3  -1  14  211.23    8.25
   3  -1  14  211.81    9.29
   3   1  15   62.60    6.52
   3   1  15   60.74    4.89
  -3  -1 -15   74.82    6.39
  -3  -1 -15   68.82    6.16
  -3   1 -15   61.52    6.91
  -3   1 -15   71.63    5.38
   3  -1  15   72.93    5.71
   3  -1  15   64.71    5.54
   3   1  16   60.54    5.12
   3   1  16   43.43    6.16
  -3  -1 -16   51.90    5.87
  -3  -1 -16   47.92    6.32
  -3   1 -16   39.09    4.99
  -3   1 -16   39.12    6.62
   3  -1  16   53.11    5.44
   3  -1  16   51.02    5.05
   3   1  17   12.91    4.40
   3   1  17   15.84    6.68
  -3  -1 -17   16.07    5.48
  -3  -1 -17   12.71    5.25
  -3   1 -17    8.70    6.29
  -3   1 -17    5.84    4.11
   3  -1  17   13.07    4.63
   3  -1  17   15.97    5.09
   3   1  18   40.46    5.09
   3   1  18   35.18    6.88
  -3  -1 -18   35.47    6.10
  -3   1 -18   30.19    6.88
   3  -1  18   42.19    5.80
   3  -1  18   35.05    5.61
   3   1  19    0.72    5.41
  -3  -1 -19   -7.21    5.71
  -3  -1 -19    0.49    6.75
  -3   1 -19   -0.33    4.69
   3   1  20   -1.53    5.41
   3   1  20   -4.73    7.21
  -3  -1 -20   -1.37    7.37
  -3  -1 -20    9.39    5.87
  -3   1 -20   -2.51    7.04
  -3   1 -20   -8.97    4.83
   3  -1  20   -3.94    5.64
   3  -1  20   -6.19    5.74
   3   1  21    0.20    5.74
   3   1  21   -0.26    6.52
  -3  -1 -21    1.40    6.13
  -3  -1 -21    5.87    6.94
  -3   1 -21    4.56    7.95
  -3   1 -21   -7.76    5.48
   3  -1  21   -3.72    5.74
   3  -1  21   -5.54    5.41
   3   1  22   -1.27    5.90
   3   1  22    1.92    6.39
  -3  -1 -22   -6.72    7.11
  -3  -1 -22   -2.12    6.68
  -3   1 -22    3.29    7.37
   3  -1  22    3.65    5.31
   3  -1  22    5.87    5.71
   3   1  23   -2.18    5.71
   3   1  23    6.23    6.32
  -3  -1 -23   -5.93    7.86
  -3  -1 -23   -5.31    7.07
  -3   1 -23    4.73    7.30
  -3   1 -23    7.53    5.67
   3  -1  23    2.67    5.22
   3  -1  23   -6.39    5.57
   3   1  24   -2.15    6.75
   3   1  24   -0.59    6.46
  -3  -1 -24   -0.62    7.30
  -3  -1 -24    0.13    8.28
  -3   1 -24    5.09    6.39
  -3   1 -24   -5.18    7.17
   3  -1  24    3.26    5.97
   3  -1  24   -8.28    5.77
   3   1  25    0.59    7.30
   3   1  25   -1.73    5.64
  -3  -1 -25   -4.11    7.69
  -3  -1 -25   -0.72    7.53
  -3   1 -25   -5.35    5.90
  -3   1 -25    1.50    7.07
   3  -1  25   -4.08    5.44
   3  -1  25   -1.40    6.39
   3   1  26    7.34    6.10
   3   1  26    1.14    7.63
  -3  -1 -26    1.63    7.69
  -3  -1 -26   -5.48    8.12
  -3   1 -26    8.77    7.30
  -3   1 -26   -1.73    7.11
   3  -1  26    4.14    5.51
   3  -1  26   -6.36    6.03
   3   3 -25    3.75    6.23
   3   3 -25    2.77    6.81
  -3  -3  25    0.91    5.41
  -3   3  25    1.30    7.95
  -3   3  25    8.61    6.36
   3  -3 -25   -3.98    8.35
   3  -3 -25    2.31    7.04
   3   3 -24   -1.04    5.93
   3   3 -24    5.41    7.11
  -3  -3  24    5.02    7.11
  -3  -3  24    1.86    5.67
  -3   3  24    7.89    6.59
  -3   3  24   12.10    8.25
   3  -3 -24   10.89    7.01
   3   3 -23   20.83    7.50
   3   3 -23   35.99    6.46
  -3  -3  23   11.96    6.75
  -3   3  23   20.31    8.77
   3  -3 -23    5.90    8.54
   3  -3 -23   18.91    7.86
   3   3 -22  110.03    9.10
   3   3 -22  108.60    7.34
  -3  -3  22  104.75    8.22
  -3  -3  22   86.17    7.01
  -3   3  22  101.85   11.08
  -3   3  22  122.16    8.44
   3  -3 -22  118.51    9.26
   3  -3 -22  112.02   10.50
   3   3 -21    2.48    7.11
   3   3 -21    5.25    4.92
  -3  -3  21   10.76    4.83
  -3  -3  21   14.80    5.90
  -3   3  21    7.01    7.99
  -3   3  21   15.00    5.35
   3  -3 -21   18.42    8.41
   3  -3 -21    9.65    6.42
   3   3 -20   23.44    5.48
   3   3 -20   11.38    6.59
  -3  -3  20   24.61    5.18
  -3  -3  20   22.95    6.19
  -3   3  20   22.79    5.84
  -3   3  20    3.55    7.40
   3  -3 -20   28.72    7.37
   3  -3 -20   25.69    8.44
   3   3 -19    8.77    6.85
  -3  -3  19   11.96    6.23
  -3  -3  19    9.19    4.53
  -3   3  19    7.30    7.56
  -3   3  19   17.57    5.67
   3  -3 -19   11.83    8.74
   3  -3 -19   16.11    6.23
   3   3 -18   48.84    7.30
   3   3 -18   72.15    6.06
  -3  -3  18   59.82    7.01
  -3  -3  18   70.39    5.67
  -3   3  18   65.30    9.16
   3   3 -17   36.03    5.31
   3   3 -17   29.05    6.36
  -3  -3  17   28.75    5.02
  -3  -3  17   36.77    6.23
  -3   3  17   34.59    5.28
   3  -3 -17   34.59    8.77
   3  -3 -17   32.70    5.44
   3   3 -16  219.83   10.60
  -3  -3  16  197.83    9.81
  -3   3  16  188.37   10.73
  -3   3  16  211.23    9.00
   3  -3 -16  191.63    8.77
   3  -3 -16  178.63   11.35
   3   3 -15   78.67    5.54
   3   3 -15   79.55    7.11
  -3  -3  15   82.81    5.93
  -3  -3  15   83.36    7.24
  -3   3  15   72.28    8.28
  -3   3  15   81.24    6.59
   3  -3 -15   75.34    9.03
   3  -3 -15   81.93    6.46
   3   3 -14  106.28    6.42
  -3  -3  14   99.53    7.66
  -3  -3  14   93.01    6.10
  -3   3  14  101.98    6.68
  -3   3  14  107.75    8.44
   3  -3 -14  101.23    9.10
   3  -3 -14  100.64    6.81
   3   3 -13   76.26    5.38
   3   3 -13   77.10    8.87
  -3  -3  13   77.23    5.54
  -3  -3  13   67.78    6.46
  -3   3  13   64.10    6.06
  -3   3  13   76.94    7.40
   3  -3 -13   54.51    7.92
   3  -3 -13   69.08    6.46
   3   3 -12   21.55    4.08
   3   3 -12   21.88    7.60
  -3  -3  12   30.29    5.44
  -3  -3  12   31.30    4.89
  -3   3  12   22.98    6.81
  -3   3  12   25.92    5.18
   3  -3 -12   24.74    7.50
   3  -3 -12   15.00    4.76
   3   3 -11    4.63    4.01
   3   3 -11   11.15    7.24
  -3  -3  11    1.76    4.96
  -3  -3  11    7.37    4.76
  -3   3  11   -6.55    5.97
  -3   3  11    8.44    4.76
   3  -3 -11   14.44    6.65
   3  -3 -11   10.20    4.60
   3   3 -10    6.23    7.07
   3   3 -10   -0.07    3.78
  -3  -3  10   10.60    4.99
  -3   3  10   -4.11    6.03
   3  -3 -10    7.73    4.73
   3  -3 -10    3.13    6.29
  -3  -3   9  160.60    8.05
  -3  -3   9  141.62    7.27
  -3   3   9  168.52    8.57
  -3   3   9  161.48    8.93
   3   3  -8  113.91    8.80
  -3  -3   8  118.96    6.88
  -3  -3   8  106.31    6.91
  -3   3   8  119.97    7.95
  -3   3   8  106.02    7.01
   3  -3  -8  106.61    8.51
   3  -3  -8  121.21    6.81
   3   3  -7    7.66    4.11
   3   3  -7   16.40    6.42
  -3  -3   7   14.57    4.99
  -3  -3   7   13.99    5.28
  -3   3   7   14.25    5.84
  -3   3   7    9.13    4.99
   3  -3  -7   10.47    4.50
   3   3  -6   39.06    4.53
   3   3  -6   42.22    6.75
  -3  -3   6   30.25    5.31
  -3  -3   6   41.24    5.44
  -3   3   6   41.99    5.84
  -3   3   6   40.92    6.03
   3  -3  -6   22.82    6.81
   3  -3  -6   45.58    4.99
   3   3  -5   11.80    6.13
   3   3  -5    7.66    4.43
  -3  -3   5    2.97    5.02
  -3   3   5   -1.11    5.67
   3  -3  -5    0.95    4.99
   3  -3  -5   -0.59    5.87
   3   3  -4  162.39    7.63
   3   3  -4  173.51    9.19
  -3  -3   4  175.20    8.35
  -3   3   4  164.87    8.61
   3  -3  -4  169.69    8.25
   3  -3  -4  170.28    9.29
   3   3  -3  426.76   14.18
   3   3  -3  422.52   15.09
  -3  -3   3  416.65   15.06
  -3  -3   3  413.72   14.44
  -3   3   3  450.56   15.65
  -3   3   3  421.54   14.90
   3  -3  -3  406.87   15.16
   3  -3  -3  405.24   13.95
   3   3  -2   17.05    6.39
   3   3  -2   15.03    4.96
  -3  -3   2   18.71    5.64
  -3  -3   2   11.57    6.10
  -3   3   2    8.15    5.64
  -3   3   2   11.96    6.23
   3  -3  -2   12.00    6.06
   3  -3  -2    9.10    5.77
   3   3  -1  172.14    8.22
   3   3  -1  169.20    8.57
  -3  -3   1  197.93    9.68
  -3  -3   1  167.96    8.70
  -3   3   1  175.37    8.84
  -3   3   1  171.19    8.93
   3  -3  -1  172.86    9.26
   3  -3  -1  172.17    8.70
   3   3   0   36.94    6.32
   3   3   0   32.76    6.10
  -3  -3   0   51.71    6.68
  -3  -3   0   31.17    5.93
  -3   3   0   36.71    6.36
  -3   3   0   40.59    6.55
   3  -3   0   38.24    5.51
   3  -3   0   37.39    6.36
   3   3   1  127.57    7.56
   3   3   1  112.90    7.66
  -3  -3  -1  105.99    7.60
  -3  -3  -1  109.09    7.43
  -3   3  -1  111.60    7.30
  -3   3  -1  111.60    8.18
   3  -3   1  114.69    8.02
   3  -3   1  106.84    7.56
   3   3   2  376.88   13.50
   3   3   2  349.82   12.52
  -3  -3  -2  357.97   12.98
  -3  -3  -2  375.25   13.95
  -3   3  -2  363.51   12.78
  -3   3  -2  380.79   14.08
   3  -3   2  376.23   13.56
   3  -3   2  366.12   13.86
   3   3   3   49.85    6.29
   3   3   3   54.64    6.16
  -3  -3  -3   47.89    6.19
  -3   3  -3   36.12    5.51
  -3   3  -3   52.75    7.01
   3  -3   3   42.55    7.11
   3  -3   3   50.92    5.87
   3   3   4  253.94    9.98
   3   3   4  262.90   10.60
  -3  -3  -4  257.39   10.37
  -3   3  -4  248.52   11.38
   3  -3   4  253.32   10.01
   3  -3   4  261.43   10.82
   3   3   5 1095.75   32.15
   3   3   5 1076.84   30.91
  -3  -3  -5 1079.77   32.05
  -3  -3  -5 1054.02   30.71
  -3   3  -5 1087.27   32.60
   3  -3   5 1032.18   30.03
   3  -3   5 1059.89   31.27
   3   3   6   32.41    6.36
   3   3   6   36.12    5.09
  -3  -3  -6   24.78    6.29
  -3  -3  -6   39.87    4.99
  -3   3  -6   41.44    5.48
  -3   3  -6   29.86    7.01
   3  -3   6   48.15    6.16
   3   3   7   28.79    4.76
  -3  -3  -7   38.86    6.75
  -3  -3  -7   42.19    4.86
  -3   3  -7   40.52    5.25
  -3   3  -7   38.76    7.40
   3  -3   7   29.47    5.12
   3  -3   7   45.32    6.19
  -3  -3  -8  102.83    6.46
  -3  -3  -8  106.45    8.09
  -3   3  -8  100.90    8.70
  -3   3  -8  114.89    6.36
   3  -3   8  102.73    6.49
   3   3   9  113.94    6.59
   3   3   9  117.30    7.63
  -3  -3  -9  126.72    8.54
  -3  -3  -9  125.06    7.01
  -3   3  -9  109.31    6.59
   3  -3   9  118.96    7.11
   3  -3   9  122.09    7.47
   3   3  10   33.12    4.99
   3   3  10   19.79    6.29
  -3  -3 -10   19.10    6.29
  -3   3 -10   27.22    5.02
  -3   3 -10   22.36    6.32
   3  -3  10   35.28    5.18
   3  -3  10   26.73    5.44
   3   3  11   99.11    6.19
   3   3  11   86.36    7.66
  -3  -3 -11   95.95    6.59
  -3  -3 -11   93.27    8.18
  -3   3 -11   88.48    5.71
  -3   3 -11   93.53    7.86
   3  -3  11   86.43    5.71
   3  -3  11  100.09    7.34
   3   3  12   11.02    4.50
   3   3  12   17.44    7.01
  -3  -3 -12   20.83    5.15
  -3  -3 -12    6.39    6.65
  -3   3 -12    9.19    4.40
  -3   3 -12    4.47    5.90
   3  -3  12   19.46    5.48
   3  -3  12   16.76    4.37
   3   3  13    7.63    4.43
   3   3  13   11.74    7.01
  -3  -3 -13    3.65    5.22
  -3  -3 -13    8.38    6.94
  -3   3 -13    9.32    4.04
  -3   3 -13    6.39    5.87
   3  -3  13    9.58    5.74
   3  -3  13    7.34    4.30
   3   3  14   -3.49    4.24
   3   3  14    8.02    7.11
  -3  -3 -14    4.53    5.41
  -3  -3 -14    0.82    6.26
  -3   3 -14    6.36    4.04
  -3   3 -14   -6.03    6.06
   3  -3  14    6.19    5.87
   3  -3  14    5.57    4.60
   3   3  15   41.14    8.57
   3   3  15   36.09    4.92
  -3  -3 -15   41.70    7.82
  -3  -3 -15   43.75    6.10
  -3   3 -15   26.90    4.60
  -3   3 -15   27.58    6.65
   3  -3  15   38.86    6.59
   3   3  16   49.46    8.84
   3   3  16   55.52    5.61
  -3  -3 -16   35.67    5.48
  -3   3 -16   43.49    7.17
   3  -3  16   43.91    6.55
   3  -3  16   49.59    5.61
   3   3  17   19.66    8.74
  -3  -3 -17   29.11    7.43
  -3  -3 -17   16.89    5.74
  -3   3 -17   12.94    6.85
  -3   3 -17   15.23    4.76
   3   3  18    2.02    5.02
  -3  -3 -18   -7.24    6.94
  -3   3 -18    2.58    4.83
  -3   3 -18    0.72    7.24
   3  -3  18   -4.60    5.71
   3   3  19   -1.24    5.12
   3   3  19   15.23    8.35
  -3  -3 -19    2.74    6.72
  -3  -3 -19   10.69    6.91
  -3   3 -19   -5.28    4.76
  -3   3 -19   10.37    6.91
   3  -3  19    4.50    5.51
   3  -3  19   -4.56    5.77
   3   3  20    8.09    5.51
   3   3  20   17.70    8.57
  -3  -3 -20    2.61    6.19
  -3  -3 -20    2.90    7.60
  -3   3 -20   12.32    7.53
   3  -3  20    1.04    5.90
   3  -3  20   -1.63    4.92
   3   3  21   -0.36    9.03
   3   3  21    7.30    5.61
  -3  -3 -21    5.57    6.65
  -3  -3 -21   12.03    7.89
  -3   3 -21    6.55    4.83
  -3   3 -21  -10.27    7.17
   3  -3  21    7.50    6.29
   3  -3  21    3.55    5.12
   3   3  22   -3.26    7.69
  -3  -3 -22    1.30    7.66
  -3   3 -22   -6.75    7.11
  -3   3 -22   -3.42    5.15
   3  -3  22    8.48    5.51
   3  -3  22   -2.15    6.85
   3   3  23    6.10    7.66
   3   3  23   -4.24    5.71
  -3  -3 -23    9.68    8.15
  -3  -3 -23    3.91    7.95
  -3   3 -23    2.93    7.53
  -3   3 -23   10.14    5.61
   3  -3  23    3.36    6.32
   3   3  24   -0.82    5.67
   3   3  24   10.53    8.70
  -3  -3 -24    0.65    7.27
  -3  -3 -24    0.07    8.09
  -3   3 -24   -2.80    6.78
  -3   3 -24    1.21    5.90
   3  -3  24   11.15    5.87
   3  -3  24    5.12    6.19
   3   3  25   12.29    8.09
   3   3  25    1.30    6.00
  -3  -3 -25   -6.29    7.79
  -3  -3 -25    6.26    8.18
  -3   3 -25   -8.44    7.40
  -3   3 -25    1.08    6.39
   3  -3  25   -9.55    6.26
   3  -3  25    3.98    6.65
   3   5 -23   24.42    6.65
   3   5 -23    9.42    7.60
  -3  -5  23   14.57    5.64
  -3  -5  23   24.88    6.32
  -3   5  23   27.84    6.91
  -3   5  23   28.27    9.98
   3  -5 -23   17.96    7.37
   3  -5 -23    9.94    8.48
   3   5 -22   -9.10    7.11
  -3  -5  22   -3.36    5.57
  -3  -5  22    2.67    5.05
  -3   5  22   -2.41    6.75
  -3   5  22   15.97    8.80
   3  -5 -22    1.17    6.32
   3  -5 -22    2.02    8.05
   3   5 -21    7.95    7.17
   3   5 -21    3.59    6.52
  -3   5  21   -5.51    5.90
  -3   5  21    2.90    7.50
   3  -5 -21    1.53    7.40
   3   5 -20    2.22    5.28
  -3  -5  20   -6.00    5.77
  -3  -5  20    2.51    6.16
  -3   5  20    9.75    7.01
   3  -5 -20   19.63    8.15
   3   5 -19    0.72    4.66
   3   5 -19   -9.03    7.63
  -3  -5  19  -10.73    6.59
  -3  -5  19    4.37    5.54
  -3   5  19   -7.76    6.03
  -3   5  19    3.62    8.38
   3  -5 -19    7.40    6.46
   3  -5 -19    5.48    7.79
   3   5 -18    7.82    5.84
   3   5 -18   37.49    8.77
  -3  -5  18   10.43    5.38
  -3  -5  18    0.98    6.00
  -3   5  18   19.79    6.13
   3  -5 -18    6.49    8.38
   3  -5 -18    7.95    6.03
   3   5 -17   20.34    5.87
   3   5 -17   13.50    9.03
  -3  -5  17   25.43    5.74
  -3  -5  17   10.69    6.98
  -3   5  17    9.81    6.06
  -3   5  17   15.52    8.84
   3  -5 -17   22.33    6.62
   3  -5 -17    8.70    8.28
   3   5 -16   -0.95    7.66
  -3  -5  16    6.39    5.35
  -3  -5  16   -4.17    5.93
  -3   5  16    3.26    7.92
  -3   5  16    4.01    6.26
   3  -5 -16   -2.45    5.90
   3  -5 -16  -15.78    8.09
   3   5 -15   -6.42    5.02
   3   5 -15    2.71    8.44
  -3  -5  15    5.93    5.64
  -3   5  15    6.46    6.36
  -3   5  15  -11.18    8.28
   3  -5 -15    3.72    5.74
   3   5 -14   72.70    6.36
  -3  -5  14   61.78    6.72
  -3  -5  14   78.51    7.14
  -3   5  14   70.94   10.43
   3   5 -13   94.61    7.30
   3   5 -13   85.84    9.62
  -3  -5  13   94.06    8.90
  -3  -5  13  112.93    7.60
  -3   5  13  102.01    7.24
   3  -5 -13   82.45   10.20
   3  -5 -13   94.87    6.88
   3   5 -12   13.76    5.38
   3   5 -12    7.82    7.66
  -3  -5  12    1.47    6.16
  -3   5  12    0.59    8.18
  -3   5  12   20.77    5.77
   3  -5 -12    3.39    7.82
   3  -5 -12    5.97    5.15
   3   5 -11  358.29   15.32
  -3  -5  11  347.86   14.25
  -3   5  11  390.90   14.74
  -3   5  11  355.69   15.26
   3  -5 -11  407.85   14.77
   3  -5 -11  359.60   15.71
   3   5 -10   15.45    7.47
   3   5 -10    1.56    4.83
  -3  -5  10   10.30    5.71
  -3  -5  10   16.07    7.17
  -3   5  10   15.71    6.29
  -3   5  10   22.82    8.05
   3  -5 -10   19.63    6.00
   3  -5 -10   25.01    8.09
   3   5  -9   -5.25    7.56
   3   5  -9    6.91    5.28
  -3  -5   9   11.08    6.55
  -3  -5   9    3.19    5.57
  -3   5   9    4.69    7.63
  -3   5   9   -0.85    5.84
   3  -5  -9   10.11    5.67
   3  -5  -9    3.19    7.43
   3   5  -8   32.41    5.67
   3   5  -8   25.56    7.53
  -3  -5   8   14.28    6.81
  -3  -5   8   15.55    6.03
  -3   5   8   30.55    6.75
  -3   5   8   43.43    7.50
   3  -5  -8   32.73    8.22
   3  -5  -8   15.91    5.22
   3   5  -7    7.21    7.17
   3   5  -7    8.70    5.48
  -3  -5   7    3.65    6.94
  -3  -5   7    9.00    5.71
  -3   5   7    6.06    7.34
  -3   5   7    0.95    6.78
   3  -5  -7   11.25    7.04
   3  -5  -7    6.03    5.61
   3   5  -6   -0.10    7.04
   3   5  -6    1.08    5.25
  -3  -5   6    1.86    6.75
  -3  -5   6    5.22    6.72
  -3   5   6   -1.04    7.17
  -3   5   6    0.26    6.98
   3  -5  -6   15.06    7.43
   3  -5  -6    0.42    6.03
   3   5  -5  111.56    7.53
   3   5  -5  120.66    9.13
  -3  -5   5  111.63    8.77
  -3  -5   5  131.16    9.19
  -3   5   5  130.24    9.26
  -3   5   5  106.22    9.00
   3  -5  -5  103.67    8.09
   3  -5  -5  116.19    9.58
   3   5  -4    5.35    6.72
   3   5  -4   27.84    6.00
  -3  -5   4   12.23    7.01
  -3  -5   4   28.27    7.24
  -3   5   4   10.40    6.75
  -3   5   4   17.61    7.37
   3  -5  -4   16.37    6.55
   3  -5  -4   24.13    7.53
   3   5  -3   33.42    6.06
   3   5  -3   18.00    7.11
  -3  -5   3   27.48    6.94
  -3  -5   3   37.79    7.14
  -3   5   3   33.45    6.39
  -3   5   3   34.88    8.02
   3  -5  -3   30.32    7.43
   3  -5  -3   30.74    5.90
   3   5  -2   16.50    6.94
   3   5  -2   12.68    6.49
  -3  -5   2    6.23    6.59
  -3  -5   2   -7.56    6.39
  -3   5   2    8.38    5.67
  -3   5   2   10.95    7.17
   3  -5  -2   -1.11    6.59
   3  -5  -2   17.54    7.11
   3   5  -1   14.21    6.49
   3   5  -1   11.64    6.91
  -3  -5   1   10.60    6.55
  -3  -5   1    9.62    6.68
  -3   5   1    3.26    5.38
  -3   5   1   23.99    7.11
   3  -5  -1   -1.53    6.85
   3  -5  -1    8.15    6.81
   3   5   0    5.87    6.75
   3   5   0   15.62    6.36
  -3  -5   0   -0.95    7.21
  -3  -5   0    5.35    6.49
  -3   5   0   14.41    5.87
  -3   5   0   17.34    7.04
   3  -5   0    3.72    6.88
   3  -5   0   15.91    7.07
   3   5   1  147.26    9.49
   3   5   1  175.59   10.73
  -3  -5  -1  160.79    9.98
  -3  -5  -1  149.84    9.91
  -3   5  -1  147.85    8.64
  -3   5  -1  177.26   10.40
   3  -5   1  148.60    9.65
   3  -5   1  175.53   10.37
   3   5   2   86.53    8.09
   3   5   2   92.62    8.84
  -3  -5  -2   65.86    8.41
  -3  -5  -2   68.33    7.37
  -3   5  -2   87.67    7.21
  -3   5  -2   75.41    8.35
   3  -5   2   88.87    8.64
   3  -5   2   92.33    8.48
   3   5   3   22.10    6.65
   3   5   3   21.09    7.47
  -3  -5  -3   23.25    7.56
  -3  -5  -3   25.40    7.17
  -3   5  -3   18.78    5.97
  -3   5  -3   31.30    7.37
   3  -5   3   33.35    6.98
   3  -5   3   22.20    6.88
   3   5   4  110.88    8.57
   3   5   4  118.05    9.32
  -3  -5  -4  108.08    9.10
  -3  -5  -4  119.52    8.74
  -3   5  -4  120.50    7.92
  -3   5  -4  111.92    9.65
   3  -5   4  119.52    8.77
   3  -5   4  120.86    8.67
   3   5   5    8.38    6.36
   3   5   5   -0.42    7.14
  -3  -5  -5    9.62    6.36
  -3  -5  -5   -2.71    6.68
  -3   5  -5   -8.28    7.53
  -3   5  -5   -0.85    5.35
   3  -5   5   20.15    6.85
   3  -5   5   17.87    5.71
   3   5   6  517.39   18.97
   3   5   6  475.34   16.40
  -3  -5  -6  517.07   17.83
  -3  -5  -6  507.29   18.45
  -3   5  -6  477.94   16.30
  -3   5  -6  537.61   19.85
   3  -5   6  494.90   17.87
   3  -5   6  507.29   17.05
   3   5   7   -3.16    7.34
   3   5   7    8.15    5.84
  -3  -5  -7    0.26    5.77
  -3  -5  -7    0.88    6.78
  -3   5  -7    9.06    5.22
  -3   5  -7   -9.75    7.69
   3  -5   7   -4.04    5.57
   3  -5   7   -6.29    6.52
   3   5   8  125.94    9.88
   3   5   8  132.04    8.02
  -3  -5  -8  139.18    8.57
  -3  -5  -8  137.78   10.24
  -3   5  -8  118.77    8.22
  -3   5  -8  129.53   10.53
   3  -5   8  131.03    8.02
   3  -5   8  126.53    8.93
   3   5   9   62.50    6.29
   3   5   9   42.38    8.28
  -3  -5  -9   56.37    9.19
  -3  -5  -9   58.32    6.91
  -3   5  -9   66.28    6.88
  -3   5  -9   53.56    8.74
   3  -5   9   55.49    7.53
   3  -5   9   57.61    6.65
   3   5  10   -3.52    6.91
   3   5  10    7.89    5.31
  -3  -5 -10   -0.03    5.61
  -3  -5 -10    9.65    7.50
  -3   5 -10    9.62    7.95
  -3   5 -10    2.87    5.09
   3  -5  10   20.38    6.42
   3  -5  10    8.25    5.48
   3   5  11    6.62    5.15
  -3  -5 -11   10.63    6.06
  -3   5 -11   16.33    8.22
  -3   5 -11   10.60    5.25
   3  -5  11    8.48    6.16
   3  -5  11    1.60    5.54
   3   5  12   -8.09    5.05
   3   5  12   -4.01    8.09
  -3  -5 -12    1.30    5.51
  -3  -5 -12    0.29    7.21
  -3   5 -12    2.22    8.31
   3  -5  12   -7.04    5.87
   3  -5  12    3.55    5.74
   3   5  13    2.93    8.35
  -3  -5 -13  -10.24    5.38
  -3  -5 -13    7.66    7.01
  -3   5 -13   -4.01    5.22
  -3   5 -13    6.59    8.48
   3   5  14    9.91    9.19
   3   5  14    2.09    5.61
  -3  -5 -14   12.94    7.53
  -3   5 -14  -14.41    8.84
  -3   5 -14    3.52    4.92
   3  -5  14   -0.85    6.03
   3  -5  14   -6.85    5.93
   3   5  15    4.47    8.57
   3   5  15    9.16    5.67
  -3  -5 -15   20.93    7.24
  -3  -5 -15   11.35    6.13
  -3   5 -15   22.33    9.03
  -3   5 -15   13.69    5.25
   3  -5  15   15.45    6.81
   3   5  16    3.94    5.38
   3   5  16    5.48    8.02
  -3  -5 -16    0.23    5.97
  -3  -5 -16    3.59    6.94
  -3   5 -16  -10.30    9.23
   3  -5  16   -4.79    6.03
   3  -5  16   -2.64    5.44
   3   5  17   -2.51    7.86
   3   5  17   -3.81    4.96
  -3  -5 -17    6.26    5.61
  -3  -5 -17    2.12    7.24
  -3   5 -17    8.25    5.25
  -3   5 -17   21.22   10.17
   3  -5  17   -2.45    5.93
   3  -5  17    7.50    5.35
   3   5  18   12.26    8.57
   3   5  18    3.98    5.35
  -3  -5 -18   -0.39    6.03
  -3  -5 -18   23.18    8.05
  -3   5 -18    3.91    4.96
  -3   5 -18   -1.21   10.04
   3  -5  18    4.34    5.90
   3  -5  18    6.68    5.44
   3   5  19   -3.91    7.50
  -3  -5 -19    8.18    6.81
  -3   5 -19    5.18    5.61
  -3   5 -19    4.99    9.26
   3  -5  19    5.80    5.38
   3  -5  19    6.46    6.13
   3   5  20   -3.81    8.64
   3   5  20    5.09    6.06
  -3  -5 -20    0.46    8.38
  -3   5 -20   -9.26    6.19
  -3   5 -20    2.90    9.42
   3  -5  20   -7.30    6.19
   3   5  21   -4.11    5.87
  -3  -5 -21   10.40    8.02
  -3  -5 -21  -17.93    7.11
  -3   5 -21    4.40    5.87
  -3   5 -21    7.24    8.12
   3  -5  21    1.01    5.97
   3  -5  21   -9.68    5.22
   3   5  22   -3.00    8.44
   3   5  22   14.12    6.36
  -3  -5 -22    2.18    8.12
  -3  -5 -22   -4.73    6.98
  -3   5 -22    4.27    8.18
  -3   5 -22   -4.47    6.52
   3  -5  22   -0.55    5.41
   3  -5  22   10.07    5.48
   3   7 -19   15.23    7.24
  -3  -7  19   41.18    6.75
  -3   7  19   12.42    7.37
  -3   7  19   27.35    9.42
   3  -7 -19   16.56    8.22
   3  -7 -19   17.38   10.04
   3   7 -18    6.10    7.66
  -3  -7  18    7.95    5.31
  -3  -7  18   10.66    6.85
  -3   7  18    0.55    8.77
  -3   7  18    8.38    6.59
   3  -7 -18    9.42    8.02
   3  -7 -18    3.62    6.36
   3   7 -17   29.15    7.30
   3   7 -17   19.40    7.47
  -3  -7  17   32.90    6.59
  -3  -7  17   21.68    6.94
  -3   7  17   22.04    8.31
  -3   7  17   31.92    6.75
   3  -7 -17   22.50    7.34
   3  -7 -17   27.91    8.84
   3   7 -16   17.08    7.53
   3   7 -16   -8.70    6.06
  -3  -7  16   -3.78    6.65
  -3   7  16   -4.86    6.62
  -3   7  16    7.17    8.02
   3  -7 -16    3.36    6.68
   3  -7 -16    3.19    8.25
   3   7 -15    1.50    5.74
   3   7 -15    1.34    7.40
  -3  -7  15    6.49    6.85
   3  -7 -15   11.28    7.95
   3  -7 -15   12.23    6.68
   3   7 -14    5.61    5.28
   3   7 -14    8.18    7.60
  -3  -7  14    3.75    6.62
  -3  -7  14   -5.31    6.62
  -3   7  14   -0.49    8.67
  -3   7  14    1.66    6.00
   3  -7 -14    7.27    8.41
   3  -7 -14   -4.34    6.49
   3   7 -13    9.06    7.11
   3   7 -13    8.44    5.38
  -3  -7  13    4.69    6.36
  -3  -7  13   11.96    6.68
  -3   7  13   11.83    6.72
  -3   7  13   12.62    7.56
   3  -7 -13   16.86    6.55
   3  -7 -13    4.14    8.02
   3   7 -12   -2.41    6.06
   3   7 -12    3.23    7.47
  -3  -7  12    5.74    7.07
  -3  -7  12   -8.70    6.32
  -3   7  12    0.88    7.79
  -3   7  12    0.59    6.72
   3  -7 -12    8.74    9.06
   3  -7 -12    1.47    6.59
   3   7 -11    4.43    5.97
   3   7 -11   13.04    7.69
  -3  -7  11   11.41    6.55
  -3  -7  11    3.06    6.29
  -3   7  11    0.55    7.07
  -3   7  11   -2.38    7.86
   3  -7 -11   -9.36    9.42
   3  -7 -11    4.69    6.39
   3   7 -10   -7.76    7.40
   3   7 -10    5.12    5.54
  -3  -7  10    3.62    6.59
  -3  -7  10    0.13    5.87
  -3   7  10    9.49    6.98
   3  -7 -10  -12.16    9.06
   3  -7 -10   -4.66    5.84
   3   7  -9   -5.51    7.30
   3   7  -9    8.02    5.54
  -3  -7   9    9.58    6.00
  -3  -7   9   -5.64    7.47
  -3   7   9    2.02    6.98
  -3   7   9  -19.27    8.74
   3  -7  -9   -9.88    8.54
   3  -7  -9   12.06    6.13
   3   7  -8   13.27    7.17
  -3  -7   8    7.30    6.26
  -3  -7   8    4.43    8.02
  -3   7   8   -7.07    8.38
  -3   7   8    6.91    7.40
   3  -7  -8   20.54    6.62
   3   7  -7   40.36    8.05
   3   7  -7   28.20    6.68
  -3  -7   7   43.39    6.98
  -3   7   7   41.34    8.15
  -3   7   7   40.52    8.22
   3  -7  -7   44.24    7.37
   3  -7  -7   39.84    9.65
   3   7  -6   -1.86    7.66
   3   7  -6    7.89    5.74
  -3  -7   6    9.81    7.50
  -3   7   6    9.85    7.76
  -3   7   6   -3.33    7.82
   3  -7  -6    6.81    7.37
   3  -7  -6    9.65    8.57
   3   7  -5    6.52    7.11
   3   7  -5    4.79    6.49
  -3  -7   5   12.68    8.41
  -3  -7   5    7.27    8.09
  -3   7   5    7.50    8.12
  -3   7   5   -8.67    7.76
   3  -7  -5    6.72    8.51
   3  -7  -5   -3.26    7.86
   3   7  -4   -0.42    6.81
   3   7  -4   16.43    7.30
  -3  -7   4    8.80    8.31
  -3  -7   4    0.39    7.92
  -3   7   4    9.26    7.43
   3  -7  -4    1.86    8.22
   3   7  -3  118.90    9.10
  -3  -7   3  114.79    9.62
  -3  -7   3   91.02   10.17
  -3   7   3  111.04    9.26
   3  -7  -3   96.66   10.37
   3   7  -2   66.51    8.12
  -3  -7   2   59.07    9.49
  -3  -7   2   78.37    8.64
  -3   7   2   59.34    8.05
   3   7  -1   15.88    6.98
  -3  -7   1   12.36    8.28
  -3  -7   1   24.88    8.35
  -3   7   1    8.74    6.85
   3   7   0   -2.22    6.91
  -3  -7   0  -10.56    8.12
  -3  -7   0   -5.22    7.86
  -3   7   0   -7.14    7.47
   3   7   1   -4.73    7.04
  -3  -7  -1    6.10    7.76
  -3  -7  -1   12.91    7.01
  -3   7  -1    1.86    6.19
   3   7   2   -0.72    7.17
  -3  -7  -2    0.65    7.56
  -3  -7  -2    7.66    8.15
  -3   7  -2   -0.20    5.97
   3  -7   2   -2.74    8.28
   3   7   3    3.00    7.40
   3   7   3    3.16    6.91
  -3  -7  -3   -4.21    7.76
  -3  -7  -3    9.03    8.22
  -3   7  -3   -1.50    6.00
   3  -7   3    7.43    8.41
   3   7   4   49.78    8.64
   3   7   4   36.25    7.56
  -3  -7  -4   29.54    8.51
  -3  -7  -4   34.00    8.35
   3  -7   4   20.38    8.93
   3  -7   4   31.13    9.39
   3   7   5    8.80    6.68
   3   7   5    4.63    7.60
  -3  -7  -5   -0.42    8.18
  -3  -7  -5    3.00    8.18
  -3   7  -5  -12.88    7.86
  -3   7  -5   -1.08    5.97
   3  -7   5    0.95    6.46
   3  -7   5    5.12    8.22
   3   7   6    6.49    9.16
   3   7   6    5.09    6.32
  -3  -7  -6   10.04    8.48
  -3   7  -6   -5.28    7.69
  -3   7  -6    7.92    5.77
   3  -7   6    9.19    6.62
   3  -7   6   -0.26    7.11
   3   7   7    2.64    6.19
  -3  -7  -7    1.60    7.21
  -3  -7  -7   -0.03    8.51
  -3   7  -7    3.55    5.80
  -3   7  -7    9.42    8.80
   3  -7   7   23.70    6.94
   3  -7   7   12.71    6.49
   3   7   8   -0.36    8.35
   3   7   8    8.05    6.13
  -3  -7  -8    7.40    6.42
  -3  -7  -8    2.02    8.64
  -3   7  -8    9.58    5.87
  -3   7  -8    5.67    8.09
   3  -7   8    9.55    6.39
   3   7   9    3.85    8.48
   3   7   9   -1.92    5.93
  -3  -7  -9  -12.98    8.38
  -3  -7  -9   -6.52    6.10
  -3   7  -9   14.28    8.70
   3  -7   9   -6.78    6.26
   3  -7   9    1.14    6.29
   3   7  10   20.67    8.44
   3   7  10   10.79    6.39
  -3  -7 -10   18.94    6.46
  -3  -7 -10    6.36    8.28
  -3   7 -10   22.01    8.25
  -3   7 -10    8.70    6.00
   3  -7  10    9.65    7.53
   3  -7  10    2.22    7.27
   3   7  11   18.09    6.46
   3   7  11   22.43    8.18
  -3  -7 -11   13.07    8.41
  -3  -7 -11    4.50    6.10
  -3   7 -11   23.31    6.23
  -3   7 -11   14.38    8.25
   3  -7  11   17.05    6.98
   3  -7  11   11.61    7.60
   3   7  12    5.09    5.67
   3   7  12  -17.25    7.73
  -3  -7 -12   -6.32    7.92
  -3  -7 -12    1.34    6.29
  -3   7 -12   -2.80    7.60
  -3   7 -12   10.11    5.54
   3  -7  12    3.65    6.78
   3  -7  12    3.36    6.49
   3   7  13    5.12    7.76
   3   7  13    8.77    6.00
  -3  -7 -13    5.71    6.39
  -3   7 -13    9.91    7.82
  -3   7 -13    1.40    5.48
   3  -7  13    7.89    6.75
   3  -7  13   25.40    7.07
   3   7  14  -11.28    7.56
  -3  -7 -14    8.09    6.03
  -3  -7 -14    1.89    8.15
  -3   7 -14    6.49    5.51
   3  -7  14   -0.39    6.98
   3   7  15   10.73    6.16
   3   7  15    6.65    7.79
  -3   7 -15   11.41    7.53
   3  -7  15   12.88    6.81
   3   7  16    7.34    9.32
  -3  -7 -16   10.01    7.69
  -3  -7 -16   18.26    8.28
  -3   7 -16    5.93    6.06
  -3   7 -16   13.07    7.37
   3  -7  16   31.62    6.94
   3  -7  16   29.34    6.81
   3   7  17   22.27    6.72
   3   7  17    6.78    7.99
  -3  -7 -17    3.94    7.76
  -3   7 -17   14.54    7.69
  -3   7 -17   19.30    6.75
   3  -7  17   22.07    5.87
   3  -7  17   27.81    6.72
   3   7  18   15.94    8.35
   3   7  18   20.25    6.75
  -3  -7 -18   16.20    7.89
  -3  -7 -18    7.43    6.62
  -3   7 -18   18.84    6.85
  -3   7 -18   19.82    7.89
   3  -7  18   15.03    6.81
   3  -7  18   17.21    6.29
   3   9 -10  102.63    8.35
   3   9 -10   89.07    9.42
  -3  -9  10   95.20    8.35
  -3  -9  10   56.14    9.52
  -3   9  10   84.99    9.23
  -3   9  10   91.77    8.74
   3  -9 -10   83.95   10.43
   3  -9 -10   97.02    8.51
   3   9  -9   28.79    7.37
  -3  -9   9    2.90    7.56
  -3  -9   9   27.35    6.78
  -3   9   9   15.78    8.15
  -3   9   9   14.21    7.34
   3  -9  -9   19.50    8.74
   3  -9  -9   20.44    6.32
   3   9  -8    1.79    6.46
   3   9  -8    5.31    6.42
  -3  -9   8    5.97    5.74
  -3  -9   8    2.93    7.66
  -3   9   8   19.40    8.12
  -3   9   8    3.94    6.98
   3  -9  -8   -8.54    8.74
   3  -9  -8    1.43    6.46
   3   9  -7   43.49    7.50
   3   9  -7   35.57    7.60
  -3  -9   7   38.60    7.79
  -3   9   7   37.52    7.89
  -3   9   7   33.38    7.53
   3  -9  -7   37.75    6.62
   3  -9  -7   37.62    9.16
   3   9  -6    3.91    7.01
   3   9  -6    3.36    7.14
  -3  -9   6  -10.14    7.04
  -3   9   6    0.16    6.94
  -3   9   6  -10.50    6.68
   3  -9  -6   -0.75    7.99
   3  -9  -6   -8.84    6.36
   3   9  -5    3.78    6.91
   3   9  -5   -5.97    7.07
  -3  -9   5    7.86    7.34
  -3   9   5    5.44    6.42
  -3   9   5   -0.07    6.81
   3  -9  -5    0.49    7.86
   3  -9  -5   -0.33    6.13
   3   9  -4    5.44    7.24
   3   9  -4    7.37    7.40
  -3  -9   4   -6.78    7.86
  -3  -9   4   -3.29    7.43
  -3   9   4    2.12    6.65
  -3   9   4    6.26    7.01
   3  -9  -4    9.78    6.91
   3  -9  -4   11.18    7.99
   3   9  -3    7.27    7.04
   3   9  -3   -7.43    6.42
  -3  -9   3    2.58    8.28
  -3  -9   3   -7.07    7.76
  -3   9   3   -4.60    6.72
  -3   9   3    4.53    6.75
   3  -9  -3   -6.03    7.73
   3  -9  -3    9.94    7.53
   3   9  -2   -3.13    7.56
   3   9  -2   -2.22    6.36
  -3  -9   2   11.48    8.44
  -3   9   2   12.13    7.01
  -3   9   2   -1.53    6.85
   3  -9  -2    5.51    6.91
   3  -9  -2    9.03    8.05
   3   9  -1    0.39    6.59
   3   9  -1   -2.51    7.07
  -3  -9   1   -4.89    8.41
  -3   9   1    7.17    6.88
  -3   9   1    6.52    7.17
   3  -9  -1   -6.68    6.88
   3  -9  -1    5.35    8.44
   3   9   0  -13.43    6.49
   3   9   0   -0.10    6.68
  -3  -9   0   -7.73    8.09
  -3   9   0   -0.65    6.88
  -3   9   0   -8.87    7.37
   3  -9   0    4.79    8.15
   3  -9   0    5.51    5.93
   3   9   1   -2.61    6.26
   3   9   1    1.66    7.56
  -3  -9  -1   18.52    8.44
  -3   9  -1   -3.26    6.46
  -3   9  -1    5.93    7.17
   3  -9   1   -3.72    7.04
   3  -9   1    5.74    7.95
   3   9   2    1.89    7.34
   3   9   2   -1.76    6.26
  -3  -9  -2    1.86    7.86
  -3   9  -2    1.89    7.66
  -3   9  -2   11.67    6.94
   3  -9   2    3.10    6.78
   3  -9   2    8.15    8.31
   3   9   3   -7.07    6.36
   3   9   3   12.65    7.56
  -3  -9  -3   -8.90    6.98
  -3  -9  -3   17.31    8.35
  -3   9  -3   -2.51    7.47
  -3   9  -3    1.24    6.26
   3  -9   3    4.83    6.85
   3  -9   3   -1.70    6.59
   3   9   4   -7.56    6.29
   3   9   4    4.43    7.56
  -3  -9  -4    4.34    7.95
  -3  -9  -4    0.49    7.30
  -3   9  -4   12.26    6.52
  -3   9  -4  -11.38    7.11
   3  -9   4   -8.09    6.42
   3  -9   4   -4.73    7.14
   3   9   5    0.52    6.52
   3   9   5   17.15    7.79
  -3  -9  -5   -2.61    6.78
  -3   9  -5    2.74    6.03
  -3   9  -5    3.23    7.34
   3  -9   5    3.19    7.14
   3  -9   5   -0.72    6.29
   3   9   6   11.44    6.98
   3   9   6   10.04    7.95
  -3  -9  -6   19.17    7.27
  -3  -9  -6    6.13    9.26
  -3   9  -6    9.45    6.39
  -3   9  -6   12.32    7.56
   3  -9   6    9.39    7.50
   3  -9   6   10.43    6.42
   3   9   7    8.87    6.94
  -3  -9  -7   11.67    8.51
  -3  -9  -7    8.48    7.07
  -3   9  -7    5.02    6.65
  -3   9  -7    8.18    6.13
   3  -9   7   14.87    6.72
   3  -9   7   15.91    7.53
   3   9   8   33.45    7.66
  -3  -9  -8   28.53    9.32
  -3  -9  -8   33.48    7.17
  -3   9  -8   53.21    7.43
  -3   9  -8   39.32    7.69
   3  -9   8   28.56    7.66
   3  -9   8   31.59    7.82
   3   9   9    0.88    6.46
   3   9   9    9.62    8.09
  -3  -9  -9   -0.75    8.51
  -3  -9  -9   -4.63    6.52
  -3   9  -9    7.69    6.13
  -3   9  -9   -1.30    7.69
   3  -9   9    0.46    6.46
   3  -9   9   -1.56    7.40
   3   9  10   -4.89    7.92
  -3  -9 -10   -4.56    6.75
  -3   9 -10    5.02    6.46
  -3   9 -10    0.36    7.07
   3  -9  10   -6.16    7.69
   3  -9  10    4.69    6.75
  -4   0  27   -2.67    6.68
   4   0 -27    1.76    7.63
   4   0 -27    3.49    8.38
  -4   0  26    7.56    6.52
  -4   0  26    2.93    6.94
   4   0 -26   -7.01    7.30
  -4   0  25    1.34    5.90
   4   0 -25    3.72    7.04
   4   0 -25   -6.00    7.40
  -4   0  24    0.33    5.97
   4   0 -24    5.84    8.15
   4   0 -24    0.75    6.65
  -4   0  23    5.31    5.38
  -4   0  23  -12.13    6.26
   4   0 -23   -6.26    6.52
   4   0 -23    2.84    7.89
  -4   0  22   21.94    6.42
  -4   0  22   22.04    5.38
   4   0 -22   34.00    7.50
   4   0 -22   30.81    8.57
  -4   0  21   -0.33    5.38
  -4   0  21   -0.78    4.69
   4   0 -21    2.87    6.49
   4   0 -21   -0.72    7.30
  -4   0  20   -7.21    5.18
  -4   0  20   -5.44    5.35
   4   0 -20   10.63    6.72
   4   0 -20    7.86    6.88
  -4   0  19   -8.38    4.83
  -4   0  19  -13.17    4.89
   4   0 -19   -6.75    6.06
   4   0 -19   -1.08    5.25
  -4   0  18  118.21    6.75
   4   0 -18  109.80    7.82
  -4   0  17   -1.99    4.56
  -4   0  17    5.51    4.89
   4   0 -17   -7.82    4.92
   4   0 -17    5.77    5.48
  -4   0  16    4.73    4.50
  -4   0  16    4.40    4.47
   4   0 -16    1.30    5.31
   4   0 -16    3.72    4.76
  -4   0  15  -11.64    4.34
  -4   0  15   -3.46    3.85
   4   0 -15   -2.22    4.60
   4   0 -15   -1.14    4.73
  -4   0  14    7.66    4.56
  -4   0  14    1.76    3.68
   4   0 -14    4.69    4.40
   4   0 -14    9.94    4.63
  -4   0  13   -1.89    3.94
   4   0 -13   -0.75    4.08
   4   0 -13   -2.87    4.30
  -4   0  12  148.86    6.46
  -4   0  12  140.64    6.29
  -4   0  11   -3.68    3.23
  -4   0  11    2.71    3.85
   4   0 -11   -1.43    3.65
   4   0 -11   -0.39    3.85
  -4   0  10   24.74    3.68
  -4   0  10   23.11    3.55
   4   0 -10   26.47    3.91
   4   0 -10   19.82    4.17
  -4   0   9    3.26    3.10
   4   0  -9    1.96    3.52
   4   0  -9   -1.86    3.59
  -4   0   8  718.55   20.38
  -4   0   8  753.76   21.35
   4   0  -8  729.63   20.80
   4   0  -8  772.34   22.07
  -4   0   7    1.34    2.93
  -4   0   7   -2.41    3.13
   4   0  -7    1.47    3.03
   4   0  -7   -1.86    3.42
  -4   0   6  123.40    5.02
  -4   0   6  135.04    5.38
   4   0  -6  115.93    5.22
   4   0  -6  120.46    5.02
  -4   0   5    1.30    3.03
  -4   0   5    0.72    3.03
   4   0  -5   -5.87    3.19
   4   0  -5    3.75    3.00
  -4   0   4  491.31   14.02
  -4   0   4  501.74   14.21
   4   0  -4  488.38   13.99
   4   0  -4  461.64   13.20
  -4   0   3    2.35    2.25
   4   0  -3    0.72    2.61
   4   0  -3   -1.66    2.41
  -4   0   2  104.72    3.68
  -4   0   2   93.83    3.19
   4   0  -2   98.43    3.46
  -4   0  -1    0.59    1.47
  -4   0  -1    2.41    1.70
   4   0   1  -10.79    1.43
  -4   0  -2  122.71    4.24
   4   0   2  111.14    4.01
   4   0   2  117.46    4.27
  -4   0  -3    5.77    2.31
  -4   0  -3   -0.88    2.84
   4   0   3    3.39    2.71
   4   0   3    5.28    2.74
  -4   0  -4   12.88    2.84
  -4   0  -4   14.18    3.19
   4   0   4   12.45    2.97
   4   0   4   13.04    3.36
  -4   0  -5    0.16    3.13
  -4   0  -5   -4.04    2.80
   4   0   5   -1.70    3.16
   4   0   5   -1.11    2.87
  -4   0  -6  243.67    7.99
  -4   0  -6  262.51    8.64
   4   0   6  244.03    8.12
   4   0   6  248.17    8.28
  -4   0  -7   -3.39    3.10
  -4   0  -7   -2.58    3.52
   4   0   7    3.19    3.49
   4   0   7   -1.37    3.06
  -4   0  -8   57.48    4.47
  -4   0  -8   48.58    4.08
   4   0   8   55.91    4.63
   4   0   8   61.42    4.24
  -4   0  -9   -4.27    3.72
   4   0   9   -3.06    3.75
   4   0   9   -2.97    3.26
  -4   0 -10  282.10    9.75
  -4   0 -10  281.52    9.55
   4   0  10  287.19    9.75
   4   0  10  280.41    9.65
  -4   0 -11    1.30    3.68
  -4   0 -11   -1.14    3.49
  -4   0 -12  150.82    6.78
   4   0  12  140.81    6.49
   4   0  12  149.94    7.27
  -4   0 -13    4.11    4.24
  -4   0 -13   -4.76    4.27
   4   0  13    0.75    4.50
   4   0  13    3.36    3.94
  -4   0 -14  127.41    6.75
  -4   0 -14  105.86    6.59
   4   0  14  128.00    6.98
  -4   0 -15    2.05    4.60
  -4   0 -15   -3.39    4.79
   4   0  15   -1.50    4.27
   4   0  15    0.29    4.66
  -4   0 -16  241.84   10.43
  -4   0 -16  261.86   10.30
   4   0  16  258.47   10.24
   4   0  16  235.52    9.68
  -4   0 -17    1.60    5.02
  -4   0 -17    4.14    5.44
   4   0  17   -2.38    4.66
   4   0  17   -2.97    5.18
  -4   0 -18   40.43    6.19
  -4   0 -18   40.00    6.39
   4   0  18   58.78    6.29
  -4   0 -19   -5.38    5.61
  -4   0 -19   -2.38    6.42
   4   0  19   -3.88    5.57
   4   0  19    4.11    5.87
  -4   0 -20   18.58    7.66
  -4   0 -20   20.90    5.67
   4   0  20   -0.36    6.29
   4   0  20   16.24    5.87
  -4   0 -21    1.27    7.99
  -4   0 -21    8.77    5.18
   4   0  21   -0.62    5.54
   4   0  21    5.18    5.74
  -4   0 -22    0.23    5.80
  -4   0 -22   -4.11    7.89
   4   0  22    4.30    5.84
   4   0  22   -1.79    6.00
  -4   0 -23   -5.02    7.99
   4   0  23   -3.52    5.05
   4   0  23    3.65    6.49
  -4   0 -24   29.64    7.11
   4   0  24   28.79    6.72
   4   0  24   18.13    6.19
  -4   0 -25   -1.56    7.07
  -4   0 -25   -4.43    8.25
   4   0  25   -5.71    7.14
   4   0  25   -3.91    5.74
  -4   0 -26   -3.85    7.76
  -4   0 -26    3.94    7.40
   4   0  26    6.03    5.28
   4   0  26   -2.41    7.30
   4   2 -26   46.98    7.24
   4   2 -26   37.13    8.02
  -4  -2  26   47.14    7.30
  -4  -2  26   20.51    6.32
  -4   2  26   37.46    7.04
  -4   2  26   26.44    8.22
   4  -2 -26   24.58    8.97
   4  -2 -26   21.68    7.73
   4   2 -25    3.36    6.78
   4   2 -25   11.22    6.62
  -4  -2  25   13.69    6.06
  -4   2  25  -11.74    7.92
  -4   2  25    4.79    6.78
   4  -2 -25    2.84    6.72
   4   2 -24    0.33    7.34
   4   2 -24   13.66    6.36
  -4  -2  24    5.18    6.13
  -4  -2  24   -3.98    6.98
  -4   2  24    5.22    6.94
   4  -2 -24   11.54    7.56
   4  -2 -24    4.43    8.02
   4   2 -23   17.61    7.01
   4   2 -23   10.04    5.15
  -4  -2  23    1.40    5.84
  -4   2  23   11.61    5.64
  -4   2  23   -0.20    6.94
   4  -2 -23    5.31    7.53
   4  -2 -23    5.38    7.37
   4   2 -22   -2.15    5.67
   4   2 -22    7.14    7.07
  -4  -2  22   -1.37    4.63
  -4  -2  22   11.08    5.77
  -4   2  22    5.64    5.48
  -4   2  22   -2.74    6.85
   4  -2 -22    5.74    7.47
   4  -2 -22   -2.45    6.39
   4   2 -21    3.55    5.77
   4   2 -21    2.45    6.19
  -4  -2  21   -0.39    4.76
  -4  -2  21    4.14    6.29
  -4   2  21    0.13    5.51
  -4   2  21   -0.39    5.61
   4  -2 -21    4.83    7.34
   4  -2 -21   -3.52    6.59
   4   2 -20    9.58    6.32
  -4  -2  20    4.11    4.50
  -4   2  20   -0.29    6.42
  -4   2  20    4.21    5.61
   4  -2 -20    4.73    6.52
   4  -2 -20   -3.00    7.24
   4   2 -19    7.63    6.91
   4   2 -19   10.86    4.76
  -4  -2  19   -3.13    5.22
  -4  -2  19    1.60    4.04
  -4   2  19    6.65    5.12
  -4   2  19    0.68    6.32
   4  -2 -19   -5.31    6.72
   4  -2 -19   -0.59    6.23
   4   2 -18    5.35    4.73
   4   2 -18    0.49    6.36
  -4  -2  18   -4.43    5.61
  -4  -2  18   -5.74    3.88
  -4   2  18   -2.54    5.41
  -4   2  18    5.57    4.76
   4  -2 -18   11.51    5.67
   4   2 -17   41.05    6.94
  -4  -2  17   41.70    5.84
  -4   2  17   39.51    7.01
  -4   2  17   24.52    4.96
   4  -2 -17   43.85    7.89
   4  -2 -17   33.42    5.84
   4   2 -16   27.03    6.42
   4   2 -16   19.85    4.43
  -4  -2  16   35.57    4.86
  -4  -2  16   20.60    5.64
  -4   2  16   31.13    6.32
  -4   2  16   32.02    5.05
   4  -2 -16   30.29    5.51
   4  -2 -16   23.83    6.65
   4   2 -15  183.12    7.95
   4   2 -15  177.78    8.93
  -4  -2  15  186.91    7.82
  -4  -2  15  185.54    8.67
  -4   2  15  173.44    7.92
  -4   2  15  192.25    9.29
   4  -2 -15  164.54    7.82
   4  -2 -15  196.00   10.11
   4   2 -14   18.78    4.08
   4   2 -14   23.38    5.93
  -4  -2  14    9.75    4.30
  -4  -2  14   14.21    5.12
  -4   2  14   18.09    5.54
  -4   2  14    8.70    4.40
   4  -2 -14   15.09    4.53
   4  -2 -14   28.23    6.59
   4   2 -13  112.67    6.00
   4   2 -13  102.11    7.30
  -4  -2  13  104.46    6.65
  -4  -2  13  102.76    5.93
  -4   2  13   99.76    6.23
  -4   2  13   93.53    6.52
   4  -2 -13  105.21    6.29
   4  -2 -13  111.30    8.12
   4   2 -12    7.43    3.62
   4   2 -12   -9.23    5.02
  -4  -2  12   -3.00    3.72
  -4   2  12   -2.15    4.56
   4  -2 -12    2.97    6.06
   4  -2 -12   -3.29    4.50
  -4  -2  11   30.45    4.11
  -4  -2  11   33.68    4.60
  -4   2  11   28.40    4.66
  -4   2  11   23.77    5.12
   4  -2 -11   25.49    6.42
   4   2 -10  622.70   19.40
   4   2 -10  613.24   18.13
  -4  -2  10  613.24   18.49
  -4  -2  10  606.40   18.62
  -4   2  10  619.11   19.04
  -4   2  10  620.41   18.75
   4  -2 -10  635.74   19.04
   4   2  -9  130.57    7.17
   4   2  -9  144.13    6.03
  -4  -2   9  140.58    6.72
  -4  -2   9  137.58    6.94
  -4   2   9  134.91    6.55
  -4   2   9  130.44    7.01
   4  -2  -9  140.09    8.31
   4  -2  -9  137.81    6.23
   4   2  -8  384.38   12.00
  -4  -2   8  403.61   13.27
  -4   2   8  415.35   13.53
   4  -2  -8  411.76   14.44
   4  -2  -8  391.87   12.39
   4   2  -7  164.05    9.03
   4   2  -7  156.59    6.52
  -4  -2   7  147.30    6.81
  -4   2   7  160.96    7.56
  -4   2   7  162.91    7.92
   4  -2  -7  140.91    6.26
   4  -2  -7  153.36    8.18
   4   2  -6   26.08    6.23
   4   2  -6   22.20    3.81
  -4  -2   6   14.80    4.47
  -4  -2   6   19.53    4.73
  -4   2   6   21.16    5.44
  -4   2   6   24.16    4.89
   4  -2  -6   20.73    3.81
   4  -2  -6   15.55    5.38
   4   2  -5   72.60    6.59
   4   2  -5   63.77    4.37
  -4  -2   5   61.55    5.22
  -4  -2   5   66.61    5.22
  -4   2   5   73.58    6.00
  -4   2   5   71.92    6.13
   4  -2  -5   65.82    6.65
   4  -2  -5   66.21    5.02
   4   2  -4   14.41    3.81
   4   2  -4    7.89    5.61
  -4  -2   4   12.98    5.74
  -4  -2   4   19.14    4.83
  -4   2   4    6.03    5.35
  -4   2   4   14.18    5.12
   4  -2  -4   16.69    4.34
   4  -2  -4   21.42    5.54
   4   2  -3  164.74    6.78
   4   2  -3  181.27    8.48
  -4  -2   3  192.84    8.97
  -4  -2   3  166.82    7.43
  -4   2   3  171.55    8.09
  -4   2   3  167.02    8.18
   4  -2  -3  174.32    8.64
   4  -2  -3  181.27    7.86
   4   2  -2  742.35   21.48
   4   2  -2  754.41   22.56
  -4  -2   2  731.59   21.88
  -4  -2   2  740.71   21.84
  -4   2   2  756.04   22.69
  -4   2   2  725.07   21.71
   4  -2  -2  716.26   21.09
   4  -2  -2  751.15   22.79
   4   2  -1 1124.44   31.66
   4   2  -1 1147.26   32.57
  -4  -2   1 1175.30   33.55
  -4  -2   1 1170.08   33.19
  -4   2   1 1217.68   34.56
  -4   2   1 1143.02   32.90
   4  -2  -1 1179.21   33.78
   4  -2  -1 1177.58   33.32
   4   2   0 2318.97   63.54
   4   2   0 2279.20   62.43
  -4  -2   0 2258.33   62.01
  -4  -2   0 2292.89   62.99
  -4   2   0 2275.94   62.56
  -4   2   0 2322.88   64.19
   4  -2   0 2302.67   63.18
   4  -2   0 2299.74   63.35
   4   2   1 1634.33   45.19
   4   2   1 1661.07   46.13
  -4  -2  -1 1635.31   45.54
  -4  -2  -1 1631.40   45.41
  -4   2  -1 1605.64   44.73
  -4   2  -1 1609.56   45.15
   4  -2   1 1621.94   45.15
   4  -2   1 1606.30   45.06
   4   2   2   86.88    5.80
   4   2   2   71.46    6.06
  -4  -2  -2   81.86    6.16
  -4  -2  -2   73.75    6.06
  -4   2  -2   77.43    5.67
  -4   2  -2   73.97    6.91
   4  -2   2   73.45    6.03
   4   2   3  143.58    7.37
   4   2   3  154.96    6.65
  -4  -2  -3  162.94    7.76
  -4  -2  -3  143.29    7.34
  -4   2  -3  150.52    8.57
  -4   2  -3  170.12    7.66
   4  -2   3  152.41    6.94
   4  -2   3  142.86    7.11
   4   2   4  307.70   11.18
   4   2   4  306.03   10.20
  -4  -2  -4  297.23   10.66
  -4  -2  -4  307.53   11.22
  -4   2  -4  277.54   11.28
  -4   2  -4  295.67   10.27
   4  -2   4  289.60   10.53
   4  -2   4  304.47   10.53
   4   2   5  293.12    9.75
   4   2   5  293.22   10.89
  -4  -2  -5  290.94   10.73
  -4  -2  -5  272.98    9.68
  -4   2  -5  302.06   10.50
  -4   2  -5  284.13   10.33
   4  -2   5  295.96   10.27
   4  -2   5  289.60   10.53
   4   2   6  104.62    6.94
   4   2   6   99.92    5.25
  -4  -2  -6   90.31    6.39
  -4  -2  -6  102.30    5.77
  -4   2  -6   88.94    5.35
  -4   2  -6  100.22    6.49
   4  -2   6  113.55    6.75
   4  -2   6  108.96    5.97
   4   2   7   65.07    4.56
   4   2   7   57.74    5.97
  -4  -2  -7   60.18    5.02
  -4   2  -7   55.55    5.90
   4  -2   7   66.38    5.87
   4  -2   7   67.09    5.02
   4   2   8  380.79   13.37
   4   2   8  354.71   11.38
  -4  -2  -8  354.06   11.70
  -4  -2  -8  366.12   12.71
  -4   2  -8  382.42   13.37
  -4   2  -8  371.34   12.32
   4  -2   8  378.83   12.91
   4  -2   8  352.10   11.61
   4   2   9   65.92    6.68
   4   2   9   66.08    4.60
  -4  -2  -9   70.88    5.09
  -4  -2  -9   62.33    6.03
  -4   2  -9   74.92    6.39
  -4   2  -9   66.54    5.05
   4  -2   9   73.16    5.93
  -4  -2 -10  535.98   17.47
  -4  -2 -10  540.87   16.69
  -4   2 -10  525.22   16.11
  -4   2 -10  552.93   17.87
   4  -2  10  507.29   15.62
   4   2  11   12.06    3.98
   4   2  11   11.18    5.02
  -4  -2 -11   14.87    5.61
  -4   2 -11   12.00    3.62
   4  -2  11   13.63    4.96
   4  -2  11   13.89    4.14
   4   2  12  186.25    7.53
   4   2  12  178.82    9.49
  -4  -2 -12  183.55    8.51
  -4  -2 -12  175.89    8.87
  -4   2 -12  194.83    9.49
  -4   2 -12  177.00    7.17
   4  -2  12  177.09    8.54
   4  -2  12  185.05    7.79
   4   2  13  162.29    8.74
   4   2  13  178.50    7.69
  -4  -2 -13  166.07    8.15
  -4  -2 -13  178.43    9.03
  -4   2 -13  191.93    8.02
   4  -2  13  177.75    7.53
   4  -2  13  168.16    8.70
   4   2  14    8.41    4.21
   4   2  14    9.81    5.80
  -4  -2 -14   17.38    6.55
  -4  -2 -14   -8.97    4.83
  -4   2 -14    5.44    4.01
  -4   2 -14    0.68    5.80
   4  -2  14   -1.21    4.30
   4  -2  14    6.00    4.86
   4   2  15  105.47    6.26
   4   2  15   91.64    7.92
  -4  -2 -15   93.05    7.63
  -4  -2 -15   93.83    6.98
  -4   2 -15   87.31    8.31
  -4   2 -15   90.41    5.77
   4  -2  15   97.22    7.86
   4  -2  15   92.30    6.00
   4   2  16    5.48    6.55
   4   2  16    3.19    4.47
  -4  -2 -16    3.59    5.09
  -4  -2 -16    6.00    7.07
  -4   2 -16    3.94    6.91
  -4   2 -16    5.87    4.24
   4  -2  16   -3.26    5.74
   4  -2  16   -0.49    4.50
   4   2  17   29.54    5.25
  -4  -2 -17   17.83    5.25
  -4  -2 -17   14.08    7.11
  -4   2 -17    7.53    6.52
   4  -2  17   16.99    4.79
   4  -2  17   23.38    6.06
   4   2  18   50.92    8.22
  -4  -2 -18   70.58    7.43
  -4  -2 -18   59.92    6.59
  -4   2 -18   53.92    7.50
  -4   2 -18   64.45    5.51
   4   2  19   21.78    5.22
  -4  -2 -19   22.20    7.01
  -4   2 -19   24.81    8.05
  -4   2 -19   25.69    4.73
   4  -2  19   31.72    6.10
   4  -2  19   19.79    5.57
   4   2  20   -8.02    7.47
   4   2  20    4.73    5.15
  -4  -2 -20   -2.58    5.93
  -4  -2 -20    4.17    6.49
  -4   2 -20    4.30    4.21
  -4   2 -20   -5.48    6.85
   4  -2  20    0.03    5.74
   4  -2  20    9.29    5.80
   4   2  21   -4.40    7.11
   4   2  21    1.56    5.57
  -4  -2 -21    6.16    7.63
  -4  -2 -21    1.43    6.19
  -4   2 -21    3.49    4.47
  -4   2 -21   -2.38    7.89
   4  -2  21   -2.48    4.56
   4  -2  21   -5.38    6.26
   4   2  22   10.01    5.48
   4   2  22    4.79    7.63
  -4  -2 -22    0.65    7.34
  -4  -2 -22   -8.51    7.07
  -4   2 -22   -0.13    5.05
  -4   2 -22   10.50    7.11
   4  -2  22   -0.10    6.03
   4  -2  22    8.31    5.12
   4   2  23  -13.37    7.21
   4   2  23   -2.35    6.32
  -4  -2 -23    6.81    8.15
  -4  -2 -23   -4.76    8.15
  -4   2 -23    2.77    7.01
   4  -2  23   -4.63    7.30
   4  -2  23   -5.31    5.90
   4   2  24   -4.08    7.66
   4   2  24    1.08    5.54
  -4  -2 -24  -11.31    8.02
  -4  -2 -24   -7.27    7.73
  -4   2 -24   -6.94    6.10
  -4   2 -24   16.69    7.82
   4  -2  24   14.08    6.36
   4   2  25    0.33    6.06
   4   2  25    7.21    8.18
  -4  -2 -25    3.26    7.92
  -4  -2 -25    9.58    7.79
  -4   2 -25   -1.70    7.66
  -4   2 -25    7.69    6.49
   4  -2  25    2.48    5.87
   4  -2  25   11.05    6.46
   4   4 -24    0.62    7.99
  -4  -4  24   -0.68    5.31
  -4  -4  24   -5.44    6.00
  -4   4  24   -3.36    8.54
  -4   4  24    2.51    6.88
   4  -4 -24    3.91    7.14
   4  -4 -24   -0.52    8.48
   4   4 -23   13.46    7.95
   4   4 -23   29.64    6.98
  -4  -4  23   30.71    6.88
  -4   4  23   22.01    8.84
  -4   4  23   11.54    7.14
   4  -4 -23   23.18    7.24
   4   4 -22   15.06    5.97
   4   4 -22   21.75    9.00
  -4  -4  22   23.70    6.00
  -4   4  22    0.62    8.35
   4  -4 -22   23.15    8.02
   4  -4 -22   15.49    7.99
   4   4 -21    2.97    8.61
   4   4 -21   15.26    5.41
  -4  -4  21    1.30    6.29
  -4   4  21   -7.37    6.10
   4  -4 -21   -5.84    8.25
   4  -4 -21    2.84    6.91
   4   4 -20   15.71    8.93
   4   4 -20   16.79    4.99
  -4  -4  20   13.01    6.32
  -4  -4  20    8.70    4.79
  -4   4  20   22.30    9.45
  -4   4  20   -2.38    5.44
   4  -4 -20    8.25    8.67
   4  -4 -20    0.85    6.19
   4   4 -19    9.26    9.42
   4   4 -19   20.64    5.54
  -4  -4  19   26.64    6.36
  -4  -4  19   15.06    5.15
  -4   4  19   25.66    5.44
  -4   4  19   32.28    8.51
   4  -4 -19   21.48    6.36
   4  -4 -19   29.11    9.36
   4   4 -18   18.03    9.10
  -4  -4  18   16.86    4.89
  -4  -4  18    6.78    6.78
  -4   4  18   12.03    5.87
  -4   4  18   30.65    8.64
   4  -4 -18    8.87    8.35
   4  -4 -18   14.93    6.29
   4   4 -17  180.32   12.39
   4   4 -17  165.65    8.22
  -4  -4  17  166.99    8.18
  -4  -4  17  150.85    9.39
  -4   4  17  150.95   11.05
   4  -4 -17  158.22    8.57
   4   4 -16  219.74    9.58
  -4  -4  16  209.60    9.32
  -4  -4  16  230.43   11.02
  -4   4  16  219.15   12.29
  -4   4  16  226.97   10.53
   4   4 -15    0.33    8.35
   4   4 -15   -1.86    4.17
  -4  -4  15   -0.65    5.71
  -4  -4  15   -7.37    4.92
  -4   4  15   11.67    5.67
   4  -4 -15   -5.28    7.92
   4  -4 -15   -4.17    5.38
   4   4 -14   12.06    8.51
   4   4 -14    8.93    4.50
  -4  -4  14    8.05    5.87
  -4   4  14    6.91    5.61
  -4   4  14   -7.11    8.05
   4  -4 -14   11.61    5.02
   4  -4 -14    2.90    7.50
   4   4 -13   46.78    8.84
  -4  -4  13   43.52    6.16
  -4  -4  13   38.18    6.42
  -4   4  13   27.26    5.97
  -4   4  13   60.38    8.28
   4  -4 -13   34.26    5.35
   4  -4 -13   32.96    8.54
   4   4 -12   21.91    7.73
   4   4 -12   29.05    4.92
  -4  -4  12   28.92    5.41
  -4  -4  12   32.70    7.04
  -4   4  12   27.94    7.92
  -4   4  12   14.21    5.93
   4  -4 -12   20.44    5.28
   4  -4 -12   12.49    7.79
   4   4 -11   17.12    4.50
   4   4 -11   18.91    7.60
  -4  -4  11   30.19    5.61
  -4  -4  11   25.53    6.06
  -4   4  11   26.51    6.06
  -4   4  11   23.41    6.75
   4  -4 -11   24.48    7.24
   4  -4 -11   15.68    4.92
   4   4 -10    2.93    7.01
   4   4 -10   10.37    4.60
  -4  -4  10   21.09    6.55
  -4  -4  10   12.91    5.35
  -4   4  10   20.80    6.72
  -4   4  10   16.43    6.06
   4  -4 -10   21.58    7.37
   4  -4 -10   10.01    5.15
   4   4  -9  110.29    8.77
   4   4  -9  125.78    7.11
  -4  -4   9  124.34    7.63
  -4  -4   9  108.08    8.15
  -4   4   9  129.43    9.19
  -4   4   9  113.52    7.79
   4  -4  -9  131.03   10.33
   4  -4  -9  130.99    7.40
   4   4  -8    3.85    4.56
   4   4  -8   -4.66    6.49
  -4  -4   8   11.25    5.28
  -4   4   8   17.21    6.10
  -4   4   8    5.22    5.71
   4  -4  -8    3.81    4.56
   4  -4  -8   -1.11    7.04
   4   4  -7   21.45    4.63
   4   4  -7   25.07    6.55
  -4  -4   7   26.37    5.31
  -4  -4   7    4.89    5.67
  -4   4   7   16.20    5.67
   4  -4  -7   12.94    7.34
   4  -4  -7   18.94    5.12
   4   4  -6   -1.47    6.10
  -4  -4   6    3.78    5.64
  -4  -4   6    9.29    6.72
  -4   4   6    7.04    6.52
   4  -4  -6    4.11    5.44
   4  -4  -6  -12.36    6.29
  -4  -4   5   -0.49    6.42
  -4  -4   5   -3.06    5.54
  -4   4   5    3.00    6.16
  -4   4   5   -0.91    5.44
   4  -4  -5   12.26    6.55
  -4  -4   4   60.97    7.53
  -4  -4   4   57.67    6.52
  -4   4   4   69.57    7.01
  -4   4   4   74.76    7.40
   4  -4  -4   64.16    7.69
   4   4  -3    7.99    5.38
  -4  -4   3    9.94    6.39
  -4  -4   3   17.93    5.84
  -4   4   3   15.39    6.13
  -4   4   3   18.26    6.81
   4  -4  -3    9.94    6.94
   4   4  -2  468.49   16.01
   4   4  -2  470.12   16.72
  -4  -4   2  473.71   16.43
  -4  -4   2  470.45   16.66
  -4   4   2  465.23   16.72
  -4   4   2  475.66   16.50
   4  -4  -2  466.86   16.33
   4   4  -1   50.24    6.72
   4   4  -1   38.14    5.74
  -4  -4   1   42.87    6.75
  -4  -4   1   41.08    6.23
  -4   4   1   32.50    7.04
  -4   4   1   33.29    6.42
   4  -4  -1   50.34    6.78
   4   4   0    7.37    6.06
   4   4   0    0.68    5.71
  -4  -4   0    9.29    6.52
  -4  -4   0    8.31    6.03
  -4   4   0   17.28    7.04
  -4   4   0   11.80    5.84
   4  -4   0   13.14    6.23
   4   4   1   16.63    5.41
   4   4   1   -3.23    5.61
  -4  -4  -1    5.90    6.23
  -4  -4  -1    0.16    5.87
  -4   4  -1    2.31    5.38
  -4   4  -1    3.23    7.01
   4  -4   1    4.17    6.42
   4  -4   1    2.77    6.72
   4   4   2  246.54   10.99
  -4  -4  -2  240.21   11.57
  -4  -4  -2  225.93   10.37
  -4   4  -2  243.54   10.40
  -4   4  -2  255.60   12.06
   4  -4   2  257.46   12.00
   4  -4   2  269.45   12.03
  -4  -4  -3  326.02   13.33
  -4  -4  -3  296.03   11.61
  -4   4  -3  313.60   13.33
  -4   4  -3  298.24   11.83
   4  -4   3  294.92   12.91
  -4  -4  -4   22.20    6.88
  -4  -4  -4   29.93    6.10
  -4   4  -4   27.61    5.71
  -4   4  -4   14.48    7.01
   4  -4   4   30.58    5.28
   4   4   5  520.65   17.18
  -4  -4  -5  502.07   17.05
  -4  -4  -5  513.15   17.93
  -4   4  -5  501.42   16.66
   4  -4   5  480.23   17.08
   4  -4   5  508.26   16.76
   4   4   6  255.21   10.47
   4   4   6  242.00   11.61
  -4  -4  -6  247.64   11.02
  -4  -4  -6  234.51   11.44
  -4   4  -6  262.58   10.50
   4  -4   6  236.75   10.76
   4  -4   6  245.62   10.33
   4   4   7    4.34    6.10
   4   4   7    7.76    5.28
  -4  -4  -7   -3.59    6.72
  -4   4  -7    6.91    4.92
  -4   4  -7    2.35    7.11
   4  -4   7   13.92    5.80
   4  -4   7   10.04    5.18
   4   4   8   16.30    7.43
   4   4   8    5.28    4.92
  -4  -4  -8    4.40    6.32
  -4  -4  -8    6.62    4.96
  -4   4  -8    9.10    7.47
  -4   4  -8    6.68    5.09
   4  -4   8    0.95    5.09
   4  -4   8   -2.71    5.84
   4   4   9   12.55    4.92
   4   4   9   16.17    7.24
  -4  -4  -9   24.22    5.25
  -4  -4  -9   -0.95    6.42
  -4   4  -9    6.55    4.69
  -4   4  -9   16.30    7.76
   4  -4   9   15.32    5.12
   4  -4   9   13.43    5.97
   4   4  10   -3.98    7.76
   4   4  10    2.80    4.89
  -4  -4 -10   10.14    7.14
  -4  -4 -10    3.72    5.05
  -4   4 -10    2.93    4.40
  -4   4 -10    1.17    8.28
   4  -4  10    3.23    5.28
   4  -4  10    6.32    5.84
   4   4  11   40.39    8.61
   4   4  11   53.37    5.80
  -4  -4 -11   43.95    7.69
  -4  -4 -11   61.19    6.36
  -4   4 -11   57.44    5.64
  -4   4 -11   57.02    9.29
   4  -4  11   48.61    6.98
   4  -4  11   50.47    5.87
   4   4  12   -3.78    7.30
   4   4  12    0.85    4.83
  -4  -4 -12    5.12    7.34
  -4  -4 -12    5.71    4.92
  -4   4 -12    6.59    4.60
  -4   4 -12    7.89    8.54
   4  -4  12   -3.39    5.71
   4  -4  12    2.41    4.89
   4   4  13   -0.49    4.76
  -4  -4 -13   -0.68    5.71
  -4  -4 -13    8.12    7.50
  -4   4 -13    7.66    9.13
  -4   4 -13    4.37    4.53
   4  -4  13   -9.91    6.29
   4  -4  13    3.55    4.76
   4   4  14    9.39    8.25
   4   4  14   11.96    4.89
  -4  -4 -14   19.92    8.51
  -4  -4 -14   29.77    6.13
  -4   4 -14   17.67    9.49
   4  -4  14   15.49    5.18
   4  -4  14   17.80    6.16
   4   4  15   -5.57    8.38
  -4  -4 -15   12.32    7.89
  -4  -4 -15    3.78    5.18
  -4   4 -15   11.51    9.29
  -4   4 -15   -0.98    4.66
   4  -4  15   -2.80    5.22
   4   4  16    7.69    4.89
   4   4  16    2.74    8.93
  -4  -4 -16   27.32    8.09
  -4  -4 -16   13.69    6.59
  -4   4 -16   11.77    4.53
   4  -4  16   15.97    6.03
   4   4  17   -3.23    4.89
  -4  -4 -17    5.28    7.47
  -4  -4 -17   -1.34    6.00
  -4   4 -17   -0.91    9.85
  -4   4 -17    2.28    4.76
   4  -4  17    6.29    4.83
   4  -4  17    9.55    6.03
   4   4  18    6.85    4.92
   4   4  18   24.45    8.77
  -4  -4 -18   19.69    6.75
  -4  -4 -18    5.31    7.43
  -4   4 -18    6.62    4.79
  -4   4 -18   13.66   10.07
   4  -4  18   10.01    6.00
   4  -4  18   11.77    5.51
   4   4  19   -8.77    5.18
   4   4  19   13.76    8.41
  -4  -4 -19   -1.50    8.09
  -4  -4 -19    1.21    5.84
  -4   4 -19    0.98    9.85
   4  -4  19   -3.03    4.66
   4  -4  19   -7.50    5.74
   4   4  20    7.89    5.77
   4   4  20    2.97    8.74
  -4  -4 -20   -6.65    8.38
  -4  -4 -20    0.46    6.88
  -4   4 -20    6.03    5.02
  -4   4 -20    0.98    9.32
   4  -4  20   -0.59    5.93
   4  -4  20   -3.39    4.73
   4   4  21   -8.97    8.41
   4   4  21   -1.63    5.90
  -4  -4 -21  -13.76    7.63
  -4  -4 -21    6.06    7.99
   4  -4  21    4.76    5.67
   4  -4  21   10.17    6.23
   4   4  22   -0.82    5.74
   4   4  22    1.30    9.23
  -4  -4 -22    6.03    7.76
  -4  -4 -22    9.68    7.82
  -4   4 -22    4.04    6.00
  -4   4 -22   12.16    8.64
   4  -4  22   -0.20    5.57
   4   4  23    6.62    9.72
   4   4  23    6.00    5.93
  -4  -4 -23   12.39    8.51
  -4   4 -23   14.70    6.85
  -4   4 -23   17.28    8.41
   4  -4  23   27.19    6.29
   4  -4  23   18.09    5.71
   4   4  24    1.27    9.23
  -4   4 -24    8.44    6.72
  -4   4 -24  -15.19    8.93
   4  -4  24    2.38    6.36
   4   6 -21   -9.94    7.30
   4   6 -21    7.92    6.46
  -4  -6  21   -6.13    5.80
  -4  -6  21   12.16    6.91
  -4   6  21    3.46    6.52
  -4   6  21   -1.01    7.82
   4  -6 -21    3.81    6.49
   4  -6 -21  -14.12    8.28
   4   6 -20   -8.74    6.81
   4   6 -20    0.29    6.85
  -4  -6  20   -2.48    5.67
  -4   6  20    9.49    8.18
  -4   6  20   -0.20    6.72
   4  -6 -20    3.78    7.56
   4  -6 -20   -0.49    6.06
   4   6 -19    7.47    6.81
   4   6 -19   -4.37    6.03
  -4  -6  19    5.28    5.97
  -4  -6  19   11.74    6.39
  -4   6  19    0.95    6.68
  -4   6  19   11.77    8.61
   4  -6 -19    2.35    7.11
   4   6 -18    5.18    5.41
   4   6 -18    2.54    7.53
  -4  -6  18    3.00    6.13
  -4  -6  18    9.13    5.90
  -4   6  18  -12.75    8.67
   4  -6 -18    2.97    6.94
   4  -6 -18   -1.21    6.94
   4   6 -17   -2.28    6.62
   4   6 -17   -6.00    4.56
  -4   6  17    1.79    6.32
  -4   6  17    1.56    7.53
   4  -6 -17    5.09    7.50
   4  -6 -17   11.02    6.13
   4   6 -16    1.17    6.78
   4   6 -16    9.75    5.74
  -4  -6  16    2.71    6.55
  -4  -6  16   -1.92    7.21
  -4   6  16    2.48    5.97
   4  -6 -16   -2.35    5.71
   4  -6 -16   -3.78    7.69
   4   6 -15    0.00    7.40
   4   6 -15   -2.05    5.80
  -4  -6  15    3.42    7.17
  -4  -6  15    5.80    7.14
  -4   6  15   -1.08    6.46
  -4   6  15    3.81    7.43
   4  -6 -15   12.55    7.73
   4  -6 -15    4.79    6.23
   4   6 -14    5.22    7.50
   4   6 -14   -1.40    5.35
  -4  -6  14   -3.29    7.11
  -4  -6  14   -4.30    6.55
  -4   6  14    3.98    6.39
  -4   6  14   12.65    7.79
   4  -6 -14    1.37    6.10
   4  -6 -14   -1.08    7.73
   4   6 -13    1.53    7.34
  -4  -6  13   -8.90    6.49
  -4  -6  13   -0.16    6.59
  -4   6  13   14.77    8.31
  -4   6  13    0.33    6.39
   4  -6 -13   -2.48    6.03
   4  -6 -13   -1.53    8.18
   4   6 -12    8.05    6.29
   4   6 -12   18.22    8.22
  -4  -6  12   26.41    6.65
  -4   6  12   27.06    6.88
  -4   6  12   16.30    8.25
   4  -6 -12   15.06    8.28
   4  -6 -12    9.75    6.49
   4   6 -11   26.51    6.36
   4   6 -11   32.86    8.18
  -4  -6  11   33.29    6.62
  -4  -6  11   23.64    6.29
  -4   6  11   22.04    8.22
   4  -6 -11   21.88    7.27
   4   6 -10   -5.35    5.51
  -4  -6  10   -0.95    5.74
  -4  -6  10   -6.72    6.19
  -4   6  10    1.43    5.93
  -4   6  10   -6.19    8.93
   4   6  -9  113.23    8.05
   4   6  -9  121.90   10.63
  -4  -6   9  115.67    8.48
  -4  -6   9  116.39    9.06
  -4   6   9  123.92    8.48
   4  -6  -9   93.24    8.02
   4  -6  -9  105.83   11.38
   4   6  -8   35.44    8.15
   4   6  -8   29.31    6.42
  -4  -6   8    7.01    6.68
  -4  -6   8   20.73    6.49
  -4   6   8   23.96    7.04
   4  -6  -8   21.81    9.26
   4  -6  -8   29.05    6.59
   4   6  -7  307.08   12.94
   4   6  -7  309.46   14.64
  -4  -6   7  297.07   13.37
  -4   6   7  299.02   14.38
  -4   6   7  327.65   13.79
   4  -6  -7  311.41   15.71
   4  -6  -7  310.70   13.04
   4   6  -6    6.03    5.93
   4   6  -6   15.88    7.04
  -4  -6   6   15.03    7.79
  -4   6   6    4.96    8.15
  -4   6   6   10.86    6.98
   4  -6  -6   -0.52    8.28
   4  -6  -6   19.17    6.78
   4   6  -5  264.73   12.71
   4   6  -5  250.22   11.70
  -4  -6   5  265.80   12.42
  -4  -6   5  234.47   13.07
  -4   6   5  276.86   12.81
  -4   6   5  260.16   12.85
   4  -6  -5  265.02   12.26
   4  -6  -5  264.66   14.05
   4   6  -4  106.31    9.13
  -4  -6   4   91.51    8.41
  -4  -6   4  119.16   10.27
  -4   6   4   98.78    8.97
  -4   6   4  108.30    9.55
   4  -6  -4  120.82    8.80
   4  -6  -4   93.86    9.98
   4   6  -3    1.14    7.60
  -4  -6   3    2.84    7.53
  -4  -6   3    5.28    7.60
  -4   6   3    3.26    7.37
  -4   6   3   -2.87    7.37
   4  -6  -3    3.26    7.11
   4  -6  -3   -0.20    7.73
   4   6  -2   19.30    7.30
  -4  -6   2   16.76    7.82
  -4  -6   2   10.79    7.56
  -4   6   2    7.24    8.02
  -4   6   2    0.03    7.66
   4  -6  -2    0.91    7.63
   4  -6  -2   -4.34    8.44
   4   6  -1   17.87    7.30
  -4  -6   1   13.20    7.56
  -4  -6   1   25.98    6.98
  -4   6   1   15.91    7.86
  -4   6   1    7.60    8.18
   4  -6  -1   -2.02    8.15
   4  -6  -1    7.04    7.66
   4   6   0   36.68    7.56
  -4  -6   0   41.76    8.18
  -4  -6   0   42.81    8.54
  -4   6   0   43.91    8.09
  -4   6   0   33.42    8.05
   4  -6   0   40.82    8.22
   4  -6   0   39.51    8.25
   4   6   1    8.28    6.62
  -4  -6  -1    0.55    7.56
  -4  -6  -1    2.18    6.49
  -4   6  -1   -6.29    8.25
  -4   6  -1   -5.18    7.30
   4  -6   1    9.23    7.79
   4  -6   1    4.89    7.21
   4   6   2   14.51    6.68
  -4  -6  -2   22.33    7.89
  -4  -6  -2    8.87    8.22
  -4   6  -2   31.75    7.24
  -4   6  -2    5.35    7.50
   4  -6   2    9.36    7.37
   4  -6   2   10.47    7.40
   4   6   3   11.08    6.85
  -4  -6  -3   17.02    7.04
  -4  -6  -3    6.32    8.22
  -4   6  -3    7.27    7.60
  -4   6  -3    6.81    6.03
   4  -6   3    4.60    6.32
   4  -6   3  -11.70    7.47
   4   6   4   24.06    6.59
   4   6   4   22.40    8.97
  -4  -6  -4   18.42    8.61
  -4  -6  -4   20.54    7.63
  -4   6  -4   19.07    7.01
  -4   6  -4    3.72    8.31
   4  -6   4   14.67    6.23
   4  -6   4   17.70    7.60
   4   6   5   -0.07    7.63
   4   6   5   -9.81    5.97
  -4  -6  -5    7.99    7.24
  -4   6  -5    1.27    5.97
  -4   6  -5   -0.55    7.82
   4  -6   5    1.50    6.00
   4  -6   5  -12.23    6.42
   4   6   6   -9.19    7.34
   4   6   6   11.41    6.10
  -4  -6  -6   -6.29    7.21
  -4   6  -6   -2.12    5.97
  -4   6  -6    8.90    7.73
   4  -6   6   -3.98    6.75
   4  -6   6   -3.39    6.36
   4   6   7   20.31    5.84
   4   6   7    2.74    8.25
  -4  -6  -7   21.97    7.21
  -4  -6  -7   18.19    8.57
  -4   6  -7   22.46    8.35
  -4   6  -7   16.04    6.32
   4  -6   7    7.99    7.47
   4  -6   7   16.14    6.75
   4   6   8   -6.36    8.70
   4   6   8    2.64    5.25
  -4  -6  -8   11.67    6.75
  -4  -6  -8   -1.17    8.35
  -4   6  -8   13.40    8.18
   4  -6   8    8.64    6.19
   4  -6   8   -7.01    6.52
   4   6   9    5.02    8.61
  -4  -6  -9    6.03    6.55
  -4  -6  -9  -11.18    7.14
  -4   6  -9    5.84    7.86
  -4   6  -9    0.52    5.61
   4   6  10   -1.96    8.41
   4   6  10   -1.30    5.44
  -4  -6 -10   11.96    7.89
  -4  -6 -10   12.32    6.39
  -4   6 -10    1.89    5.57
   4   6  11   13.66    8.80
   4   6  11   21.78    5.61
  -4  -6 -11   30.19    8.22
  -4   6 -11   38.86    6.03
  -4   6 -11   39.97    9.49
   4  -6  11   41.60    7.30
   4   6  12   60.48    6.52
  -4  -6 -12   68.20    7.92
  -4  -6 -12   59.63    8.25
  -4   6 -12   50.86    9.52
  -4   6 -12   77.04    6.85
   4  -6  12   54.51    7.69
   4  -6  12   55.03    7.43
   4   6  13    4.11    7.76
   4   6  13   -4.99    5.67
  -4  -6 -13   -1.83    6.62
  -4  -6 -13    0.68    7.11
  -4   6 -13   -7.01    8.22
  -4   6 -13   11.54    5.41
   4  -6  13  -11.61    7.60
   4  -6  13    4.14    6.81
   4   6  14    0.16    5.57
   4   6  14    5.93    8.31
  -4  -6 -14   -7.24    6.39
  -4  -6 -14    8.61    6.94
  -4   6 -14    4.69    8.44
   4  -6  14   -2.41    6.91
   4  -6  14    7.21    6.85
   4   6  15    6.72    7.76
   4   6  15   -6.39    5.67
  -4  -6 -15    6.29    7.34
  -4  -6 -15   -4.08    5.38
  -4   6 -15   10.47    7.86
  -4   6 -15    2.90    5.18
   4  -6  15    6.10    7.40
   4  -6  15    1.04    6.13
   4   6  16    9.13    6.00
   4   6  16   -2.05    7.21
  -4  -6 -16   11.57    6.13
  -4   6 -16    0.26    7.73
  -4   6 -16   11.31    5.64
   4  -6  16   11.77    5.64
   4  -6  16    9.85    7.24
   4   6  17    0.49    7.27
  -4  -6 -17   -2.48    6.49
  -4  -6 -17   13.07    7.40
   4  -6  17    3.03    5.90
   4   6  18   15.58    8.80
   4   6  18    9.65    5.93
  -4  -6 -18   10.11    7.76
  -4   6 -18   20.18    5.87
  -4   6 -18   18.09    8.12
   4  -6  18   18.32    5.97
   4   6  19   16.53    6.03
   4   6  19   10.20    8.61
  -4  -6 -19   21.91    7.56
  -4  -6 -19    3.29    7.82
  -4   6 -19    8.93    8.22
  -4   6 -19   10.01    6.29
   4  -6  19   18.84    6.13
   4  -6  19   23.57    6.19
   4   6  20    5.71    6.42
   4   6  20    7.47    8.44
  -4  -6 -20   -4.04    6.42
  -4  -6 -20    5.54    7.82
  -4   6 -20   -9.65    7.27
  -4   6 -20   -2.58    5.87
   4  -6  20   -1.30    5.28
   4  -6  20   -3.46    5.84
   4   8 -15  121.61   10.17
  -4  -8  15  114.56    7.86
  -4   8  15  114.66    9.29
  -4   8  15  109.44   10.27
   4  -8 -15  138.98   11.96
   4  -8 -15  128.88    9.23
   4   8 -14   77.36    7.99
   4   8 -14   67.19    8.54
  -4  -8  14   80.69    7.14
  -4   8  14   69.70    8.02
  -4   8  14   66.77    9.36
   4  -8 -14   63.38   10.63
   4  -8 -14   58.16    7.50
   4   8 -13    1.79    7.04
   4   8 -13    7.89    6.32
  -4  -8  13    9.58    6.68
  -4  -8  13    7.73    6.85
  -4   8  13   27.91    8.38
  -4   8  13   19.82    7.07
   4  -8 -13    9.94    9.03
   4  -8 -13   17.28    6.98
   4   8 -12    4.50    6.39
   4   8 -12    4.66    7.40
  -4  -8  12   10.33    7.24
  -4   8  12   -1.50    7.17
  -4   8  12   -0.85    8.12
   4  -8 -12   -4.21    8.70
   4  -8 -12    6.13    6.78
   4   8 -11   25.98    7.56
   4   8 -11   25.49    6.59
  -4  -8  11   15.71    7.82
  -4  -8  11   14.05    7.30
  -4   8  11   13.20    7.43
  -4   8  11    4.14    8.51
   4  -8 -11   30.12    9.94
   4  -8 -11   31.59    7.01
   4   8 -10   11.35    5.93
  -4  -8  10    8.25    7.43
  -4  -8  10    5.28    6.68
   4  -8 -10    9.91    8.35
   4   8  -9   -5.15    7.95
   4   8  -9   -1.01    5.54
  -4  -8   9    0.68    6.78
  -4  -8   9   -0.62    7.37
  -4   8   9    3.52    7.30
  -4   8   9    5.09    8.15
   4  -8  -9    4.99    6.52
   4  -8  -9   -2.71    7.79
   4   8  -8   -1.40    7.79
   4   8  -8    2.15    5.80
  -4  -8   8   -1.08    6.91
  -4   8   8    4.79    7.04
  -4   8   8    7.21    8.22
   4  -8  -8    7.01    6.72
   4  -8  -8    1.08    7.53
   4   8  -7   -8.80    5.93
   4   8  -7   -0.16    7.66
  -4  -8   7    3.98    7.30
  -4   8   7   -3.26    8.51
  -4   8   7   -3.29    7.47
   4  -8  -7   16.63    8.12
   4  -8  -7   -0.65    6.75
   4   8  -6    3.72    6.68
   4   8  -6    6.62    7.27
  -4   8   6   -4.30    7.73
  -4   8   6   19.59    8.84
   4  -8  -6   -0.88    8.64
   4  -8  -6    0.07    7.86
   4   8  -5    3.78    6.98
   4   8  -5    7.56    6.52
  -4  -8   5   -5.31    8.35
  -4   8   5    3.68    7.60
  -4   8   5   -9.19    9.16
   4  -8  -5    8.87    8.02
   4  -8  -5  -22.43    8.84
   4   8  -4   22.85    7.17
   4   8  -4    6.19    6.36
  -4  -8   4   12.52    8.64
  -4   8   4   33.84    7.95
  -4   8   4   18.00    8.54
   4  -8  -4   14.80    7.99
   4  -8  -4   14.48    9.16
   4   8  -3    8.48    6.78
   4   8  -3    6.32    6.75
  -4  -8   3    0.26    7.76
  -4  -8   3   -2.71    8.48
  -4   8   3    1.27    7.53
  -4   8   3    3.36    8.61
   4  -8  -3    4.30    8.51
   4  -8  -3    8.09    7.17
   4   8  -2    2.25    6.55
   4   8  -2   -1.01    7.04
  -4  -8   2   -8.90    6.29
  -4  -8   2   -4.89    8.48
  -4   8   2    6.94    7.24
   4  -8  -2    5.74    9.19
   4  -8  -2   -4.79    7.43
   4   8  -1  -13.33    6.36
   4   8  -1    4.21    7.86
  -4  -8   1    1.37    8.31
  -4  -8   1   12.98    7.66
  -4   8   1    0.65    7.17
   4  -8  -1    4.66    8.74
   4  -8  -1   -4.08    7.37
   4   8   0   -0.95    6.94
   4   8   0    3.78    6.91
  -4  -8   0    1.96    7.95
  -4  -8   0   20.51    7.56
  -4   8   0    2.09    7.69
   4  -8   0   -0.20    8.80
   4  -8   0    5.67    6.39
   4   8   1   23.51    7.89
   4   8   1   42.77    7.63
  -4  -8  -1    7.17    8.25
  -4  -8  -1   17.08    6.88
  -4   8  -1   25.01    7.50
  -4   8  -1   13.01    7.69
   4  -8   1   33.45    7.86
   4  -8   1   33.71    9.13
   4   8   2   25.46    7.11
   4   8   2   21.81    7.53
  -4  -8  -2   25.85    8.02
  -4  -8  -2   21.75    8.05
  -4   8  -2   15.06    7.30
  -4   8  -2   24.68    8.18
   4  -8   2   27.06    8.93
   4  -8   2   24.39    6.85
   4   8   3   39.42    9.13
   4   8   3   30.68    7.50
  -4  -8  -3   34.30    8.54
  -4  -8  -3   39.74    8.64
  -4   8  -3   32.73    7.92
  -4   8  -3   25.63    7.04
   4  -8   3   34.95    9.45
   4  -8   3   22.27    7.73
   4   8   4   30.71    9.42
   4   8   4   49.03    7.66
  -4  -8  -4   34.98    9.19
  -4  -8  -4   27.16    8.38
  -4   8  -4   31.13    6.75
  -4   8  -4   28.17    8.12
   4  -8   4   52.59    7.92
   4  -8   4   48.06    7.89
   4   8   5    8.22    9.45
   4   8   5    8.84    6.68
  -4  -8  -5    6.32    7.95
  -4   8  -5   16.04    7.95
  -4   8  -5    8.77    6.13
   4  -8   5   14.57    6.36
   4  -8   5    9.88    7.21
   4   8   6    2.18    6.36
   4   8   6   -6.94    8.80
  -4  -8  -6   -2.28    7.63
  -4   8  -6    1.56    5.80
  -4   8  -6    1.60    7.60
   4  -8   6    2.18    6.16
   4  -8   6    0.23    6.85
   4   8   7   -3.94    6.29
   4   8   7    9.65    8.15
  -4   8  -7   -2.51    5.64
  -4   8  -7  -12.98    7.56
   4  -8   7    6.32    7.17
   4  -8   7    5.51    6.72
   4   8   8    2.54    6.81
   4   8   8    5.44    7.63
  -4  -8  -8   -7.63    8.57
  -4   8  -8    7.86    5.41
  -4   8  -8    7.34    7.73
   4  -8   8   -4.17    6.36
   4  -8   8   -2.93    5.77
   4   8   9    4.47    8.35
  -4  -8  -9   -5.22    6.78
  -4  -8  -9   -1.11    8.15
  -4   8  -9    2.15    5.77
   4  -8   9   -0.13    6.72
   4   8  10    5.74    7.37
   4   8  10   15.06    6.16
  -4  -8 -10    3.91    9.10
  -4  -8 -10   -1.04    6.85
  -4   8 -10   -6.29    8.22
   4  -8  10   16.24    7.04
   4   8  11   -4.14    5.74
   4   8  11   -2.93    8.41
  -4  -8 -11    7.01    8.70
  -4   8 -11   -6.00    5.64
  -4   8 -11   -1.63    7.53
   4  -8  11    4.27    5.35
   4  -8  11   -2.54    6.72
   4   8  12   -9.23    8.44
   4   8  12   -4.99    5.77
  -4  -8 -12   -2.12    8.48
  -4  -8 -12    4.76    6.88
  -4   8 -12   -2.61    5.67
  -4   8 -12  -11.31    7.82
   4  -8  12    2.02    6.03
   4  -8  12    2.74    6.94
   4   8  13   -0.20    6.06
   4   8  13    6.78    8.54
  -4  -8 -13   -2.80    7.14
  -4  -8 -13    5.28   10.14
  -4   8 -13   -5.38    5.90
  -4   8 -13   13.07    7.50
   4  -8  13    7.99    7.92
   4  -8  13    4.53    5.87
   4   8  14    0.10    7.89
   4   8  14   -0.55    6.49
  -4  -8 -14    0.16    6.39
  -4  -8 -14   17.21    8.84
  -4   8 -14    8.41    7.43
  -4   8 -14    1.79    5.97
   4  -8  14   -0.23    7.40
   4  -8  14    6.59    6.13
   5   1 -27   11.41    7.60
  -5  -1  27    4.21    5.90
  -5   1  27   -3.81    5.84
  -5   1  27    0.49    7.43
   5  -1 -27    4.56    7.89
   5   1 -26    9.62    6.81
  -5  -1  26    4.60    5.77
  -5  -1  26   -3.85    5.71
  -5   1  26    8.28    7.17
  -5   1  26    1.73    5.97
   5  -1 -26    8.15    8.18
   5   1 -25   -5.12    7.14
   5   1 -25    1.96    6.72
  -5  -1  25    4.56    6.16
   5  -1 -25   -0.36    7.50
   5  -1 -25    4.21    7.69
   5   1 -24    9.49    6.06
  -5  -1  24    0.39    5.64
  -5   1  24   -1.63    6.62
  -5   1  24    3.81    5.80
   5  -1 -24    2.54    6.36
   5   1 -23    0.75    7.27
   5   1 -23   -5.41    5.22
  -5  -1  23   -4.21    5.02
  -5  -1  23    4.69    6.29
  -5   1  23   -1.79    5.67
  -5   1  23    0.91    6.29
   5  -1 -23   10.95    7.24
   5  -1 -23    7.76    7.76
   5   1 -22    4.83    7.53
   5   1 -22   -3.03    5.77
  -5  -1  22    1.63    5.97
  -5  -1  22   -5.02    4.60
  -5   1  22   -0.20    5.48
  -5   1  22   -9.13    5.90
   5  -1 -22   -9.88    7.79
   5  -1 -22   10.04    7.01
   5   1 -21   -3.94    7.21
  -5  -1  21    7.73    4.86
  -5  -1  21    2.41    5.97
  -5   1  21    0.59    5.84
  -5   1  21   -1.60    4.96
   5  -1 -21   -4.60    6.75
   5  -1 -21   -3.33    7.50
   5   1 -20    4.40    6.19
   5   1 -20    2.58    5.87
  -5  -1  20    4.86    5.80
  -5  -1  20   -1.89    4.60
  -5   1  20   12.52    6.00
  -5   1  20    0.75    5.09
   5  -1 -20   -1.53    6.36
   5  -1 -20    2.15    6.39
   5   1 -19    2.35    5.48
  -5  -1  19   14.83    5.71
  -5  -1  19    0.26    4.24
  -5   1  19   12.42    4.79
  -5   1  19    0.00    4.86
   5  -1 -19    1.14    6.65
   5   1 -18    8.57    6.06
   5   1 -18   -2.74    4.69
  -5  -1  18   -1.14    5.38
  -5   1  18    5.87    4.66
   5  -1 -18    2.41    6.49
   5  -1 -18   -2.51    5.51
   5   1 -17    2.05    5.57
  -5  -1  17    2.15    4.40
  -5  -1  17   -3.59    5.15
  -5   1  17   -2.90    5.25
  -5   1  17    4.79    4.43
   5  -1 -17  -12.49    6.46
   5  -1 -17    5.09    5.31
   5   1 -16   17.18    4.60
   5   1 -16    3.65    5.35
  -5  -1  16   15.62    5.15
  -5  -1  16   11.96    4.56
  -5   1  16   21.81    4.73
  -5   1  16   14.54    5.31
   5  -1 -16    7.53    6.16
   5  -1 -16   20.44    5.25
   5   1 -15   58.46    6.39
   5   1 -15   67.19    5.57
  -5  -1  15   66.67    5.71
  -5  -1  15   57.28    5.09
  -5   1  15   62.24    5.67
  -5   1  15   69.34    5.67
   5  -1 -15   76.91    7.40
   5  -1 -15   47.31    5.22
   5   1 -14    2.45    4.96
   5   1 -14    4.66    3.75
  -5  -1  14   -5.77    4.37
  -5  -1  14   -0.78    3.72
  -5   1  14   -2.48    4.53
  -5   1  14    2.77    3.85
   5  -1 -14    6.81    5.80
   5  -1 -14   10.99    4.21
   5   1 -13    7.43    5.09
   5   1 -13    3.10    3.75
  -5  -1  13    1.50    3.81
  -5  -1  13   10.56    4.47
  -5   1  13   10.63    4.27
   5  -1 -13   -4.27    4.01
   5  -1 -13   -0.85    5.41
  -5  -1  12  119.91    5.84
  -5  -1  12  135.59    6.52
  -5   1  12  127.11    6.16
  -5   1  12  120.33    6.36
   5   1 -11  597.27   17.64
   5   1 -11  592.70   18.32
  -5  -1  11  627.59   18.75
  -5  -1  11  623.67   18.35
  -5   1  11  603.13   18.13
  -5   1  11  614.55   18.22
   5  -1 -11  637.37   19.92
   5  -1 -11  628.89   18.58
   5   1 -10  200.11    7.43
   5   1 -10  186.61    7.92
  -5  -1  10  189.74    7.24
  -5  -1  10  196.43    7.53
  -5   1  10  188.28    7.40
  -5   1  10  179.51    7.21
   5  -1 -10  196.10    7.30
   5  -1 -10  186.12    8.41
   5   1  -9   65.79    5.22
   5   1  -9   73.88    4.37
  -5  -1   9   65.66    4.40
  -5   1   9   69.47    4.66
   5  -1  -9   56.04    5.57
   5  -1  -9   67.26    4.34
   5   1  -8   28.66    4.60
   5   1  -8   23.90    3.19
  -5  -1   8   27.65    3.68
  -5  -1   8   25.14    3.62
  -5   1   8   17.64    3.78
  -5   1   8   19.50    4.04
   5  -1  -8   19.82    3.39
   5  -1  -8   20.96    4.83
   5   1  -7    2.84    2.87
   5   1  -7    2.58    4.04
  -5  -1   7    2.28    3.23
  -5  -1   7    1.86    3.55
  -5   1   7    0.68    3.33
  -5   1   7    4.96    3.62
   5  -1  -7    2.12    4.40
   5  -1  -7   -2.38    3.26
   5   1  -6   45.74    4.56
   5   1  -6   47.96    3.39
  -5  -1   6   56.14    4.11
  -5  -1   6   46.10    4.43
  -5   1   6   47.66    3.98
  -5   1   6   47.08    4.47
   5  -1  -6   43.82    5.22
   5  -1  -6   47.73    3.78
   5   1  -5   54.35    3.19
   5   1  -5   44.73    4.34
  -5  -1   5   48.54    4.21
  -5  -1   5   44.76    3.85
  -5   1   5   53.43    4.73
  -5   1   5   52.75    4.24
   5  -1  -5   50.70    5.44
   5  -1  -5   46.13    3.65
   5   1  -4  108.86    6.36
   5   1  -4  121.31    4.50
  -5  -1   4  123.69    5.22
  -5  -1   4  116.55    5.44
  -5   1   4  115.70    5.38
  -5   1   4  113.49    6.26
   5  -1  -4  113.65    4.79
   5  -1  -4  110.39    6.55
   5   1  -3  231.02    8.25
   5   1  -3  240.50    7.34
  -5  -1   3  232.97    8.64
  -5   1   3  224.56    7.66
  -5   1   3  248.72    9.10
   5  -1  -3  237.15    7.60
   5  -1  -3  228.64    8.61
   5   1  -2   56.34    4.50
   5   1  -2   47.04    3.06
  -5  -1   2   45.12    4.37
  -5   1   2   42.90    5.05
  -5   1   2   51.87    4.11
   5  -1  -2   47.14    5.02
   5  -1  -2   44.50    3.39
   5   1  -1  692.14   19.17
   5   1  -1  701.92   19.63
  -5  -1   1  695.40   19.63
  -5   1   1  703.22   19.95
   5  -1  -1  716.59   20.15
   5  -1  -1  708.44   20.28
   5   1   0    8.54    2.80
   5   1   0    2.61    2.58
  -5  -1   0    0.13    3.26
  -5   1   0   -0.42    3.78
   5  -1   0    3.16    3.36
   5  -1   0   13.59    4.30
   5   1   1 1178.56   32.47
   5   1   1 1157.69   31.43
  -5  -1  -1 1168.13   31.98
  -5   1  -1 1139.11   31.59
   5  -1   1 1204.97   33.32
   5  -1   1 1258.76   34.46
   5   1   2 1109.77   30.84
   5   1   2 1134.87   30.94
  -5  -1  -2 1148.89   31.56
  -5  -1  -2 1116.61   31.00
  -5   1  -2 1158.67   32.11
  -5   1  -2 1156.39   32.08
   5  -1   2 1165.19   32.05
   5  -1   2 1105.20   30.78
   5   1   3 3833.98  102.96
   5   1   3 3693.79   99.60
  -5  -1  -3 3697.05   99.40
  -5  -1  -3 3641.63   98.13
  -5   1  -3 3775.30  101.75
  -5   1  -3 3742.70  100.90
   5  -1   3 3925.27  105.56
   5  -1   3 3866.58  104.36
   5   1   4  419.91   12.26
   5   1   4  440.13   13.66
  -5  -1  -4  440.13   13.30
  -5  -1  -4  422.52   12.65
  -5   1  -4  419.91   13.01
  -5   1  -4  410.46   12.58
   5  -1   4  425.13   13.14
   5  -1   4  398.07   11.93
   5   1   5  146.09    6.36
   5   1   5  152.90    5.57
  -5  -1  -5  152.32    6.16
  -5  -1  -5  150.39    6.10
  -5   1  -5  155.58    6.36
  -5   1  -5  162.19    6.94
   5  -1   5  164.35    6.72
   5  -1   5  157.04    5.97
   5   1   6 1177.91   32.96
   5   1   6 1177.58   32.41
  -5  -1  -6 1188.01   32.96
  -5  -1  -6 1218.66   33.84
  -5   1  -6 1263.98   35.11
  -5   1  -6 1238.55   34.72
   5  -1   6 1203.99   33.29
   5  -1   6 1212.46   33.97
   5   1   7  821.57   23.15
   5   1   7  813.42   23.54
  -5  -1  -7  822.22   23.51
  -5  -1  -7  817.98   23.25
  -5   1  -7  845.37   24.48
  -5   1  -7  810.48   23.08
   5  -1   7  842.43   24.32
   5  -1   7  860.36   24.35
   5   1   8   39.42    4.76
   5   1   8   36.74    3.59
  -5  -1  -8   26.67    3.75
  -5   1  -8   27.81    4.47
   5  -1   8   32.21    3.78
   5  -1   8   36.84    4.17
   5   1   9   10.37    4.56
   5   1   9    6.98    3.16
  -5  -1  -9    0.95    3.91
  -5  -1  -9   12.29    3.59
  -5   1  -9    9.65    3.23
  -5   1  -9    8.67    4.34
   5  -1   9    5.74    3.94
   5  -1   9   12.68    3.55
   5   1  10   22.59    4.99
   5   1  10   17.64    3.55
  -5  -1 -10   25.56    4.04
  -5  -1 -10   29.57    4.34
  -5   1 -10   22.79    4.79
  -5   1 -10   28.20    3.78
   5  -1  10   17.67    4.47
   5   1  11   63.18    4.96
  -5  -1 -11   60.67    5.05
  -5  -1 -11   60.51    5.25
  -5   1 -11   57.64    4.37
  -5   1 -11   67.13    5.97
   5  -1  11   60.25    5.80
   5  -1  11   56.66    4.89
   5   1  12   -0.39    4.69
   5   1  12    0.00    3.36
  -5  -1 -12    1.11    4.24
  -5   1 -12    4.73    3.52
   5  -1  12    3.39    4.34
   5  -1  12    1.21    4.11
   5   1  13   11.08    5.18
   5   1  13   20.41    3.78
  -5  -1 -13   15.16    4.76
  -5  -1 -13   17.83    4.53
  -5   1 -13   19.04    5.64
  -5   1 -13   17.77    4.01
   5  -1  13   18.13    4.43
   5  -1  13   22.04    4.37
   5   1  14   52.91    6.06
   5   1  14   49.26    4.60
  -5  -1 -14   49.52    5.54
  -5  -1 -14   42.22    5.44
  -5   1 -14   57.15    4.83
  -5   1 -14   45.32    6.72
   5  -1  14   51.38    4.89
   5  -1  14   46.65    5.05
   5   1  15   17.44    4.34
   5   1  15   18.03    5.64
  -5  -1 -15   13.43    5.15
  -5  -1 -15   26.47    5.90
  -5   1 -15   20.44    4.83
  -5   1 -15   15.26    6.32
   5  -1  15   12.29    4.83
   5  -1  15   15.13    4.63
   5   1  16   22.07    5.74
   5   1  16    9.32    4.30
  -5  -1 -16    8.35    5.05
  -5  -1 -16   21.13    5.15
  -5   1 -16    6.81    6.26
  -5   1 -16   14.70    4.50
   5  -1  16   15.45    4.92
   5  -1  16   13.11    4.47
   5   1  17   34.13    4.99
  -5  -1 -17   33.91    5.74
  -5   1 -17   39.71    6.91
   5  -1  17   37.23    5.35
   5  -1  17   35.86    6.29
   5   1  18    1.37    6.00
  -5  -1 -18    5.38    5.67
  -5  -1 -18    5.74    5.61
  -5   1 -18    2.22    5.93
  -5   1 -18    1.70    4.50
   5  -1  18    3.00    4.69
   5   1  19   69.28    8.48
   5   1  19   80.40    6.88
  -5  -1 -19   73.68    7.34
  -5   1 -19   74.01    6.39
   5  -1  19   71.56    6.68
   5   1  20   39.22    5.71
   5   1  20   44.05    7.56
  -5  -1 -20   40.72    6.85
  -5  -1 -20   27.65    7.07
  -5   1 -20   32.93    8.67
  -5   1 -20   48.22    6.00
   5  -1  20   52.82    6.55
   5  -1  20   37.72    6.42
   5   1  21   13.14    6.59
   5   1  21   14.12    5.90
  -5  -1 -21    9.58    6.94
  -5  -1 -21   11.41    6.55
  -5   1 -21    7.21    9.19
  -5   1 -21   14.25    5.61
   5  -1  21   18.42    6.03
   5  -1  21   13.53    5.48
   5   1  22    5.15    5.71
   5   1  22    1.89    6.91
  -5  -1 -22    5.38    6.81
  -5  -1 -22    4.50    7.04
  -5   1 -22   -1.17    5.67
  -5   1 -22   13.99    7.89
   5  -1  22    7.21    5.22
   5  -1  22    4.79    5.74
   5   1  23   -2.93    6.68
  -5  -1 -23   12.26    7.82
  -5  -1 -23   -0.16    7.66
  -5   1 -23  -10.60    7.66
   5  -1  23   -2.05    5.48
   5   1  24    0.62    7.07
   5   1  24    4.99    6.16
  -5  -1 -24   -6.32    7.34
  -5  -1 -24   -7.50    8.09
  -5   1 -24    7.79    8.28
  -5   1 -24    8.84    6.52
   5  -1  24    7.53    6.36
   5  -1  24   -2.35    6.13
   5   1  25   11.44    8.25
   5   1  25   22.95    6.26
  -5  -1 -25    7.89    8.28
  -5  -1 -25    8.12    7.63
  -5   1 -25   20.60    6.85
  -5   1 -25   21.03    8.67
   5  -1  25   18.42    6.26
   5  -1  25   15.19    6.75
   5   1  26    0.33    7.99
  -5  -1 -26   -2.31    8.57
  -5   1 -26   -2.80    6.55
  -5   1 -26    5.97    8.38
   5  -1  26   -4.17    6.78
   5   3 -25    1.66    6.46
  -5  -3  25    5.15    5.74
  -5  -3  25    5.35    5.93
  -5   3  25    5.22    6.78
  -5   3  25   10.95    8.28
   5  -3 -25    0.42    6.85
   5  -3 -25    9.03    8.35
   5   3 -24    8.70    6.46
   5   3 -24    6.13    6.78
  -5  -3  24    5.35    6.94
  -5  -3  24    2.45    5.87
  -5   3  24    2.54    6.85
  -5   3  24    9.72    7.89
   5  -3 -24   -0.62    8.15
   5  -3 -24   12.39    7.14
   5   3 -23   27.39    7.24
   5   3 -23   29.83    6.39
  -5  -3  23   26.21    7.14
  -5  -3  23   40.59    6.19
  -5   3  23   21.19    6.55
   5  -3 -23   24.74    8.44
   5  -3 -23   17.02    8.57
   5   3 -22   44.05    7.27
   5   3 -22   51.12    6.36
  -5   3  22   45.12    8.74
  -5   3  22   52.23    6.62
   5  -3 -22   52.62    8.80
   5  -3 -22   47.83    7.79
   5   3 -21   11.93    5.48
   5   3 -21    5.67    6.68
  -5  -3  21   17.44    6.32
  -5  -3  21   19.07    4.89
  -5   3  21    3.52    7.01
  -5   3  21    0.98    5.22
   5  -3 -21    2.87    6.62
   5  -3 -21   15.75    8.22
   5   3 -20   65.86    7.17
  -5  -3  20   67.88    7.30
  -5  -3  20   62.43    5.90
  -5   3  20   55.62    6.49
  -5   3  20   61.45    8.31
   5  -3 -20   64.98    9.00
   5  -3 -20   58.06    7.40
   5   3 -19    7.89    6.19
   5   3 -19    9.62    5.12
  -5  -3  19    8.84    4.50
  -5   3  19   15.62    6.36
  -5   3  19   10.73    7.73
   5  -3 -19   18.42    6.16
   5   3 -18   14.28    5.05
   5   3 -18    6.81    6.03
  -5  -3  18   11.35    5.87
  -5  -3  18   13.76    4.89
  -5   3  18    7.69    7.82
  -5   3  18    7.04    5.67
   5  -3 -18    3.81    5.77
   5  -3 -18   -3.72    7.99
   5   3 -17   11.18    4.63
   5   3 -17    4.47    5.80
  -5  -3  17   16.11    6.10
  -5  -3  17    9.16    4.53
  -5   3  17   12.65    6.62
  -5   3  17   10.37    4.92
   5  -3 -17    9.98    5.02
   5  -3 -17    4.14    8.54
   5   3 -16   19.40    4.63
  -5  -3  16    4.76    5.74
  -5   3  16    7.43    4.92
   5  -3 -16    5.51    7.73
   5  -3 -16   15.65    5.09
   5   3 -15   16.59    4.34
   5   3 -15   16.24    7.86
  -5  -3  15   13.82    5.87
  -5  -3  15   21.75    4.63
  -5   3  15   22.95    5.77
  -5   3  15    4.08    7.30
   5  -3 -15   26.96    5.28
   5  -3 -15   14.57    7.27
   5   3 -14   28.36    8.61
   5   3 -14   12.75    4.50
  -5  -3  14   12.85    4.47
  -5  -3  14   13.50    5.74
  -5   3  14   22.82    7.01
  -5   3  14   13.20    5.87
   5  -3 -14   21.45    5.35
   5  -3 -14   23.34    7.30
   5   3 -13   74.36    8.97
   5   3 -13   70.26    5.35
  -5  -3  13   89.62    7.14
  -5  -3  13   89.62    6.32
  -5   3  13   97.02    8.25
   5  -3 -13   89.82    8.64
   5  -3 -13   75.05    6.39
   5   3 -12   54.64    8.22
   5   3 -12   69.54    5.02
  -5  -3  12   55.94    6.29
  -5  -3  12   65.01    6.03
  -5   3  12   59.01    6.16
  -5   3  12   77.17    7.69
   5  -3 -12   62.89    8.09
   5  -3 -12   64.98    5.87
   5   3 -11   43.91    7.73
   5   3 -11   44.05    4.50
  -5  -3  11   45.15    5.44
  -5   3  11   33.19    5.77
  -5   3  11   55.94    6.98
   5  -3 -11   44.27    5.09
   5  -3 -11   38.83    7.53
   5   3 -10    3.03    6.85
  -5  -3  10   -2.48    4.92
  -5  -3  10    7.21    4.53
  -5   3  10   -0.78    5.05
   5  -3 -10   -4.53    6.55
   5  -3 -10   -3.62    4.34
  -5  -3   9   -1.37    4.40
  -5  -3   9    6.00    5.05
  -5   3   9   12.32    6.03
  -5   3   9    2.41    5.18
   5  -3  -9   -0.78    6.26
   5   3  -8   71.30    5.41
  -5  -3   8   62.60    6.03
  -5  -3   8   76.06    5.97
  -5   3   8   65.01    6.62
  -5   3   8   69.70    6.19
   5   3  -7   13.92    6.06
   5   3  -7   11.96    3.98
  -5  -3   7   10.86    5.15
  -5  -3   7   14.44    4.79
  -5   3   7   15.52    5.35
  -5   3   7    0.65    4.79
   5  -3  -7    8.09    4.40
   5  -3  -7   13.07    6.55
   5   3  -6    5.05    3.94
   5   3  -6    7.43    5.74
  -5  -3   6   -1.34    4.60
  -5  -3   6   16.89    4.89
  -5   3   6    7.07    5.80
  -5   3   6    9.42    5.77
   5  -3  -6    6.49    5.87
   5  -3  -6    6.42    4.30
   5   3  -5   90.05    5.97
   5   3  -5   99.40    7.50
  -5  -3   5   86.92    6.46
  -5  -3   5   76.26    7.53
  -5   3   5   87.37    6.75
  -5   3   5   89.59    7.17
   5  -3  -5  100.51    8.05
   5  -3  -5   93.11    6.23
   5   3  -4   23.41    6.16
   5   3  -4   27.32    4.63
  -5  -3   4   22.23    5.35
  -5   3   4   17.83    6.13
   5  -3  -4   28.95    6.29
   5  -3  -4   19.95    5.25
   5   3  -3   46.13    6.85
   5   3  -3   40.26    5.09
  -5  -3   3   46.20    5.84
  -5   3   3   44.89    6.49
   5  -3  -3   41.44    6.98
   5  -3  -3   47.01    5.90
   5   3  -2  188.11    8.87
   5   3  -2  177.00    8.12
  -5  -3   2  177.22    8.25
  -5   3   2  190.20    9.36
   5  -3  -2  196.26    9.03
   5  -3  -2  187.82    9.62
   5   3  -1   92.23    7.07
   5   3  -1   84.67    6.10
  -5  -3   1   89.23    6.85
  -5  -3   1   99.04    7.89
  -5   3   1  100.35    8.05
  -5   3   1   91.55    6.94
   5  -3  -1   98.00    7.21
   5  -3  -1   95.78    7.56
   5   3   0  254.00   10.07
   5   3   0  244.06   10.24
  -5  -3   0  254.52   11.35
  -5  -3   0  255.17   10.43
  -5   3   0  272.85   11.80
  -5   3   0  262.74   10.73
   5  -3   0  258.01   11.02
   5  -3   0  258.73   10.73
   5   3   1  301.93   11.51
   5   3   1  313.50   11.54
  -5  -3  -1  297.26   11.38
  -5   3  -1  310.50   12.49
   5  -3   1  328.95   12.85
   5  -3   1  315.33   11.90
   5   3   2  149.94    7.76
   5   3   2  139.99    7.86
  -5  -3  -2  155.58    8.18
  -5   3  -2  137.65    8.64
   5  -3   2  142.54    8.70
   5  -3   2  130.37    7.60
   5   3   3  353.73   12.23
   5   3   3  341.99   12.62
  -5  -3  -3  332.54   12.10
  -5   3  -3  356.99   13.66
   5  -3   3  345.25   12.78
   5  -3   3  327.65   11.67
   5   3   4   52.59    6.55
   5   3   4   41.01    5.02
  -5  -3  -4   39.02    6.68
  -5  -3  -4   53.86    6.00
  -5   3  -4   45.87    5.90
  -5   3  -4   41.70    7.07
   5  -3   4   45.58    5.48
   5  -3   4   44.37    5.57
   5   3   5  208.75    8.57
   5   3   5  190.17    9.45
  -5  -3  -5  190.04    9.19
  -5  -3  -5  193.88    8.74
  -5   3  -5  196.23    8.61
  -5   3  -5  196.56   10.07
   5  -3   5  194.50    8.57
   5  -3   5  203.37    9.42
   5   3   6  197.89    8.12
   5   3   6  187.98    9.45
  -5  -3  -6  180.06    9.23
  -5  -3  -6  158.31    7.47
  -5   3  -6  183.52    8.15
  -5   3  -6  187.85   10.14
   5  -3   6  192.42    9.00
   5   3   7   12.55    5.90
  -5  -3  -7    9.78    4.30
  -5  -3  -7    6.23    5.77
  -5   3  -7   12.55    4.83
  -5   3  -7    6.98    6.68
  -5  -3  -8   49.52    5.57
  -5  -3  -8   39.35    6.42
  -5   3  -8   27.03    4.86
  -5   3  -8   31.85    7.66
   5  -3   8   27.74    5.22
   5   3   9    2.74    5.84
   5   3   9    2.90    4.43
  -5  -3  -9    3.81    6.00
  -5  -3  -9    4.08    4.40
  -5   3  -9    9.75    4.30
   5  -3   9   12.62    4.86
   5  -3   9    3.36    5.09
   5   3  10    4.08    6.46
   5   3  10    2.54    4.08
  -5  -3 -10    6.55    6.00
  -5   3 -10    6.62    4.53
  -5   3 -10    2.05    5.90
   5  -3  10    5.80    4.40
   5  -3  10    2.45    5.41
   5   3  11   53.30    7.50
   5   3  11   68.46    5.35
  -5  -3 -11   60.25    5.87
  -5  -3 -11   61.49    7.21
  -5   3 -11   75.38    5.57
  -5   3 -11   66.87    7.27
   5  -3  11   67.91    6.88
   5  -3  11   70.22    5.51
   5   3  12    9.19    6.59
   5   3  12    4.50    4.24
  -5  -3 -12    7.82    4.99
  -5  -3 -12    3.10    6.36
  -5   3 -12    7.76    5.93
  -5   3 -12    5.61    4.40
   5  -3  12    7.07    4.21
   5  -3  12    4.34    5.22
   5   3  13   -4.47    4.14
   5   3  13   -6.10    7.34
  -5  -3 -13   -6.19    5.97
  -5  -3 -13    1.01    4.79
  -5   3 -13    8.77    4.56
  -5   3 -13    0.03    6.16
   5  -3  13    4.73    6.06
   5  -3  13    1.76    4.50
   5   3  14    8.93    4.21
  -5  -3 -14    0.75    6.68
  -5  -3 -14    9.32    5.48
  -5   3 -14    8.38    4.47
  -5   3 -14   -1.47    6.29
   5  -3  14    2.48    4.40
   5  -3  14    8.48    6.42
   5   3  15   64.68    5.28
   5   3  15   66.96    8.51
  -5  -3 -15   75.86    6.75
  -5   3 -15   73.22    8.12
  -5   3 -15   77.01    6.00
   5  -3  15   78.51    5.97
   5  -3  15   72.93    7.21
   5   3  16    4.40    8.57
   5   3  16   14.74    4.56
  -5  -3 -16   12.71    6.32
  -5  -3 -16   19.40    5.25
  -5   3 -16    9.42    6.29
  -5   3 -16    7.34    4.53
   5  -3  16    9.52    6.00
   5   3  17   -2.54    4.89
   5   3  17    2.67    7.56
  -5  -3 -17    9.65    6.75
  -5  -3 -17    0.98    5.71
  -5   3 -17    4.04    4.34
  -5   3 -17    4.69    7.07
   5  -3  17   -0.16    5.97
   5  -3  17    0.46    4.99
   5   3  18   -1.63    4.89
  -5  -3 -18    0.98    6.32
  -5   3 -18  -10.43    4.53
  -5   3 -18    7.11    7.24
   5  -3  18    4.11    4.66
   5  -3  18    0.59    5.84
   5   3  19   20.28    8.41
   5   3  19   21.32    5.22
  -5  -3 -19   30.65    6.91
  -5  -3 -19   20.96    7.14
  -5   3 -19   21.88    4.76
  -5   3 -19   22.17    7.17
   5  -3  19   19.89    5.28
   5  -3  19   22.69    6.85
   5   3  20   -0.39    9.06
   5   3  20    3.68    5.31
  -5  -3 -20   10.60    6.32
  -5  -3 -20    4.37    7.47
  -5   3 -20   -0.23    4.37
  -5   3 -20   12.81    7.14
   5  -3  20    5.74    4.53
   5  -3  20    7.63    6.65
   5   3  21    3.98    8.80
   5   3  21   11.02    5.22
  -5  -3 -21   -8.28    7.76
  -5  -3 -21   16.79    7.27
  -5   3 -21    0.23    6.81
   5  -3  21   11.22    6.32
   5  -3  21   14.96    4.99
   5   3  22    6.91    5.61
   5   3  22    0.00    7.17
  -5  -3 -22    5.38    7.50
  -5  -3 -22    6.03    8.48
  -5   3 -22   -0.46    7.79
  -5   3 -22    3.26    5.90
   5  -3  22    5.61    5.35
   5  -3  22   -1.79    6.42
   5   3  23   -3.88    8.61
   5   3  23   -0.26    5.61
  -5  -3 -23    8.48    8.05
  -5   3 -23   -1.53    5.93
  -5   3 -23   -2.09    7.21
   5  -3  23   -4.01    6.06
   5   3  24   -3.16    6.26
   5   3  24   13.76    9.32
  -5  -3 -24   -2.15    8.22
  -5  -3 -24    0.13    7.17
  -5   3 -24    8.77    6.42
  -5   3 -24   -2.41    7.34
   5  -3  24   10.95    5.87
   5  -3  24   -0.72    5.71
   5   5 -23   -3.55    7.34
  -5  -5  23   13.24    5.64
  -5  -5  23   -4.27    6.13
  -5   5  23   -5.97    8.38
  -5   5  23    0.33    6.68
   5  -5 -23    4.76    6.85
   5  -5 -23   -1.96    8.74
   5   5 -22   -7.60    7.24
   5   5 -22    5.05    6.68
  -5  -5  22    0.98    5.80
  -5  -5  22    0.72    5.38
  -5   5  22   13.20    8.09
  -5   5  22   -4.76    7.07
   5  -5 -22   -0.65    7.92
   5  -5 -22   -3.13    6.68
   5   5 -21    4.96    7.04
   5   5 -21    6.10    6.52
  -5  -5  21    6.62    5.44
  -5   5  21    6.62    8.31
  -5   5  21    4.86    6.78
   5  -5 -21    3.72    7.79
   5  -5 -21    8.84    7.04
   5   5 -20    1.60    5.25
  -5  -5  20   -0.36    6.23
  -5  -5  20   -0.72    6.00
  -5   5  20    8.15    5.90
  -5   5  20   11.48    9.13
   5  -5 -20   -5.51    7.63
   5   5 -19   -1.63    7.17
   5   5 -19   -2.09    5.22
  -5  -5  19    6.55    6.26
  -5   5  19    4.92    5.93
  -5   5  19   -3.13    7.95
   5  -5 -19    5.51    7.89
   5  -5 -19    7.66    6.85
   5   5 -18   19.10    8.61
   5   5 -18    5.18    5.51
  -5  -5  18    1.40    4.73
  -5   5  18    2.25    8.09
  -5   5  18   -5.80    5.54
   5  -5 -18    2.31    6.10
   5  -5 -18    5.35    7.60
   5   5 -17   -0.62    7.66
  -5  -5  17   10.47    6.88
  -5  -5  17   -1.47    5.38
  -5   5  17    8.09    7.60
  -5   5  17    8.70    6.26
   5  -5 -17   -4.43    7.82
   5  -5 -17    6.46    6.00
   5   5 -16    9.10    7.82
   5   5 -16   12.55    5.09
  -5  -5  16   12.81    6.19
  -5  -5  16   -2.05    7.34
  -5   5  16   14.41    7.01
  -5   5  16   10.76    7.50
   5  -5 -16   17.70    8.67
   5  -5 -16    6.72    6.13
   5   5 -15   14.67    8.31
   5   5 -15   14.83    5.25
  -5  -5  15   11.83    6.10
  -5  -5  15   11.54    5.84
  -5   5  15    3.85    7.66
   5  -5 -15   19.82    6.13
   5   5 -14   11.25    5.22
  -5  -5  14   -0.16    5.61
  -5  -5  14   -0.72    6.81
  -5   5  14    7.04    6.55
  -5   5  14    7.21    8.28
   5  -5 -14   -5.25    8.09
   5   5 -13   13.99    5.09
   5   5 -13   11.74    7.69
  -5  -5  13   18.13    6.59
  -5  -5  13   17.12    5.84
  -5   5  13   21.09    8.51
  -5   5  13   12.71    6.32
   5  -5 -13   14.02    5.48
   5   5 -12  210.67    9.52
   5   5 -12  192.35   11.80
  -5  -5  12  198.84    9.75
  -5  -5  12  211.49   10.56
  -5   5  12  202.78   10.53
   5  -5 -12  195.12   12.68
   5  -5 -12  221.04    9.78
   5   5 -11   38.11    8.22
   5   5 -11   28.53    5.41
  -5  -5  11   39.09    6.85
  -5   5  11   32.73    7.17
  -5   5  11   25.43    6.91
   5  -5 -11   27.87    7.99
   5  -5 -11   40.49    6.29
   5   5 -10  134.32    7.82
   5   5 -10  156.65   10.79
  -5  -5  10  145.93    9.19
  -5  -5  10  134.38    8.35
  -5   5  10  154.76    9.42
  -5   5  10  134.94    9.81
   5  -5 -10  143.90   11.31
   5   5  -9   -5.02    7.24
  -5  -5   9   -0.49    5.71
  -5  -5   9    8.41    6.19
  -5   5   9    9.36    6.06
  -5   5   9   -5.22    7.21
   5  -5  -9   -8.54    7.37
   5  -5  -9    9.65    5.67
   5   5  -8    4.43    7.66
   5   5  -8   11.31    5.71
  -5  -5   8   10.89    6.75
  -5  -5   8   14.12    5.97
  -5   5   8   -3.94    7.27
  -5   5   8    0.07    6.39
   5  -5  -8    1.40    7.24
   5  -5  -8   16.14    5.18
   5   5  -7    1.21    7.21
   5   5  -7   17.21    5.41
  -5  -5   7   18.32    6.10
  -5  -5   7   17.90    5.48
  -5   5   7   11.25    7.07
  -5   5   7   15.81    7.73
   5  -5  -7   14.67    7.50
   5  -5  -7    6.49    5.80
   5   5  -6   10.99    7.14
   5   5  -6    0.75    5.28
  -5  -5   6    2.51    5.80
  -5  -5   6   13.99    7.04
  -5   5   6  -13.86    7.34
  -5   5   6   12.85    7.24
   5  -5  -6    9.26    6.23
   5  -5  -6   13.11    7.40
   5   5  -5   52.10    6.19
   5   5  -5   55.16    7.92
  -5  -5   5   69.05    8.09
  -5  -5   5   57.35    7.60
  -5   5   5   63.93    8.22
  -5   5   5   66.31    8.02
   5  -5  -5   57.97    8.44
   5  -5  -5   62.07    7.30
   5   5  -4  175.63   10.20
   5   5  -4  186.16    9.68
  -5  -5   4  185.70   10.43
  -5  -5   4  179.38   10.33
  -5   5   4  186.55   10.79
  -5   5   4  196.23   10.53
   5  -5  -4  188.28   10.76
   5  -5  -4  168.00    9.58
   5   5  -3    6.52    6.13
   5   5  -3   -7.66    6.62
  -5  -5   3    3.49    6.39
  -5   5   3    0.26    6.36
  -5   5   3   10.95    7.14
   5  -5  -3    3.16    6.91
   5  -5  -3    1.21    6.29
   5   5  -2   63.02    7.07
   5   5  -2   57.87    7.66
  -5  -5   2   54.15    7.14
  -5   5   2   62.37    7.95
  -5   5   2   53.50    7.69
   5  -5  -2   46.52    7.63
   5  -5  -2   54.41    7.79
   5   5  -1   -0.85    6.32
   5   5  -1    8.74    5.77
  -5  -5   1   16.66    6.59
  -5   5   1    4.66    7.34
  -5   5   1   12.10    6.29
   5  -5  -1    2.28    6.72
   5  -5  -1   23.80    7.34
   5   5   0  369.38   14.67
   5   5   0  377.20   14.80
  -5  -5   0  403.29   15.58
  -5   5   0  353.73   13.82
  -5   5   0  373.94   15.32
   5  -5   0  381.77   15.36
   5  -5   0  405.24   15.55
   5   5   1    4.08    6.59
   5   5   1   -3.62    6.29
  -5  -5  -1    2.84    6.68
  -5   5  -1    7.04    5.61
  -5   5  -1    5.93    7.14
   5  -5   1   -1.60    6.75
   5  -5   1    4.76    6.81
   5   5   2    2.74    6.23
   5   5   2    3.98    6.72
  -5  -5  -2    1.37    7.21
  -5  -5  -2    1.96    6.65
  -5   5  -2    8.12    6.03
  -5   5  -2   11.12    7.86
   5  -5   2    8.51    6.91
   5  -5   2   13.56    6.94
   5   5   3   29.57    6.65
   5   5   3   33.78    7.43
  -5  -5  -3   24.91    7.53
  -5  -5  -3   33.03    7.27
  -5   5  -3   35.86    6.68
  -5   5  -3   28.04    7.47
   5  -5   3   18.03    7.30
   5  -5   3   23.57    6.81
   5   5   4    1.34    7.07
   5   5   4   -1.60    6.00
  -5  -5  -4    0.55    6.68
  -5  -5  -4   -2.84    6.26
  -5   5  -4    5.64    7.24
  -5   5  -4    8.54    6.06
   5  -5   4    9.13    5.84
   5  -5   4    5.54    6.75
   5   5   5   -0.49    5.61
   5   5   5    4.40    7.01
  -5  -5  -5  -10.20    5.64
  -5  -5  -5   -1.01    6.59
  -5   5  -5   -1.66    5.41
  -5   5  -5   15.58    7.82
   5  -5   5    4.50    5.51
   5  -5   5    0.33    6.19
   5   5   6   22.27    5.80
   5   5   6   12.78    7.82
  -5  -5  -6   19.46    6.49
  -5  -5  -6   29.37    7.17
  -5   5  -6   30.48    8.31
  -5   5  -6   28.82    5.64
   5  -5   6   31.53    6.03
   5  -5   6   27.55    6.55
   5   5   7   70.45    6.62
   5   5   7   61.62    8.90
  -5  -5  -7   74.53    7.21
  -5  -5  -7   69.93    8.18
  -5   5  -7   71.14    6.75
  -5   5  -7   90.34    9.65
   5  -5   7   72.60    8.41
   5  -5   7   65.30    6.46
   5   5   8  147.59    8.25
  -5  -5  -8  121.05    9.75
  -5  -5  -8  135.88    8.35
  -5   5  -8  132.72    8.28
  -5   5  -8  159.06   11.25
   5  -5   8  129.89    7.99
   5  -5   8  127.54    9.23
   5   5   9    5.35    5.02
   5   5   9    6.98    7.66
  -5  -5  -9   15.06    6.06
  -5  -5  -9   18.09    7.53
  -5   5  -9   12.32    5.67
  -5   5  -9    1.60    8.80
   5  -5   9    5.48    7.07
   5  -5   9    7.66    5.51
   5   5  10    3.81    7.50
   5   5  10    5.35    5.05
  -5  -5 -10    3.49    6.32
  -5   5 -10   -3.10    4.92
  -5   5 -10   20.57    8.09
   5  -5  10    7.66    5.48
   5  -5  10   11.83    5.87
   5   5  11   -1.37    7.66
   5   5  11   -2.67    4.89
  -5  -5 -11    3.65    7.30
  -5  -5 -11    4.34    6.10
  -5   5 -11    0.85    8.05
   5  -5  11    7.17    5.93
   5  -5  11    7.40    6.46
   5   5  12    6.36    7.99
   5   5  12   -1.27    5.09
  -5  -5 -12   -0.39    5.61
  -5  -5 -12   -1.83    7.11
  -5   5 -12   -3.13    8.84
  -5   5 -12   -8.05    5.51
   5  -5  12   -6.91    5.38
   5  -5  12   -1.17    5.93
   5   5  13   -3.26    5.61
   5   5  13    7.95    7.43
  -5  -5 -13   15.06    7.34
  -5  -5 -13    8.09    5.77
  -5   5 -13   13.50    5.25
  -5   5 -13   -8.57    8.84
   5   5  14    4.37    8.90
   5   5  14   15.68    5.44
  -5  -5 -14   18.39    7.21
  -5  -5 -14   12.49    7.34
  -5   5 -14   15.00    5.22
  -5   5 -14   12.10    9.23
   5  -5  14    6.91    5.87
   5  -5  14    2.54    5.93
   5   5  15    1.76    5.05
  -5  -5 -15   -3.46    5.87
  -5  -5 -15   22.30    7.56
  -5   5 -15   -5.05    9.62
  -5   5 -15    0.00    4.96
   5  -5  15    2.80    5.74
   5  -5  15    3.91    5.61
   5   5  16   -7.50    8.15
   5   5  16   -0.49    4.86
  -5  -5 -16   -2.74    5.84
  -5  -5 -16   10.50    6.91
  -5   5 -16   11.64    5.09
  -5   5 -16    7.82    9.85
   5  -5  16    5.90    5.25
   5  -5  16    6.03    5.90
   5   5  17    9.16    4.92
   5   5  17    7.95    8.77
  -5  -5 -17   10.50    5.87
  -5  -5 -17    8.38    7.50
  -5   5 -17   -0.16    5.38
  -5   5 -17   13.01   10.04
   5  -5  17   -4.89    4.83
   5  -5  17   -3.55    5.57
   5   5  18    6.85    6.94
   5   5  18   -3.68    5.22
  -5  -5 -18    4.60    6.94
  -5   5 -18   -4.01    9.42
  -5   5 -18   -2.54    4.83
   5  -5  18    5.22    5.51
   5  -5  18   -3.13    5.93
   5   5  19   10.11    7.63
  -5  -5 -19    7.01    7.86
  -5   5 -19   -3.55    9.62
   5  -5  19    1.79    5.93
   5   5  20   -4.21    5.61
   5   5  20    0.29    7.99
  -5  -5 -20    7.24    8.12
  -5   5 -20   -0.49    9.13
  -5   5 -20    7.82    5.64
   5  -5  20    1.66    5.41
   5   5  21    3.23    5.80
   5   5  21    2.84    9.32
  -5  -5 -21    1.83    6.10
  -5  -5 -21   -7.17    7.73
  -5   5 -21    1.56    8.54
  -5   5 -21    1.08    6.32
   5  -5  21    3.36    5.84
   5  -5  21   -4.14    5.05
   5   5  22   21.39    9.00
   5   5  22   -1.08    6.00
  -5  -5 -22    5.51    8.22
  -5  -5 -22   -6.59    6.52
  -5   5 -22   -3.26    8.25
  -5   5 -22    5.97    6.10
   5  -5  22   18.94    6.06
   5  -5  22   -5.51    5.80
  -5  -7  19   45.94    6.75
  -5   7  19   33.16    8.09
  -5   7  19   31.00    9.45
   5  -7 -19   38.89    9.42
   5   7 -18   11.25    6.85
   5   7 -18   17.08    7.07
  -5  -7  18   -6.94    7.17
  -5  -7  18    6.00    5.71
  -5   7  18   11.57    8.38
  -5   7  18    1.30    6.75
   5  -7 -18   16.92    6.98
   5  -7 -18    4.43    8.44
   5   7 -17   -3.39    6.59
   5   7 -17    7.53    6.72
  -5  -7  17    7.69    6.59
  -5  -7  17    7.56    6.68
  -5   7  17   17.54    7.82
  -5   7  17    5.22    7.07
   5  -7 -17    7.37    6.36
   5  -7 -17   11.48    8.57
   5   7 -16    1.47    6.49
   5   7 -16   -4.69    6.55
  -5  -7  16    1.04    6.36
  -5   7  16   10.95    7.53
  -5   7  16   -3.98    6.72
   5  -7 -16    5.02    7.14
   5  -7 -16    1.83    9.68
   5   7 -15    0.95    5.80
   5   7 -15    4.04    7.11
  -5  -7  15    2.45    6.85
  -5  -7  15   -2.38    6.06
  -5   7  15    2.31    8.22
   5  -7 -15   -3.00    7.66
   5  -7 -15   -3.03    6.65
   5   7 -14    3.10    7.01
   5   7 -14   -2.58    5.48
  -5  -7  14   18.45    7.21
  -5  -7  14    1.14    7.04
  -5   7  14   -3.59    6.39
  -5   7  14   -8.12    8.87
   5  -7 -14   -9.03    5.61
   5  -7 -14   10.82    8.48
   5   7 -13    4.37    6.59
   5   7 -13   10.69    6.36
  -5  -7  13    1.04    6.91
  -5   7  13    7.01    6.65
   5  -7 -13   -2.67    6.42
   5  -7 -13    0.33    8.31
   5   7 -12   15.81    7.34
   5   7 -12    4.76    5.97
  -5  -7  12    1.92    6.19
  -5  -7  12    3.88    6.36
  -5   7  12   -2.87    7.60
  -5   7  12   11.57    7.04
   5  -7 -12   12.29    8.70
   5  -7 -12    6.19    6.36
   5   7 -11   10.53    7.92
   5   7 -11   11.12    6.36
  -5  -7  11    3.23    7.56
  -5  -7  11   21.03    6.72
  -5   7  11    3.68    7.82
  -5   7  11    4.40    6.81
   5  -7 -11    9.91    8.90
   5  -7 -11    9.39    6.81
   5   7 -10   13.76    7.89
  -5  -7  10   19.24    6.39
  -5   7  10    6.62    7.82
  -5   7  10   14.93    7.07
   5  -7 -10    0.95    9.00
   5  -7 -10    4.40    6.49
   5   7  -9   31.20    7.63
   5   7  -9   19.14    6.52
  -5  -7   9   21.52    6.23
  -5   7   9   38.54    7.79
  -5   7   9   30.38    8.54
   5  -7  -9   30.87    6.94
   5  -7  -9   43.07    9.72
   5   7  -8   92.78    7.95
   5   7  -8   78.90    8.87
  -5  -7   8   81.64    7.69
  -5   7   8   91.71    9.42
  -5   7   8   96.73    9.49
   5  -7  -8   95.88    8.41
   5  -7  -8   74.01   10.76
   5   7  -7   23.11    6.62
   5   7  -7   32.41    8.31
  -5  -7   7   42.84    6.85
  -5   7   7   40.13    8.15
  -5   7   7   33.29    8.12
   5  -7  -7   29.93    9.23
   5  -7  -7   43.07    7.66
   5   7  -6    8.35    6.06
   5   7  -6    4.89    7.07
  -5  -7   6   -4.21    8.05
  -5  -7   6   11.90    7.01
  -5   7   6   11.57    6.98
  -5   7   6    2.38    7.95
   5  -7  -6    6.68    8.74
   5  -7  -6    8.67    7.27
   5   7  -5    4.83    6.00
   5   7  -5    3.52    7.69
  -5  -7   5    9.91    8.02
  -5  -7   5   13.14    8.48
  -5   7   5   13.33    7.63
   5  -7  -5    4.92    7.50
   5   7  -4   -2.45    5.90
   5   7  -4  -13.43    7.17
  -5  -7   4   -2.35    8.51
  -5  -7   4    4.69    8.15
  -5   7   4    7.82    6.81
   5  -7  -4   16.46    7.95
   5   7  -3   10.14    7.17
   5   7  -3    9.91    7.63
  -5  -7   3    2.74    7.17
  -5  -7   3   17.02    8.61
  -5   7   3    2.02    7.56
   5  -7  -3   13.86    8.28
   5   7  -2  119.03    9.62
  -5  -7   2  116.32   10.50
  -5  -7   2  120.56   10.99
  -5   7   2  118.61    9.36
   5   7  -1   93.01    9.06
  -5  -7   1  103.02   10.07
  -5  -7   1   97.54   10.30
  -5   7   1  100.94    8.93
  -5   7   1   72.31    9.68
   5   7   0   24.65    7.24
  -5  -7   0    8.15    7.89
  -5  -7   0   31.62    8.90
  -5   7   0   19.33    7.04
  -5   7   0    6.42    7.92
   5   7   1   -1.92    6.98
   5   7   1    4.63    7.53
  -5  -7  -1   -0.16    7.99
  -5  -7  -1   -4.50    6.85
  -5   7  -1    4.86    6.39
  -5   7  -1    4.83    8.31
   5   7   2    2.84    7.40
   5   7   2   -5.02    6.88
  -5  -7  -2  -14.83    7.95
  -5  -7  -2    6.13    6.91
  -5   7  -2    2.45    6.68
   5  -7   2   -2.18    8.18
   5   7   3   27.12    8.02
   5   7   3   13.89    7.14
  -5  -7  -3   14.67    8.25
  -5  -7  -3   17.83    8.44
  -5   7  -3   12.26    6.85
   5  -7   3   11.15    8.51
   5   7   4   -0.88    6.49
   5   7   4    8.35    7.50
  -5  -7  -4    6.06    8.31
  -5  -7  -4   -6.49    7.69
  -5   7  -4    4.37    6.81
   5  -7   4   -1.01    7.37
   5  -7   4   -1.14    7.56
   5   7   5    5.18    6.26
   5   7   5    7.24    8.02
  -5  -7  -5    8.57    7.95
  -5  -7  -5    5.54    7.82
  -5   7  -5   -0.20    8.74
  -5   7  -5   10.60    5.51
   5  -7   5   -3.49    6.88
   5  -7   5    7.47    7.69
   5   7   6    5.41    6.03
   5   7   6    1.40    7.04
  -5  -7  -6   -0.55    8.15
  -5   7  -6    4.66    5.22
  -5   7  -6    8.84    8.44
   5  -7   6   -0.98    7.07
   5  -7   6    0.26    6.85
   5   7   7    2.90    8.64
   5   7   7   -1.08    5.87
  -5  -7  -7   14.51    8.61
  -5   7  -7  -10.89    8.67
  -5   7  -7    3.52    5.02
   5  -7   7   -4.40    6.98
   5  -7   7   -1.08    6.72
   5   7   8   -2.28    6.26
  -5  -7  -8    8.57    6.62
  -5  -7  -8   10.73    8.51
  -5   7  -8    3.42    8.31
  -5   7  -8    0.59    4.96
   5  -7   8   -3.23    6.39
   5  -7   8    2.84    6.29
   5   7   9    9.78    6.16
  -5  -7  -9    3.52    7.73
  -5  -7  -9   19.33    8.51
  -5   7  -9   25.10    8.80
  -5   7  -9   21.42    5.57
   5  -7   9   15.81    7.27
   5  -7   9   12.10    6.98
   5   7  10   15.09    8.67
   5   7  10   15.16    6.10
  -5  -7 -10   13.89    8.35
  -5   7 -10   20.28    5.64
  -5   7 -10    6.59    9.00
   5  -7  10   17.25    7.47
   5  -7  10   28.23    6.98
   5   7  11   -0.91    5.54
   5   7  11   -0.62    8.41
  -5  -7 -11    1.76    7.76
  -5   7 -11    3.75    7.73
   5  -7  11   -1.04    6.72
   5  -7  11    7.37    6.88
   5   7  12  -11.51    7.53
   5   7  12   -3.68    5.54
  -5  -7 -12   -8.35    6.68
  -5   7 -12   16.72    8.41
  -5   7 -12   -6.46    5.48
   5  -7  12  -12.36    7.04
   5  -7  12    3.52    6.85
   5   7  13    0.52    8.05
   5   7  13   -2.02    5.80
  -5  -7 -13    3.98    8.28
  -5  -7 -13   -4.92    6.78
  -5   7 -13   15.29    7.99
  -5   7 -13    8.44    5.77
   5  -7  13    0.16    6.23
   5  -7  13    0.72    6.49
   5   7  14    7.17    8.57
   5   7  14   14.74    6.36
  -5  -7 -14   28.69    8.38
  -5  -7 -14   24.74    7.37
  -5   7 -14   21.13    6.78
   5  -7  14   22.66    6.81
   5  -7  14   17.05    6.94
   5   7  15    1.17    5.57
   5   7  15   -0.36    8.31
  -5  -7 -15    3.46    8.31
  -5   7 -15   -5.77    5.77
  -5   7 -15    2.64    7.47
   5  -7  15    2.22    5.90
   5   7  16    1.83    8.38
   5   7  16   -0.68    5.87
  -5  -7 -16   -1.73    7.95
  -5  -7 -16    1.83    6.72
  -5   7 -16    8.57    5.84
  -5   7 -16    9.23    7.92
   5  -7  16   10.76    5.77
   5  -7  16   -0.59    6.16
   5   7  17    2.87    6.06
  -5  -7 -17   -8.05    6.16
  -5  -7 -17   12.32    8.41
  -5   7 -17   -1.24    7.53
  -5   7 -17    1.17    6.06
   5  -7  17   -5.38    6.19
   5  -7  17   -2.41    5.77
   5   7  18   -2.58    8.87
  -5  -7 -18   -1.53    6.03
  -5   7 -18    5.67    6.62
  -5   7 -18    1.73    7.37
   5  -7  18    2.97    6.78
   5   9 -10   79.68    8.84
  -5  -9  10   79.06    7.89
  -5   9  10   81.44    9.03
  -5   9  10   76.65    9.81
   5  -9 -10   69.31    8.35
   5  -9 -10   94.61   10.14
   5   9  -9   52.78    7.63
   5   9  -9   60.87    7.73
  -5  -9   9   41.14    8.97
  -5  -9   9   47.99    6.75
  -5   9   9   48.38    8.22
  -5   9   9   60.77    8.80
   5  -9  -9   47.50    7.53
   5  -9  -9   37.13    9.39
   5   9  -8    5.09    6.26
   5   9  -8   -0.62    6.10
  -5  -9   8    0.59    6.94
  -5  -9   8    8.28    7.43
  -5   9   8    0.65    7.37
  -5   9   8    7.60    6.68
   5  -9  -8   -3.19    8.54
   5  -9  -8    8.41    6.85
   5   9  -7   11.57    6.42
   5   9  -7    9.58    6.68
  -5  -9   7   -8.51    7.50
  -5  -9   7   -6.49    6.94
  -5   9   7    0.55    7.07
  -5   9   7    9.62    7.56
   5  -9  -7    2.87    6.36
   5  -9  -7    6.26    8.48
   5   9  -6   11.70    6.94
   5   9  -6   18.88    6.81
  -5  -9   6   11.90    7.24
  -5  -9   6    8.93    7.47
  -5   9   6   18.49    7.79
  -5   9   6   22.63    7.47
   5  -9  -6    6.13    8.44
   5  -9  -6    8.09    6.78
   5   9  -5    9.94    6.91
   5   9  -5    8.93    7.07
  -5  -9   5   12.16    7.24
  -5  -9   5   -2.28    7.37
  -5   9   5    3.39    6.94
  -5   9   5    3.26    7.47
   5  -9  -5    0.23    6.68
   5  -9  -5    9.58    8.48
   5   9  -4    6.59    6.78
   5   9  -4    0.75    6.32
  -5  -9   4   15.23    7.73
  -5   9   4    2.48    6.88
  -5   9   4    8.09    7.21
   5  -9  -4    5.87    8.15
   5  -9  -4    3.23    7.04
   5   9  -3    2.90    6.88
   5   9  -3   -9.39    6.00
  -5  -9   3    3.42    7.66
  -5   9   3    9.81    6.91
  -5   9   3   -1.01    7.04
   5  -9  -3  -11.44    7.50
   5  -9  -3    5.05    6.72
   5   9  -2   -4.30    6.36
   5   9  -2   -7.63    6.03
  -5  -9   2   -4.50    7.53
  -5   9   2   -8.48    6.10
  -5   9   2   -9.52    7.04
   5  -9  -2   -0.78    6.85
   5   9  -1   -0.42    7.17
   5   9  -1    8.70    6.29
  -5  -9   1    9.32    7.95
  -5   9   1   11.12    6.52
  -5   9   1    0.36    6.98
   5  -9  -1  -12.49    5.93
   5   9   0   -2.84    5.90
   5   9   0    4.34    6.94
  -5  -9   0   -3.81    7.66
  -5   9   0    4.63    6.65
  -5   9   0    7.60    7.30
   5  -9   0   10.86    7.11
   5   9   1    9.72    7.79
   5   9   1    1.89    6.19
  -5  -9  -1    2.38    7.66
  -5   9  -1    4.04    7.47
  -5   9  -1   11.54    7.21
   5  -9   1   -1.40    6.75
   5   9   2   -1.27    7.60
   5   9   2    3.06    6.32
  -5  -9  -2    1.89    7.73
  -5   9  -2   -2.45    6.52
  -5   9  -2   -3.52    7.40
   5  -9   2   -9.72    7.50
   5  -9   2   -6.94    6.72
   5   9   3    5.09    7.79
   5   9   3   -0.65    6.23
  -5  -9  -3   -5.31    7.76
  -5   9  -3   -5.31    7.24
  -5   9  -3    6.49    6.65
   5  -9   3   -6.85    7.24
   5  -9   3   13.82    6.91
   5   9   4   13.27    8.15
   5   9   4    4.14    6.29
  -5  -9  -4   16.53    7.76
  -5  -9  -4    9.75    8.15
  -5   9  -4   22.36    6.72
  -5   9  -4   23.47    7.56
   5  -9   4   11.67    7.82
   5  -9   4   13.82    5.97
   5   9   5   -2.77    6.23
   5   9   5    6.00    7.92
  -5  -9  -5    0.46    8.31
  -5  -9  -5   -5.54    6.78
  -5   9  -5    9.06    6.23
  -5   9  -5    0.07    6.94
   5  -9   5    0.62    6.46
   5  -9   5   -1.27    7.60
   5   9   6    1.89    6.23
   5   9   6   -5.77    7.95
  -5  -9  -6    5.09    6.98
  -5  -9  -6    0.00    8.64
  -5   9  -6   -1.37    5.93
  -5   9  -6    6.06    6.81
   5  -9   6    4.76    6.39
   5  -9   6    0.03    7.60
   5   9   7   10.50    8.15
   5   9   7   -4.56    6.49
  -5  -9  -7    5.90    6.75
  -5  -9  -7   12.29    8.70
  -5   9  -7   20.21    7.86
  -5   9  -7    8.35    6.23
   5  -9   7    7.11    7.76
   5  -9   7   13.17    6.62
   5   9   8   -4.96    8.15
   5   9   8   18.55    6.52
  -5  -9  -8    2.93    8.80
  -5  -9  -8   -4.73    6.32
  -5   9  -8   -5.87    5.97
  -5   9  -8   14.21    7.17
   5  -9   8    5.64    7.01
   5  -9   8   19.59    7.21
   5   9   9   -1.11    6.46
  -5  -9  -9    9.49    6.49
  -5   9  -9    7.89    7.17
  -5   9  -9   17.87    6.78
   5  -9   9   19.89    7.69
   5  -9   9    6.29    5.77
  -6   0  27   11.25    5.87
  -6   0  27    6.19    6.39
   6   0 -27    3.36    7.60
   6   0 -27    2.64    7.76
  -6   0  26    6.81    6.85
   6   0 -26    3.85    7.37
   6   0 -26   21.48    8.90
  -6   0  25   -8.35    6.26
   6   0 -25   12.55    7.99
   6   0 -25    1.50    7.60
  -6   0  24    6.75    6.23
  -6   0  24   -1.04    5.18
   6   0 -24   13.07    7.01
   6   0 -24    0.29    8.02
  -6   0  23   -0.75    5.31
  -6   0  23   -2.35    6.32
   6   0 -23    1.04    7.60
   6   0 -23  -11.57    7.14
  -6   0  22   10.24    5.87
  -6   0  22   14.34    5.28
   6   0 -22   26.60    7.56
   6   0 -22   22.36    8.51
  -6   0  21   -6.91    5.05
   6   0 -21   10.86    6.88
   6   0 -21  -11.67    7.34
  -6   0  20   14.41    4.89
  -6   0  20    0.07    5.31
   6   0 -20   16.82    6.59
   6   0 -20    2.80    6.75
  -6   0  19    9.58    4.96
  -6   0  19   -7.79    4.66
   6   0 -19    0.07    6.03
   6   0 -19   -1.56    5.84
  -6   0  18   52.91    5.48
   6   0 -18   61.42    6.68
   6   0 -18   56.34    6.75
  -6   0  17   -4.50    4.47
  -6   0  17    1.24    3.98
   6   0 -17    0.03    5.25
  -6   0  16   24.58    5.02
  -6   0  16   20.38    4.56
   6   0 -16   17.15    4.96
   6   0 -16   24.88    5.74
  -6   0  15    2.38    4.21
  -6   0  15   -0.26    3.55
   6   0 -15    4.30    4.86
   6   0 -15    3.68    4.89
  -6   0  14    4.37    4.14
   6   0 -14   10.89    4.60
   6   0 -14    8.61    4.53
  -6   0  13   -2.71    3.59
  -6   0  13   -2.64    4.08
   6   0 -13    5.74    4.60
  -6   0  12  208.85    7.76
  -6   0  12  219.44    8.09
   6   0 -12  201.71    8.22
  -6   0  11   -3.85    3.23
  -6   0  11    0.29    3.62
   6   0 -11   -0.33    3.65
   6   0 -11    4.27    3.72
  -6   0  10   25.40    3.49
  -6   0  10   33.78    3.62
   6   0 -10   26.28    4.01
   6   0 -10   29.57    4.08
  -6   0   9    2.15    3.03
   6   0  -9   -1.76    3.49
   6   0  -9   -2.67    3.59
  -6   0   8 1364.72   37.52
  -6   0   8 1324.94   36.42
   6   0  -8 1297.56   35.80
   6   0  -8 1381.67   38.14
  -6   0   7   -2.51    2.90
  -6   0   7    4.01    2.93
   6   0  -7   -4.69    3.06
   6   0  -7    0.07    3.23
  -6   0   6   43.26    3.36
  -6   0   6   41.27    3.33
   6   0  -6   41.53    3.52
   6   0  -6   52.16    3.88
  -6   0   5    3.81    2.87
  -6   0   5   -2.09    2.61
   6   0  -5    2.90    3.06
   6   0  -5    2.15    3.16
  -6   0   4  740.71   20.41
   6   0  -4  691.49   19.40
   6   0  -4  745.61   20.67
  -6   0   3   -1.08    2.45
  -6   0   3    3.52    1.99
   6   0  -3    4.17    2.25
   6   0  -3  -17.96    2.58
  -6   0   2  500.77   13.69
  -6   0   2  499.46   13.82
  -6   0  -1    0.42    1.63
  -6   0  -1   -1.60    1.96
  -6   0  -2 1986.76   53.53
   6   0   2 2131.51   57.38
   6   0   2 1947.31   52.52
  -6   0  -3   -0.75    2.28
  -6   0  -3   -6.49    2.90
   6   0   3   -0.42    2.58
   6   0   3    2.35    2.54
  -6   0  -4 1620.97   44.08
  -6   0  -4 1587.71   43.10
   6   0   4 1632.05   44.34
   6   0   4 1631.72   44.44
  -6   0  -5    5.02    2.77
  -6   0  -5    0.49    2.93
   6   0   5    2.38    3.13
   6   0   5   -2.61    3.29
  -6   0  -6  141.36    5.71
  -6   0  -6  134.52    5.35
   6   0   6  133.28    5.51
   6   0   6  141.26    5.90
  -6   0  -7    0.91    3.10
  -6   0  -7   -2.64    3.29
   6   0   7    1.56    3.42
   6   0   7   -1.89    3.16
  -6   0  -8  980.34   27.65
   6   0   8  936.98   26.57
   6   0   8  932.41   26.41
  -6   0  -9    5.48    3.29
  -6   0  -9   -0.46    3.52
   6   0   9    0.07    3.39
   6   0   9   -6.26    3.46
  -6   0 -10  228.18    8.44
  -6   0 -10  221.07    7.99
   6   0  10  230.33    8.57
   6   0  10  232.84    8.70
  -6   0 -11   -5.38    3.78
  -6   0 -11   -0.46    3.39
  -6   0 -12   55.59    5.71
  -6   0 -12   67.84    4.86
   6   0  12   81.73    5.54
   6   0  12   72.34    5.64
  -6   0 -13   -0.26    3.94
  -6   0 -13   -7.73    4.47
   6   0  13   -3.72    4.24
   6   0  13   -2.87    4.24
  -6   0 -14   29.90    4.60
  -6   0 -14   24.35    5.02
   6   0  14   44.86    5.44
   6   0  14   26.57    4.79
  -6   0 -15   -0.78    5.28
  -6   0 -15   -4.34    4.50
   6   0  15   -0.16    4.40
   6   0  15   -2.15    4.73
  -6   0 -16  181.17    8.97
  -6   0 -16  166.76    7.86
   6   0  16  164.90    8.25
  -6   0 -17  -13.07    5.31
   6   0  17    1.47    5.18
   6   0  17   -8.51    5.05
  -6   0 -18    3.98    6.10
  -6   0 -18    3.81    5.18
   6   0  18   -0.95    5.15
  -6   0 -19   -7.99    6.68
  -6   0 -19    4.04    5.38
   6   0  19    2.93    5.51
   6   0  19    8.25    5.80
  -6   0 -20    7.11    5.61
  -6   0 -20    4.40    7.60
   6   0  20   10.66    5.64
   6   0  20   16.56    6.32
  -6   0 -21    1.24    7.17
  -6   0 -21   -3.00    5.18
   6   0  21    7.76    6.06
   6   0  21    5.25    5.61
  -6   0 -22   -6.85    7.73
  -6   0 -22   11.64    5.87
   6   0  22   13.79    5.84
   6   0  22   -5.87    5.54
  -6   0 -23   -1.17    8.02
  -6   0 -23    5.44    6.00
   6   0  23   -3.75    5.74
  -6   0 -24   -3.98    9.26
   6   0  24    6.26    6.94
   6   0  24   -6.03    5.51
  -6   0 -25   12.00    7.47
   6   0  25    2.18    5.93
  -6   0 -26   -9.75    8.70
   6   0  26   -2.12    7.34
   6   2 -26    3.49    7.11
   6   2 -26   13.79    6.94
  -6  -2  26   -0.82    5.71
  -6   2  26   12.85    6.98
  -6   2  26    6.39    6.32
   6  -2 -26   -1.27    7.63
   6  -2 -26   -7.76    7.79
   6   2 -25   14.57    6.29
   6   2 -25    7.07    6.81
  -6  -2  25    4.99    6.46
  -6  -2  25   16.82    6.78
  -6   2  25    8.02    6.85
   6  -2 -25   18.22    8.84
   6  -2 -25   10.01    7.14
   6   2 -24   10.56    6.42
   6   2 -24    3.94    6.72
  -6  -2  24    9.10    7.37
  -6  -2  24   15.13    5.80
  -6   2  24    3.78    6.78
   6  -2 -24  -13.20    7.60
   6  -2 -24    3.62    7.69
   6   2 -23   -7.21    6.55
   6   2 -23    0.68    5.74
  -6  -2  23   -6.78    5.97
  -6   2  23    0.33    5.38
   6  -2 -23    8.05    7.07
   6  -2 -23    1.96    7.27
   6   2 -22    5.54    5.74
   6   2 -22   -4.08    6.62
  -6  -2  22    2.05    4.53
  -6   2  22    3.29    6.03
  -6   2  22    1.27    5.80
   6  -2 -22    9.16    6.36
   6  -2 -22   -8.57    7.89
   6   2 -21   12.65    6.32
  -6  -2  21    7.95    4.96
  -6  -2  21   11.41    5.77
  -6   2  21   11.05    5.71
  -6   2  21   14.02    6.23
   6  -2 -21   17.38    6.55
   6  -2 -21    6.13    7.66
   6   2 -20   16.50    5.87
   6   2 -20    6.98    6.46
  -6  -2  20   12.78    4.37
  -6   2  20    5.87    5.57
   6  -2 -20   13.76    6.52
   6   2 -19    9.16    6.85
   6   2 -19   19.76    5.15
  -6  -2  19   16.69    4.34
  -6  -2  19   16.27    5.61
  -6   2  19   17.08    6.59
  -6   2  19   15.16    5.31
   6  -2 -19   16.07    6.75
   6  -2 -19    4.14    7.11
   6   2 -18    8.18    4.69
   6   2 -18    2.25    6.13
  -6  -2  18    5.09    3.85
  -6  -2  18    7.79    5.48
  -6   2  18    7.01    5.12
  -6   2  18    6.06    6.19
   6  -2 -18   -5.09    5.74
   6  -2 -18    1.24    6.88
   6   2 -17   23.80    6.49
   6   2 -17   14.80    4.47
  -6  -2  17    7.82    5.51
  -6   2  17   19.10    4.92
   6  -2 -17    6.98    7.01
   6  -2 -17    8.57    5.71
   6   2 -16   -5.44    4.14
   6   2 -16    1.83    5.57
  -6  -2  16   -0.59    4.53
  -6  -2  16    3.62    4.30
  -6   2  16   -8.38    5.51
  -6   2  16    8.41    4.60
   6  -2 -16    0.52    6.68
   6  -2 -16  -10.33    5.28
   6   2 -15    7.14    5.25
   6   2 -15    9.26    4.53
  -6  -2  15    4.76    4.53
  -6  -2  15    7.37    3.94
  -6   2  15    7.34    4.92
  -6   2  15   -1.99    5.31
   6  -2 -15    4.99    5.15
   6  -2 -15   10.79    6.55
   6   2 -14    1.11    5.77
   6   2 -14   13.76    4.17
  -6  -2  14   13.69    3.98
  -6  -2  14    9.49    4.83
  -6   2  14   20.02    5.51
  -6   2  14   13.30    4.56
   6  -2 -14   11.80    4.66
   6  -2 -14   16.33    6.68
   6   2 -13    2.31    3.68
   6   2 -13   11.64    5.74
  -6  -2  13    2.87    3.91
  -6   2  13    1.86    4.89
  -6   2  13    0.85    4.60
   6  -2 -13    6.88    6.29
   6  -2 -13    0.55    4.01
   6   2 -12   -7.47    4.99
  -6  -2  12    3.75    3.62
  -6  -2  12    5.15    4.01
  -6   2  12    0.88    4.69
   6  -2 -12   -8.35    4.34
   6  -2 -12    1.17    6.19
   6   2 -11    3.10    3.55
  -6  -2  11    2.22    4.14
  -6  -2  11    5.54    3.88
  -6   2  11   -1.60    4.43
  -6   2  11   13.24    5.02
   6  -2 -11    1.50    4.43
   6   2 -10   45.12    4.01
   6   2 -10   31.23    5.44
  -6  -2  10   41.93    4.89
  -6  -2  10   43.69    4.89
  -6   2  10   36.87    5.12
  -6   2  10   35.83    4.60
   6  -2 -10   34.62    6.62
   6   2  -9   26.93    3.42
   6   2  -9   28.33    6.10
  -6  -2   9   28.56    4.21
  -6  -2   9   33.03    4.50
  -6   2   9   26.96    4.99
  -6   2   9   29.70    4.53
   6  -2  -9   40.98    6.42
   6  -2  -9   29.15    3.81
   6   2  -8  250.25   10.76
   6   2  -8  258.60    8.64
  -6  -2   8  239.30    8.90
  -6  -2   8  260.16    9.58
  -6   2   8  255.99    9.68
  -6   2   8  255.44    9.68
   6  -2  -8  256.35   10.79
   6  -2  -8  249.83    8.77
   6   2  -7 1248.98   35.99
   6   2  -7 1233.33   34.23
  -6  -2   7 1268.21   35.73
  -6   2   7 1233.00   34.88
   6  -2  -7 1249.63   36.16
   6  -2  -7 1233.00   34.30
   6   2  -6    2.54    5.38
   6   2  -6    0.42    3.16
  -6  -2   6   -0.13    4.21
  -6  -2   6    1.96    4.01
  -6   2   6    8.64    4.86
  -6   2   6   -6.13    4.47
   6  -2  -6    2.22    5.93
   6  -2  -6    0.59    3.49
   6   2  -5  195.19    7.21
   6   2  -5  221.46    9.26
  -6  -2   5  198.02    7.79
  -6  -2   5  199.23    7.89
  -6   2   5  224.27    9.32
  -6   2   5  205.29    8.54
   6  -2  -5  208.55    9.10
   6  -2  -5  226.71    8.25
   6   2  -4  235.91    9.42
   6   2  -4  220.78    7.63
  -6  -2   4  226.49    8.51
  -6  -2   4  240.18    9.91
  -6   2   4  247.81    9.65
  -6   2   4  232.16    9.45
   6  -2  -4  227.89    8.15
   6  -2  -4  239.66    9.94
   6   2  -3  287.55   10.47
   6   2  -3  300.65    9.88
  -6  -2   3  293.87   10.82
  -6  -2   3  266.16    9.62
  -6   2   3  292.21   10.60
  -6   2   3  288.30   11.12
   6  -2  -3  286.83   11.12
   6  -2  -3  287.19   10.01
   6   2  -2   20.41    4.92
   6   2  -2    6.10    3.52
  -6  -2   2   12.26    5.09
  -6  -2   2   19.07    4.63
  -6   2   2    3.88    5.67
  -6   2   2    9.42    5.05
   6  -2  -2   22.20    5.61
   6  -2  -2   13.92    4.53
   6   2  -1   86.95    5.25
   6   2  -1   89.26    5.64
  -6  -2   1   81.90    5.48
  -6  -2   1   86.75    6.68
  -6   2   1   89.88    6.23
  -6   2   1   79.12    6.91
   6  -2  -1   83.40    6.42
   6  -2  -1   76.09    5.64
   6   2   0  297.49   10.20
   6   2   0  302.64   10.20
  -6  -2   0  293.58   10.53
  -6  -2   0  283.80   10.33
  -6   2   0  311.38   10.99
  -6   2   0  309.82   11.74
   6  -2   0  295.63   10.89
   6  -2   0  291.43   10.95
   6   2   1 1136.83   32.11
   6   2   1 1157.04   32.28
  -6  -2  -1 1145.63   32.47
  -6  -2  -1 1157.04   32.80
  -6   2  -1 1141.07   32.41
  -6   2  -1 1137.15   32.80
   6  -2   1 1179.21   33.48
   6  -2   1 1132.92   32.44
   6   2   2  137.22    7.01
   6   2   2  143.61    6.10
  -6  -2  -2  158.02    7.76
  -6  -2  -2  146.48    7.34
  -6   2  -2  154.92    8.22
  -6   2  -2  167.90    7.50
   6  -2   2  149.68    7.43
   6  -2   2  155.67    6.81
   6   2   3  915.79   25.76
   6   2   3  877.97   25.56
  -6  -2  -3  916.44   26.57
  -6  -2  -3  870.14   25.17
  -6   2  -3  896.55   25.95
  -6   2  -3  876.01   26.21
   6  -2   3  905.68   26.44
   6  -2   3  912.20   26.05
   6   2   4  195.32    8.84
   6   2   4  203.63    7.34
  -6  -2  -4  207.48    8.64
  -6  -2  -4  204.12    8.35
  -6   2  -4  197.40    8.05
   6  -2   4  208.59    8.64
   6  -2   4  184.33    7.47
   6   2   5    9.26    3.52
   6   2   5    7.92    5.54
  -6  -2  -5    4.99    4.56
  -6  -2  -5    3.62    3.94
  -6   2  -5    6.42    4.08
  -6   2  -5    0.59    4.56
   6  -2   5   10.07    4.73
   6  -2   5    3.65    3.98
   6   2   6   21.26    3.68
   6   2   6   19.33    5.61
  -6  -2  -6   20.08    3.98
  -6   2  -6   27.12    5.09
   6  -2   6   23.34    5.12
   6  -2   6   20.54    4.24
   6   2   7   88.19    6.72
   6   2   7   90.57    4.89
  -6  -2  -7   92.65    6.19
  -6  -2  -7   88.29    5.51
  -6   2  -7   92.98    6.39
  -6   2  -7   86.82    5.28
   6  -2   7   96.21    6.32
   6  -2   7   94.61    5.25
   6   2   8  133.57    7.56
   6   2   8  135.36    5.90
  -6  -2  -8  138.56    6.42
  -6  -2  -8  131.78    7.17
  -6   2  -8  157.17    7.11
  -6   2  -8  140.35    7.40
   6  -2   8  137.42    6.26
   6  -2   8  142.86    7.27
   6   2   9   26.57    5.54
  -6  -2  -9   33.35    4.40
  -6  -2  -9   26.99    5.31
  -6   2  -9   25.66    4.34
  -6   2  -9   28.04    5.28
   6   2  10   18.16    3.72
  -6  -2 -10   19.53    4.73
  -6  -2 -10   19.27    5.38
  -6   2 -10   16.95    3.94
  -6   2 -10   23.83    5.38
   6  -2  10   10.66    4.89
   6  -2  10   16.76    4.11
   6   2  11  216.51    9.94
   6   2  11  231.64    8.51
  -6  -2 -11  227.24    9.88
  -6  -2 -11  234.99   10.07
  -6   2 -11  231.11    8.51
   6  -2  11  231.34    8.74
   6  -2  11  231.02    9.49
   6   2  12   19.98    4.01
   6   2  12   23.28    6.59
  -6  -2 -12    8.93    5.90
  -6  -2 -12    1.96    5.22
  -6   2 -12   14.38    3.91
  -6   2 -12   11.87    5.74
   6  -2  12   22.33    4.89
   6  -2  12    9.88    3.68
   6   2  13    8.25    3.88
   6   2  13   -1.63    5.48
  -6  -2 -13    3.78    6.03
  -6  -2 -13    7.50    5.15
  -6   2 -13    8.41    5.93
  -6   2 -13    3.49    3.78
   6  -2  13    9.85    4.89
   6  -2  13    2.67    4.17
   6   2  14   35.89    4.76
   6   2  14   26.15    6.68
  -6  -2 -14   29.08    6.68
  -6  -2 -14   33.22    5.51
  -6   2 -14   33.45    6.75
  -6   2 -14   33.29    4.60
   6  -2  14   25.59    5.80
   6  -2  14   34.59    4.79
   6   2  15   23.18    4.50
  -6  -2 -15   13.43    5.48
  -6  -2 -15   27.19    6.88
  -6   2 -15   14.64    6.39
  -6   2 -15   20.31    4.47
   6  -2  15   17.12    4.66
   6  -2  15   25.53    5.84
   6   2  16   18.62    7.69
   6   2  16   22.50    4.47
  -6  -2 -16   19.24    5.31
  -6   2 -16   35.83    7.56
   6  -2  16   20.12    5.71
   6   2  17    1.76    4.30
   6   2  17   -8.64    7.53
  -6  -2 -17    8.41    6.46
  -6  -2 -17   -1.17    5.15
  -6   2 -17    6.49    7.17
  -6   2 -17    3.52    4.24
   6  -2  17    3.00    6.13
   6  -2  17    0.75    4.53
   6   2  18   -4.21    4.40
   6   2  18    0.65    8.05
  -6  -2 -18    1.92    5.71
  -6  -2 -18   -4.08    6.68
  -6   2 -18    9.39    4.40
  -6   2 -18   10.79    7.92
   6  -2  18    6.85    4.96
   6  -2  18   15.75    5.71
   6   2  19   16.92    5.02
  -6  -2 -19    4.14    7.27
  -6  -2 -19   19.98    7.04
  -6   2 -19   15.23    8.38
  -6   2 -19   14.96    5.09
   6  -2  19   14.15    5.84
   6  -2  19   23.08    5.84
   6   2  20   60.74    8.64
   6   2  20   61.78    6.49
  -6  -2 -20   67.62    7.17
  -6  -2 -20   87.18    8.77
  -6   2 -20   68.46    9.45
  -6   2 -20   57.02    5.64
   6  -2  20   53.63    6.72
   6  -2  20   77.17    6.59
   6   2  21   22.10    5.87
   6   2  21   16.33    8.48
  -6  -2 -21   12.00    7.69
  -6  -2 -21   19.40    6.49
  -6   2 -21   26.34    5.25
  -6   2 -21    9.85    8.22
   6  -2  21   19.92    6.52
   6  -2  21   22.98    5.41
   6   2  22   -9.49    6.52
   6   2  22   -9.49    5.54
  -6  -2 -22    2.31    7.92
  -6   2 -22   -3.23    6.88
   6  -2  22   -4.50    5.28
   6  -2  22   -4.27    5.90
   6   2  23   17.90    5.97
   6   2  23   16.89    8.51
  -6  -2 -23   -2.02    7.37
  -6   2 -23   -1.40    5.67
   6  -2  23   -0.46    6.42
   6  -2  23    0.78    6.39
   6   2  24    1.73    5.93
   6   2  24    8.74    8.44
  -6  -2 -24   10.95    8.09
  -6  -2 -24   11.08    7.50
  -6   2 -24    8.61    5.90
  -6   2 -24   -8.41    7.53
   6  -2  24   -5.54    5.87
   6   2  25   -1.96    7.60
   6   2  25   -3.10    5.64
  -6  -2 -25   -3.16    7.24
  -6  -2 -25   19.85    7.99
  -6   2 -25    7.89    6.46
   6  -2  25    9.03    6.16
   6  -2  25   -4.83    6.23
   6   4 -24    2.54    6.13
   6   4 -24  -13.01    7.69
  -6  -4  24   -2.41    5.87
  -6  -4  24    2.87    5.22
  -6   4  24   -7.21    7.69
   6  -4 -24    2.51    6.94
   6  -4 -24    9.85    8.35
   6   4 -23    2.90    5.90
   6   4 -23   17.05    7.56
  -6  -4  23   -5.22    5.38
  -6  -4  23   16.82    7.11
  -6   4  23   -5.41    8.90
   6  -4 -23   12.03    8.44
   6   4 -22    7.17    5.38
   6   4 -22   18.71    8.70
  -6  -4  22   -1.70    5.71
  -6  -4  22    5.87    6.52
  -6   4  22   13.11    6.78
  -6   4  22   -3.98    8.80
   6  -4 -22    3.59    7.34
   6  -4 -22   -9.62    7.47
   6   4 -21  -10.50    7.73
   6   4 -21    1.79    5.74
  -6  -4  21    8.74    6.23
  -6  -4  21   -0.49    5.97
  -6   4  21   -6.55    6.00
   6  -4 -21   -3.36    6.68
   6  -4 -21    4.43    7.63
   6   4 -20   63.87    9.49
   6   4 -20   67.97    6.75
  -6  -4  20   72.18    7.40
  -6  -4  20   68.86    5.93
  -6   4  20   64.13   10.73
  -6   4  20   65.04    6.98
   6  -4 -20   75.47   10.01
   6  -4 -20   84.80    7.99
   6   4 -19   18.06    8.90
  -6  -4  19    3.49    6.26
  -6  -4  19    3.39    4.79
  -6   4  19   -6.55    7.34
  -6   4  19    8.70    5.67
   6  -4 -19   -1.08    8.54
   6  -4 -19   18.22    6.10
   6   4 -18   33.19    5.80
   6   4 -18   16.46    8.90
  -6  -4  18   38.76    5.25
  -6   4  18   28.92    6.72
  -6   4  18   24.48    8.57
   6  -4 -18   30.94    8.67
   6  -4 -18   26.02    6.23
   6   4 -17    7.27    5.22
   6   4 -17    5.51    8.77
  -6  -4  17   -5.31    6.06
  -6  -4  17   11.31    4.86
  -6   4  17   13.46    8.70
   6  -4 -17   12.03    8.35
   6  -4 -17   15.23    5.44
   6   4 -16   44.14    5.54
  -6  -4  16   29.21    5.74
  -6  -4  16   51.71    7.47
  -6   4  16   43.49    7.01
  -6   4  16   42.68    9.00
   6  -4 -16   25.56    8.87
   6   4 -15   46.65    5.44
   6   4 -15   45.38    9.10
  -6  -4  15   42.06    6.00
  -6  -4  15   55.98    7.01
  -6   4  15   47.83    9.32
  -6   4  15   50.86    6.94
   6  -4 -15   43.78    9.19
   6  -4 -15   55.16    6.00
   6   4 -14    8.15    8.28
   6   4 -14   16.46    4.53
  -6  -4  14   13.53    5.71
  -6   4  14    7.37    5.77
   6  -4 -14   13.33    4.99
   6   4 -13   11.31    4.50
   6   4 -13   18.62    7.73
  -6  -4  13   12.32    5.61
  -6  -4  13   12.16    5.12
  -6   4  13    9.13    8.12
  -6   4  13   19.66    5.74
   6  -4 -13   29.41    8.02
   6  -4 -13    9.85    4.63
   6   4 -12   36.55    5.22
   6   4 -12   60.41    8.28
  -6  -4  12   45.74    5.77
  -6  -4  12   39.87    6.65
  -6   4  12   56.27    8.02
  -6   4  12   38.86    6.85
   6  -4 -12   42.25    5.41
   6  -4 -12   34.95    8.02
   6   4 -11   92.88    9.06
  -6  -4  11  118.25    7.21
  -6  -4  11  115.15    7.76
  -6   4  11  124.12    8.41
  -6   4  11   98.26    9.03
   6  -4 -11  122.16    9.52
   6  -4 -11  104.98    6.68
   6   4 -10   51.09    5.31
   6   4 -10   45.28    7.82
  -6  -4  10   51.22    5.71
  -6  -4  10   59.82    6.78
  -6   4  10   55.52    8.22
  -6   4  10   49.95    6.72
   6  -4 -10   49.62    7.63
   6  -4 -10   47.92    5.28
   6   4  -9    9.29    6.55
   6   4  -9   13.43    4.92
  -6  -4   9    7.43    5.12
  -6   4   9   23.18    6.68
  -6   4   9   16.56    6.06
   6  -4  -9   13.04    6.98
   6  -4  -9   20.60    5.38
   6   4  -8   61.45    7.50
  -6  -4   8   57.09    6.13
  -6  -4   8   46.75    6.75
  -6   4   8   45.28    7.11
  -6   4   8   51.74    7.37
   6  -4  -8   50.17    7.56
   6  -4  -8   54.41    5.74
   6   4  -7   35.73    7.07
  -6  -4   7   44.63    5.51
  -6  -4   7   41.89    6.03
  -6   4   7   37.26    6.81
   6  -4  -7   39.77    7.69
   6  -4  -7   37.39    5.48
   6   4  -6   45.71    7.01
   6   4  -6   31.20    5.22
  -6  -4   6   45.54    6.42
  -6  -4   6   31.75    6.75
  -6   4   6   24.61    6.98
  -6   4   6   42.25    7.01
   6  -4  -6   34.17    7.04
   6  -4  -6   35.93    5.61
   6   4  -5   66.61    7.69
   6   4  -5   56.43    5.61
  -6  -4   5   53.60    7.34
  -6  -4   5   62.50    7.24
  -6   4   5   52.85    7.14
  -6   4   5   65.04    7.47
   6  -4  -5   59.63    6.65
   6  -4  -5   47.01    8.05
   6   4  -4   37.59    5.28
  -6  -4   4   40.98    6.81
  -6  -4   4   33.91    6.10
  -6   4   4   35.28    6.65
  -6   4   4   43.03    6.16
   6   4  -3   62.40    6.03
  -6  -4   3   55.59    6.88
  -6  -4   3   60.74    6.81
  -6   4   3   50.50    6.81
  -6   4   3   55.52    7.14
   6   4  -2  137.48    7.76
  -6  -4   2  133.67    7.99
  -6  -4   2  139.05    8.64
  -6   4   2  120.40    8.38
  -6   4   2  131.74    8.18
   6   4  -1    4.99    6.78
   6   4  -1    2.22    4.99
  -6  -4   1   -1.24    6.03
  -6  -4   1    6.91    5.84
  -6   4   1    1.40    5.97
  -6   4   1    3.59    6.62
   6   4   0  197.89    9.39
  -6  -4   0  182.67    9.88
  -6  -4   0  180.22    9.36
  -6   4   0  193.07    9.78
  -6   4   0  181.79   10.27
   6   4   1  206.60    9.72
  -6  -4  -1  190.36   10.27
  -6  -4  -1  203.70    9.94
  -6   4  -1  208.98   10.79
  -6   4  -1  221.76   10.11
   6   4   2   28.82    5.80
  -6  -4  -2   34.72    6.49
  -6  -4  -2   35.21    6.75
  -6   4  -2   39.58    7.40
  -6   4  -2   31.27    5.77
   6   4   3  308.32   12.45
  -6  -4  -3  309.85   12.29
  -6  -4  -3  335.47   13.46
  -6   4  -3  307.31   11.96
  -6   4  -3  322.47   13.40
   6   4   4   19.30    6.42
   6   4   4   23.05    5.64
  -6  -4  -4   34.75    6.91
  -6  -4  -4   22.85    5.97
  -6   4  -4   30.68    6.94
  -6   4  -4   29.47    5.67
   6  -4   4   16.46    6.10
   6  -4   4   24.06    5.38
   6   4   5    9.52    5.12
  -6  -4  -5   24.61    6.65
  -6  -4  -5   11.31    5.77
  -6   4  -5    8.02    4.79
   6  -4   5    9.49    6.26
   6  -4   5    0.10    5.09
   6   4   6   46.52    5.90
  -6  -4  -6   56.47    7.43
  -6  -4  -6   47.08    6.42
  -6   4  -6   40.43    5.64
   6  -4   6   51.93    6.32
   6  -4   6   32.86    5.57
   6   4   7   78.90    8.61
   6   4   7   70.65    6.10
  -6  -4  -7   67.00    7.21
  -6   4  -7   75.28    6.10
  -6   4  -7   84.47    8.93
   6  -4   7   78.02    7.24
   6  -4   7   79.09    6.49
   6   4   8    9.16    7.27
   6   4   8   -4.37    4.66
  -6  -4  -8   -5.51    5.51
  -6  -4  -8   -7.17    6.26
  -6   4  -8    1.08    4.60
  -6   4  -8   -4.89    7.34
   6  -4   8   -2.15    4.83
   6  -4   8   -7.34    5.93
   6   4   9   14.74    7.63
   6   4   9   22.98    5.09
  -6  -4  -9   13.30    5.54
  -6  -4  -9   31.53    7.34
  -6   4  -9   33.09    8.84
  -6   4  -9   31.30    4.89
   6  -4   9   31.98    5.54
   6  -4   9   28.46    6.55
   6   4  10  133.21    7.17
   6   4  10  125.16    9.91
  -6  -4 -10  143.94    9.65
  -6  -4 -10  155.97    8.25
  -6   4 -10  122.52   10.69
  -6   4 -10  127.28    7.01
   6  -4  10  145.67    8.77
   6  -4  10  135.23    7.73
   6   4  11   12.36    4.83
  -6  -4 -11   20.96    7.40
  -6  -4 -11   19.53    5.54
  -6   4 -11   13.04    5.18
  -6   4 -11   41.40    9.52
   6  -4  11    8.64    5.18
   6  -4  11   14.64    6.32
   6   4  12   20.41    4.92
   6   4  12   18.62    8.25
  -6  -4 -12   14.12    5.09
  -6  -4 -12   11.41    7.50
  -6   4 -12   17.87    5.35
  -6   4 -12   27.74    9.16
   6  -4  12   22.82    5.80
   6  -4  12    9.00    4.79
   6   4  13   -3.68    7.30
   6   4  13    5.25    4.40
  -6  -4 -13   -2.38    5.64
  -6   4 -13    9.36    8.74
   6  -4  13    4.69    6.36
   6  -4  13    1.73    4.86
   6   4  14   13.95    7.60
   6   4  14   12.75    4.76
  -6  -4 -14   10.56    8.15
  -6  -4 -14    7.69    5.51
  -6   4 -14   11.35    4.92
  -6   4 -14   14.80    9.19
   6  -4  14   10.73    5.15
   6  -4  14   13.89    6.10
   6   4  15    6.46    8.93
  -6  -4 -15    6.81    5.97
  -6  -4 -15  -16.66    7.43
  -6   4 -15    6.16    4.66
  -6   4 -15    5.54    9.49
   6  -4  15    6.55    5.31
   6   4  16   37.07    5.41
   6   4  16   32.34    8.48
  -6  -4 -16   46.88    8.70
  -6  -4 -16   33.06    7.27
  -6   4 -16   52.52    5.74
   6  -4  16   49.13    7.21
   6   4  17   -5.18    4.86
  -6  -4 -17    3.78    6.59
  -6  -4 -17    0.13    7.14
  -6   4 -17    4.56    4.63
  -6   4 -17    9.75   10.07
   6  -4  17    3.13    4.86
   6  -4  17   14.51    6.03
   6   4  18   -5.90    4.73
   6   4  18   -0.62    9.85
  -6  -4 -18   -3.29    6.52
  -6  -4 -18    0.46    7.82
  -6   4 -18   -4.37    5.25
  -6   4 -18    6.23    9.65
   6  -4  18   -4.79    5.61
   6  -4  18   -6.42    4.86
   6   4  19    2.87    9.32
   6   4  19  -10.20    5.05
  -6  -4 -19    7.27    7.99
  -6   4 -19    4.79    4.86
  -6   4 -19   -1.66    8.90
   6  -4  19    9.19    6.26
   6  -4  19    9.68    5.15
   6   4  20    5.64    5.51
   6   4  20   -0.65    7.37
  -6  -4 -20   -5.02    8.05
  -6  -4 -20   -6.59    7.86
  -6   4 -20  -12.00    8.31
   6  -4  20   -9.00    5.77
   6  -4  20    1.83    4.86
   6   4  21   29.05    8.64
   6   4  21   29.99    6.00
  -6  -4 -21    2.35    7.79
  -6  -4 -21   17.80    8.84
  -6   4 -21   21.81    5.77
   6  -4  21   25.69    5.80
   6  -4  21   17.41    5.57
   6   4  22    3.46    5.38
   6   4  22   -7.82    8.35
  -6  -4 -22   -6.32    7.24
  -6  -4 -22  -14.67    7.50
  -6   4 -22    8.41    8.84
  -6   4 -22   -0.59    5.64
   6  -4  22   10.33    5.28
   6   4  23   10.86    5.97
  -6  -4 -23    5.57    6.94
  -6  -4 -23   10.69    8.38
  -6   4 -23   15.81    6.19
  -6   4 -23   15.55    9.06
   6  -4  23   12.13    5.61
   6  -4  23   17.41    6.49
   6   6 -21    8.12    6.72
   6   6 -21   -7.11    6.10
  -6  -6  21   -1.27    5.41
  -6   6  21   13.14    7.95
  -6   6  21   -6.94    8.41
   6  -6 -21    4.34    7.27
   6  -6 -21    8.09    8.87
   6   6 -20   10.24    6.88
   6   6 -20   -1.53    7.11
  -6  -6  20   -5.90    5.12
  -6  -6  20   -2.74    5.38
  -6   6  20    1.76    7.27
  -6   6  20   -9.91    7.04
   6  -6 -20   -3.39    8.18
   6  -6 -20   -3.55    6.39
   6   6 -19   -0.03    6.98
   6   6 -19    5.38    6.52
  -6  -6  19    0.59    6.10
  -6   6  19    4.76    7.99
  -6   6  19    3.23    7.21
   6  -6 -19    5.67    8.84
   6  -6 -19    4.63    6.91
   6   6 -18    5.57    6.62
   6   6 -18   -5.38    6.03
  -6  -6  18   -1.86    5.74
  -6   6  18    4.63    6.72
   6  -6 -18  -19.30    7.07
   6  -6 -18   -8.74    6.94
   6   6 -17   -5.77    5.64
   6   6 -17    0.98    5.97
  -6  -6  17    4.60    5.90
  -6  -6  17    7.69    6.52
  -6   6  17   -3.75    6.10
   6  -6 -17    2.38    7.34
   6  -6 -17   -8.48    6.52
   6   6 -16   -1.21    6.26
   6   6 -16   -0.72    5.80
  -6  -6  16   10.86    6.42
  -6  -6  16   -8.28    6.81
  -6   6  16   -6.42    6.13
  -6   6  16    8.12    8.12
   6  -6 -16    5.44    5.90
   6  -6 -16    9.88    7.63
   6   6 -15  -10.27    7.14
  -6  -6  15   -5.87    7.07
  -6  -6  15   -2.31    6.46
  -6   6  15   -0.82    7.69
  -6   6  15   13.82    6.72
   6  -6 -15    6.00    7.63
   6  -6 -15  -15.00    5.12
   6   6 -14   -6.23    7.79
   6   6 -14   -3.72    5.41
  -6  -6  14    4.53    6.32
  -6  -6  14    3.10    6.68
  -6   6  14   -7.47    6.88
  -6   6  14    5.77    6.62
   6  -6 -14    8.90    8.84
   6  -6 -14  -11.28    6.39
   6   6 -13    6.26    5.44
   6   6 -13    3.16    7.63
  -6  -6  13   11.77    6.55
  -6   6  13   -7.17    7.14
  -6   6  13    6.32    7.69
   6  -6 -13   -0.39    8.15
   6  -6 -13    8.48    5.93
   6   6 -12    0.20    5.61
   6   6 -12    6.52    7.11
  -6  -6  12   -0.33    6.16
  -6   6  12   -0.36    6.88
  -6   6  12    0.91    7.50
   6  -6 -12    3.91    6.03
   6   6 -11   -7.50    7.17
   6   6 -11   -1.37    5.61
  -6  -6  11   12.78    6.59
  -6  -6  11    0.33    6.19
  -6   6  11   14.87    8.44
   6  -6 -11  -12.19    6.26
   6   6 -10   51.58    6.49
  -6  -6  10   48.71    6.94
  -6  -6  10   42.38    7.43
  -6   6  10   53.24    7.56
  -6   6  10   46.26    9.00
   6  -6 -10   41.60    9.49
   6   6  -9  129.01   10.47
   6   6  -9  112.35    7.73
  -6  -6   9  122.00    9.39
  -6  -6   9  133.37    8.93
  -6   6   9  134.71   10.79
  -6   6   9  114.95    8.77
   6  -6  -9  104.36    7.76
   6  -6  -9  106.25   11.64
   6   6  -8   41.96    6.62
   6   6  -8   38.24    8.70
  -6  -6   8   45.25    6.88
  -6  -6   8   37.13    7.53
  -6   6   8   37.59    7.92
   6  -6  -8   46.13    6.91
   6   6  -7   -7.86    7.21
   6   6  -7    5.71    5.54
  -6  -6   7    4.40    7.14
  -6   6   7    2.41    7.17
   6  -6  -7    4.04    8.80
   6  -6  -7    0.85    6.16
   6   6  -6    4.83    7.07
   6   6  -6    8.67    5.51
  -6  -6   6   11.44    7.14
  -6   6   6    9.45    7.34
  -6   6   6    9.00    7.17
   6  -6  -6   27.03    8.74
   6  -6  -6    6.52    6.49
   6   6  -5   -2.35    5.54
   6   6  -5  -10.66    6.78
  -6  -6   5    5.28    7.43
  -6   6   5   -2.22    7.99
  -6   6   5   -8.80    7.69
   6  -6  -5    7.66    7.04
   6  -6  -5    2.22    8.15
   6   6  -4   38.11    6.91
   6   6  -4   35.34    7.86
  -6  -6   4   21.55    8.28
  -6  -6   4   35.57    8.09
  -6   6   4   39.32    8.18
  -6   6   4   18.75    8.28
   6  -6  -4   43.07    8.77
   6  -6  -4   42.58    7.11
   6   6  -3   -1.66    7.40
   6   6  -3   -1.37    6.16
  -6  -6   3    9.49    6.65
  -6  -6   3    4.21    7.53
  -6   6   3    3.78    7.66
  -6   6   3    4.27    6.85
   6  -6  -3    6.06    7.04
   6  -6  -3    0.20    7.63
   6   6  -2    5.18    6.78
   6   6  -2   -4.08    6.91
  -6  -6   2   -0.46    7.60
  -6  -6   2   -6.88    7.40
  -6   6   2    5.71    7.60
  -6   6   2  -13.73    7.86
   6  -6  -2   -0.33    7.40
   6  -6  -2    5.54    6.46
   6   6  -1    9.13    7.14
   6   6  -1    3.88    5.87
  -6  -6   1   -7.01    7.34
  -6  -6   1    1.79    7.79
  -6   6   1   13.14    7.34
  -6   6   1   -1.47    7.99
   6  -6  -1    1.89    7.76
   6  -6  -1    3.55    7.27
   6   6   0   21.58    7.27
   6   6   0   15.06    6.46
  -6  -6   0    8.57    7.95
  -6  -6   0   19.89    7.82
  -6   6   0   12.78    8.05
  -6   6   0   21.35    7.11
   6  -6   0   19.72    6.88
   6  -6   0   23.51    7.82
   6   6   1   19.85    7.60
   6   6   1   19.53    6.75
  -6  -6  -1    8.28    7.92
  -6  -6  -1   12.91    7.43
  -6   6  -1   32.54    8.64
  -6   6  -1   15.88    6.88
   6  -6   1   28.43    8.22
   6  -6   1   29.31    7.95
   6   6   2    1.73    6.13
   6   6   2    9.16    7.50
  -6  -6  -2   -0.03    7.69
  -6  -6  -2    4.37    8.12
  -6   6  -2    4.14    6.52
  -6   6  -2    3.46    9.23
   6  -6   2   -1.17    6.91
   6  -6   2   12.32    7.89
   6   6   3    2.67    5.67
   6   6   3   -3.33    6.94
  -6  -6  -3   -7.30    8.67
  -6  -6  -3    1.47    7.21
  -6   6  -3   -4.47    8.67
  -6   6  -3    3.33    6.49
   6  -6   3    0.59    7.92
   6  -6   3    5.38    7.14
   6   6   4    7.76    7.66
   6   6   4    4.69    6.03
  -6  -6  -4    1.66    7.30
  -6   6  -4   -2.48    7.79
  -6   6  -4    3.42    6.55
   6  -6   4   -2.41    6.62
   6  -6   4   11.93    6.23
   6   6   5   -8.05    7.66
   6   6   5    3.55    5.90
  -6  -6  -5    3.36    6.91
  -6   6  -5    7.56    8.28
  -6   6  -5   12.52    6.46
   6  -6   5    3.49    6.49
   6  -6   5   -9.06    6.55
   6   6   6    3.06    5.87
   6   6   6    4.96    7.04
  -6  -6  -6    1.14    7.89
  -6  -6  -6    3.13    7.56
  -6   6  -6    2.64    8.64
   6  -6   6   -0.82    6.52
   6  -6   6    0.42    7.30
   6   6   7   15.32    8.09
   6   6   7    3.62    5.25
  -6  -6  -7    9.45    7.01
  -6  -6  -7    3.46    7.92
  -6   6  -7   -3.26    5.61
  -6   6  -7   -7.99    7.89
   6  -6   7   13.56    7.21
   6   6   8   11.67    5.61
   6   6   8    0.95    8.51
  -6  -6  -8  -12.32    6.75
  -6  -6  -8   -2.28    7.43
  -6   6  -8    5.51    7.89
  -6   6  -8    7.47    5.41
   6  -6   8   -3.16    6.94
   6   6   9   -7.40    8.61
  -6  -6  -9   -1.47    7.30
  -6  -6  -9   -0.03    6.36
  -6   6  -9    1.34    7.37
  -6   6  -9   10.40    5.44
   6  -6   9    1.34    6.26
   6   6  10   10.86    5.44
   6   6  10    3.42    8.80
  -6  -6 -10   22.14    7.99
  -6  -6 -10   18.84    7.27
  -6   6 -10   18.22    5.38
   6  -6  10   14.90    6.49
   6   6  11    8.44    8.61
   6   6  11   -3.03    5.38
  -6  -6 -11    8.97    7.56
  -6  -6 -11    1.04    7.34
  -6   6 -11    6.98    8.74
  -6   6 -11   -4.92    5.15
   6  -6  11   -7.43    6.91
   6  -6  11   -2.64    6.16
   6   6  12    3.26    9.29
   6   6  12   -4.43    5.67
  -6  -6 -12    9.16    7.47
  -6  -6 -12    0.26    6.88
  -6   6 -12   -3.91    8.38
  -6   6 -12    0.29    4.79
   6  -6  12    9.45    7.17
   6  -6  12    3.23    6.46
   6   6  13    3.29    5.57
  -6  -6 -13   10.11    6.98
  -6   6 -13    8.22    8.51
  -6   6 -13   -4.56    4.96
   6  -6  13   -7.30    6.32
   6  -6  13    4.53    7.14
   6   6  14   17.57    5.71
   6   6  14   32.08    8.25
  -6  -6 -14   16.63    6.52
  -6  -6 -14   17.41    7.01
  -6   6 -14   35.01    5.90
  -6   6 -14    6.55    8.12
   6  -6  14   15.26    7.43
   6  -6  14   20.64    6.36
   6   6  15   -6.72    8.48
   6   6  15    4.69    5.38
  -6  -6 -15  -10.43    6.29
  -6  -6 -15   -3.65    8.54
  -6   6 -15    3.81    7.89
  -6   6 -15    0.82    5.28
   6  -6  15   -3.55    7.01
   6  -6  15    3.85    5.38
   6   6  16   12.36    8.44
   6   6  16   12.29    5.87
  -6  -6 -16   23.08    6.49
  -6  -6 -16   19.66    8.28
  -6   6 -16   19.92    8.05
   6  -6  16   28.53    6.49
   6  -6  16   26.83    7.01
   6   6  17    1.11    8.54
   6   6  17    6.03    6.00
  -6  -6 -17   13.92    7.14
  -6  -6 -17    6.91    7.01
  -6   6 -17   13.33    5.84
   6  -6  17    3.85    5.77
   6  -6  17   14.61    6.36
   6   6  18    9.06    5.57
   6   6  18   -6.65    7.79
  -6  -6 -18    1.04    7.27
  -6  -6 -18   12.55    7.76
  -6   6 -18   -0.39    5.90
  -6   6 -18   -3.39    7.86
   6  -6  18    8.05    6.00
   6   6  19    1.99    8.31
   6   6  19    9.42    6.00
  -6  -6 -19   -1.40    6.75
  -6  -6 -19    8.77    7.69
  -6   6 -19    3.16    8.25
  -6   6 -19   10.73    5.84
   6  -6  19    7.89    5.28
   6  -6  19    7.60    5.80
   6   6  20    2.71    5.80
  -6  -6 -20   -4.27    6.59
  -6   6 -20   -0.49    6.23
  -6   6 -20   13.92    8.57
   6  -6  20    5.05    5.97
   6  -6  20   -0.33    6.46
   6   8 -15   66.80    7.79
   6   8 -15   65.79    8.70
  -6  -8  15   55.62    6.98
  -6   8  15   72.38    9.58
  -6   8  15   61.58    7.79
   6  -8 -15   46.03   10.01
   6  -8 -15   75.11    7.43
   6   8 -14   68.95    8.25
   6   8 -14   97.58    8.44
  -6  -8  14   80.10    9.23
  -6  -8  14   82.22    7.69
  -6   8  14   67.09    9.62
  -6   8  14   64.29    8.57
   6  -8 -14   75.64    7.73
   6  -8 -14   98.49   11.48
   6   8 -13   24.13    7.14
   6   8 -13   21.94    6.88
  -6  -8  13   17.47    7.07
  -6  -8  13   23.15    6.39
  -6   8  13   17.31    7.86
  -6   8  13   31.72    8.02
   6  -8 -13   15.29    6.36
   6  -8 -13   14.21    9.03
   6   8 -12   -5.18    6.16
   6   8 -12    6.42    7.43
  -6  -8  12    1.01    6.88
  -6   8  12   -1.17    7.69
  -6   8  12    5.25    7.63
   6  -8 -12    1.56    6.85
   6   8 -11   11.74    6.88
   6   8 -11    3.75    6.59
  -6  -8  11   10.95    7.07
  -6  -8  11    7.17    6.42
  -6   8  11    0.55    7.79
  -6   8  11   -4.21    7.37
   6  -8 -11    4.69    8.28
   6  -8 -11   12.42    6.72
   6   8 -10   29.31    6.78
  -6  -8  10   25.95    8.25
  -6  -8  10   38.11    8.09
  -6   8  10   13.56    7.99
  -6   8  10    2.12    8.12
   6  -8 -10   20.31    6.55
   6  -8 -10   31.23    8.84
   6   8  -9   18.91    6.78
   6   8  -9    5.87    7.17
  -6  -8   9    6.65    7.27
  -6  -8   9   12.32    7.07
  -6   8   9   -7.99    7.17
   6  -8  -9   12.19    7.95
   6   8  -8    6.78    6.52
   6   8  -8    7.56    6.42
  -6  -8   8    2.90    7.04
  -6  -8   8   -9.26    6.85
  -6   8   8   -4.30    7.43
   6  -8  -8    4.11    7.40
   6  -8  -8    1.60    6.42
   6   8  -7   11.61    7.07
   6   8  -7    8.67    6.52
  -6  -8   7   15.29    6.94
  -6   8   7    8.28    8.05
  -6   8   7    6.62    7.63
   6  -8  -7    5.25    7.56
   6  -8  -7   13.76    7.04
   6   8  -6    0.36    6.81
   6   8  -6    3.36    6.26
  -6  -8   6    4.14    6.68
  -6   8   6   11.67    7.63
  -6   8   6    7.60    8.67
   6  -8  -6    4.69    7.01
   6  -8  -6    6.32    8.48
   6   8  -5   15.32    7.27
   6   8  -5    7.14    6.65
  -6  -8   5   20.80    8.70
  -6  -8   5   22.63    7.56
  -6   8   5   22.50    8.87
  -6   8   5    9.91    7.73
   6  -8  -5    7.79    8.28
   6  -8  -5   11.57    8.09
   6   8  -4    4.01    6.55
   6   8  -4   11.38    6.72
  -6  -8   4    6.62    8.51
  -6  -8   4    3.26    6.19
  -6   8   4    1.50    8.90
  -6   8   4    4.76    7.69
   6  -8  -4   12.23    8.44
   6  -8  -4    5.25    7.82
   6   8  -3   -0.91    6.39
  -6  -8   3    2.67    7.07
  -6  -8   3    5.87    8.38
  -6   8   3   -1.24    7.86
  -6   8   3    9.78    7.63
   6  -8  -3   -0.13    7.24
   6  -8  -3   -6.23    7.76
   6   8  -2   -6.59    6.32
  -6  -8   2    4.53    6.39
  -6  -8   2    6.46    8.15
  -6   8   2    5.25    7.37
  -6   8   2    3.16    7.56
   6  -8  -2   29.28    7.89
   6  -8  -2   18.52    8.80
   6   8  -1    4.60    6.68
  -6  -8   1   -0.91    7.37
  -6  -8   1   -3.62    8.05
  -6   8   1    1.83    7.40
  -6   8   1    3.85    7.14
   6  -8  -1   -5.38    7.21
   6  -8  -1    3.42    7.99
   6   8   0   -2.90    6.62
  -6  -8   0   -7.43    7.73
  -6  -8   0    8.64    7.07
  -6   8   0   -7.79    7.11
  -6   8   0    0.72    6.91
   6  -8   0    0.10    6.13
   6  -8   0   -5.41    8.25
   6   8   1    8.70    6.91
  -6  -8  -1   -9.72    7.50
  -6  -8  -1    6.88    6.42
  -6   8  -1  -10.04    6.49
  -6   8  -1   18.84    7.99
   6  -8   1   -3.52    6.94
   6  -8   1   -9.58    8.35
   6   8   2  -10.24    6.49
   6   8   2    2.02    7.76
  -6  -8  -2   -6.68    7.69
  -6  -8  -2   -0.10    7.43
  -6   8  -2    3.26    7.30
  -6   8  -2    0.00    6.36
   6  -8   2   -1.63    6.13
   6  -8   2   -6.42    7.60
   6   8   3    4.53    6.52
   6   8   3   -3.23    8.67
  -6  -8  -3   18.00    7.92
  -6  -8  -3  -13.86    7.92
  -6   8  -3   10.07    7.60
  -6   8  -3   16.20    6.03
   6  -8   3   -2.25    7.01
   6   8   4    8.54    9.03
   6   8   4   19.40    6.42
  -6  -8  -4   18.26    8.22
  -6  -8  -4    4.47    7.99
  -6   8  -4   21.65    8.70
  -6   8  -4    6.91    6.65
   6  -8   4   20.80    7.01
   6  -8   4    1.37    6.88
   6   8   5   19.04    9.52
   6   8   5   16.86    6.16
  -6  -8  -5   27.52    9.06
  -6   8  -5   15.29    7.92
   6  -8   5   35.76    7.37
   6  -8   5   14.18    6.19
   6   8   6   -0.33    5.64
   6   8   6    3.03    9.81
  -6  -8  -6    9.16    7.11
  -6   8  -6   16.24    7.92
   6  -8   6   12.58    6.16
   6  -8   6    7.07    6.91
   6   8   7    8.05    9.45
   6   8   7   -2.97    5.93
  -6  -8  -7    0.13    6.32
  -6  -8  -7    5.48    8.93
  -6   8  -7    6.81    8.35
  -6   8  -7    1.53    5.61
   6  -8   7   -0.85    6.13
   6  -8   7    5.35    6.91
   6   8   8    0.16    9.16
  -6  -8  -8    8.38    6.91
  -6  -8  -8   24.84    8.93
  -6   8  -8    8.44    7.73
   6  -8   8   23.21    6.94
   6   8   9    2.61    7.21
   6   8   9   14.61    6.06
  -6  -8  -9   10.33    7.14
  -6  -8  -9   15.84    8.74
  -6   8  -9    6.68    6.32
   6  -8   9    1.73    6.75
   6  -8   9   11.35    6.78
   6   8  10   -0.59    5.54
   6   8  10   11.83    8.31
  -6  -8 -10    1.70    7.47
  -6  -8 -10   -7.04    8.80
  -6   8 -10   -4.17    5.64
  -6   8 -10  -15.97    8.15
   6  -8  10   11.41    6.75
   6  -8  10    2.64    6.81
   6   8  11   -7.40    5.48
   6   8  11  -14.15    8.48
  -6  -8 -11   16.40    8.57
  -6   8 -11   -5.54    7.60
  -6   8 -11   -2.02    6.03
   6  -8  11    0.85    5.90
   6   8  12    4.04    8.31
   6   8  12   -0.10    5.64
  -6  -8 -12   23.21    9.10
  -6  -8 -12   10.24    7.17
  -6   8 -12   10.47    5.90
  -6   8 -12   10.14    8.35
   6  -8  12   -5.57    7.50
   6  -8  12   -2.22    6.16
   6   8  13   -8.87    5.97
   6   8  13   -3.16    8.28
  -6  -8 -13   18.68    9.10
  -6  -8 -13   13.43    6.42
  -6   8 -13   -5.74    7.56
  -6   8 -13    4.30    5.57
   6  -8  13   -2.31    7.56
   6  -8  13   -6.72    5.93
   6   8  14   -7.37    6.00
  -6  -8 -14   -4.76    6.00
  -6   8 -14    4.08    7.56
  -6   8 -14    8.57    5.84
   6  -8  14  -12.65    7.04
   6  -8  14    4.99    5.93
   7   1 -27    2.48    7.53
  -7  -1  27   -0.85    5.38
  -7   1  27    6.78    5.77
   7  -1 -27   12.19    8.28
   7  -1 -27    6.10    9.13
   7   1 -26  -13.30    6.62
   7   1 -26  -12.58    7.53
  -7  -1  26   -1.04    5.71
  -7  -1  26   -4.50    6.42
  -7   1  26    2.15    6.91
  -7   1  26   -5.38    6.55
   7  -1 -26   -2.87    8.05
   7  -1 -26    1.86    8.12
   7   1 -25    8.84    7.21
   7   1 -25  -17.08    7.01
  -7  -1  25    6.16    6.23
  -7   1  25    1.63    6.26
   7  -1 -25   -5.28    8.05
   7  -1 -25    4.04    7.27
   7   1 -24    4.37    6.10
  -7  -1  24    5.84    7.04
  -7  -1  24    2.71    5.31
  -7   1  24    6.68    5.77
  -7   1  24    2.80    6.26
   7  -1 -24   16.04    6.98
   7   1 -23    5.54    6.94
   7   1 -23   12.75    6.98
  -7  -1  23    3.00    5.38
  -7  -1  23    9.19    6.06
  -7   1  23   10.24    5.84
  -7   1  23    2.31    5.48
   7  -1 -23    3.88    7.47
   7  -1 -23    3.06    7.40
   7   1 -22   -2.67    6.78
  -7  -1  22    2.74    4.50
  -7  -1  22    0.82    6.26
  -7   1  22   -0.46    5.05
   7  -1 -22    2.38    7.43
   7  -1 -22   -7.56    7.43
   7   1 -21   11.08    7.17
   7   1 -21   10.33    5.54
  -7  -1  21    8.64    4.99
  -7   1  21   12.52    5.54
  -7   1  21   -2.71    5.22
   7  -1 -21   13.73    6.94
   7  -1 -21    5.51    6.75
   7   1 -20   -0.68    5.84
   7   1 -20   -3.42    6.81
  -7  -1  20   -1.99    5.67
  -7  -1  20   -0.23    4.63
  -7   1  20    4.73    5.74
  -7   1  20   -1.21    4.66
   7  -1 -20    0.36    6.62
   7  -1 -20   -1.43    6.46
   7   1 -19    2.45    5.28
  -7  -1  19   -3.00    4.37
  -7  -1  19   -4.01    5.38
  -7   1  19    0.68    5.41
  -7   1  19   -1.86    5.38
   7  -1 -19  -13.27    6.13
   7   1 -18    9.75    5.15
   7   1 -18   14.31    6.26
  -7  -1  18    4.89    4.76
  -7  -1  18    5.90    5.05
  -7   1  18   21.39    4.89
  -7   1  18    7.01    5.80
   7  -1 -18   22.07    5.90
   7  -1 -18   14.57    6.91
   7   1 -17   27.78    4.96
   7   1 -17    9.10    5.93
  -7  -1  17   16.11    4.99
  -7  -1  17   17.80    4.69
  -7   1  17   16.04    5.54
  -7   1  17   19.17    4.69
   7  -1 -17   12.03    5.51
   7  -1 -17   13.82    6.72
   7   1 -16   -4.08    4.79
   7   1 -16   -4.01    5.12
  -7  -1  16    8.31    4.11
  -7  -1  16   -4.60    4.63
  -7   1  16    5.02    4.60
  -7   1  16    1.50    4.34
   7  -1 -16    5.28    5.25
   7   1 -15    8.57    5.35
   7   1 -15    0.42    4.47
  -7  -1  15   -0.78    4.30
  -7  -1  15    2.05    3.81
  -7   1  15   10.14    4.79
  -7   1  15    8.15    4.37
   7  -1 -15    8.74    6.36
   7  -1 -15    4.08    4.30
   7   1 -14    3.68    5.15
   7   1 -14    7.24    4.37
  -7  -1  14    2.31    3.72
  -7   1  14    5.80    4.04
   7  -1 -14   -2.93    5.74
   7  -1 -14   10.73    4.24
   7   1 -13   21.03    5.12
  -7  -1  13   18.32    4.14
  -7  -1  13   31.40    4.17
  -7   1  13   26.24    4.30
  -7   1  13   28.46    4.40
   7  -1 -13   35.60    4.63
   7   1 -12   44.89    4.34
   7   1 -12   42.42    5.54
  -7  -1  12   48.87    4.30
  -7  -1  12   47.66    4.37
  -7   1  12   39.74    4.63
  -7   1  12   51.35    4.60
   7  -1 -12   30.87    4.66
   7  -1 -12   39.22    6.00
   7   1 -11   34.07    5.02
   7   1 -11   35.89    3.94
  -7  -1  11   38.67    3.91
  -7  -1  11   31.17    3.98
  -7   1  11   38.50    4.21
  -7   1  11   44.01    4.24
   7  -1 -11   29.77    5.41
   7  -1 -11   31.00    4.40
   7   1 -10  242.17    9.19
   7   1 -10  224.99    7.92
  -7  -1  10  221.95    7.86
  -7  -1  10  237.50    8.48
  -7   1  10  226.26    8.15
  -7   1  10  228.02    8.28
   7  -1 -10  230.27    8.15
   7  -1 -10  203.34    8.67
   7   1  -9   30.12    4.53
   7   1  -9   15.91    3.26
  -7  -1   9   13.20    3.26
  -7   1   9   11.54    3.72
  -7   1   9   18.81    4.43
   7  -1  -9   20.57    4.89
   7  -1  -9   14.51    3.39
   7   1  -8   14.28    4.21
   7   1  -8   10.37    3.03
  -7  -1   8    6.19    3.06
  -7  -1   8    5.12    3.33
  -7   1   8   10.43    3.65
  -7   1   8    8.51    3.78
   7  -1  -8    5.80    4.83
   7  -1  -8    6.49    3.13
   7   1  -7  156.95    6.72
   7   1  -7  159.00    5.84
  -7  -1   7  152.97    5.87
  -7  -1   7  164.38    6.46
  -7   1   7  146.87    6.32
  -7   1   7  149.87    6.13
   7  -1  -7  147.95    5.67
   7  -1  -7  136.67    7.14
   7   1  -6  912.85   25.23
   7   1  -6  888.40   25.10
  -7  -1   6  894.27   25.17
  -7  -1   6  903.07   25.14
  -7   1   6  904.38   25.36
  -7   1   6  908.29   25.79
   7  -1  -6  873.40   24.22
   7  -1  -6  869.82   25.10
   7   1  -5  389.59   11.28
   7   1  -5  384.38   12.42
  -7  -1   5  394.48   11.74
  -7  -1   5  382.75   11.74
  -7   1   5  364.49   11.61
   7  -1  -5  351.12   11.77
   7  -1  -5  379.49   11.22
   7   1  -4  834.28   23.64
   7   1  -4  876.01   23.99
  -7  -1   4  832.65   23.28
  -7   1   4  824.18   23.60
  -7   1   4  874.06   24.42
   7  -1  -4  844.39   23.28
   7  -1  -4  810.48   23.31
   7   1  -3 1701.17   45.81
   7   1  -3 1656.83   45.15
  -7  -1   3 1647.37   45.12
  -7   1   3 1594.56   43.98
  -7   1   3 1617.38   44.01
   7  -1  -3 1628.46   44.89
   7  -1  -3 1615.42   43.69
  -7  -1   2  133.73    5.71
  -7  -1   2  144.62    5.12
  -7   1   2  142.80    5.74
   7  -1  -2  144.85    5.12
   7  -1  -2  129.79    6.00
  -7  -1   1   46.85    3.13
  -7  -1   1   56.17    3.78
  -7   1   1   44.50    3.94
   7  -1  -1   55.46    4.47
   7  -1  -1   51.02    3.55
  -7  -1   0  333.52   10.04
  -7  -1   0  355.36   10.53
  -7   1   0  356.99   11.08
   7  -1   0  360.25   10.69
   7  -1   0  340.69   10.33
   7   1   1  185.08    5.57
  -7  -1  -1  183.68    6.19
  -7   1  -1  187.82    6.98
   7  -1   1  182.77    6.85
   7  -1   1  202.72    6.85
   7   1   2  549.34   16.07
   7   1   2  535.32   14.83
  -7   1  -2  594.01   17.25
  -7   1  -2  573.79   16.66
   7  -1   2  572.82   16.20
   7  -1   2  580.64   17.02
   7   1   3  665.40   19.27
   7   1   3  656.93   18.22
  -7  -1  -3  618.46   17.74
  -7  -1  -3  646.82   18.26
  -7   1  -3  644.21   18.65
  -7   1  -3  655.95   18.94
   7  -1   3  667.03   18.75
   7  -1   3  645.84   18.78
   7   1   4  384.38   12.13
   7   1   4  391.87   11.38
  -7  -1  -4  398.72   11.93
  -7  -1  -4  388.94   11.90
  -7   1  -4  382.42   11.87
  -7   1  -4  423.50   13.11
   7  -1   4  411.76   12.85
   7  -1   4  411.76   12.19
   7   1   5  273.30    9.45
   7   1   5  265.48    8.31
  -7  -1  -5  268.70    8.87
  -7  -1  -5  254.10    8.48
  -7   1  -5  265.97    9.39
  -7   1  -5  279.27    9.42
   7  -1   5  282.79    9.65
   7  -1   5  292.96    9.26
   7   1   6  575.42   16.46
   7   1   6  535.00   16.14
  -7  -1  -6  567.27   16.66
  -7  -1  -6  563.03   16.59
  -7   1  -6  573.14   16.95
  -7   1  -6  552.28   16.72
   7  -1   6  569.55   17.12
   7  -1   6  599.22   17.28
   7   1   7    3.13    2.80
   7   1   7   -2.02    3.91
  -7  -1  -7    1.73    3.55
  -7   1  -7    0.95    4.17
   7  -1   7    2.31    4.01
   7  -1   7   -4.50    2.97
   7   1   8  573.79   17.47
   7   1   8  583.57   16.99
  -7  -1  -8  583.57   17.18
  -7  -1  -8  583.25   17.38
  -7   1  -8  556.51   16.43
  -7   1  -8  576.08   17.54
   7  -1   8  587.81   18.00
   7  -1   8  555.86   16.33
   7   1   9    3.88    4.17
   7   1   9    5.67    3.06
  -7  -1  -9    4.73    3.68
  -7  -1  -9   11.18    4.01
  -7   1  -9   15.65    4.73
  -7   1  -9   14.54    3.26
   7  -1   9    4.79    3.26
   7  -1   9    9.06    4.30
   7   1  10  219.54    8.97
  -7  -1 -10  210.58    8.12
  -7  -1 -10  196.92    7.89
  -7   1 -10  207.51    7.63
  -7   1 -10  206.30    8.90
   7  -1  10  196.82    7.60
   7   1  11    5.15    3.23
  -7  -1 -11    0.65    4.21
  -7  -1 -11   -1.04    4.14
  -7   1 -11   -4.01    4.96
  -7   1 -11   -0.68    3.19
   7  -1  11    5.09    3.88
   7   1  12  128.19    7.66
   7   1  12  123.14    5.84
  -7  -1 -12  135.00    6.91
  -7   1 -12  127.31    6.10
   7  -1  12  123.27    6.26
   7  -1  12  124.38    6.91
   7   1  13   10.04    3.81
   7   1  13   12.10    5.35
  -7  -1 -13   18.26    4.56
  -7  -1 -13   15.55    4.79
  -7   1 -13   22.07    5.90
  -7   1 -13   17.34    3.98
   7  -1  13   12.52    4.34
   7  -1  13   14.77    4.43
   7   1  14   39.32    4.56
   7   1  14   46.62    6.23
  -7  -1 -14   41.96    5.44
  -7  -1 -14   53.14    5.97
  -7   1 -14   38.44    4.63
  -7   1 -14   32.60    6.46
   7  -1  14   36.68    5.18
   7  -1  14   46.10    5.15
   7   1  15   -3.33    4.14
  -7  -1 -15   -2.31    4.83
  -7  -1 -15    3.33    5.12
  -7   1 -15    7.04    6.03
  -7   1 -15   -1.43    4.01
   7  -1  15    0.29    4.47
   7   1  16   38.76    7.14
   7   1  16   23.64    4.83
  -7  -1 -16   23.90    5.28
  -7   1 -16   21.29    6.42
   7  -1  16   28.27    5.57
   7  -1  16   27.12    5.05
   7   1  17   53.34    5.80
   7   1  17   67.84    7.56
  -7  -1 -17   65.60    6.49
  -7  -1 -17   55.23    6.39
  -7   1 -17   71.59    5.84
  -7   1 -17   58.16    7.07
   7  -1  17   45.74    5.93
   7  -1  17   51.51    6.19
   7   1  18    2.45    7.21
  -7  -1 -18   -2.09    5.97
  -7  -1 -18   -8.74    5.97
  -7   1 -18    9.85    7.07
  -7   1 -18   -3.46    4.79
   7  -1  18    1.53    5.18
   7   1  19   29.02    6.00
   7   1  19   25.69    7.11
  -7  -1 -19   15.23    6.00
  -7   1 -19   15.16    5.05
   7  -1  19   16.04    6.06
   7  -1  19   10.86    5.51
   7   1  20   14.44    5.71
  -7  -1 -20   11.57    6.78
  -7  -1 -20   14.44    6.23
  -7   1 -20    4.86    8.57
  -7   1 -20   12.78    5.38
   7  -1  20    6.98    5.15
   7  -1  20    4.47    5.77
   7   1  21   29.47    8.05
   7   1  21   23.21    6.16
  -7  -1 -21   26.02    6.49
  -7  -1 -21   20.93    7.07
  -7   1 -21   37.85    9.32
  -7   1 -21   23.34    5.25
   7  -1  21   28.33    6.10
   7  -1  21   25.43    6.10
   7   1  22   71.37    7.76
   7   1  22   70.65    7.14
  -7   1 -22   59.34    9.88
   7  -1  22   44.83    6.85
   7  -1  22   59.50    6.39
   7   1  23   37.85    7.11
   7   1  23   34.10    7.66
  -7  -1 -23   34.72    8.64
  -7  -1 -23   44.70    8.09
  -7   1 -23   35.67    6.94
   7  -1  23   51.48    6.75
   7  -1  23   43.56    6.91
   7   1  24   -2.97    5.87
   7   1  24    3.49    7.63
  -7  -1 -24    2.90    7.79
  -7  -1 -24   -4.83    7.89
  -7   1 -24    0.88    8.90
   7  -1  24    1.76    6.36
   7  -1  24    7.53    6.78
   7   1  25   11.80    6.39
  -7  -1 -25   27.81    8.57
  -7  -1 -25   14.77    7.89
  -7   1 -25   -3.36    6.78
  -7   1 -25   -5.87    7.69
   7  -1  25    3.88    6.49
   7  -1  25    7.60    6.75
   7   3 -25   -1.76    7.24
   7   3 -25  -11.67    6.16
  -7  -3  25    7.14    5.93
  -7  -3  25    9.13    6.06
  -7   3  25   16.33    7.11
  -7   3  25   -1.08    7.37
   7  -3 -25   -8.09    6.72
   7   3 -24   -4.47    6.19
   7   3 -24   -5.57    6.59
  -7  -3  24    1.43    6.13
  -7   3  24   -3.13    6.72
  -7   3  24    1.34    7.56
   7  -3 -24   -2.93    8.48
   7  -3 -24    0.88    6.88
   7   3 -23    7.21    7.60
   7   3 -23    9.19    6.29
  -7  -3  23   -3.36    6.55
  -7  -3  23   -4.27    5.38
  -7   3  23   -4.34    6.55
  -7   3  23    8.05    6.98
   7  -3 -23   -8.41    7.27
   7  -3 -23    3.13    8.02
   7   3 -22   20.47    6.19
   7   3 -22   13.66    7.17
  -7  -3  22   11.31    5.90
   7  -3 -22   10.24    7.66
   7  -3 -22   19.66    8.12
   7   3 -21    9.81    5.87
   7   3 -21   13.30    8.05
  -7  -3  21    3.42    5.97
  -7  -3  21    3.19    4.27
  -7   3  21   -0.75    5.35
  -7   3  21    3.75    7.04
   7  -3 -21    7.17    6.62
   7  -3 -21   -2.02    8.48
   7   3 -20  -10.01    7.66
   7   3 -20   -5.93    5.41
  -7  -3  20    5.48    4.89
  -7  -3  20    5.05    6.00
  -7   3  20    3.94    6.65
  -7   3  20    2.61    5.84
   7  -3 -20   13.43    7.89
   7  -3 -20   -2.80    6.59
   7   3 -19   29.21    8.02
   7   3 -19   30.68    5.64
  -7  -3  19   29.64    5.18
  -7   3  19   17.18    7.14
   7  -3 -19   22.17    9.19
   7  -3 -19   28.95    6.49
   7   3 -18   10.24    8.44
   7   3 -18   15.97    5.02
  -7  -3  18    5.71    4.40
  -7  -3  18    6.85    6.03
  -7   3  18   10.40    5.41
  -7   3  18   13.14    7.34
   7  -3 -18   10.99    5.80
   7  -3 -18    8.35    8.25
   7   3 -17  -22.14    8.48
   7   3 -17   -1.30    4.40
  -7  -3  17    4.37    6.19
  -7  -3  17   -0.46    4.60
  -7   3  17    0.29    5.25
  -7   3  17    6.55    7.04
   7  -3 -17    0.98    7.95
   7  -3 -17    2.31    4.99
   7   3 -16   -4.43    4.04
   7   3 -16    5.44    8.57
  -7  -3  16   -4.27    5.48
  -7   3  16    0.72    5.35
   7  -3 -16   -4.40    5.15
   7  -3 -16    6.06    7.89
   7   3 -15    7.11    8.44
   7   3 -15   19.82    4.63
  -7  -3  15    5.54    5.77
  -7  -3  15   13.43    4.92
  -7   3  15   22.20    6.00
  -7   3  15   25.20    6.91
   7  -3 -15   16.92    5.22
   7   3 -14   -0.10    4.08
   7   3 -14   -8.25    7.86
  -7  -3  14   -3.06    5.25
  -7  -3  14    4.47    4.69
  -7   3  14   -0.03    5.67
  -7   3  14   14.02    6.52
   7  -3 -14   -1.34    5.18
   7  -3 -14  -11.02    7.63
   7   3 -13   37.82    7.89
  -7  -3  13   30.94    5.12
  -7  -3  13   25.33    5.84
  -7   3  13   40.98    6.88
  -7   3  13   41.76    6.16
   7  -3 -13   33.58    7.63
   7  -3 -13   35.44    5.64
   7   3 -12   -6.29    7.04
   7   3 -12    4.11    3.72
  -7  -3  12    5.71    4.56
  -7   3  12   -3.94    4.86
  -7   3  12    9.52    6.32
   7  -3 -12    3.23    6.62
   7  -3 -12    7.17    4.99
   7   3 -11   14.48    6.88
  -7  -3  11   20.87    4.60
  -7  -3  11   12.71    4.73
  -7   3  11   25.76    6.06
   7  -3 -11   10.82    6.42
   7  -3 -11   14.41    4.56
   7   3 -10   10.92    3.72
   7   3 -10    6.91    6.42
  -7  -3  10   15.55    4.69
  -7  -3  10   19.33    5.15
  -7   3  10   12.81    5.71
  -7   3  10   11.12    5.77
   7  -3 -10   10.11    4.56
   7  -3 -10    6.10    6.85
   7   3  -9    1.83    3.78
  -7  -3   9    4.60    4.47
  -7  -3   9   -1.60    4.30
  -7   3   9   16.14    5.31
  -7   3   9   -4.11    4.76
   7  -3  -9   -0.26    4.11
   7   3  -8    7.01    3.65
  -7  -3   8    7.76    4.79
  -7  -3   8    0.78    4.60
  -7   3   8    2.28    5.15
  -7   3   8   -7.86    5.31
   7  -3  -8   -6.06    6.32
   7   3  -7   25.01    4.37
   7   3  -7   33.19    5.97
  -7  -3   7   32.83    5.31
  -7  -3   7   24.16    4.89
  -7   3   7   27.35    5.64
  -7   3   7   30.68    5.97
   7  -3  -7   24.55    6.49
   7  -3  -7   32.34    4.66
   7   3  -6  299.55   11.74
   7   3  -6  301.86   10.27
  -7  -3   6  312.33   11.64
  -7   3   6  318.98   12.32
  -7   3   6  303.39   11.80
   7  -3  -6  291.53   10.37
   7  -3  -6  313.53   12.88
   7   3  -5  270.79    9.62
   7   3  -5  272.75   11.02
  -7  -3   5  263.75   10.37
  -7  -3   5  286.02   11.64
  -7   3   5  284.91   11.41
  -7   3   5  281.52   11.35
   7  -3  -5  268.12   11.64
   7  -3  -5  282.89   10.37
   7   3  -4  237.60    8.93
   7   3  -4  234.08   10.20
  -7  -3   4  223.49    9.45
  -7  -3   4  260.13   11.35
  -7   3   4  240.83   10.40
  -7   3   4  254.95   11.12
   7  -3  -4  234.37    9.36
   7  -3  -4  238.68   11.18
   7   3  -3  128.03    6.36
   7   3  -3  127.28    7.50
  -7  -3   3  134.22    7.73
  -7   3   3  116.39    7.95
   7  -3  -3  135.23    8.48
   7  -3  -3  130.44    7.11
   7   3  -2   67.94    6.13
   7   3  -2   57.97    5.48
  -7  -3   2   72.57    6.00
  -7   3   2   53.89    6.94
   7  -3  -2   57.31    6.78
   7  -3  -2   72.02    6.68
   7   3  -1    1.70    4.40
   7   3  -1   22.36    5.71
  -7  -3   1   11.87    5.15
  -7   3   1   14.31    5.87
   7  -3  -1   17.44    6.13
   7  -3  -1   13.63    5.35
   7   3   0   32.99    5.44
   7   3   0   33.38    4.96
  -7  -3   0   34.00    5.61
  -7   3   0   22.46    6.49
   7  -3   0   45.61    5.93
   7  -3   0   34.56    6.46
   7   3   1  123.43    6.81
   7   3   1  122.97    7.04
  -7  -3  -1  119.62    7.21
  -7   3  -1  144.39    8.70
   7  -3   1  113.75    7.99
   7  -3   1  123.98    7.76
   7   3   2    6.29    4.43
   7   3   2    8.09    5.02
  -7  -3  -2    3.46    5.28
  -7   3  -2    8.02    6.13
  -7   3  -2    7.92    5.54
   7  -3   2    1.83    4.17
   7  -3   2   12.62    5.51
   7   3   3  139.67    7.79
   7   3   3  126.50    6.39
  -7  -3  -3  114.73    7.76
  -7  -3  -3  131.48    7.37
  -7   3  -3  141.88    7.76
  -7   3  -3  109.80    8.15
   7  -3   3  121.77    7.27
   7  -3   3  129.66    7.14
   7   3   4    9.06    5.54
   7   3   4    6.13    4.21
  -7  -3  -4    9.23    5.48
  -7  -3  -4    3.36    4.96
  -7   3  -4    0.78    6.29
  -7   3  -4   18.81    5.02
   7  -3   4    2.74    5.22
   7  -3   4   21.48    5.05
   7   3   5  616.83   18.42
   7   3   5  620.74   19.92
  -7  -3  -5  585.53   18.49
  -7  -3  -5  619.44   19.76
  -7   3  -5  610.96   20.47
  -7   3  -5  603.79   18.71
   7  -3   5  594.98   18.91
   7  -3   5  575.75   17.90
   7   3   6  180.88    9.62
   7   3   6  179.38    7.47
  -7  -3  -6  178.01    9.16
  -7  -3  -6  195.02    8.61
  -7   3  -6  187.23    8.41
  -7   3  -6  201.90   10.73
   7  -3   6  168.68    7.76
   7   3   7    6.94    5.64
  -7  -3  -7   -7.21    5.74
  -7  -3  -7   -1.40    4.43
  -7   3  -7   -3.85    4.53
  -7   3  -7   10.76    6.98
   7   3   8   16.04    4.37
   7   3   8   19.82    6.26
  -7  -3  -8   19.14    4.79
  -7  -3  -8   23.93    6.19
  -7   3  -8   25.40    7.24
  -7   3  -8   19.27    4.66
   7  -3   8   16.07    5.22
   7  -3   8   18.45    5.28
   7   3   9    7.53    4.14
  -7  -3  -9    6.72    5.74
  -7  -3  -9    6.75    4.89
  -7   3  -9    8.02    4.08
   7  -3   9    7.86    4.17
   7  -3   9    6.26    4.96
   7   3  10    5.51    6.85
   7   3  10    9.98    4.21
  -7  -3 -10   18.78    5.97
  -7   3 -10    1.99    6.16
  -7   3 -10   10.20    4.43
   7  -3  10    8.97    5.64
   7  -3  10   11.38    4.24
   7   3  11   97.25    5.84
   7   3  11   77.89    8.41
  -7  -3 -11   93.27    7.60
  -7  -3 -11   95.43    6.62
  -7   3 -11   91.84    6.13
  -7   3 -11   94.48    7.89
   7  -3  11   89.23    5.84
   7  -3  11  104.75    7.73
   7   3  12   31.66    4.50
  -7  -3 -12   28.56    5.77
  -7  -3 -12   37.07    6.78
  -7   3 -12   43.78    5.12
  -7   3 -12   38.67    6.85
   7  -3  12   39.77    6.13
   7  -3  12   40.26    4.96
   7   3  13   57.51    5.18
   7   3  13   57.18    8.57
  -7  -3 -13   59.11    7.27
  -7  -3 -13   40.20    5.80
  -7   3 -13   50.04    5.22
  -7   3 -13   59.66    7.37
   7  -3  13   68.72    6.68
   7  -3  13   47.50    5.25
   7   3  14   24.22    7.76
   7   3  14   27.68    4.53
  -7  -3 -14   26.64    6.23
  -7   3 -14   33.65    7.34
  -7   3 -14   29.70    4.79
   7  -3  14   31.62    5.74
   7   3  15    3.88    8.22
   7   3  15    4.40    4.27
  -7  -3 -15  -11.35    6.03
  -7  -3 -15    5.02    5.31
  -7   3 -15   -2.15    4.56
  -7   3 -15   -4.53    6.72
   7  -3  15   -0.68    4.53
   7  -3  15   -3.49    5.35
   7   3  16  176.60   11.64
  -7  -3 -16  168.98    9.94
  -7  -3 -16  173.05    8.84
  -7   3 -16  183.52   10.69
  -7   3 -16  183.42    8.41
   7  -3  16  174.81    8.28
   7   3  17    8.74    4.69
   7   3  17    8.41    8.84
  -7  -3 -17   12.39    5.97
  -7  -3 -17   -8.05    6.59
  -7   3 -17    9.88    4.47
   7  -3  17    1.43    4.89
   7  -3  17   -7.24    5.48
   7   3  18   11.38    5.22
   7   3  18    1.63    8.12
  -7  -3 -18   -5.31    6.06
  -7   3 -18    4.34    4.47
  -7   3 -18    3.06    7.17
   7  -3  18    0.07    5.38
   7   3  19   29.44    5.61
   7   3  19   25.40    9.16
  -7  -3 -19    9.19    7.17
  -7   3 -19   27.48    5.02
  -7   3 -19   24.39    7.92
   7  -3  19   26.05    5.22
   7  -3  19   39.74    6.88
   7   3  20    1.56    9.49
   7   3  20    6.13    5.02
  -7  -3 -20   -2.38    6.75
  -7  -3 -20    1.11    7.17
  -7   3 -20   -4.89    7.04
  -7   3 -20   -2.87    4.56
   7  -3  20   -4.99    6.46
   7  -3  20    8.28    4.73
   7   3  21   20.73    5.38
   7   3  21   17.64    8.02
  -7  -3 -21    2.64    7.27
  -7  -3 -21   13.40    8.35
  -7   3 -21   26.31    7.30
   7  -3  21   24.68    5.25
   7  -3  21   11.67    6.94
   7   3  22    5.84    8.44
   7   3  22   -5.35    5.22
  -7  -3 -22   -2.51    7.43
  -7  -3 -22    2.97    9.13
   7  -3  22    5.97    5.71
   7  -3  22   -6.72    5.48
   7   3  23   10.24    9.52
   7   3  23    1.04    5.51
  -7  -3 -23   -2.64    7.30
  -7  -3 -23    6.62    7.40
  -7   3 -23    5.54    5.61
   7  -3  23    3.00    5.61
   7  -3  23    6.23    6.10
   7   3  24   23.99    6.49
  -7  -3 -24    8.87    8.54
  -7  -3 -24    3.19    7.37
  -7   3 -24    3.39    7.37
  -7   3 -24   27.03    6.39
   7  -3  24   23.15    6.65
   7  -3  24   23.47    6.32
   7   5 -23   -5.25    6.26
   7   5 -23    6.62    6.62
  -7  -5  23    2.45    5.09
  -7   5  23   -2.54    6.55
  -7   5  23   -0.78    7.63
   7  -5 -23    0.33    7.82
   7  -5 -23   -3.10    7.56
   7   5 -22    3.52    6.59
   7   5 -22    4.11    6.39
  -7  -5  22   -0.13    5.41
  -7  -5  22    0.72    5.61
  -7   5  22  -10.40    7.21
  -7   5  22   11.54    7.40
   7  -5 -22    4.37    6.36
   7   5 -21   -1.30    6.46
   7   5 -21   -3.52    7.43
  -7  -5  21   -7.24    5.28
  -7  -5  21   -4.43    6.68
   7  -5 -21  -13.37    8.09
   7  -5 -21   -3.94    7.11
   7   5 -20   15.32    6.23
  -7  -5  20   15.88    6.36
  -7  -5  20   14.25    6.46
  -7   5  20   21.58    8.18
  -7   5  20    8.22    7.47
   7  -5 -20    9.13    7.40
   7   5 -19    3.78    5.90
   7   5 -19   -4.27    6.98
  -7  -5  19    5.44    5.90
  -7   5  19    0.20    6.10
   7  -5 -19    0.91    6.03
   7  -5 -19   -7.86    7.56
   7   5 -18    2.80    7.69
  -7  -5  18   11.08    5.38
  -7  -5  18   -2.48    6.91
  -7   5  18    3.16    8.02
  -7   5  18    8.97    6.72
   7  -5 -18   -2.51    5.97
   7  -5 -18   -8.48    8.12
   7   5 -17   17.77    8.25
   7   5 -17   12.39    5.84
  -7  -5  17   26.28    5.77
  -7  -5  17    9.52    6.52
  -7   5  17   12.36    7.14
  -7   5  17   10.99    7.11
   7  -5 -17   20.25    7.53
   7  -5 -17    4.63    5.67
   7   5 -16   -9.19    7.99
   7   5 -16    6.85    5.35
  -7  -5  16   -1.99    6.23
  -7   5  16   -4.24    6.36
  -7   5  16    2.80    7.11
   7  -5 -16   -1.63    6.00
   7   5 -15   22.33    5.35
   7   5 -15   10.11    7.82
  -7  -5  15   17.25    6.06
  -7  -5  15   24.61    6.72
  -7   5  15   20.44    7.53
   7  -5 -15   21.58    5.87
   7  -5 -15   19.72    9.10
   7   5 -14   -3.19    4.73
  -7  -5  14    4.43    6.06
  -7   5  14   13.53    7.47
  -7   5  14    9.98    6.29
   7  -5 -14    2.28    5.54
   7  -5 -14   -3.55    7.86
   7   5 -13    9.85    4.83
   7   5 -13    9.62    7.40
  -7  -5  13   14.64    5.84
  -7  -5  13    8.64    5.97
  -7   5  13   32.15    8.61
  -7   5  13   23.38    6.39
   7  -5 -13   14.31    7.63
   7  -5 -13    0.65    5.44
   7   5 -12   31.43    5.25
   7   5 -12   25.72    8.54
  -7  -5  12   39.09    7.14
  -7  -5  12   31.88    5.93
  -7   5  12   34.36    7.07
  -7   5  12   23.83    7.89
   7  -5 -12   24.35    5.18
   7  -5 -12   38.47    8.31
   7   5 -11   14.38    7.17
   7   5 -11    8.44    4.96
  -7  -5  11   16.14    6.88
  -7   5  11   10.43    6.88
   7  -5 -11    6.68    5.31
   7  -5 -11    1.56    8.57
   7   5 -10   -2.38    4.83
   7   5 -10    7.37    7.43
  -7  -5  10   -1.40    6.59
  -7  -5  10   -6.91    5.67
  -7   5  10   -5.84    6.59
  -7   5  10   20.70    7.99
   7  -5 -10    2.77    8.25
   7  -5 -10   -2.74    5.97
   7   5  -9    8.28    7.07
   7   5  -9    2.22    4.56
  -7  -5   9   10.40    6.39
  -7  -5   9   -1.30    5.74
  -7   5   9   -6.46    6.55
  -7   5   9   -7.30    6.19
   7  -5  -9   -6.68    5.28
   7  -5  -9    4.43    7.43
   7   5  -8   34.69    7.27
   7   5  -8   26.64    5.35
  -7  -5   8   36.48    6.19
  -7  -5   8   30.19    6.42
  -7   5   8   35.50    7.53
  -7   5   8   31.53    7.95
   7  -5  -8   22.92    8.48
   7  -5  -8   29.80    6.10
   7   5  -7    4.92    5.12
   7   5  -7    5.57    6.78
  -7  -5   7   12.88    6.42
  -7  -5   7   18.97    7.14
  -7   5   7    3.65    7.50
  -7   5   7    5.51    7.40
   7  -5  -7    2.90    7.47
   7  -5  -7    1.66    5.28
   7   5  -6   28.01    6.00
   7   5  -6   21.71    6.91
  -7  -5   6   33.38    7.53
  -7  -5   6   30.78    6.65
  -7   5   6   13.76    7.43
  -7   5   6   28.95    7.76
   7  -5  -6   30.45    6.36
   7  -5  -6   32.96    8.15
   7   5  -5   35.24    7.07
  -7  -5   5   20.08    7.24
  -7  -5   5   23.73    7.27
  -7   5   5   31.27    7.73
  -7   5   5   35.73    7.56
   7  -5  -5   26.21    6.49
   7  -5  -5   20.38    7.47
   7   5  -4   12.49    6.85
  -7  -5   4   30.25    6.94
  -7   5   4   36.45    7.76
  -7   5   4   33.55    7.04
   7  -5  -4   35.18    6.52
   7  -5  -4   43.03    7.60
   7   5  -3    1.92    6.32
   7   5  -3    1.43    6.49
  -7  -5   3    4.69    6.36
  -7   5   3   19.95    7.43
  -7   5   3    4.34    6.46
   7  -5  -3   -0.65    6.49
   7  -5  -3    8.84    6.13
   7   5  -2   26.02    6.94
  -7  -5   2   22.98    6.49
  -7   5   2   28.89    8.05
  -7   5   2   20.87    7.17
   7  -5  -2   32.63    7.40
   7  -5  -2   30.03    6.78
   7   5  -1    1.24    6.59
  -7  -5   1    8.80    6.42
  -7   5   1   16.20    6.88
  -7   5   1    5.97    7.40
   7  -5  -1   -4.11    6.81
   7  -5  -1   12.81    6.72
   7   5   0   55.55    7.30
  -7  -5   0   61.49    7.66
  -7   5   0   71.85    7.66
  -7   5   0   63.87    8.44
   7  -5   0   73.42    8.31
   7  -5   0   62.76    7.69
   7   5   1    2.97    6.85
   7   5   1  -11.25    6.06
  -7  -5  -1    3.72    6.75
  -7   5  -1   -1.43    6.59
  -7   5  -1  -10.76    7.40
   7  -5   1   -3.75    6.19
   7  -5   1   -6.32    6.65
   7   5   2  238.32   11.96
   7   5   2  244.68   11.12
  -7  -5  -2  249.01   12.23
  -7   5  -2  252.08   12.71
  -7   5  -2  239.92   10.89
   7  -5   2  255.73   12.19
   7  -5   2  245.72   11.80
   7   5   3   72.41    7.21
  -7  -5  -3   58.00    7.89
  -7   5  -3   62.17    8.93
  -7   5  -3   67.55    7.30
   7  -5   3   78.21    7.86
   7  -5   3   96.11    8.41
   7   5   4    7.34    5.48
  -7  -5  -4    3.46    6.68
  -7  -5  -4   11.90    6.75
  -7   5  -4    2.35    6.03
  -7   5  -4    4.53    7.40
   7  -5   4    1.73    5.31
   7  -5   4    3.39    5.97
   7   5   5  193.26    9.23
   7   5   5  217.32   11.96
  -7  -5  -5  213.38   10.95
  -7  -5  -5  210.22   10.95
  -7   5  -5  227.66   10.40
  -7   5  -5  223.42   12.68
   7  -5   5  209.56   10.89
   7  -5   5  217.91   10.17
   7   5   6  247.29   12.75
   7   5   6  262.74   10.69
  -7  -5  -6  252.24   12.55
  -7  -5  -6  256.71   11.83
  -7   5  -6  236.14   13.04
  -7   5  -6  233.36   10.33
   7  -5   6  237.57   10.50
   7  -5   6  240.05   11.54
   7   5   7   57.18    8.51
   7   5   7   74.17    6.29
  -7  -5  -7   53.08    7.04
  -7  -5  -7   72.44    8.57
  -7   5  -7   71.14    9.06
  -7   5  -7   65.82    6.78
   7  -5   7   70.52    6.75
   7  -5   7   76.71    7.82
   7   5   8    5.97    4.83
   7   5   8   -1.47    7.56
  -7  -5  -8   -0.26    7.56
  -7  -5  -8   13.30    6.42
  -7   5  -8   -4.08    8.64
  -7   5  -8   17.83    5.74
   7  -5   8    9.39    7.11
   7  -5   8    9.45    5.44
   7   5   9   -0.62    7.27
   7   5   9    5.09    4.83
  -7  -5  -9    3.26    5.57
  -7   5  -9  -13.24    5.05
  -7   5  -9   -8.09    8.48
   7  -5   9    3.62    5.38
   7  -5   9    0.23    5.93
   7   5  10    1.92    6.72
   7   5  10    0.52    5.02
  -7  -5 -10   -4.40    6.06
  -7  -5 -10  -11.70    7.34
  -7   5 -10    4.99    9.00
   7  -5  10   -3.03    6.06
   7   5  11   10.95    4.99
   7   5  11   17.67    8.57
  -7  -5 -11    5.38    6.91
  -7  -5 -11    9.52    5.93
  -7   5 -11    8.64    8.41
  -7   5 -11   12.68    5.12
   7  -5  11   10.99    5.77
   7  -5  11    5.64    5.84
   7   5  12   -6.62    7.95
  -7  -5 -12   11.31    6.68
  -7  -5 -12    0.95    7.21
  -7   5 -12   -0.29    4.79
  -7   5 -12   -2.97    9.19
   7  -5  12   -0.29    5.71
   7   5  13   -1.50    8.15
   7   5  13   15.45    5.51
  -7  -5 -13   24.06    7.66
  -7  -5 -13   16.79    6.85
  -7   5 -13    4.17    4.99
   7  -5  13   14.87    5.64
   7   5  14   -1.83    5.28
   7   5  14   -8.70    7.89
  -7  -5 -14   -1.01    7.37
  -7   5 -14    3.33    4.76
  -7   5 -14   -3.19    9.39
   7  -5  14    0.72    5.84
   7   5  15   -1.47    7.27
   7   5  15    2.93    4.83
  -7  -5 -15    7.07    7.07
  -7  -5 -15  -14.08    7.56
  -7   5 -15   11.93   10.07
  -7   5 -15   -5.57    4.83
   7  -5  15    8.38    5.74
   7  -5  15    2.02    5.12
   7   5  16    9.39    4.92
  -7  -5 -16   -4.50    7.21
  -7  -5 -16    7.60    5.61
  -7   5 -16   28.01   10.27
  -7   5 -16    9.26    5.64
   7  -5  16    0.07    5.97
   7  -5  16    8.22    5.15
   7   5  17   12.88    4.73
   7   5  17    0.16    8.12
  -7  -5 -17    0.29    6.03
  -7  -5 -17  -16.04    8.28
  -7   5 -17    2.02    8.87
  -7   5 -17    5.09    5.31
   7  -5  17    8.12    6.03
   7  -5  17    3.06    5.31
   7   5  18    3.13    8.09
   7   5  18   17.05    5.38
  -7  -5 -18    8.22    7.60
  -7  -5 -18   -4.04    8.38
  -7   5 -18   21.58    9.39
   7  -5  18    5.31    6.65
   7  -5  18   20.08    5.74
   7   5  19    8.41    5.35
   7   5  19    8.12    8.84
  -7  -5 -19   17.21    7.92
  -7  -5 -19   12.13    7.92
  -7   5 -19    8.87    5.71
   7  -5  19    1.79    6.03
   7  -5  19    1.92    5.28
   7   5  20   14.15    8.70
   7   5  20   10.01    5.84
  -7  -5 -20    1.50    8.31
  -7  -5 -20    4.30    7.95
  -7   5 -20   28.62    6.10
  -7   5 -20   -0.42    9.19
   7  -5  20    4.99    5.90
   7  -5  20   17.25    6.62
   7   5  21   54.54    6.85
   7   5  21   19.56    9.13
  -7  -5 -21   45.64    6.78
  -7  -5 -21   31.56    8.77
  -7   5 -21   33.42    9.78
  -7   5 -21   43.36    6.81
   7  -5  21   34.72    5.87
   7  -5  21   44.99    6.16
   7   7 -19    9.10    7.30
   7   7 -19   14.83    7.53
  -7  -7  19   18.55    6.49
  -7   7  19   10.27    7.40
   7  -7 -19   15.23    9.29
   7   7 -18    6.98    6.62
   7   7 -18    6.19    6.59
  -7  -7  18    7.89    7.14
  -7  -7  18    4.34    5.12
  -7   7  18    4.86    7.27
   7  -7 -18   18.58    8.57
   7  -7 -18    5.74    6.65
   7   7 -17   -6.68    6.59
   7   7 -17   -9.13    6.52
  -7  -7  17   -0.98    6.68
  -7  -7  17   -4.37    5.97
  -7   7  17    1.47    6.94
  -7   7  17    3.42    6.91
   7  -7 -17   -1.24    6.10
   7   7 -16   -9.68    6.78
   7   7 -16   -1.30    6.55
  -7  -7  16   -0.42    6.19
  -7  -7  16    9.06    6.36
  -7   7  16   -2.45    7.27
  -7   7  16   -9.19    8.15
   7  -7 -16    3.33    6.03
   7  -7 -16   -1.92    8.80
   7   7 -15   -4.27    7.27
   7   7 -15    6.36    6.42
  -7  -7  15    2.90    6.52
  -7  -7  15    0.39    6.59
  -7   7  15   -1.04    6.75
   7  -7 -15  -11.41    8.44
   7  -7 -15   -1.73    6.36
   7   7 -14   -4.47    5.80
   7   7 -14   -4.40    7.56
  -7  -7  14   -4.08    5.97
  -7  -7  14   -2.09    7.01
  -7   7  14   -1.86    7.47
   7  -7 -14    0.10    8.38
   7   7 -13    5.09    6.91
   7   7 -13    0.75    6.19
  -7  -7  13    7.66    7.27
  -7   7  13   -0.13    7.63
  -7   7  13  -14.25    7.07
   7  -7 -13    2.38    7.95
   7  -7 -13  -10.07    5.44
   7   7 -12  -12.94    7.47
  -7  -7  12    4.79    7.14
  -7  -7  12   -1.66    6.26
  -7   7  12   -0.20    6.72
  -7   7  12   -3.46    6.78
   7  -7 -12    5.93    6.52
   7  -7 -12   -3.19    8.35
   7   7 -11    8.64    6.36
   7   7 -11    5.28    7.95
  -7  -7  11   12.23    6.62
  -7  -7  11   14.74    7.69
  -7   7  11   13.99    7.24
  -7   7  11   -7.63    7.56
   7  -7 -11   15.19    9.13
   7  -7 -11    9.23    6.32
   7   7 -10   33.42    8.15
   7   7 -10   11.93    6.23
  -7  -7  10   18.00    6.68
  -7  -7  10   14.96    7.95
  -7   7  10   25.72    7.92
  -7   7  10   15.55    7.76
   7  -7 -10   10.07    9.03
   7  -7 -10   15.75    6.46
   7   7  -9   30.61    8.09
   7   7  -9   23.41    6.26
  -7  -7   9   22.66    6.32
  -7   7   9   25.53    7.92
  -7   7   9   36.74    8.54
   7  -7  -9   32.90    6.59
   7  -7  -9   13.82    8.97
   7   7  -8   39.77    6.52
   7   7  -8   32.93    7.53
  -7  -7   8   25.40    6.72
  -7   7   8   24.91    8.15
  -7   7   8   25.46    8.18
   7  -7  -8   15.62    9.00
   7  -7  -8   27.87    6.78
   7   7  -7  112.84    9.26
   7   7  -7  112.09    8.54
  -7  -7   7  117.69   10.14
  -7   7   7  141.00   11.28
  -7   7   7   88.77    8.77
   7  -7  -7  110.94   11.44
   7  -7  -7  124.08    8.93
   7   7  -6   13.30    7.56
   7   7  -6    6.94    6.13
  -7  -7   6   -5.41    7.92
  -7  -7   6    5.25    7.11
  -7   7   6   12.81    6.98
  -7   7   6    1.30    8.12
   7  -7  -6    0.29    6.94
   7   7  -5   29.11    7.73
   7   7  -5   46.72    7.14
  -7  -7   5   43.85    8.48
  -7  -7   5   22.69    8.57
  -7   7   5   41.08    8.25
   7  -7  -5   45.81    7.89
   7   7  -4   21.75    6.68
   7   7  -4    7.04    7.07
  -7  -7   4    6.72    8.15
  -7  -7   4   15.19    8.51
  -7   7   4    3.10    6.42
   7  -7  -4    6.49    7.37
   7   7  -3   18.94    6.62
   7   7  -3   10.69    7.30
  -7  -7   3    4.99    8.25
  -7  -7   3   14.15    7.43
  -7   7   3   -2.54    8.61
  -7   7   3    9.55    7.17
   7  -7  -3    5.12    7.40
   7  -7  -3    5.18    8.61
   7   7  -2    1.99    6.98
   7   7  -2   13.79    6.72
  -7  -7   2   14.02    8.90
  -7  -7   2   -2.45    7.79
  -7   7   2   -1.83    6.46
  -7   7   2    5.84    7.99
   7  -7  -2   15.45    8.87
   7  -7  -2    3.85    7.43
   7   7  -1   -0.10    6.49
   7   7  -1  -15.68    6.81
  -7  -7   1  -10.24    7.73
  -7  -7   1    6.03    9.10
  -7   7   1    9.52    7.92
  -7   7   1   11.83    6.75
   7  -7  -1   -5.44    7.43
   7  -7  -1  -11.12    8.48
   7   7   0    7.04    6.65
   7   7   0    0.85    6.94
  -7  -7   0    4.24    7.82
  -7  -7   0   -2.18    7.34
  -7   7   0    1.92    6.52
  -7   7   0   -1.27    7.95
   7  -7   0   -1.86    7.76
   7  -7   0    9.42    8.57
   7   7   1    1.37    6.98
   7   7   1   18.65    7.01
  -7  -7  -1   21.22    7.73
  -7  -7  -1    1.43    7.82
  -7   7  -1   20.73    6.49
  -7   7  -1    7.89    8.74
   7  -7   1    5.28    7.92
   7  -7   1    3.03    8.48
   7   7   2   14.38    7.37
   7   7   2    0.07    6.91
  -7  -7  -2   11.54    8.31
  -7  -7  -2    6.06    7.69
  -7   7  -2    5.87    6.46
   7  -7   2   13.89    7.89
   7   7   3    8.44    7.53
   7   7   3   -5.02    6.49
  -7  -7  -3  -13.59    7.66
  -7  -7  -3   -1.56    7.92
  -7   7  -3    3.10    6.26
   7  -7   3    2.18    7.14
   7   7   4   18.29    8.28
   7   7   4   10.86    6.26
  -7  -7  -4    6.68    7.86
  -7  -7  -4   19.20    8.44
  -7   7  -4   10.82    6.19
   7  -7   4    9.23    7.37
   7   7   5   13.33    6.00
   7   7   5   17.38    8.57
  -7  -7  -5    0.23    7.24
  -7  -7  -5   -3.16    8.15
  -7   7  -5   15.23    8.90
  -7   7  -5    1.86    5.38
   7  -7   5   12.13    6.42
   7  -7   5   -4.43    7.47
   7   7   6   15.45    8.35
   7   7   6   16.11    6.03
  -7  -7  -6    4.17    7.92
  -7  -7  -6   28.17    8.64
  -7   7  -6   17.25    8.97
  -7   7  -6   11.05    5.48
   7  -7   6   18.03    7.04
   7  -7   6   19.46    7.56
   7   7   7   -2.90    6.03
   7   7   7    4.86    8.25
  -7  -7  -7   14.05    8.51
  -7   7  -7    0.49    8.41
  -7   7  -7    3.65    5.18
   7  -7   7   -6.49    7.01
   7  -7   7   -0.95    6.03
   7   7   8   23.38    6.26
   7   7   8   25.92    9.52
  -7  -7  -8    2.22    8.38
  -7  -7  -8   21.00    7.34
  -7   7  -8    6.42    5.25
  -7   7  -8   23.73    8.77
   7  -7   8   15.91    6.94
   7  -7   8   20.05    6.78
   7   7   9   20.05    6.00
  -7  -7  -9   35.14    7.47
  -7  -7  -9   41.40    9.03
  -7   7  -9   23.11    5.90
  -7   7  -9   21.97    8.84
   7  -7   9   16.27    6.59
   7  -7   9   14.12    7.37
   7   7  10   47.76    6.23
  -7  -7 -10   49.65    7.56
  -7  -7 -10   56.66    8.97
  -7   7 -10   51.28    6.06
  -7   7 -10   61.55    9.49
   7  -7  10   62.17    8.31
   7  -7  10   54.09    7.63
   7   7  11   75.54    6.62
   7   7  11   63.74   10.07
  -7  -7 -11   78.37    7.82
  -7   7 -11   79.61    7.11
  -7   7 -11   66.21    8.74
   7  -7  11   69.18    7.27
   7  -7  11   69.41    8.05
   7   7  12   19.27    5.48
   7   7  12   28.43    9.68
  -7  -7 -12   20.90    7.01
  -7  -7 -12   33.55    9.03
  -7   7 -12   12.94    8.12
  -7   7 -12   11.41    6.32
   7  -7  12   29.21    7.14
   7  -7  12   21.52    6.85
   7   7  13   15.16    8.54
  -7  -7 -13   -0.62    8.12
  -7  -7 -13   11.41    6.46
  -7   7 -13    0.07    7.47
   7  -7  13    7.95    6.29
   7   7  14    6.16    6.00
   7   7  14   -5.74    8.84
  -7  -7 -14    6.32    7.56
  -7  -7 -14    8.05    6.85
  -7   7 -14    8.70    5.77
   7  -7  14   -5.12    5.67
   7  -7  14   -9.62    6.39
   7   7  15   -4.73    5.64
   7   7  15   -6.91    8.44
  -7  -7 -15    0.95    7.73
  -7   7 -15  -10.73    5.44
  -7   7 -15   15.45    8.25
   7  -7  15   -2.48    5.61
   7   7  16    2.48    5.61
   7   7  16    9.36    8.84
  -7  -7 -16   12.49    7.79
  -7  -7 -16    8.93    7.34
  -7   7 -16    8.51    5.90
  -7   7 -16   17.93    8.35
   7  -7  16    7.01    6.36
   7  -7  16   -3.78    5.44
   7   7  17    2.25    5.67
   7   7  17    1.99    8.22
  -7  -7 -17   -3.78    5.93
  -7   7 -17   -4.37    7.14
  -7   7 -17    7.63    5.97
   7  -7  17   -7.24    6.42
   7  -7  17    1.86    5.54
   7   9 -10   18.81    7.27
   7   9 -10   22.17    6.78
  -7  -9  10   18.09    6.81
  -7   9  10   22.59    8.41
  -7   9  10   10.92    7.60
   7  -9 -10    9.98    6.68
   7  -9 -10    1.43    8.51
   7   9  -9   13.92    6.75
   7   9  -9   15.13    6.42
  -7  -9   9    4.66    6.10
  -7   9   9   13.59    7.27
  -7   9   9    7.66    7.17
   7  -9  -9   19.07    9.62
   7  -9  -9   13.89    6.78
   7   9  -8   -5.51    6.42
   7   9  -8    0.52    6.55
  -7  -9   8    8.93    7.04
  -7  -9   8    3.81    7.27
  -7   9   8    3.49    7.56
  -7   9   8   -3.88    7.43
   7  -9  -8    2.35    8.25
   7  -9  -8    4.40    5.90
   7   9  -7    2.90    6.65
   7   9  -7    1.89    6.26
  -7  -9   7    2.22    6.94
  -7  -9   7  -16.20    7.47
  -7   9   7   -1.56    7.01
  -7   9   7    2.45    7.43
   7  -9  -7   -5.71    6.36
   7  -9  -7   -2.87    8.51
   7   9  -6   10.95    6.49
   7   9  -6    9.55    7.01
  -7  -9   6   10.86    7.07
  -7  -9   6    6.26    7.04
  -7   9   6   10.56    7.01
  -7   9   6    5.93    7.37
   7  -9  -6   10.53    8.80
   7  -9  -6    4.76    5.80
   7   9  -5   -8.25    7.24
   7   9  -5   -0.62    6.39
  -7  -9   5    8.18    7.69
  -7   9   5    2.35    7.14
  -7   9   5    7.27    7.17
   7  -9  -5    0.46    6.39
   7   9  -4    3.23    6.39
   7   9  -4    8.31    7.14
  -7  -9   4   -1.40    7.40
  -7   9   4    2.67    7.30
  -7   9   4   -7.04    7.14
   7  -9  -4   -6.19    6.85
   7   9  -3    4.99    6.36
   7   9  -3   -1.40    7.27
  -7  -9   3   -1.40    7.47
  -7   9   3   -9.06    7.34
  -7   9   3    7.04    6.94
   7  -9  -3    0.07    6.52
   7   9  -2    0.62    6.98
   7   9  -2  -10.20    6.46
  -7  -9   2   -0.98    6.36
  -7  -9   2   -0.88    7.21
  -7   9   2   -3.52    6.91
  -7   9   2   -0.65    7.47
   7  -9  -2    3.10    6.68
   7   9  -1   15.00    8.28
   7   9  -1    3.78    6.03
  -7  -9   1    0.33    7.17
  -7  -9   1    4.99    7.53
  -7   9   1    3.26    7.69
  -7   9   1    7.40    6.23
   7  -9  -1   12.26    6.26
   7   9   0    3.00    7.73
   7   9   0    3.39    6.26
  -7  -9   0    5.41    7.89
  -7  -9   0    3.68    7.47
  -7   9   0    0.98    7.92
  -7   9   0    8.67    6.81
   7  -9   0    6.19    6.65
   7   9   1    8.48    6.52
   7   9   1   11.22    7.73
  -7  -9  -1    0.88    7.37
  -7   9  -1    5.84    7.89
  -7   9  -1   10.01    6.81
   7  -9   1   11.22    6.62
   7   9   2   13.04    7.34
   7   9   2   17.21    6.81
  -7  -9  -2   12.06    7.76
  -7   9  -2   16.30    8.12
  -7   9  -2   34.75    6.65
   7  -9   2    8.64    6.59
   7   9   3    7.04    6.39
   7   9   3   -8.28    8.12
  -7  -9  -3   -6.52    7.60
  -7   9  -3    0.72    6.32
  -7   9  -3   -2.93    7.66
   7  -9   3   -0.82    6.39
   7   9   4    8.97    7.86
   7   9   4   14.12    6.62
  -7  -9  -4   -9.32    7.14
  -7  -9  -4   -5.61    8.18
  -7   9  -4   -6.10    5.77
  -7   9  -4   -0.13    7.37
   7  -9   4   -6.36    7.53
   7  -9   4    9.68    6.59
   7   9   5   -3.33    6.36
   7   9   5   -3.65    7.89
  -7  -9  -5    4.79    8.25
  -7  -9  -5  -11.22    6.94
  -7   9  -5   -5.48    5.84
  -7   9  -5   12.94    7.47
   7  -9   5    9.78    6.39
   7  -9   5   -1.73    7.86
   7   9   6   -6.46    6.29
   7   9   6    4.11    8.02
  -7  -9  -6    1.30    6.55
  -7  -9  -6   -0.10    8.44
  -7   9  -6    1.21    5.61
  -7   9  -6    3.68    7.37
   7  -9   6   -3.00    6.26
   7  -9   6   -0.42    7.66
   7   9   7   -0.13    8.05
   7   9   7   -2.31    6.03
  -7  -9  -7   12.06    6.55
  -7  -9  -7   -6.65    8.28
  -7   9  -7   -1.43    6.19
  -7   9  -7    1.60    7.99
   7  -9   7   -1.21    6.46
   7  -9   7    6.88    7.56
   7   9   8   -2.54    8.22
   7   9   8    2.58    6.06
  -7  -9  -8    3.59    6.13
  -7   9  -8   -1.27    5.80
  -7   9  -8    7.47    7.30
   7  -9   8    9.45    6.98
   7  -9   8   -2.77    7.11
  -8   0  27   -3.36    5.67
   8   0 -27   -9.72    7.50
   8   0 -27   10.63    8.38
  -8   0  26    4.14    6.65
  -8   0  26    6.03    6.85
   8   0 -26    7.11    8.41
   8   0 -26    4.73    7.37
  -8   0  25   -2.05    5.57
  -8   0  25   -0.20    6.52
   8   0 -25    4.56    6.75
   8   0 -25    1.89    7.47
  -8   0  24    7.47    6.06
  -8   0  24    9.10    5.84
   8   0 -24    3.36    7.01
   8   0 -24    2.18    7.76
  -8   0  23   -3.52    5.77
  -8   0  23   -4.08    5.18
   8   0 -23    2.54    7.30
   8   0 -23    0.59    6.68
  -8   0  22   -8.22    5.74
  -8   0  22   -2.64    4.43
   8   0 -22   12.58    8.09
  -8   0  21   -7.37    5.48
   8   0 -21    3.49    6.75
   8   0 -21  -13.04    7.82
  -8   0  20   15.13    5.51
  -8   0  20   14.51    5.44
   8   0 -20    9.58    7.30
   8   0 -20   19.82    6.78
  -8   0  19   -9.13    4.50
  -8   0  19    0.49    4.92
   8   0 -19    1.14    5.64
   8   0 -19    9.06    6.13
  -8   0  18   22.40    4.92
   8   0 -18   35.24    6.06
   8   0 -18   24.78    6.06
  -8   0  17    1.17    4.40
  -8   0  17   -3.42    4.30
   8   0 -17   -1.30    5.54
   8   0 -17    2.45    5.71
  -8   0  16   20.08    4.86
  -8   0  16   21.13    4.50
   8   0 -16   14.08    5.57
   8   0 -16   21.52    5.57
  -8   0  15    4.11    3.91
  -8   0  15   -0.23    4.37
   8   0 -15    3.55    5.38
  -8   0  14   13.01    3.94
   8   0 -14   16.50    5.15
  -8   0  13   -4.99    3.46
  -8   0  13    0.98    3.91
   8   0 -13   -6.65    4.50
   8   0 -13    0.13    4.47
  -8   0  12   55.75    4.34
  -8   0  12   58.16    4.63
   8   0 -12   53.86    5.15
  -8   0  11   -1.27    3.49
  -8   0  11   -2.93    3.06
   8   0 -11   -1.34    3.75
   8   0 -11   -3.10    4.04
  -8   0  10  323.18   10.33
  -8   0  10  350.14   11.05
   8   0 -10  337.10   11.12
   8   0 -10  355.36   11.57
  -8   0   9    2.58    3.06
   8   0  -9   -5.22    3.52
   8   0  -9   -2.12    3.65
  -8   0   8  326.34   10.17
  -8   0   8  308.38    9.58
   8   0  -8  326.02   10.43
   8   0  -8  323.64   10.53
  -8   0   7    4.34    2.80
  -8   0   7   -2.45    2.74
   8   0  -7    2.58    3.46
   8   0  -7    2.67    3.46
  -8   0   6  162.06    5.84
  -8   0   6  147.59    5.31
   8   0  -6  160.01    6.23
   8   0  -6  154.96    5.87
  -8   0   5   -2.48    2.93
  -8   0   5   -0.91    2.51
   8   0  -5   -3.19    3.16
   8   0  -5    1.63    2.77
  -8   0   4  115.28    4.14
   8   0  -4  106.64    4.01
  -8   0   3    0.91    1.79
  -8   0   3    1.27    2.28
  -8   0  -1   -0.68    1.96
  -8   0  -1    0.59    1.60
  -8   0  -2 1915.04   51.61
  -8   0  -2 1903.30   51.35
   8   0   2 1935.57   52.23
   8   0   2 1750.72   47.21
  -8   0  -3   -2.58    2.41
   8   0   3   -1.79    2.58
   8   0   3   -2.80    2.71
  -8   0  -4   64.45    3.65
  -8   0  -4   62.27    3.29
   8   0   4   67.97    3.81
   8   0   4   60.48    3.62
  -8   0  -5    2.93    2.84
  -8   0  -5   -3.10    2.48
   8   0   5    0.91    3.00
   8   0   5   -7.14    2.84
  -8   0  -6    3.94    3.16
  -8   0  -6   -0.78    2.80
   8   0   6    7.53    3.29
   8   0   6   -2.12    3.39
  -8   0  -7   -7.69    3.29
   8   0   7    0.39    3.26
   8   0   7   -0.91    3.26
  -8   0  -8   55.62    4.01
  -8   0  -8   57.61    4.24
   8   0   8   53.04    4.30
   8   0   8   56.56    4.30
  -8   0  -9   -1.21    3.13
  -8   0  -9    5.41    3.59
   8   0   9   -0.65    3.88
   8   0   9   -3.26    3.55
  -8   0 -10  120.82    5.67
  -8   0 -10  127.18    6.16
   8   0  10  119.68    5.90
  -8   0 -11   -5.77    3.39
  -8   0 -11    2.77    3.88
   8   0  11    0.23    4.04
   8   0  11   -9.39    4.37
  -8   0 -12  180.65    8.12
  -8   0 -12  170.31    7.17
   8   0  12  177.09    7.99
  -8   0 -13   -4.66    3.91
  -8   0 -13    0.98    4.34
   8   0  13    9.94    4.66
   8   0  13   -0.95    4.43
  -8   0 -14   18.62    5.12
  -8   0 -14    9.68    4.34
   8   0  14   14.21    4.63
  -8   0 -15    0.72    4.43
  -8   0 -15   -5.61    5.28
   8   0  15   -1.24    4.53
   8   0  15    1.08    4.69
  -8   0 -16   16.07    5.54
   8   0  16    8.25    5.02
   8   0  16    1.70    5.18
  -8   0 -17  -13.59    5.57
  -8   0 -17   -0.55    4.89
   8   0  17   13.69    5.22
   8   0  17   -4.14    4.99
  -8   0 -18   -1.21    6.49
  -8   0 -18   16.63    5.77
   8   0  18    4.89    5.44
  -8   0 -19   -4.60    5.18
   8   0  19    1.53    5.41
   8   0  19    0.00    5.25
  -8   0 -20   20.57    5.38
  -8   0 -20   24.97    8.48
   8   0  20   13.82    5.67
  -8   0 -21   -7.66    5.51
   8   0  21    0.10    5.77
   8   0  21  -14.08    5.77
  -8   0 -22    3.26    8.12
   8   0  22    1.66    5.64
   8   0  22   -1.21    5.77
  -8   0 -23   -7.37    8.38
  -8   0 -23   14.90    6.36
   8   0  23    1.30    5.90
   8   0  23    6.19    6.65
  -8   0 -24   -2.58    6.65
  -8   0 -24    4.21    8.74
   8   0  24    3.33    5.64
   8   0  24    0.59    7.37
  -8   0 -25   -3.88    7.50
  -8   0 -25    1.08    7.86
   8   0  25   -1.17    5.93
   8   2 -26   -3.06    6.42
   8   2 -26    2.05    7.17
  -8  -2  26    4.66    5.57
  -8  -2  26    6.16    5.84
  -8   2  26   -8.09    7.60
  -8   2  26  -10.24    6.06
   8  -2 -26    2.45    7.34
   8  -2 -26   -3.72    8.51
   8   2 -25   -4.14    6.52
   8   2 -25   10.07    7.01
  -8  -2  25   15.45    5.90
  -8   2  25   -2.84    6.59
  -8   2  25    2.74    7.40
   8  -2 -25    5.05    9.06
   8  -2 -25   11.54    7.04
   8   2 -24   13.33    6.52
   8   2 -24   -1.04    7.11
  -8  -2  24    6.23    6.10
  -8  -2  24   -3.91    6.39
  -8   2  24   12.32    6.68
  -8   2  24    4.56    6.23
   8  -2 -24    1.92    8.31
   8  -2 -24   -4.56    7.66
   8   2 -23   17.93    6.52
   8   2 -23    1.92    6.52
  -8  -2  23    9.39    5.97
  -8  -2  23   21.65    6.19
  -8   2  23   15.91    5.87
   8  -2 -23   10.60    8.51
   8  -2 -23   16.01    7.37
   8   2 -22   -0.55    6.65
  -8  -2  22   -5.02    4.83
  -8  -2  22   -1.79    5.90
  -8   2  22    0.07    6.62
  -8   2  22    3.23    5.61
   8  -2 -22   -3.03    6.46
   8  -2 -22   -0.55    8.57
   8   2 -21   26.70    6.46
   8   2 -21   20.60    6.36
  -8  -2  21   17.41    5.41
  -8  -2  21   21.48    6.98
  -8   2  21    8.51    5.90
   8  -2 -21   17.34    6.55
   8   2 -20   15.49    6.85
   8   2 -20    6.98    5.18
  -8  -2  20   13.99    4.66
  -8  -2  20   21.22    6.00
  -8   2  20   12.39    6.23
   8  -2 -20   12.65    8.22
   8  -2 -20    2.02    6.55
   8   2 -19    7.63    6.59
   8   2 -19   -6.29    5.54
  -8  -2  19    1.92    4.11
  -8   2  19    5.71    6.75
  -8   2  19   -1.56    5.28
   8  -2 -19    6.52    6.59
   8  -2 -19   -9.62    7.53
   8   2 -18   -5.57    4.76
   8   2 -18    1.47    6.16
  -8  -2  18   -0.88    4.01
  -8  -2  18   -3.46    5.44
  -8   2  18    2.61    4.89
  -8   2  18    1.99    5.77
   8  -2 -18    5.90    5.77
   8  -2 -18   -9.19    7.43
   8   2 -17    4.56    4.01
   8   2 -17    7.17    5.87
  -8  -2  17    8.61    5.41
  -8   2  17    8.84    4.60
   8  -2 -17   -2.51    5.48
   8  -2 -17    4.50    7.14
   8   2 -16   19.10    4.47
   8   2 -16    1.53    5.41
  -8  -2  16   18.65    4.43
  -8  -2  16   14.48    4.96
  -8   2  16   19.30    5.09
  -8   2  16   15.45    6.52
   8  -2 -16    6.81    6.98
   8  -2 -16    9.62    5.31
   8   2 -15   -8.22    5.28
   8   2 -15   -3.26    4.01
  -8  -2  15    1.70    3.75
  -8  -2  15   -1.76    4.40
  -8   2  15    3.26    5.93
  -8   2  15   -9.16    4.76
   8  -2 -15   -1.30    5.02
   8   2 -14    2.54    4.01
   8   2 -14    7.86    5.28
  -8  -2  14    0.55    4.40
  -8  -2  14    3.33    4.11
  -8   2  14   10.11    4.96
  -8   2  14    7.95    5.05
   8  -2 -14   -1.40    6.52
   8  -2 -14    3.75    4.56
   8   2 -13   62.24    6.49
  -8  -2  13   64.68    4.89
  -8  -2  13   66.15    5.97
  -8   2  13   60.18    5.90
   8  -2 -13   61.75    7.86
   8  -2 -13   48.51    4.92
   8   2 -12   58.75    6.06
   8   2 -12   58.88    4.56
  -8  -2  12   53.11    5.31
  -8  -2  12   47.79    4.40
  -8   2  12   57.90    5.35
  -8   2  12   53.99    5.44
   8  -2 -12   50.21    4.96
   8   2 -11   29.93    3.81
  -8  -2  11   27.22    4.34
  -8  -2  11   20.80    4.43
  -8   2  11   26.31    4.79
  -8   2  11   19.82    4.60
   8  -2 -11    8.51    6.23
   8  -2 -11   13.73    4.40
   8   2 -10   16.43    6.72
   8   2 -10   28.98    3.55
  -8  -2  10   26.57    4.47
  -8  -2  10   31.43    4.50
  -8   2  10   29.90    4.79
  -8   2  10   25.46    4.53
   8  -2 -10   29.50    6.16
   8   2  -9   12.68    3.10
   8   2  -9    2.09    5.77
  -8  -2   9    1.99    4.27
  -8  -2   9    8.22    4.01
  -8   2   9   10.17    4.37
  -8   2   9    5.64    4.56
   8  -2  -9    5.02    5.51
   8  -2  -9    6.72    3.72
   8   2  -8   38.50    6.10
   8   2  -8   22.82    3.00
  -8  -2   8   24.65    4.27
  -8  -2   8   23.99    4.08
  -8   2   8   28.79    4.76
  -8   2   8   20.60    4.92
   8  -2  -8   22.07    5.87
   8  -2  -8   27.84    3.81
   8   2  -7  321.45   11.87
   8   2  -7  331.89   10.20
  -8  -2   7  340.04   11.41
  -8   2   7  316.92   11.22
   8  -2  -7  331.24   12.65
   8  -2  -7  336.45   10.73
   8   2  -6   12.62    5.22
   8   2  -6   14.64    2.87
  -8  -2   6   16.92    4.43
  -8  -2   6   15.62    4.11
  -8   2   6   18.62    5.28
   8  -2  -6   27.87    5.77
   8  -2  -6   13.76    3.59
   8   2  -5   10.73    2.87
   8   2  -5   12.75    5.02
  -8  -2   5    5.64    5.05
  -8  -2   5    4.63    4.01
  -8   2   5    8.61    5.28
  -8   2   5    2.41    4.47
   8  -2  -5   18.49    5.41
   8  -2  -5    8.77    3.59
   8   2  -4   16.33    4.73
   8   2  -4    9.75    3.23
  -8  -2   4   20.93    5.31
  -8  -2   4   11.35    4.08
  -8   2   4   15.26    4.66
  -8   2   4   12.75    5.51
   8  -2  -4   20.77    3.72
   8  -2  -4   24.58    5.93
   8   2  -3  734.52   20.80
   8   2  -3  752.13   21.81
  -8  -2   3  767.45   22.23
  -8  -2   3  749.84   22.23
  -8   2   3  737.45   21.78
  -8   2   3  743.98   22.33
   8  -2  -3  753.10   22.53
   8  -2  -3  726.04   20.87
   8   2  -2    8.61    3.33
   8   2  -2   -1.47    4.17
  -8  -2   2    5.54    4.04
  -8  -2   2    7.89    4.99
  -8   2   2    6.29    5.18
  -8   2   2    2.58    5.18
   8  -2  -2    8.22    3.91
   8  -2  -2    8.25    4.89
   8   2  -1  160.73    6.55
   8   2  -1  154.34    6.16
  -8  -2   1  171.75    7.40
  -8  -2   1  150.59    7.14
  -8   2   1  151.57    7.86
  -8   2   1  161.97    7.53
   8  -2  -1  151.60    6.94
   8  -2  -1  164.84    7.82
   8   2   0   -0.10    3.42
   8   2   0    6.98    3.46
  -8  -2   0   13.24    4.76
  -8  -2   0   -7.82    4.30
  -8   2   0   -1.60    4.60
  -8   2   0    8.02    5.25
   8  -2   0    5.44    4.66
   8  -2   0    2.41    4.99
   8   2   1    5.87    3.36
   8   2   1   14.38    3.91
  -8  -2  -1    6.42    4.79
  -8  -2  -1   14.80    4.76
  -8   2  -1    9.06    5.61
  -8   2  -1   14.57    4.56
   8  -2   1   10.69    3.98
   8  -2   1   10.17    4.63
   8   2   2   49.49    3.72
   8   2   2   59.66    5.22
  -8  -2  -2   60.54    5.57
  -8  -2  -2   61.45    5.48
  -8   2  -2   57.02    6.62
  -8   2  -2   46.69    4.99
   8  -2   2   52.52    4.63
   8  -2   2   53.56    5.35
   8   2   3  230.33    7.73
   8   2   3  241.29    9.36
  -8  -2  -3  243.14    9.39
  -8  -2  -3  232.39    8.87
  -8   2  -3  241.51   10.37
  -8   2  -3  244.71    9.32
   8  -2   3  233.46    8.44
   8  -2   3  217.98    8.80
   8   2   4  449.91   14.70
   8   2   4  426.11   12.71
  -8  -2  -4  424.80   13.63
  -8  -2  -4  445.99   14.21
  -8   2  -4  422.52   13.76
  -8   2  -4  435.24   13.99
   8  -2   4  442.73   14.41
   8  -2   4  431.00   13.53
   8   2   5  569.88   17.77
   8   2   5  580.64   16.82
  -8  -2  -5  546.41   16.63
  -8   2  -5  570.86   17.70
   8  -2   5  580.64   18.00
   8  -2   5  589.12   17.61
   8   2   6   48.41    3.72
   8   2   6   48.87    5.41
  -8  -2  -6   59.50    5.02
  -8  -2  -6   38.44    5.05
  -8   2  -6   56.73    5.64
  -8   2  -6   58.06    4.86
   8  -2   6   50.70    4.24
   8  -2   6   61.00    5.51
   8   2   7   26.41    5.51
   8   2   7   26.73    3.36
  -8  -2  -7   25.07    4.11
  -8  -2  -7   23.31    5.09
  -8   2  -7   26.31    4.89
  -8   2  -7   32.50    4.27
   8  -2   7   25.36    4.99
   8  -2   7   26.44    3.85
   8   2   8   18.91    3.36
   8   2   8   26.05    5.31
  -8  -2  -8   22.53    4.24
  -8  -2  -8   19.85    5.02
  -8   2  -8   14.41    4.96
  -8   2  -8   22.72    4.43
   8  -2   8   25.20    3.78
   8  -2   8   31.98    5.90
   8   2   9    0.00    5.31
  -8  -2  -9    1.86    4.04
  -8  -2  -9    5.41    5.09
  -8   2  -9   -3.68    5.02
  -8   2  -9    3.98    3.88
   8  -2   9   11.12    5.12
   8  -2   9    2.09    3.72
   8   2  10   36.19    3.98
   8   2  10   42.87    6.55
  -8  -2 -10   35.08    5.51
  -8  -2 -10   36.64    4.89
  -8   2 -10   46.88    6.00
  -8   2 -10   36.81    4.17
   8  -2  10   50.66    5.64
   8   2  11    7.30    3.59
  -8  -2 -11    9.23    4.63
  -8  -2 -11    9.65    5.31
  -8   2 -11   11.28    3.94
   8  -2  11   11.87    4.96
   8  -2  11   16.50    3.94
   8   2  12    3.88    6.03
   8   2  12    3.78    3.68
  -8  -2 -12    0.68    4.73
  -8  -2 -12   -0.65    5.44
  -8   2 -12    1.76    5.35
  -8   2 -12    9.65    3.88
   8  -2  12    7.66    4.08
   8  -2  12    4.11    5.02
   8   2  13    5.35    7.01
   8   2  13    6.03    3.81
  -8  -2 -13    3.55    5.74
  -8  -2 -13    2.77    5.28
  -8   2 -13    8.12    4.14
  -8   2 -13   -4.47    6.46
   8  -2  13    6.81    5.22
   8  -2  13    5.64    3.91
   8   2  14   12.88    6.65
   8   2  14   18.09    4.37
  -8  -2 -14    1.40    6.03
  -8  -2 -14    5.84    5.35
  -8   2 -14    5.15    6.65
  -8   2 -14    7.30    4.14
   8  -2  14    6.23    5.44
   8   2  15   11.83    6.78
   8   2  15   11.74    4.14
  -8  -2 -15    6.49    5.57
  -8   2 -15    7.21    6.98
   8  -2  15   14.87    5.84
   8  -2  15    3.19    4.08
   8   2  16  123.89    6.55
   8   2  16  103.12    9.45
  -8  -2 -16  115.87    8.51
  -8  -2 -16  113.85    7.17
  -8   2 -16  110.06    6.46
  -8   2 -16  115.51    9.52
   8  -2  16  124.90    7.92
   8  -2  16  102.34    6.19
   8   2  17  366.45   15.91
  -8  -2 -17  381.12   14.08
  -8  -2 -17  371.01   14.44
  -8   2 -17  364.16   12.62
  -8   2 -17  360.25   15.45
   8  -2  17  358.62   12.88
   8   2  18  112.28    7.04
   8   2  18   91.02    9.94
  -8  -2 -18   94.74    8.54
  -8  -2 -18  110.23    8.90
  -8   2 -18   88.03   11.22
  -8   2 -18  113.68    6.62
   8  -2  18  119.13    7.79
   8  -2  18  113.98    7.47
   8   2  19   90.08    7.01
   8   2  19   84.90    9.75
  -8  -2 -19   94.19    8.61
  -8   2 -19   96.47    9.55
  -8   2 -19  117.66    7.34
   8  -2  19   86.26    7.34
   8   2  20    5.61    5.67
   8   2  20   10.37    7.79
  -8  -2 -20   21.16    7.63
  -8  -2 -20    9.65    6.26
  -8   2 -20    7.40    4.73
  -8   2 -20   -0.46    8.80
   8  -2  20    4.83    5.02
   8  -2  20    0.42    5.54
   8   2  21   48.84    9.39
   8   2  21   59.76    6.06
  -8  -2 -21   52.03    7.50
  -8   2 -21   31.95    6.00
   8  -2  21   47.96    6.49
   8  -2  21   44.70    7.24
   8   2  22   -1.34    8.18
  -8  -2 -22   13.01    8.02
  -8  -2 -22   -0.52    8.09
  -8   2 -22    6.62    5.77
  -8   2 -22   -2.67    9.23
   8  -2  22   -2.35    5.54
   8   2  23   -9.06    8.05
   8   2  23    8.31    5.28
  -8  -2 -23    7.76    8.05
  -8   2 -23   -1.92    9.00
  -8   2 -23   -5.64    6.10
   8  -2  23   -5.74    6.42
   8  -2  23  -10.37    6.32
   8   2  24    5.48    7.89
   8   2  24    6.23    6.03
  -8  -2 -24   -1.04    6.88
  -8  -2 -24   12.36    8.38
  -8   2 -24    9.03    6.75
  -8   2 -24    9.81    7.95
   8  -2  24  -11.70    6.75
   8  -2  24    0.88    5.90
   8   2  25   -6.94   10.07
  -8   2 -25   -1.76    8.18
   8  -2  25    4.66    6.94
   8   4 -24   -0.03    6.59
   8   4 -24    3.03    7.24
  -8  -4  24    8.31    6.16
  -8  -4  24    1.14    5.25
  -8   4  24    1.01    6.55
   8  -4 -24   -2.18    7.07
   8   4 -23    4.73    7.40
   8   4 -23   -0.62    6.52
  -8  -4  23   -0.88    5.18
  -8   4  23   -3.68    6.85
  -8   4  23   -8.44    8.51
   8  -4 -23    3.94    8.09
   8  -4 -23   -2.12    7.01
   8   4 -22    2.74    8.28
   8   4 -22   12.55    6.46
  -8  -4  22   12.78    5.48
  -8  -4  22   -1.56    6.32
  -8   4  22   -5.48    8.38
  -8   4  22   12.85    7.14
   8  -4 -22    8.48    7.47
   8  -4 -22   -8.48    7.43
   8   4 -21    5.12    6.13
   8   4 -21    8.77    7.63
  -8  -4  21    1.47    6.23
  -8  -4  21    2.02    5.67
  -8   4  21    1.63    6.88
  -8   4  21   12.03    9.16
   8  -4 -21   -2.67    7.66
   8  -4 -21   -2.05    6.68
   8   4 -20   10.82    8.54
  -8  -4  20   -3.42    6.46
  -8  -4  20   -0.33    4.53
  -8   4  20   -9.26    9.03
   8  -4 -20   -4.27    8.25
   8  -4 -20   -2.15    6.52
   8   4 -19    3.46    8.70
   8   4 -19   -4.27    5.09
  -8  -4  19    4.69    4.92
  -8  -4  19    6.13    6.39
  -8   4  19   -1.21    5.93
  -8   4  19   13.56    8.57
   8  -4 -19   -6.16    7.56
   8  -4 -19   -2.35    5.84
   8   4 -18    0.46    5.18
   8   4 -18   -7.17    8.48
  -8  -4  18    8.12    4.60
  -8   4  18    7.69    6.42
  -8   4  18   -8.97    7.14
   8  -4 -18    3.29    6.10
   8   4 -17   12.65    5.15
   8   4 -17   13.50    8.44
  -8  -4  17    8.22    5.67
  -8  -4  17    5.02    5.22
  -8   4  17   35.21    8.54
  -8   4  17    7.24    6.91
   8  -4 -17    7.82    5.97
   8  -4 -17   17.41    8.25
   8   4 -16    5.87    4.60
  -8  -4  16    2.15    5.05
  -8  -4  16   -2.02    6.03
  -8   4  16   -3.65    8.25
  -8   4  16    7.40    6.91
   8  -4 -16  -12.36    7.76
   8   4 -15   33.22    4.83
   8   4 -15   22.72    8.51
  -8  -4  15   35.73    5.77
  -8   4  15   26.86    8.38
  -8   4  15   27.81    6.78
   8  -4 -15   24.81    5.22
   8  -4 -15   46.39    8.41
   8   4 -14   40.43    5.02
   8   4 -14   45.09    8.12
  -8  -4  14   38.99    6.62
  -8  -4  14   31.69    7.24
  -8   4  14   46.36    6.65
   8  -4 -14   51.48    8.93
   8  -4 -14   31.82    6.00
   8   4 -13   -2.54    7.01
   8   4 -13   -3.36    4.17
  -8  -4  13   -3.59    5.57
  -8  -4  13    0.68    5.09
  -8   4  13    2.84    5.90
  -8   4  13   -1.76    7.56
   8  -4 -13   -2.58    5.15
   8  -4 -13   -7.11    7.27
   8   4 -12   32.31    7.43
   8   4 -12   39.94    4.96
  -8  -4  12   36.25    6.29
  -8  -4  12   39.51    5.57
  -8   4  12   35.41    6.36
  -8   4  12   37.52    7.60
   8  -4 -12   39.64    5.64
   8   4 -11   20.44    6.91
   8   4 -11    5.12    4.11
  -8  -4  11   -1.70    5.05
  -8  -4  11    2.48    5.38
  -8   4  11    4.69    6.94
  -8   4  11   11.31    6.03
   8  -4 -11    0.46    4.60
   8  -4 -11   -2.31    6.72
   8   4 -10  241.94   11.70
   8   4 -10  234.77    9.42
  -8  -4  10  249.76   10.27
  -8   4  10  273.53   11.77
  -8   4  10  254.07   12.03
   8  -4 -10  263.94   10.11
   8  -4 -10  254.20   12.32
   8   4  -9   10.63    6.68
  -8  -4   9   -1.17    5.22
  -8   4   9   11.64    6.36
  -8   4   9    3.00    6.00
   8  -4  -9    8.54    7.34
   8  -4  -9   14.18    4.79
   8   4  -8  218.82   11.25
  -8  -4   8  204.97    9.13
  -8  -4   8  199.59    9.55
  -8   4   8  229.75   11.61
   8  -4  -8  208.33   11.12
   8  -4  -8  205.20    8.80
   8   4  -7   69.93    5.67
   8   4  -7   65.20    7.60
  -8  -4   7   60.09    5.64
  -8  -4   7   59.43    6.39
  -8   4   7   62.43    7.30
   8  -4  -7   60.02    5.67
   8  -4  -7   65.37    8.31
   8   4  -6   70.35    5.61
   8   4  -6   68.72    7.53
  -8  -4   6   69.67    6.81
  -8  -4   6   83.69    7.82
  -8   4   6   78.83    7.30
  -8   4   6   66.38    7.37
   8  -4  -6   74.79    6.19
   8   4  -5  262.93   10.20
   8   4  -5  251.46   11.18
  -8  -4   5  273.73   11.44
  -8  -4   5  278.42   12.10
  -8   4   5  259.71   11.70
  -8   4   5  281.71   11.64
   8  -4  -5  288.72   11.18
   8   4  -4   22.69    4.63
  -8  -4   4   21.42    6.13
  -8  -4   4   28.62    6.39
  -8   4   4   22.95    5.87
  -8   4   4   24.16    6.59
   8  -4  -4   16.14    5.80
   8   4  -3   10.40    4.47
  -8  -4   3    0.52    5.90
  -8  -4   3   12.39    5.93
  -8   4   3   12.36    5.90
  -8   4   3    3.16    6.62
   8   4  -2    4.21    4.53
  -8  -4   2    6.46    5.80
  -8  -4   2    2.93    5.54
  -8   4   2   -4.53    6.46
  -8   4   2   -3.39    5.77
   8  -4  -2  -10.14    6.03
   8   4  -1    0.49    4.53
  -8  -4   1    5.05    6.46
  -8  -4   1    3.75    5.31
  -8   4   1    1.17    6.59
  -8   4   1    4.92    5.87
   8  -4  -1   -3.03    6.16
   8   4   0   10.43    4.83
  -8  -4   0   14.41    6.00
  -8  -4   0   29.86    6.72
  -8   4   0   18.29    6.00
  -8   4   0   20.57    7.11
   8  -4   0   25.79    6.94
   8   4   1    2.97    5.02
  -8  -4  -1    1.92    5.67
  -8  -4  -1    8.31    6.32
  -8   4  -1    4.50    5.22
  -8   4  -1   -8.31    6.32
   8   4   2   -1.08    5.48
  -8  -4  -2   15.13    5.90
  -8  -4  -2   10.43    6.10
  -8   4  -2   10.27    6.78
  -8   4  -2   -0.20    4.79
   8  -4   2   -0.49    6.49
   8   4   3   99.11    7.04
   8   4   3  115.77    8.02
  -8  -4  -3  104.20    8.25
  -8  -4  -3   97.68    7.47
  -8   4  -3  108.63    8.57
  -8   4  -3  115.93    7.34
   8  -4   3  119.58    8.15
   8   4   4    6.29    5.90
   8   4   4   -3.52    4.73
  -8  -4  -4    1.79    4.83
  -8  -4  -4   -7.66    6.26
  -8   4  -4   -5.54    4.47
  -8   4  -4    5.80    6.62
   8  -4   4    4.27    5.87
   8   4   5  142.21    7.53
   8   4   5  138.92    9.23
  -8  -4  -5  126.56    8.57
  -8  -4  -5  139.01    8.54
  -8   4  -5  131.22    7.34
   8  -4   5  152.35    8.05
   8  -4   5  130.08    8.41
   8   4   6  359.92   12.49
  -8  -4  -6  350.47   13.20
  -8  -4  -6  330.58   13.27
  -8   4  -6  336.45   12.29
   8  -4   6  348.84   13.63
   8  -4   6  342.32   12.52
   8   4   7  576.08   17.90
  -8  -4  -7  600.20   19.98
  -8   4  -7  564.34   18.16
  -8   4  -7  619.76   21.81
   8  -4   7  610.96   19.46
   8  -4   7  605.74   19.98
   8   4   8 1023.70   29.60
  -8  -4  -8 1020.11   31.07
  -8   4  -8 1002.83   31.92
  -8   4  -8 1054.02   31.04
   8  -4   8 1066.73   32.41
   8  -4   8 1011.96   30.03
   8   4   9  193.95    8.41
   8   4   9  199.91   11.61
  -8  -4  -9  225.05   11.44
  -8  -4  -9  205.78    9.55
  -8   4  -9  214.72    9.16
  -8   4  -9  230.76   13.04
   8  -4   9  234.15   10.89
   8  -4   9  205.75    9.68
   8   4  10  159.33    7.73
   8   4  10  126.43   10.20
  -8  -4 -10  154.79    8.54
  -8  -4 -10  147.23    9.62
  -8   4 -10  152.67   11.41
  -8   4 -10  155.90    7.76
   8  -4  10  151.14    9.29
   8  -4  10  133.41    7.66
   8   4  11    7.47    4.47
   8   4  11   13.37    7.79
  -8  -4 -11    8.05    7.24
  -8  -4 -11   11.70    5.71
  -8   4 -11    5.84    4.53
  -8   4 -11   -6.88    9.06
   8  -4  11    1.70    6.19
   8   4  12    7.79    7.82
   8   4  12    7.24    4.53
  -8  -4 -12    7.37    5.28
  -8   4 -12    1.56    9.06
   8  -4  12    4.63    5.35
   8  -4  12    0.46    4.63
   8   4  13    0.13    4.14
   8   4  13    4.17    7.53
  -8  -4 -13   10.17    7.89
  -8  -4 -13   -4.11    5.25
  -8   4 -13   10.82    9.98
  -8   4 -13    0.20    5.02
   8  -4  13   13.04    6.39
   8  -4  13    7.89    4.86
   8   4  14    9.62    8.87
  -8  -4 -14   30.16    6.46
  -8  -4 -14   39.97    8.35
  -8   4 -14   29.31   10.17
  -8   4 -14   36.12    5.61
   8  -4  14   29.60    5.54
   8   4  15    6.19    8.90
   8   4  15   -0.46    4.60
  -8  -4 -15  -10.40    7.66
  -8   4 -15    0.39    9.13
  -8   4 -15   -8.35    4.83
   8  -4  15    0.72    5.54
   8  -4  15   -2.74    5.12
   8   4  16   -0.42    8.77
   8   4  16    6.91    4.69
  -8  -4 -16    6.91    7.73
  -8  -4 -16    8.48    6.81
  -8   4 -16   -5.48   10.27
  -8   4 -16   -2.22    4.56
   8  -4  16    6.94    6.06
   8   4  17   11.28    5.18
   8   4  17   -1.08    7.99
  -8  -4 -17    0.75    6.85
  -8  -4 -17    3.26    6.88
  -8   4 -17    2.41    4.89
  -8   4 -17   -9.98    9.32
   8  -4  17    5.28    5.35
   8  -4  17    7.66    5.41
   8   4  18    0.85    4.89
  -8  -4 -18    5.87    7.99
  -8  -4 -18    8.64    6.10
  -8   4 -18   -2.05    5.28
  -8   4 -18   -6.65    8.70
   8  -4  18   -0.46    5.51
   8  -4  18    0.23    5.09
   8   4  19    5.09    8.54
   8   4  19   -3.16    4.76
  -8  -4 -19    0.46    6.52
  -8   4 -19   -0.26    8.41
  -8   4 -19   -3.39    5.28
   8  -4  19   -6.52    4.86
   8  -4  19   -3.52    5.84
   8   4  20   22.14    9.10
  -8  -4 -20    1.24    7.47
  -8  -4 -20   13.20    8.22
  -8   4 -20    2.97    5.15
  -8   4 -20   13.92    9.98
   8  -4  20   -2.35    4.86
   8   4  21    4.66    5.12
   8   4  21   -0.36    8.97
  -8  -4 -21    2.05    7.69
   8  -4  21    6.72    5.93
   8  -4  21    7.40    5.90
   8   4  22   14.96    9.19
   8   4  22    3.91    5.35
  -8  -4 -22    1.79    6.55
  -8  -4 -22   -5.97    7.95
  -8   4 -22    4.69    8.05
  -8   4 -22    9.98    6.23
   8  -4  22    5.93    5.93
   8   4  23    2.02    5.77
  -8  -4 -23    4.11    7.30
  -8   4 -23    5.22    6.16
  -8   4 -23   -7.43    8.05
   8  -4  23   -1.27    5.18
   8  -4  23    4.53    6.13
   8   6 -21   -1.08    6.42
   8   6 -21    8.22    6.49
  -8  -6  21    0.33    6.26
  -8   6  21   -1.70    7.04
  -8   6  21   14.31    8.64
   8  -6 -21   -3.29    6.65
   8  -6 -21    0.16    8.28
   8   6 -20   14.77    6.98
   8   6 -20   -1.17    7.11
  -8  -6  20    1.11    5.15
  -8  -6  20   -7.63    5.84
  -8   6  20    1.40    8.25
  -8   6  20    0.13    7.30
   8  -6 -20    5.87    6.36
   8  -6 -20    8.77    8.09
   8   6 -19   -4.30    6.13
   8   6 -19    1.66    7.07
  -8  -6  19    1.14    5.54
  -8  -6  19    7.40    5.93
  -8   6  19  -10.60    7.63
  -8   6  19   -1.73    7.95
   8  -6 -19   11.48    9.16
   8  -6 -19   14.54    7.53
   8   6 -18   14.67    7.50
   8   6 -18   20.02    6.68
  -8  -6  18   13.11    6.06
  -8  -6  18   12.78    6.00
  -8   6  18   26.54    7.37
   8  -6 -18   17.83    8.57
   8  -6 -18   14.28    7.21
   8   6 -17    8.54    6.72
   8   6 -17   -7.30    5.87
  -8  -6  17   -4.43    6.03
  -8  -6  17   -4.37    6.65
  -8   6  17   -9.58    7.95
   8  -6 -17    4.56    7.14
   8  -6 -17   10.14    6.88
   8   6 -16    4.92    6.78
  -8  -6  16    3.72    7.07
  -8   6  16   11.31    7.69
  -8   6  16   -1.08    6.29
   8  -6 -16    2.67    5.71
   8  -6 -16   -9.26    7.37
   8   6 -15    3.33    5.57
   8   6 -15    0.68    7.66
  -8  -6  15   -2.80    6.91
  -8  -6  15    3.91    7.27
  -8   6  15   -0.03    7.34
  -8   6  15    6.36    6.65
   8  -6 -15    1.63    5.09
   8  -6 -15    0.68    9.00
   8   6 -14    2.05    6.00
   8   6 -14    2.93    7.30
  -8  -6  14    4.11    6.88
  -8  -6  14   -3.68    6.91
  -8   6  14   -1.08    6.59
  -8   6  14    4.43    6.81
   8  -6 -14    2.02    8.05
   8  -6 -14    8.18    6.16
   8   6 -13  -10.33    5.25
   8   6 -13  -10.14    7.63
  -8  -6  13    4.83    6.46
  -8  -6  13    8.80    6.55
  -8   6  13   -6.59    7.40
  -8   6  13   10.14    7.01
   8  -6 -13    6.52    5.93
   8   6 -12    4.27    7.86
   8   6 -12   19.95    5.90
  -8  -6  12   22.04    7.01
  -8  -6  12   24.06    6.55
  -8   6  12   12.06    7.07
   8  -6 -12   11.44    6.00
   8  -6 -12    9.75    9.62
   8   6 -11    7.82    5.51
   8   6 -11   11.87    7.89
  -8  -6  11   11.96    6.98
  -8  -6  11   -0.29    5.64
  -8   6  11   -0.33    7.89
  -8   6  11   -4.47    6.55
   8  -6 -11    1.17    5.90
   8  -6 -11    8.38    9.36
   8   6 -10    8.31    5.31
  -8  -6  10    4.30    6.00
  -8  -6  10    5.31    6.55
  -8   6  10   11.57    8.31
  -8   6  10    2.67    7.01
   8  -6 -10   16.82    8.64
   8  -6 -10    4.30    6.59
   8   6  -9   77.89    6.94
   8   6  -9   65.07    8.97
  -8  -6   9   70.32    7.66
  -8  -6   9   66.28    8.28
  -8   6   9   61.75    9.49
  -8   6   9   85.16    8.97
   8  -6  -9   69.02   10.01
   8   6  -8   35.70    6.39
   8   6  -8   34.36    8.09
  -8  -6   8   14.87    7.43
  -8  -6   8   21.58    6.39
  -8   6   8   24.94    7.73
  -8   6   8   25.53    8.09
   8  -6  -8   26.41    9.16
   8  -6  -8   24.32    5.97
   8   6  -7   -0.10    5.67
   8   6  -7   -0.29    7.21
  -8  -6   7    7.04    7.79
  -8   6   7  -12.42    8.02
  -8   6   7    7.82    7.82
   8  -6  -7    2.93    6.03
   8  -6  -7   -4.79    8.15
   8   6  -6    1.56    7.01
   8   6  -6    6.85    5.87
  -8  -6   6    2.87    8.02
  -8   6   6    5.54    7.30
   8  -6  -6    7.11    6.91
   8  -6  -6   10.82    8.18
   8   6  -5   20.47    6.13
   8   6  -5   29.80    7.43
  -8   6   5   37.82    8.25
   8  -6  -5   16.24    6.78
   8  -6  -5   22.33    8.44
   8   6  -4    8.57    6.19
   8   6  -4   21.13    6.91
  -8  -6   4    6.23    7.76
  -8   6   4   19.33    7.60
  -8   6   4   11.02    8.57
   8  -6  -4   21.75    8.48
   8  -6  -4   25.10    7.47
   8   6  -3  204.19   10.76
   8   6  -3  219.96   10.99
  -8  -6   3  199.85   12.00
  -8   6   3  192.32   11.87
  -8   6   3  170.25   10.50
   8  -6  -3  217.81   11.08
   8   6  -2  140.06    9.58
  -8  -6   2  122.03   10.17
  -8   6   2  122.35    9.88
  -8   6   2  123.07   10.37
   8  -6  -2  148.53    9.68
   8   6  -1   72.02    8.38
   8   6  -1   83.66    7.66
  -8  -6   1   54.02    9.78
  -8  -6   1   57.57    8.51
  -8   6   1   71.46    8.44
  -8   6   1   65.40    9.16
   8  -6  -1   53.92    8.09
   8   6   0   13.53    6.26
   8   6   0   24.42    6.98
  -8  -6   0   16.69    7.89
  -8   6   0   19.27    8.67
  -8   6   0   12.23    6.85
   8  -6   0   21.88    7.27
   8   6   1    8.61    6.23
   8   6   1   20.51    7.47
  -8  -6  -1   -3.06    7.24
  -8   6  -1   13.43    8.25
  -8   6  -1   14.12    6.78
   8  -6   1   21.42    7.24
   8   6   2   11.35    7.43
   8   6   2    8.57    5.80
  -8  -6  -2   -3.59    7.04
  -8   6  -2    4.99    7.95
  -8   6  -2   -5.64    6.42
   8  -6   2    5.38    7.17
   8   6   3   -4.53    5.87
   8   6   3   -3.78    7.92
  -8  -6  -3   -2.67    7.56
  -8   6  -3   -4.01    8.70
   8  -6   3   -2.93    6.39
   8  -6   3    7.11    7.21
   8   6   4   13.04    7.99
   8   6   4   21.55    5.93
  -8  -6  -4   25.92    9.16
  -8  -6  -4   12.78    8.31
  -8   6  -4   20.08    8.84
   8  -6   4   17.25    7.40
   8  -6   4   16.37    6.65
   8   6   5   10.27    5.28
   8   6   5   -3.10    7.50
  -8  -6  -5    7.11    8.48
  -8   6  -5   11.96    8.41
   8  -6   5    7.92    6.94
   8  -6   5    5.84    5.93
   8   6   6   42.02    5.93
   8   6   6   37.39    8.44
  -8  -6  -6   41.99    8.67
  -8   6  -6   42.61    6.26
  -8   6  -6   48.12    9.72
   8  -6   6   37.52    7.43
   8  -6   6   58.26    7.56
   8   6   7    9.42    7.89
   8   6   7   -8.25    5.09
  -8  -6  -7  -15.00    7.82
  -8   6  -7    3.88    5.15
  -8   6  -7   -0.26    7.82
   8  -6   7    2.80    7.43
   8  -6   7   -2.45    6.13
   8   6   8    3.91    8.12
  -8  -6  -8    8.64    6.88
  -8  -6  -8    4.66    7.69
  -8   6  -8   11.31    8.02
  -8   6  -8    0.98    5.35
   8  -6   8   -1.76    6.03
   8   6   9   67.26    9.91
  -8  -6  -9   65.27    8.22
  -8  -6  -9   63.93    8.87
  -8   6  -9   77.36    6.65
  -8   6  -9   49.36    8.77
   8  -6   9   68.30    7.50
   8  -6   9   58.81    7.43
   8   6  10   35.37    8.97
   8   6  10   33.97    5.77
  -8  -6 -10   38.80    7.76
  -8  -6 -10   39.22    7.24
  -8   6 -10   37.36    5.67
   8  -6  10   29.47    6.65
   8   6  11   30.03    5.90
   8   6  11   13.79    9.23
  -8  -6 -11   17.90    7.30
  -8  -6 -11   16.63    7.79
  -8   6 -11   27.22    9.13
  -8   6 -11   28.62    5.51
   8  -6  11   16.07    6.52
   8   6  12    3.03    5.51
   8   6  12   -1.66    9.06
  -8  -6 -12  -15.88    7.01
  -8  -6 -12    9.13    7.01
  -8   6 -12    2.61    8.51
  -8   6 -12    1.53    4.73
   8  -6  12    0.16    6.94
   8  -6  12   -5.25    5.74
   8   6  13   10.11    8.87
   8   6  13   -2.35    5.38
  -8  -6 -13   -2.90    6.26
  -8  -6 -13   -3.06    6.62
  -8   6 -13   -5.80    4.99
  -8   6 -13   12.42    7.99
   8  -6  13    5.28    6.88
   8  -6  13   19.89    6.49
   8   6  14   -3.23    5.02
  -8  -6 -14    0.26    6.13
  -8  -6 -14    2.51    7.69
  -8   6 -14    9.29    5.67
  -8   6 -14    6.00    7.47
   8  -6  14    4.60    7.14
   8  -6  14   -1.89    5.57
   8   6  15   46.95    5.74
   8   6  15   38.86    9.65
  -8  -6 -15   27.78    8.22
  -8  -6 -15   33.91    6.52
  -8   6 -15   31.66    8.05
   8  -6  15   42.55    7.89
   8  -6  15   25.85    5.93
   8   6  16   32.73    9.42
  -8  -6 -16   22.72    7.89
  -8  -6 -16   47.37    7.82
  -8   6 -16   31.43    6.10
  -8   6 -16   37.43    8.61
   8  -6  16   40.62    6.65
   8   6  17   32.47    5.97
   8   6  17   14.34    9.00
  -8  -6 -17   17.31    7.34
  -8  -6 -17   20.70    7.01
  -8   6 -17   23.90    9.65
   8  -6  17   20.87    6.59
   8  -6  17   22.14    5.87
   8   6  18   10.43    8.97
   8   6  18   10.14    6.19
  -8  -6 -18   13.37    7.50
  -8  -6 -18    5.09    7.14
  -8   6 -18    0.13    5.57
   8  -6  18   -1.86    5.35
   8  -6  18    2.51    5.84
   8   6  19    1.50    7.66
   8   6  19   10.01    5.87
  -8  -6 -19   -0.13    6.59
  -8  -6 -19    3.46    7.66
  -8   6 -19   -7.27    6.23
  -8   6 -19   -2.77    8.12
   8  -6  19   10.76    6.23
   8  -6  19   10.01    6.32
   8   8 -15    5.97    6.39
   8   8 -15    7.66    7.07
  -8  -8  15   10.11    6.19
  -8   8  15    5.09    7.86
  -8   8  15    8.70    6.72
   8  -8 -15    0.52    6.46
   8  -8 -15    2.28    8.38
   8   8 -14   37.56    7.27
   8   8 -14   37.39    7.34
  -8  -8  14   26.05    7.47
  -8  -8  14   26.67    6.68
  -8   8  14   40.92    8.64
  -8   8  14   16.46    7.40
   8  -8 -14   14.67    9.52
   8  -8 -14   23.64    7.60
   8   8 -13   42.87    8.12
   8   8 -13   24.88    7.11
  -8  -8  13   21.62    7.14
  -8   8  13   29.24    7.69
   8  -8 -13   35.47    6.81
   8   8 -12   77.04    8.44
   8   8 -12   77.82    8.51
  -8  -8  12   73.68    8.77
  -8  -8  12   60.74    7.92
  -8   8  12   79.45    9.52
   8  -8 -12   66.25    7.99
   8  -8 -12   56.60   10.20
   8   8 -11   12.98    7.60
   8   8 -11   21.65    6.91
  -8  -8  11   26.18    7.53
  -8  -8  11    7.40    6.91
   8  -8 -11   15.42    6.72
   8  -8 -11   29.15    8.80
   8   8 -10    7.24    6.81
   8   8 -10   -4.30    7.60
  -8  -8  10    9.81    7.07
  -8  -8  10    3.00    6.94
  -8   8  10    4.69    7.99
  -8   8  10    3.49    7.27
   8  -8 -10   -0.42    7.76
   8  -8 -10    3.55    6.23
   8   8  -9    9.55    6.68
  -8  -8   9    2.93    6.78
  -8  -8   9   -4.43    7.04
  -8   8   9   12.71    7.92
  -8   8   9   11.15    8.25
   8  -8  -9    5.61    7.34
   8   8  -8   -4.08    7.21
   8   8  -8   -2.18    6.59
  -8  -8   8    8.84    6.68
  -8  -8   8  -10.89    6.91
  -8   8   8   -1.24    7.30
   8  -8  -8    0.62    7.17
   8  -8  -8    0.59    6.29
   8   8  -7   23.93    7.66
  -8  -8   7   14.83    7.17
  -8  -8   7    4.89    6.68
  -8   8   7    5.93    7.47
   8  -8  -7    4.37    6.46
   8  -8  -7    8.87    7.82
   8   8  -6    9.10    7.01
  -8  -8   6   -9.75    6.72
  -8   8   6    4.34    7.76
  -8   8   6   -9.45    8.35
   8  -8  -6   -7.43    7.40
   8  -8  -6    8.67    6.52
   8   8  -5   14.80    7.24
  -8  -8   5   18.06    7.53
  -8   8   5   16.89    7.92
  -8   8   5   12.06    8.48
   8  -8  -5    8.80    7.76
   8  -8  -5   17.05    7.99
   8   8  -4   13.82    7.24
   8   8  -4   20.38    7.50
  -8  -8   4   17.47    6.68
  -8   8   4   20.31    8.05
  -8   8   4    6.88    8.74
   8  -8  -4   20.57    7.95
   8  -8  -4   26.60    8.41
   8   8  -3   12.65    6.85
   8   8  -3    2.18    7.01
  -8  -8   3   16.30    7.53
  -8  -8   3   10.53    8.25
  -8   8   3    6.94    7.86
  -8   8   3    0.78    7.63
   8  -8  -3    7.69    8.54
   8  -8  -3  -12.00    7.17
   8   8  -2    1.92    7.60
   8   8  -2   -8.12    7.01
  -8  -8   2    4.47    8.15
  -8  -8   2    6.65    7.07
  -8   8   2   -5.35    7.69
  -8   8   2  -13.73    6.81
   8  -8  -2    5.57    7.92
   8  -8  -2  -15.52    7.73
   8   8  -1  -12.00    6.46
   8   8  -1   -6.55    7.82
  -8  -8   1    5.28    7.73
  -8  -8   1    4.47    7.66
  -8   8   1    2.84    6.88
  -8   8   1    7.17    7.66
   8  -8  -1   -4.86    7.30
   8  -8  -1   -9.68    8.02
   8   8   0   -5.51    7.53
   8   8   0   12.98    6.55
  -8  -8   0   10.30    7.99
  -8  -8   0   -2.05    6.98
  -8   8   0    7.86    6.91
  -8   8   0   11.41    7.86
   8  -8   0   -3.72    7.53
   8  -8   0   -2.51    6.98
   8   8   1    1.83    6.65
   8   8   1   -8.54    7.99
  -8  -8  -1    5.28    7.24
  -8  -8  -1   -8.48    7.53
  -8   8  -1    9.85    7.86
  -8   8  -1  -10.37    6.39
   8  -8   1  -10.33    7.73
   8  -8   1    2.87    7.04
   8   8   2    9.00    6.46
  -8  -8  -2    4.27    6.68
  -8  -8  -2   -1.99    7.92
  -8   8  -2   -2.97    6.46
  -8   8  -2    4.40    7.79
   8  -8   2   10.01    7.04
   8   8   3   17.64    6.55
  -8  -8  -3   13.24    8.25
  -8   8  -3   18.32    7.34
  -8   8  -3   13.95    8.15
   8  -8   3  -10.17    6.88
   8  -8   3    1.92    7.30
   8   8   4   43.82    6.88
  -8  -8  -4   55.52    9.39
  -8   8  -4   58.88    7.24
  -8   8  -4   47.24    9.49
   8  -8   4   60.31    7.82
   8  -8   4   62.37    7.89
   8   8   5   -5.22    5.80
   8   8   5   -2.77    9.78
  -8  -8  -5  -10.04    7.73
  -8  -8  -5    0.62    7.47
  -8   8  -5    1.37    5.57
  -8   8  -5   -8.22    7.86
   8  -8   5   -0.29    6.39
   8  -8   5   -5.74    6.59
   8   8   6   88.29    8.05
   8   8   6   65.11   10.56
  -8  -8  -6   78.77    8.28
  -8   8  -6  101.65   10.73
   8  -8   6   89.66    8.77
   8  -8   6   71.33    8.12
   8   8   7    4.37    6.26
   8   8   7   10.33    9.13
  -8  -8  -7   14.80    7.14
  -8  -8  -7    7.56    8.48
  -8   8  -7   -0.55    5.93
  -8   8  -7   15.94    8.51
   8  -8   7    8.09    6.55
   8   8   8   29.41    9.62
  -8  -8  -8    4.17    8.48
  -8  -8  -8   22.63    6.78
  -8   8  -8   10.73    8.12
  -8   8  -8   17.90    6.49
   8  -8   8   25.72    7.04
   8  -8   8   13.11    6.94
   8   8   9    1.53    6.00
   8   8   9    0.78    8.57
  -8  -8  -9   11.51    8.31
  -8  -8  -9    8.48    6.91
  -8   8  -9    1.66    6.72
   8  -8   9    0.36    6.59
   8  -8   9    4.83    6.81
   8   8  10    7.21    5.90
   8   8  10    8.31    8.87
  -8  -8 -10  -14.18    8.28
  -8  -8 -10   -6.81    7.01
  -8   8 -10    7.53    5.77
  -8   8 -10    3.16    8.51
   8  -8  10   -7.30    7.04
   8  -8  10   -0.98    5.15
   8   8  11   -1.43    8.15
   8   8  11    5.41    5.97
  -8  -8 -11   -6.75    8.48
  -8   8 -11    0.36    5.77
  -8   8 -11   -9.10    7.99
   8  -8  11    3.03    5.84
   8   8  12   23.86    8.97
   8   8  12   11.87    6.10
  -8  -8 -12    3.94    8.51
  -8  -8 -12   10.79    6.81
  -8   8 -12   16.30    8.15
  -8   8 -12   12.13    6.26
   8  -8  12   20.44    6.36
   8  -8  12    7.40    7.95
   8   8  13    1.73    6.16
   8   8  13   -1.96    8.41
  -8  -8 -13    4.73    6.68
  -8   8 -13   -2.22    5.77
   8  -8  13   -4.83    6.98
   8  -8  13   -2.18    6.39
   9   1 -27    7.04    7.07
   9   1 -27   10.11    7.63
  -9  -1  27   -1.04    6.10
  -9   1  27   -4.17    5.71
   9  -1 -27   15.06    8.61
   9  -1 -27    3.39    7.43
   9   1 -26    1.70    7.07
   9   1 -26   -4.21    7.92
  -9  -1  26    2.48    5.97
  -9  -1  26    2.61    6.49
  -9   1  26   -1.60    6.36
  -9   1  26   17.34    7.60
   9  -1 -26  -12.94    8.15
   9  -1 -26    7.37    8.25
   9   1 -25   15.00    6.68
   9   1 -25   25.14    7.95
  -9  -1  25    7.66    6.49
  -9  -1  25   10.33    6.00
  -9   1  25   -6.46    6.62
  -9   1  25    6.36    6.88
   9  -1 -25   12.00    7.76
   9  -1 -25   10.66    8.28
   9   1 -24   -9.85    7.30
  -9  -1  24   -1.63    5.48
  -9  -1  24   -8.12    6.10
  -9   1  24   -0.85    6.46
  -9   1  24    3.39    5.80
   9  -1 -24    8.44    7.56
   9   1 -23   -2.77    6.52
   9   1 -23   11.22    6.88
  -9  -1  23   -3.13    5.87
  -9   1  23   -5.84    5.54
   9  -1 -23   -3.19    7.34
   9  -1 -23    2.84    7.53
   9   1 -22    6.32    6.72
   9   1 -22   -4.99    7.27
  -9  -1  22    3.46    4.92
  -9  -1  22   -1.56    6.36
  -9   1  22   -9.58    5.71
  -9   1  22   -2.80    5.97
   9  -1 -22   -4.69    7.43
   9   1 -21    4.04    6.16
   9   1 -21    5.64    6.42
  -9  -1  21    5.54    5.31
  -9   1  21    4.89    5.84
   9  -1 -21    8.15    7.21
   9  -1 -21    4.96    7.66
   9   1 -20   15.65    5.97
   9   1 -20   10.11    6.72
  -9  -1  20   14.38    4.92
  -9  -1  20    0.10    5.61
  -9   1  20   11.44    5.93
  -9   1  20   13.53    5.35
   9  -1 -20   -0.98    6.62
   9  -1 -20   13.86    6.72
   9   1 -19   -2.22    5.38
  -9  -1  19    4.53    4.24
  -9  -1  19    2.71    5.51
  -9   1  19   -3.42    4.79
   9  -1 -19    7.60    6.42
   9   1 -18    0.23    6.06
   9   1 -18    4.86    5.09
  -9  -1  18    0.29    4.11
  -9   1  18   -5.51    5.25
  -9   1  18   -0.42    4.53
   9  -1 -18    4.89    5.35
   9  -1 -18    2.31    6.10
   9   1 -17   73.71    7.17
   9   1 -17   69.31    6.32
  -9  -1  17   69.83    6.10
  -9   1  17   58.91    6.98
  -9   1  17   67.71    5.71
   9  -1 -17   77.72    6.81
   9  -1 -17   58.10    7.79
   9   1 -16   40.46    5.57
   9   1 -16   42.71    6.23
  -9  -1  16   36.74    4.96
  -9  -1  16   33.03    4.66
  -9   1  16   42.42    5.35
  -9   1  16   39.94    4.99
   9  -1 -16   41.86    6.75
   9  -1 -16   37.07    5.77
   9   1 -15   -2.05    4.50
   9   1 -15   -4.66    5.02
  -9  -1  15   -1.56    4.40
  -9  -1  15   -0.55    3.94
  -9   1  15    2.84    4.37
  -9   1  15    1.96    4.47
   9  -1 -15   -1.47    6.16
   9  -1 -15   -2.80    4.17
   9   1 -14   39.68    5.67
  -9  -1  14   39.09    4.76
  -9  -1  14   44.83    4.14
  -9   1  14   57.28    5.35
   9  -1 -14   40.46    4.89
   9   1 -13   16.63    5.09
   9   1 -13   14.18    4.21
  -9  -1  13   23.28    3.94
  -9  -1  13   16.20    3.94
  -9   1  13   12.39    4.01
  -9   1  13   10.95    4.01
   9  -1 -13    4.60    3.98
   9  -1 -13    3.91    6.26
   9   1 -12   20.21    4.27
   9   1 -12    5.54    4.69
  -9  -1  12   17.21    3.81
  -9  -1  12   17.90    3.78
  -9   1  12   17.93    3.98
  -9   1  12   14.21    4.27
   9  -1 -12   13.27    4.11
   9  -1 -12   12.75    5.44
   9   1 -11    4.27    3.52
   9   1 -11   -4.24    4.37
  -9  -1  11   -3.06    3.19
  -9  -1  11    0.36    3.55
  -9   1  11    4.92    3.78
  -9   1  11   -5.87    3.65
   9  -1 -11    4.17    4.99
   9   1 -10    6.52    3.26
   9   1 -10    9.00    4.21
  -9  -1  10   10.95    3.13
  -9  -1  10    7.53    3.19
  -9   1  10    3.29    3.72
  -9   1  10   10.60    3.78
   9  -1 -10    5.51    3.46
   9  -1 -10    8.74    5.05
   9   1  -9   43.82    3.65
   9   1  -9   46.85    4.76
  -9  -1   9   40.26    3.62
  -9  -1   9   42.81    3.91
  -9   1   9   44.21    4.14
  -9   1   9   38.54    4.11
   9  -1  -9   36.16    5.38
   9  -1  -9   42.19    3.81
   9   1  -8    6.91    2.97
   9   1  -8   13.04    4.14
  -9  -1   8    4.37    2.87
  -9   1   8   -3.03    3.62
   9  -1  -8    2.58    4.60
   9  -1  -8    1.76    3.00
   9   1  -7   32.31    5.35
   9   1  -7   23.86    3.00
  -9  -1   7   31.10    3.19
  -9  -1   7   25.33    3.68
  -9   1   7   20.38    4.08
  -9   1   7   17.83    3.26
   9  -1  -7   17.34    4.63
   9  -1  -7   19.20    2.93
   9   1  -6    6.85    4.43
   9   1  -6    4.47    2.54
  -9  -1   6    5.97    2.74
  -9  -1   6    5.48    3.16
  -9   1   6    3.68    3.81
  -9   1   6    4.21    3.10
   9  -1  -6    0.62    4.50
   9  -1  -6    2.15    2.54
   9   1  -5   87.83    3.75
   9   1  -5   79.81    4.86
  -9  -1   5   80.56    3.78
  -9  -1   5   91.15    4.73
  -9   1   5   90.24    4.40
  -9   1   5   78.86    5.25
   9  -1  -5   79.81    5.44
   9  -1  -5   77.59    3.59
   9   1  -4   92.13    4.56
   9   1  -4  102.34    3.68
  -9   1   4   87.31    4.21
  -9   1   4   84.28    5.35
   9  -1  -4   94.12    3.78
   9  -1  -4  100.12    5.61
   9   1  -3  899.16   24.48
  -9  -1   3  823.52   23.11
  -9  -1   3  863.95   23.70
  -9   1   3  832.00   23.15
   9  -1  -3  822.55   23.18
   9  -1  -3  890.03   24.29
  -9  -1   2   91.87    4.43
  -9  -1   2   85.45    3.42
  -9   1   2   83.36    4.40
   9  -1  -2   85.32    3.23
  -9  -1   1   17.21    2.74
  -9  -1   1   23.96    2.41
  -9   1   1   26.15    3.62
   9  -1  -1   22.30    2.38
   9  -1  -1   19.27    2.18
  -9  -1   0   42.58    3.19
  -9  -1   0   40.13    2.74
  -9   1   0   49.07    4.04
   9  -1   0   43.46    3.10
   9  -1   0   34.33    2.51
   9   1   1   65.27    2.35
  -9  -1  -1   68.63    4.01
  -9  -1  -1   67.62    3.19
  -9   1  -1   63.15    4.21
   9  -1   1   71.33    4.21
  -9  -1  -2  905.68   24.91
  -9   1  -2  886.77   24.84
  -9   1  -2  941.54   26.47
   9  -1   2  981.97   26.93
   9  -1   2  909.92   25.56
   9   1   3  517.07   15.32
   9   1   3  505.33   14.15
  -9  -1  -3  495.87   14.51
  -9  -1  -3  518.70   14.90
  -9   1  -3  503.05   14.90
  -9   1  -3  509.24   15.06
   9  -1   3  522.93   15.58
   9  -1   3  564.99   15.97
   9   1   4  673.88   18.75
   9   1   4  686.92   19.95
  -9  -1  -4  711.70   20.31
  -9  -1  -4  698.01   19.72
  -9   1  -4  717.24   20.70
  -9   1  -4  697.35   20.05
   9  -1   4  682.36   19.85
   9  -1   4  724.09   20.34
   9   1   5   30.81    2.80
   9   1   5   37.43    4.40
  -9  -1  -5   29.37    3.46
  -9  -1  -5   31.30    3.55
  -9   1  -5   29.80    4.21
  -9   1  -5   33.71    3.42
   9  -1   5   26.96    3.13
   9  -1   5   33.78    4.34
   9   1   6    7.30    2.58
   9   1   6    4.60    3.94
  -9  -1  -6    9.55    3.46
  -9   1  -6   14.18    4.04
   9  -1   6   10.56    2.90
   9  -1   6    4.63    3.85
   9   1   7  353.40   11.74
   9   1   7  339.71   10.37
  -9  -1  -7  377.20   11.90
  -9  -1  -7  347.86   11.15
  -9   1  -7  360.58   11.41
  -9   1  -7  366.45   12.10
   9  -1   7  366.77   12.16
   9  -1   7  347.21   10.82
   9   1   8  114.63    5.05
   9   1   8  115.12    6.26
  -9  -1  -8  116.23    5.71
  -9  -1  -8  119.97    5.74
  -9   1  -8  115.80    6.42
  -9   1  -8  123.30    5.61
   9  -1   8  121.80    5.54
   9  -1   8  114.92    6.10
   9   1   9   13.73    4.27
   9   1   9   13.14    3.29
  -9  -1  -9   18.58    4.04
  -9  -1  -9   13.53    4.04
  -9   1  -9   13.50    3.26
  -9   1  -9   17.77    4.56
   9  -1   9   18.45    3.68
   9   1  10   19.82    3.81
   9   1  10   19.24    4.69
  -9  -1 -10   13.99    4.30
  -9  -1 -10   20.25    4.37
  -9   1 -10   16.76    4.86
  -9   1 -10   15.68    3.33
   9  -1  10   20.31    4.69
   9  -1  10   21.65    4.08
   9   1  11   20.83    3.75
   9   1  11   23.83    5.77
  -9  -1 -11   28.20    4.66
  -9  -1 -11   23.64    4.21
  -9   1 -11   25.69    5.54
  -9   1 -11   25.46    3.78
   9  -1  11   21.81    4.73
   9   1  12   11.31    3.78
  -9  -1 -12    8.67    4.27
  -9   1 -12    6.13    3.55
   9  -1  12   12.16    4.73
   9  -1  12    4.89    4.17
   9   1  13  156.20    7.14
   9   1  13  164.48    8.97
  -9  -1 -13  163.11    8.05
  -9  -1 -13  164.67    7.82
  -9   1 -13  164.80    7.17
  -9   1 -13  155.41    8.67
   9  -1  13  163.30    8.05
   9   1  14  243.60    9.62
   9   1  14  208.55   10.40
  -9  -1 -14  223.26    9.36
  -9  -1 -14  248.00   10.24
  -9   1 -14  221.56   10.27
  -9   1 -14  210.67    8.38
   9  -1  14  228.38    9.68
   9  -1  14  245.39    9.94
   9   1  15   67.23    7.73
   9   1  15   66.21    5.54
  -9  -1 -15   75.25    6.78
  -9  -1 -15   64.19    6.23
  -9   1 -15   67.52    7.34
  -9   1 -15   60.09    5.18
   9  -1  15   63.12    6.00
   9  -1  15   76.26    6.65
   9   1  16   11.02    6.16
   9   1  16   11.61    4.66
  -9  -1 -16    7.89    5.31
  -9  -1 -16   12.36    5.22
  -9   1 -16   16.46    6.55
  -9   1 -16   13.20    4.60
   9  -1  16   12.65    4.96
   9  -1  16   10.07    4.96
   9   1  17    3.72    6.23
   9   1  17    1.43    5.18
  -9  -1 -17   -2.38    5.48
  -9  -1 -17    2.71    5.35
  -9   1 -17   -4.69    4.37
  -9   1 -17   -2.18    6.85
   9  -1  17   -0.72    4.86
   9   1  18   47.92    8.18
   9   1  18   41.37    6.00
  -9  -1 -18   34.49    6.23
  -9   1 -18   44.76    5.51
  -9   1 -18   22.89    7.92
   9  -1  18   41.14    6.13
   9  -1  18   49.33    6.91
   9   1  19   10.14    6.75
   9   1  19   23.21    5.61
  -9  -1 -19   18.45    6.26
  -9   1 -19   13.89    4.79
   9  -1  19   27.94    6.19
   9  -1  19   23.64    6.00
   9   1  20   11.96    6.19
  -9  -1 -20   13.30    6.29
  -9  -1 -20   21.13    6.72
  -9   1 -20   31.53    9.39
  -9   1 -20   26.99    5.51
   9  -1  20   19.76    5.57
   9   1  21   29.93    8.25
   9   1  21   31.98    6.36
  -9  -1 -21   19.27    7.07
  -9  -1 -21   15.58    6.75
  -9   1 -21   20.90    8.54
  -9   1 -21   25.49    5.93
   9  -1  21   31.72    5.87
   9  -1  21   31.20    6.62
   9   1  22  133.05    9.94
  -9  -1 -22  129.59   10.63
  -9  -1 -22  126.46    9.75
  -9   1 -22  121.90   11.74
  -9   1 -22  133.54    8.51
   9  -1  22  128.48    8.61
   9   1  23   97.94    7.95
   9   1  23   66.87    8.84
  -9  -1 -23   99.01    9.19
  -9   1 -23   64.10   11.51
  -9   1 -23   80.01    7.37
   9  -1  23   82.78    7.43
   9  -1  23   88.03    8.02
   9   1  24   33.16    6.13
   9   1  24   29.02    7.89
  -9  -1 -24   16.46    8.22
  -9  -1 -24   44.05    8.90
  -9   1 -24   22.85    7.21
  -9   1 -24   42.25    9.91
   9  -1  24   35.34    7.69
   9  -1  24   26.73    5.97
   9   1  25   -0.03    5.31
  -9  -1 -25    3.13    7.66
  -9   1 -25  -13.01    8.22
   9  -1  25    4.69    6.49
   9   3 -25   -2.48    6.62
   9   3 -25   -7.66    7.43
  -9  -3  25    0.39    6.10
  -9  -3  25   -0.13    5.77
  -9   3  25    8.67    8.44
  -9   3  25    2.93    6.55
   9  -3 -25    1.50    7.01
   9  -3 -25    8.18    8.80
   9   3 -24  -15.26    6.23
   9   3 -24   -2.09    7.37
  -9  -3  24   -6.65    6.88
  -9  -3  24   -4.47    5.77
  -9   3  24    5.74    7.43
   9  -3 -24   -5.22    6.81
   9  -3 -24   -9.75    8.54
   9   3 -23    4.63    6.49
  -9  -3  23   -0.68    6.23
  -9  -3  23    8.48    5.77
  -9   3  23   -3.06    6.59
  -9   3  23    2.51    6.65
   9  -3 -23    0.85    7.50
   9  -3 -23    3.06    8.18
   9   3 -22   -1.63    6.16
   9   3 -22   16.92    8.15
  -9  -3  22   16.82    5.25
  -9  -3  22    3.94    5.90
  -9   3  22    3.26    5.74
   9  -3 -22   17.51    6.68
   9  -3 -22    0.78    8.93
   9   3 -21   15.09    8.87
   9   3 -21   11.08    6.10
  -9  -3  21    8.28    4.83
  -9  -3  21   10.86    6.13
  -9   3  21   12.06    7.21
  -9   3  21    5.80    5.61
   9  -3 -21    9.75    9.00
   9  -3 -21    9.72    5.87
   9   3 -20    8.67    8.57
   9   3 -20   11.44    5.67
  -9  -3  20    4.79    4.63
  -9   3  20   14.12    6.85
  -9   3  20   12.19    6.32
   9  -3 -20    9.32    6.29
   9  -3 -20   15.97    9.49
   9   3 -19   -2.41    8.61
   9   3 -19   10.56    4.69
  -9  -3  19   -4.63    4.56
  -9  -3  19    3.52    5.54
  -9   3  19    2.67    6.81
   9  -3 -19   -7.14    5.90
   9  -3 -19   -0.13    8.97
   9   3 -18   -0.03    4.60
   9   3 -18   13.95    9.16
  -9  -3  18   -3.36    5.61
  -9  -3  18    4.01    4.27
  -9   3  18    4.79    7.14
  -9   3  18    2.58    5.97
   9  -3 -18    5.90    6.10
   9  -3 -18   -9.32    8.25
   9   3 -17    4.21    8.15
   9   3 -17    3.23    4.34
  -9  -3  17    0.20    5.54
  -9  -3  17    6.81    4.73
  -9   3  17    4.47    5.87
  -9   3  17   -0.55    6.91
   9  -3 -17    3.68    5.41
   9  -3 -17   -8.77    8.35
   9   3 -16   -0.20    3.85
   9   3 -16   -4.43    8.25
  -9  -3  16    2.67    4.66
  -9   3  16   -3.29    5.22
  -9   3  16    2.18    7.27
   9  -3 -16    5.22    7.82
   9  -3 -16   -0.62    5.02
   9   3 -15   -1.21    4.21
  -9  -3  15   -3.42    5.90
  -9   3  15   -7.17    6.85
  -9   3  15   16.30    5.54
   9  -3 -15    7.47    5.18
   9  -3 -15    1.43    7.63
   9   3 -14    7.53    4.04
   9   3 -14    4.53    7.66
  -9  -3  14    0.91    4.34
  -9  -3  14    5.97    5.64
  -9   3  14    6.42    5.18
  -9   3  14   -1.08    6.26
   9  -3 -14    7.14    7.04
   9  -3 -14    5.64    4.89
   9   3 -13    5.44    4.11
   9   3 -13   17.64    7.40
  -9  -3  13    6.23    5.22
  -9  -3  13   18.49    4.86
  -9   3  13   10.53    5.54
  -9   3  13   15.42    6.36
   9  -3 -13   12.06    5.05
   9   3 -12   13.66    6.94
  -9  -3  12    7.47    4.56
  -9   3  12    8.31    5.15
  -9   3  12   12.06    6.19
   9  -3 -12    1.17    4.96
   9  -3 -12    3.59    7.14
   9   3 -11    2.67    6.29
  -9  -3  11    9.26    4.92
  -9  -3  11   -0.13    4.11
  -9   3  11    4.47    5.41
   9  -3 -11    1.30    7.21
   9  -3 -11    5.57    4.30
   9   3 -10   19.10    6.32
   9   3 -10   22.23    3.72
  -9  -3  10   19.07    5.05
  -9  -3  10    8.80    4.56
  -9   3  10   19.43    5.71
  -9   3  10   25.04    5.51
   9  -3 -10   14.96    4.50
   9   3  -9   95.59    5.15
  -9  -3   9   90.63    6.32
  -9  -3   9  101.85    6.29
  -9   3   9   91.38    7.17
  -9   3   9  103.41    7.37
   9  -3  -9   98.26    8.15
   9  -3  -9   95.56    5.90
   9   3  -8   52.52    4.30
  -9  -3   8   56.66    5.38
  -9  -3   8   49.98    5.51
  -9   3   8   50.01    6.36
  -9   3   8   57.48    6.13
   9  -3  -8   49.49    7.04
   9   3  -7   56.34    6.46
   9   3  -7   55.78    4.43
  -9  -3   7   50.53    5.54
  -9  -3   7   51.97    5.25
  -9   3   7   54.22    6.62
  -9   3   7   61.45    6.36
   9  -3  -7   65.01    7.14
   9   3  -6  298.63   11.77
   9   3  -6  319.04   10.69
  -9  -3   6  308.28   11.41
  -9  -3   6  309.49   12.29
  -9   3   6  306.95   12.10
  -9   3   6  331.56   12.39
   9  -3  -6  310.96   12.68
   9  -3  -6  319.07   10.95
   9   3  -5  907.31   25.92
   9   3  -5  962.08   28.72
  -9  -3   5  941.87   28.20
  -9  -3   5  914.81   26.96
  -9   3   5  936.65   27.81
  -9   3   5  917.09   27.71
   9  -3  -5  919.37   26.47
   9  -3  -5  938.61   28.69
   9   3  -4  108.66    5.38
   9   3  -4  119.45    7.04
  -9  -3   4  121.77    7.66
  -9  -3   4  121.64    6.88
  -9   3   4  112.18    7.30
  -9   3   4  140.84    8.54
   9  -3  -4  130.11    8.22
   9  -3  -4  130.21    6.68
   9   3  -3  454.47   14.93
   9   3  -3  450.23   14.08
  -9  -3   3  451.21   15.03
  -9  -3   3  461.64   15.78
  -9   3   3  446.97   15.71
  -9   3   3  482.51   16.14
   9  -3  -3  455.77   15.71
   9  -3  -3  452.51   14.61
   9   3  -2   39.74    5.44
   9   3  -2   43.82    4.43
  -9  -3   2   50.96    5.64
  -9   3   2   46.33    5.77
  -9   3   2   41.34    6.59
   9  -3  -2   49.29    5.22
   9  -3  -2   47.37    6.42
   9   3  -1  118.74    6.46
   9   3  -1  105.96    5.90
  -9  -3   1  105.56    6.85
  -9   3   1   98.75    6.91
  -9   3   1  127.86    8.41
   9  -3  -1  102.53    6.52
   9  -3  -1  123.69    7.76
   9   3   0  172.59    7.66
   9   3   0  150.65    6.91
  -9  -3   0  156.88    8.18
  -9   3   0  171.16    9.16
  -9   3   0  164.93    8.41
   9  -3   0  163.14    8.84
   9  -3   0  172.04    8.05
   9   3   1    0.62    3.98
   9   3   1    0.13    4.17
  -9  -3  -1    4.63    5.57
  -9  -3  -1   -2.25    4.83
  -9   3  -1    5.64    5.87
  -9   3  -1    4.47    5.02
   9  -3   1    2.35    4.21
   9  -3   1    6.10    5.61
   9   3   2   12.03    4.73
   9   3   2    7.27    3.91
  -9  -3  -2    4.60    5.48
  -9  -3  -2    4.34    5.54
  -9   3  -2   10.14    4.76
  -9   3  -2    9.58    6.19
   9  -3   2   13.56    5.12
   9  -3   2   21.84    4.76
   9   3   3  372.64   13.04
   9   3   3  390.24   12.52
  -9  -3  -3  359.60   12.88
  -9  -3  -3  360.90   13.14
  -9   3  -3  369.71   14.12
  -9   3  -3  377.86   13.17
   9  -3   3  384.38   13.01
   9  -3   3  367.75   13.07
   9   3   4    1.37    4.86
   9   3   4    5.44    3.55
  -9  -3  -4    7.34    5.48
  -9  -3  -4   10.33    4.79
  -9   3  -4   12.94    6.59
  -9   3  -4   14.41    4.79
   9  -3   4    0.49    4.21
   9  -3   4    6.03    4.76
   9   3   5   10.01    3.55
   9   3   5   17.31    5.38
  -9  -3  -5   10.53    5.44
  -9  -3  -5   12.88    4.96
  -9   3  -5    7.99    4.24
  -9   3  -5   18.84    6.91
   9  -3   5   11.64    4.30
   9  -3   5   11.57    5.28
   9   3   6    5.93    6.06
  -9  -3  -6    5.87    4.60
  -9  -3  -6    9.58    5.61
  -9   3  -6   10.27    4.53
  -9   3  -6   11.93    6.98
   9  -3   6    5.38    4.53
   9   3   7    1.27    3.98
   9   3   7   12.62    6.32
  -9  -3  -7   -1.34    6.00
  -9  -3  -7    2.41    4.66
  -9   3  -7  -10.56    7.01
  -9   3  -7    3.85    4.04
   9  -3   7    8.28    5.15
   9  -3   7    2.35    4.60
   9   3   8   12.00    6.26
   9   3   8   23.18    4.11
  -9  -3  -8   26.34    5.28
  -9  -3  -8   21.13    6.13
  -9   3  -8   15.88    4.37
   9  -3   8   25.63    5.48
  -9  -3  -9   66.34    6.72
  -9  -3  -9   64.13    5.71
  -9   3  -9   71.72    5.44
   9  -3   9   61.32    5.12
   9  -3   9   71.95    6.88
   9   3  10   13.17    3.81
  -9  -3 -10    9.39    6.26
  -9   3 -10   16.69    4.69
  -9   3 -10   21.00    6.10
   9  -3  10    9.49    5.57
   9  -3  10   15.97    4.27
   9   3  11  165.78    7.11
   9   3  11  164.80   10.37
  -9  -3 -11  199.07   10.20
  -9  -3 -11  181.92    8.80
  -9   3 -11  179.21    7.95
  -9   3 -11  189.74    9.85
   9  -3  11  188.86    8.64
   9  -3  11  168.26    8.97
   9   3  12  997.62   31.10
   9   3  12 1065.10   30.32
  -9  -3 -12  982.29   28.95
  -9  -3 -12  992.08   29.86
  -9   3 -12 1012.94   30.84
  -9   3 -12  983.60   28.62
   9  -3  12  999.90   30.32
   9  -3  12  967.95   28.30
   9   3  13  652.04   19.59
   9   3  13  585.53   20.96
  -9  -3 -13  596.94   20.18
  -9  -3 -13  630.19   19.92
  -9   3 -13  638.35   21.42
  -9   3 -13  603.46   18.81
   9  -3  13  655.62   20.08
   9  -3  13  618.78   20.51
   9   3  14  135.62   10.66
   9   3  14  145.24    7.07
  -9  -3 -14  117.89    9.06
  -9  -3 -14  142.99    8.25
  -9   3 -14  146.15    9.75
   9  -3  14  145.18    8.54
   9  -3  14  142.80    7.34
   9   3  15   -1.56    4.50
   9   3  15    8.87    8.51
  -9  -3 -15    4.69    6.39
  -9   3 -15   -9.75    6.91
  -9   3 -15    1.27    4.34
   9  -3  15    0.26    6.00
   9  -3  15   -0.95    4.34
   9   3  16    9.85    5.02
   9   3  16   12.10    8.09
  -9  -3 -16    1.40    6.19
[truncated: 707,984 more chars]
