# Supplementary material for: Benzoyl‐Xanthenoxanthenes: Versatile Chromophores for Light‐Engaging Applications
Source: Angew Chem Int Ed Engl. 2026 Jan 9;65(7):e23349. doi: 10.1002/anie.202523349 (PMC12887625; doi:10.1002/anie.202523349)
Supplement: Supplementary file 2 — Supporting Information [file ANIE-65-e23349-s002.zip › 2306818.cif]

####################################################################### 
# 
# This file contains crystal structure data downloaded from the 
# Cambridge Structural Database (CSD) hosted by the Cambridge 
# Crystallographic Data Centre (CCDC).
# 
# Full information about CCDC data access policies and citation 
# guidelines are available at http://www.ccdc.cam.ac.uk/access/V1 
# 
# Audit and citation data items may have been added by the CCDC. 
# Please retain this information to preserve the provenance of 
# this file and to allow appropriate attribution of the data. 
# 
#######################################################################

data_BCD_546
_database_code_depnum_ccdc_archive 'CCDC 2306818'
loop_
_audit_author_name
_audit_author_address
'PRADIP KUMAR MONDAL'
;Elettra Sincrotrone Trieste
Italy
;
_audit_update_record             
;
2023-11-09 deposited with the CCDC.	2023-11-12 downloaded from the CCDC.
;
_audit_creation_date             2023-11-06
_audit_creation_method           
;
Olex2 1.3
(compiled 2020.11.12 svn.r5f609507 for OlexSys, GUI svn.r6408)
;
_shelx_SHELXL_version_number     2018/3
_chemical_name_common            ?
_chemical_name_systematic        ?
_chemical_formula_moiety         '2(C48 H48 B2 O6), C H2 Cl2'
_chemical_formula_sum            'C97 H98 B4 Cl2 O12'
_chemical_formula_weight         1569.89
_chemical_melting_point          ?
loop_
_atom_type_symbol
_atom_type_description
_atom_type_scat_dispersion_real
_atom_type_scat_dispersion_imag
_atom_type_scat_source
C C 0.0033 0.0016 'International Tables Vol C Tables 4.2.6.8 and 6.1.1.4'
H H 0.0000 0.0000 'International Tables Vol C Tables 4.2.6.8 and 6.1.1.4'
B B 0.0014 0.0007 'International Tables Vol C Tables 4.2.6.8 and 6.1.1.4'
Cl Cl 0.1472 0.1563 'International Tables Vol C Tables 4.2.6.8 and 6.1.1.4'
O O 0.0110 0.0060 'International Tables Vol C Tables 4.2.6.8 and 6.1.1.4'

_shelx_space_group_comment       
;
The symmetry employed for this shelxl refinement is uniquely defined
by the following loop, which should always be used as a source of
symmetry information in preference to the above space-group names.
They are only intended as comments.
;
_space_group_crystal_system      triclinic
_space_group_IT_number           2
_space_group_name_H-M_alt        'P -1'
_space_group_name_Hall           '-P 1'
loop_
_space_group_symop_operation_xyz
'x, y, z'
'-x, -y, -z'

_cell_length_a                   10.927(2)
_cell_length_b                   13.088(3)
_cell_length_c                   15.800(3)
_cell_angle_alpha                90.98(3)
_cell_angle_beta                 99.47(3)
_cell_angle_gamma                100.93(3)
_cell_volume                     2185.6(8)
_cell_formula_units_Z            1
_cell_measurement_reflns_used    3372
_cell_measurement_temperature    100(2)
_cell_measurement_theta_max      24.5
_cell_measurement_theta_min      1.3
_shelx_estimated_absorpt_T_max   0.997
_shelx_estimated_absorpt_T_min   0.987
_exptl_absorpt_coefficient_mu    0.128
_exptl_absorpt_correction_T_max  ?
_exptl_absorpt_correction_T_min  ?
_exptl_absorpt_correction_type   ?
_exptl_absorpt_process_details   ?
_exptl_absorpt_special_details   ?
_exptl_crystal_colour            ?
_exptl_crystal_density_diffrn    1.193
_exptl_crystal_density_meas      ?
_exptl_crystal_density_method    ?
_exptl_crystal_description       Plate
_exptl_crystal_F_000             830
_exptl_crystal_size_max          0.1
_exptl_crystal_size_mid          0.05
_exptl_crystal_size_min          0.02
_exptl_transmission_factor_max   ?
_exptl_transmission_factor_min   ?
_diffrn_reflns_av_R_equivalents  0.0466
_diffrn_reflns_av_unetI/netI     0.0445
_diffrn_reflns_Laue_measured_fraction_full 0.983
_diffrn_reflns_Laue_measured_fraction_max 0.983
_diffrn_reflns_limit_h_max       13
_diffrn_reflns_limit_h_min       -13
_diffrn_reflns_limit_k_max       16
_diffrn_reflns_limit_k_min       -16
_diffrn_reflns_limit_l_max       19
_diffrn_reflns_limit_l_min       -19
_diffrn_reflns_number            27898
_diffrn_reflns_point_group_measured_fraction_full 0.983
_diffrn_reflns_point_group_measured_fraction_max 0.983
_diffrn_reflns_theta_full        24.835
_diffrn_reflns_theta_max         25.999
_diffrn_reflns_theta_min         1.288
_diffrn_ambient_temperature      100.0
_diffrn_detector_area_resol_mean ?
_diffrn_measured_fraction_theta_full 0.983
_diffrn_measured_fraction_theta_max 0.983
_diffrn_measurement_device_type  
;
'Huber Kappa Goniometer, Pilatus 2M detector'
;
_diffrn_measurement_method       'Rotating crystal'
_diffrn_radiation_type           Synchrotron
_diffrn_radiation_wavelength     0.700
_diffrn_source                   'Elettra Synchrotron - XRD1 BL'
_reflns_Friedel_coverage         0.000
_reflns_Friedel_fraction_full    .
_reflns_Friedel_fraction_max     .
_reflns_number_gt                5704
_reflns_number_total             8841
_reflns_special_details          
;
 Reflections were merged by SHELXL according to the crystal
 class for the calculation of statistics and refinement.
 
 _reflns_Friedel_fraction is defined as the number of unique
 Friedel pairs measured divided by the number that would be
 possible theoretically, ignoring centric projections and
 systematic absences.
;
_reflns_threshold_expression     'I > 2\s(I)'
_computing_cell_refinement       'XDS (Kabsch, 2010)'
_computing_data_collection       ?
_computing_data_reduction        'XDS (Kabsch, 2010)'
_computing_molecular_graphics    'Olex2 1.3 (Dolomanov et al., 2009)'
_computing_publication_material  'Olex2 1.3 (Dolomanov et al., 2009)'
_computing_structure_refinement  'SHELXL 2018/3 (Sheldrick, 2015)'
_computing_structure_solution    'SHELXT 2018/2 (Sheldrick, 2018)'
_refine_diff_density_max         1.254
_refine_diff_density_min         -0.552
_refine_diff_density_rms         0.065
_refine_ls_extinction_coef       0.0049(16)
_refine_ls_extinction_expression Fc^*^=kFc[1+0.001xFc^2^\l^3^/sin(2\q)]^-1/4^
_refine_ls_extinction_method     'SHELXL-2018/3 (Sheldrick 2018)'
_refine_ls_goodness_of_fit_ref   1.054
_refine_ls_hydrogen_treatment    constr
_refine_ls_matrix_type           full
_refine_ls_number_parameters     545
_refine_ls_number_reflns         8841
_refine_ls_number_restraints     36
_refine_ls_R_factor_all          0.1221
_refine_ls_R_factor_gt           0.0827
_refine_ls_restrained_S_all      1.058
_refine_ls_shift/su_max          0.000
_refine_ls_shift/su_mean         0.000
_refine_ls_structure_factor_coef Fsqd
_refine_ls_weighting_details     
'w=1/[\s^2^(Fo^2^)+(0.1204P)^2^+2.1610P] where P=(Fo^2^+2Fc^2^)/3'
_refine_ls_weighting_scheme      calc
_refine_ls_wR_factor_gt          0.2222
_refine_ls_wR_factor_ref         0.2519
_refine_special_details          ?
_olex2_refinement_description    
;
1. Fixed Uiso
 At 1.2 times of:
  All C(H) groups, All C(H,H) groups
 At 1.5 times of:
  All C(H,H,H) groups
2. Uiso/Uaniso restraints and constraints
C01J \\sim C01L \\sim C01K \\sim C01M: within 5A with sigma of 0.02 and sigma
for terminal atoms of 0.04 within 5A
3. Rigid body (RIGU) restrains
 C01J, C01L, C01K, C01M
 with sigma for 1-2 distances of 0.002 and sigma for 1-3 distances of 0.002
4. Others
 Fixed Sof: Cl1(0.5) C1(0.5) H1A(0.5) H1B(0.5) Cl2(0.5)
5.a Secondary CH2 refined with riding coordinates:
 C1(H1A,H1B)
5.b Aromatic/amide H refined with riding coordinates:
 C00G(H00G), C00M(H00M), C00N(H00N), C00O(H00O), C00R(H00R), C00V(H00V),
 C00W(H00W), C00X(H00X), C010(H010), C018(H018), C01E(H01M), C01H(H01Q)
5.c Idealised Me refined as rotating group:
 C011(H01U,H01V,H01W), C016(H01X,H01Y,H), C017(H01A,H01B,H01C), C019(H01D,H01E,
 H01F), C01B(H01G,H01H,H01I), C01D(H01J,H01K,H01L), C01G(H01N,H01O,H01P),
 C01I(H01R,H01S,H01T), C01J(H01Z,HA,HB), C01K(H01,HC,HD), C01L(H1,HE,HF),
 C01M(H2,HG,HH)
;
_atom_sites_solution_hydrogens   geom
_atom_sites_solution_primary     dual
_atom_sites_solution_secondary   ?
loop_
_atom_site_label
_atom_site_type_symbol
_atom_site_fract_x
_atom_site_fract_y
_atom_site_fract_z
_atom_site_U_iso_or_equiv
_atom_site_adp_type
_atom_site_occupancy
_atom_site_site_symmetry_order
_atom_site_calc_flag
_atom_site_refinement_flags_posn
_atom_site_refinement_flags_adp
_atom_site_refinement_flags_occupancy
_atom_site_disorder_assembly
_atom_site_disorder_group
O001 O 0.2354(2) 0.77075(17) 0.76788(14) 0.0420(6) Uani 1 1 d . . . . .
O002 O 0.3162(2) 0.88697(17) 0.40332(13) 0.0390(5) Uani 1 1 d . . . . .
O003 O 0.1714(2) 0.66913(17) 0.64326(14) 0.0433(6) Uani 1 1 d . . . . .
O004 O 0.6780(2) 0.61942(18) -0.05374(14) 0.0450(6) Uani 1 1 d . . . . .
O005 O 0.7558(3) 0.73742(18) 0.33177(15) 0.0483(6) Uani 1 1 d . . . . .
O008 O 0.8182(3) 0.8367(2) 0.22568(17) 0.0720(10) Uani 1 1 d . . . . .
C009 C 0.5063(3) 0.9746(2) 0.61610(19) 0.0354(7) Uani 1 1 d . . . . .
C00A C 0.4654(3) 0.9661(2) 0.52598(19) 0.0345(7) Uani 1 1 d . . . . .
C00B C 0.4394(3) 0.9117(2) 0.67115(19) 0.0341(7) Uani 1 1 d . . . . .
C00C C 0.3274(3) 0.8369(2) 0.6322(2) 0.0368(7) Uani 1 1 d . . . . .
C00D C 0.3845(3) 0.9497(2) 0.3496(2) 0.0362(7) Uani 1 1 d . . . . .
C00E C 0.3588(3) 0.8953(2) 0.49125(19) 0.0349(7) Uani 1 1 d . . . . .
C00F C 0.3681(3) 0.4836(2) 0.35742(19) 0.0357(7) Uani 1 1 d . . . . .
C00G C 0.3436(3) 0.9363(2) 0.2637(2) 0.0385(7) Uani 1 1 d . . . . .
H00G H 0.272150 0.883939 0.241286 0.046 Uiso 1 1 calc R U . . .
C00H C 0.4951(3) 0.5232(2) 0.1151(2) 0.0386(7) Uani 1 1 d . . . . .
C00I C 0.5916(3) 0.9987(2) 0.7927(2) 0.0376(7) Uani 1 1 d . . . . .
C00J C 0.5616(3) 0.5889(2) 0.1874(2) 0.0384(7) Uani 1 1 d . . . . .
C00K C 0.3912(3) 0.3995(2) 0.4075(2) 0.0380(7) Uani 1 1 d . . . . .
C00L C 0.5345(3) 0.5345(2) 0.0352(2) 0.0392(8) Uani 1 1 d . . . . .
C00M C 0.2909(3) 0.8304(2) 0.5441(2) 0.0369(7) Uani 1 1 d . . . . .
H00M H 0.218133 0.780926 0.518848 0.044 Uiso 1 1 calc R U . . .
C00N C 0.6504(3) 0.5685(2) -0.2010(2) 0.0388(7) Uani 1 1 d . . . . .
H00N H 0.721316 0.621256 -0.205887 0.047 Uiso 1 1 calc R U . . .
C00O C 0.5166(3) 0.5726(2) 0.2663(2) 0.0392(8) Uani 1 1 d . . . . .
H00O H 0.558647 0.615709 0.315446 0.047 Uiso 1 1 calc R U . . .
C00P C 0.4143(3) 0.4966(2) 0.2737(2) 0.0368(7) Uani 1 1 d . . . . .
C00Q C 0.3040(3) 0.5570(2) 0.3868(2) 0.0387(7) Uani 1 1 d . . . . .
C00R C 0.2657(4) 0.5455(3) 0.4662(2) 0.0438(8) Uani 1 1 d . . . . .
H00R H 0.221969 0.594565 0.486327 0.053 Uiso 1 1 calc R U . . .
C00S C 0.6422(3) 1.0129(3) 0.8869(2) 0.0417(8) Uani 1 1 d . . . . .
C00T C 0.6684(3) 0.6666(2) 0.1748(2) 0.0405(8) Uani 1 1 d . . . . .
C00U C 0.0872(3) 0.6249(3) 0.7016(2) 0.0425(8) Uani 1 1 d . . . . .
C00V C 0.2902(3) 0.4638(3) 0.5164(2) 0.0429(8) Uani 1 1 d . . . . .
H00V H 0.264269 0.457376 0.570907 0.051 Uiso 1 1 calc R U . . .
C00W C 0.4857(3) 0.9249(2) 0.7607(2) 0.0378(7) Uani 1 1 d . . . . .
H00W H 0.443024 0.882272 0.799048 0.045 Uiso 1 1 calc R U . . .
C00X C 0.7034(4) 0.6748(3) 0.0944(2) 0.0429(8) Uani 1 1 d . . . . .
H00X H 0.773914 0.726418 0.086598 0.052 Uiso 1 1 calc R U . . .
C00Y C 0.6373(3) 0.6088(2) 0.0245(2) 0.0403(8) Uani 1 1 d . . . . .
C00Z C 0.6098(3) 0.5547(2) -0.1239(2) 0.0382(7) Uani 1 1 d . . . . .
C010 C 0.3532(4) 0.3912(3) 0.4867(2) 0.0432(8) Uani 1 1 d . . . . .
H010 H 0.370139 0.335155 0.521237 0.052 Uiso 1 1 calc R U . . .
C011 C 0.2767(4) 0.6465(3) 0.3329(2) 0.0496(9) Uani 1 1 d . . . . .
H01U H 0.215470 0.679808 0.356316 0.074 Uiso 1 1 calc R U . . .
H01V H 0.241626 0.620481 0.273696 0.074 Uiso 1 1 calc R U . . .
H01W H 0.355222 0.697467 0.333725 0.074 Uiso 1 1 calc R U . . .
C012 C 0.8349(4) 0.8313(3) 0.3758(2) 0.0449(8) Uani 1 1 d . . . . .
C013 C 0.8985(4) 0.8860(3) 0.3037(2) 0.0451(8) Uani 1 1 d . . . . .
C014 C 0.1627(4) 0.6716(3) 0.7911(2) 0.0439(8) Uani 1 1 d . . . . .
C015 C 0.6080(4) 1.0909(3) 0.9358(2) 0.0503(9) Uani 1 1 d . . . . .
C016 C 0.4595(4) 0.3191(3) 0.3770(2) 0.0473(9) Uani 1 1 d . . . . .
H01X H 0.478410 0.273075 0.423531 0.071 Uiso 1 1 calc R U . . .
H01Y H 0.538507 0.354450 0.360003 0.071 Uiso 1 1 calc R U . . .
H H 0.405597 0.277904 0.327572 0.071 Uiso 1 1 calc R U . . .
C017 C -0.0351(4) 0.6634(3) 0.6749(3) 0.0513(9) Uani 1 1 d . . . . .
H01A H -0.018760 0.739513 0.682233 0.077 Uiso 1 1 calc R U . . .
H01B H -0.096656 0.633138 0.710605 0.077 Uiso 1 1 calc R U . . .
H01C H -0.068847 0.642360 0.614415 0.077 Uiso 1 1 calc R U . . .
C018 C 0.6554(4) 1.1024(3) 1.0227(2) 0.0601(11) Uani 1 1 d . . . . .
H018 H 0.632563 1.154421 1.056269 0.072 Uiso 1 1 calc R U . . .
C019 C 0.0651(4) 0.5068(3) 0.6918(3) 0.0524(10) Uani 1 1 d . . . . .
H01D H 0.022344 0.483843 0.633254 0.079 Uiso 1 1 calc R U . . .
H01E H 0.012297 0.476278 0.732947 0.079 Uiso 1 1 calc R U . . .
H01F H 0.146589 0.484256 0.702959 0.079 Uiso 1 1 calc R U . . .
B01A B 0.2461(4) 0.7588(3) 0.6835(2) 0.0378(8) Uani 1 1 d . . . . .
C01B C 0.2592(4) 0.6105(3) 0.8317(3) 0.0586(10) Uani 1 1 d . . . . .
H01G H 0.310707 0.595760 0.789398 0.088 Uiso 1 1 calc R U . . .
H01H H 0.215656 0.544764 0.850936 0.088 Uiso 1 1 calc R U . . .
H01I H 0.313815 0.651254 0.880979 0.088 Uiso 1 1 calc R U . . .
C01C C 0.7242(5) 0.9509(3) 0.9255(2) 0.0577(11) Uani 1 1 d . . . . .
C01D C 0.0802(4) 0.6959(3) 0.8546(2) 0.0580(11) Uani 1 1 d . . . . .
H01J H 0.133996 0.723890 0.909028 0.087 Uiso 1 1 calc R U . . .
H01K H 0.022360 0.632019 0.864500 0.087 Uiso 1 1 calc R U . . .
H01L H 0.031226 0.747529 0.831144 0.087 Uiso 1 1 calc R U . . .
C01E C 0.7339(5) 1.0414(4) 1.0617(3) 0.0716(14) Uani 1 1 d . . . . .
H01M H 0.764324 1.050507 1.121780 0.086 Uiso 1 1 calc R U . . .
B01F B 0.7488(4) 0.7469(3) 0.2468(2) 0.0408(9) Uani 1 1 d . . . . .
C01G C 0.5242(4) 1.1603(4) 0.8945(3) 0.0670(12) Uani 1 1 d . . . . .
H01N H 0.501085 1.202471 0.938917 0.100 Uiso 1 1 calc R U . . .
H01O H 0.447449 1.117690 0.860958 0.100 Uiso 1 1 calc R U . . .
H01P H 0.569021 1.206138 0.856384 0.100 Uiso 1 1 calc R U . . .
C01H C 0.7694(6) 0.9657(3) 1.0133(3) 0.0760(15) Uani 1 1 d . . . . .
H01Q H 0.825047 0.923808 1.040459 0.091 Uiso 1 1 calc R U . . .
C01I C 0.7628(6) 0.8687(3) 0.8727(3) 0.0808(16) Uani 1 1 d . . . . .
H01R H 0.830124 0.840396 0.907780 0.121 Uiso 1 1 calc R U . . .
H01S H 0.793680 0.899914 0.822421 0.121 Uiso 1 1 calc R U . . .
H01T H 0.689672 0.812426 0.853863 0.121 Uiso 1 1 calc R U . . .
C01J C 0.7395(6) 0.8906(4) 0.4042(4) 0.098(2) Uani 1 1 d . U . . .
H01Z H 0.784495 0.949660 0.443328 0.147 Uiso 1 1 calc R U . . .
HA H 0.681039 0.843863 0.433835 0.147 Uiso 1 1 calc R U . . .
HB H 0.691687 0.916294 0.353744 0.147 Uiso 1 1 calc R U . . .
C01K C 0.9019(7) 1.0007(4) 0.2999(3) 0.0951(19) Uani 1 1 d . U . . .
H01 H 0.815269 1.013466 0.290520 0.143 Uiso 1 1 calc R U . . .
HC H 0.944212 1.027816 0.252586 0.143 Uiso 1 1 calc R U . . .
HD H 0.948369 1.035804 0.354239 0.143 Uiso 1 1 calc R U . . .
C01L C 0.9225(6) 0.8017(5) 0.4493(3) 0.100(2) Uani 1 1 d . U . . .
H1 H 0.963895 0.747645 0.429832 0.150 Uiso 1 1 calc R U . . .
HE H 0.874698 0.774967 0.494277 0.150 Uiso 1 1 calc R U . . .
HF H 0.986678 0.862976 0.472429 0.150 Uiso 1 1 calc R U . . .
C01M C 1.0239(6) 0.8618(7) 0.3001(4) 0.122(3) Uani 1 1 d . U . . .
H2 H 1.088993 0.912144 0.337579 0.183 Uiso 1 1 calc R U . . .
HG H 1.040043 0.865765 0.240970 0.183 Uiso 1 1 calc R U . . .
HH H 1.026137 0.791337 0.319560 0.183 Uiso 1 1 calc R U . . .
Cl1 Cl 1.0607(2) 0.7843(2) 0.07410(16) 0.0748(7) Uani 0.5 1 d . . P . .
C1 C 1.0069(10) 0.6451(8) 0.0780(7) 0.073(3) Uani 0.5 1 d . . P . .
H1A H 0.966298 0.630161 0.129213 0.087 Uiso 0.5 1 calc R U P . .
H1B H 0.943125 0.619267 0.026337 0.087 Uiso 0.5 1 calc R U P . .
Cl2 Cl 1.1356(3) 0.5798(2) 0.08262(17) 0.0820(7) Uani 0.5 1 d . . P . .

loop_
_atom_site_aniso_label
_atom_site_aniso_U_11
_atom_site_aniso_U_22
_atom_site_aniso_U_33
_atom_site_aniso_U_23
_atom_site_aniso_U_13
_atom_site_aniso_U_12
O001 0.0567(15) 0.0333(11) 0.0343(12) -0.0017(9) 0.0156(11) -0.0020(10)
O002 0.0492(14) 0.0347(11) 0.0296(11) -0.0018(9) 0.0110(10) -0.0039(10)
O003 0.0565(15) 0.0347(12) 0.0375(12) -0.0037(9) 0.0206(11) -0.0043(10)
O004 0.0627(16) 0.0389(12) 0.0295(12) -0.0089(9) 0.0192(11) -0.0089(11)
O005 0.0636(16) 0.0406(13) 0.0324(12) -0.0029(10) 0.0070(11) -0.0094(11)
O008 0.102(2) 0.0601(17) 0.0391(14) -0.0146(12) 0.0285(15) -0.0326(16)
C009 0.0461(19) 0.0304(15) 0.0296(15) -0.0038(12) 0.0098(13) 0.0048(13)
C00A 0.0433(18) 0.0296(15) 0.0316(16) -0.0030(12) 0.0125(13) 0.0044(13)
C00B 0.0444(18) 0.0271(14) 0.0317(16) -0.0035(12) 0.0132(14) 0.0038(13)
C00C 0.0488(19) 0.0294(15) 0.0336(16) -0.0017(12) 0.0156(14) 0.0042(14)
C00D 0.0451(18) 0.0298(15) 0.0343(16) -0.0007(12) 0.0145(14) 0.0021(13)
C00E 0.0465(19) 0.0297(15) 0.0277(15) -0.0030(12) 0.0104(13) 0.0026(13)
C00F 0.0465(19) 0.0304(15) 0.0286(15) -0.0051(12) 0.0113(13) -0.0003(13)
C00G 0.0477(19) 0.0326(16) 0.0340(17) -0.0038(13) 0.0126(14) 0.0007(14)
C00H 0.055(2) 0.0285(15) 0.0328(16) -0.0038(12) 0.0165(15) 0.0011(14)
C00I 0.050(2) 0.0310(15) 0.0331(16) -0.0017(12) 0.0140(14) 0.0046(14)
C00J 0.055(2) 0.0303(15) 0.0309(16) -0.0037(12) 0.0138(15) 0.0051(14)
C00K 0.050(2) 0.0310(15) 0.0324(16) -0.0030(12) 0.0125(14) 0.0036(14)
C00L 0.053(2) 0.0308(15) 0.0326(16) -0.0062(13) 0.0134(15) 0.0007(14)
C00M 0.0451(19) 0.0304(15) 0.0343(16) -0.0054(12) 0.0104(14) 0.0024(13)
C00N 0.052(2) 0.0320(16) 0.0316(16) -0.0029(12) 0.0148(14) 0.0000(14)
C00O 0.055(2) 0.0315(15) 0.0321(16) -0.0038(12) 0.0146(15) 0.0043(14)
C00P 0.0509(19) 0.0289(15) 0.0321(16) -0.0017(12) 0.0143(14) 0.0057(14)
C00Q 0.050(2) 0.0306(15) 0.0351(17) -0.0043(13) 0.0116(15) 0.0034(14)
C00R 0.056(2) 0.0378(17) 0.0388(18) -0.0073(14) 0.0170(16) 0.0038(15)
C00S 0.056(2) 0.0351(17) 0.0294(16) -0.0040(13) 0.0120(15) -0.0056(15)
C00T 0.055(2) 0.0320(16) 0.0324(16) -0.0031(13) 0.0132(15) -0.0008(14)
C00U 0.056(2) 0.0338(16) 0.0356(17) -0.0013(13) 0.0180(16) -0.0056(15)
C00V 0.056(2) 0.0446(18) 0.0278(16) -0.0058(13) 0.0173(15) 0.0005(16)
C00W 0.0487(19) 0.0328(16) 0.0320(16) -0.0012(12) 0.0146(14) 0.0022(14)
C00X 0.055(2) 0.0348(16) 0.0353(17) -0.0067(13) 0.0167(15) -0.0065(15)
C00Y 0.059(2) 0.0334(16) 0.0280(16) -0.0029(12) 0.0167(15) -0.0006(15)
C00Z 0.053(2) 0.0299(15) 0.0302(16) -0.0064(12) 0.0129(14) -0.0002(14)
C010 0.057(2) 0.0375(17) 0.0329(17) 0.0021(13) 0.0105(15) 0.0010(15)
C011 0.069(3) 0.0354(17) 0.048(2) -0.0007(15) 0.0198(18) 0.0118(17)
C012 0.061(2) 0.0346(17) 0.0353(17) -0.0075(13) 0.0110(16) -0.0016(15)
C013 0.052(2) 0.0415(18) 0.0368(18) -0.0048(14) 0.0076(15) -0.0018(16)
C014 0.060(2) 0.0352(17) 0.0351(17) 0.0026(13) 0.0166(16) -0.0016(16)
C015 0.058(2) 0.050(2) 0.0408(19) -0.0122(16) 0.0219(17) -0.0043(18)
C016 0.066(2) 0.0394(18) 0.0408(19) 0.0011(14) 0.0181(17) 0.0138(17)
C017 0.054(2) 0.045(2) 0.051(2) 0.0000(16) 0.0132(18) -0.0010(17)
C018 0.081(3) 0.056(2) 0.038(2) -0.0146(18) 0.025(2) -0.011(2)
C019 0.070(3) 0.0380(18) 0.049(2) -0.0010(15) 0.0229(19) -0.0013(17)
B01A 0.044(2) 0.0314(18) 0.0375(19) -0.0008(14) 0.0104(16) 0.0046(15)
C01B 0.068(3) 0.047(2) 0.056(2) 0.0113(18) 0.007(2) 0.0019(19)
C01C 0.097(3) 0.0339(18) 0.0367(19) 0.0008(15) 0.006(2) 0.0044(19)
C01D 0.073(3) 0.055(2) 0.042(2) -0.0054(17) 0.0282(19) -0.011(2)
C01E 0.115(4) 0.058(3) 0.0281(19) -0.0044(18) 0.010(2) -0.016(3)
B01F 0.052(2) 0.0337(18) 0.0361(19) -0.0051(15) 0.0140(17) 0.0023(16)
C01G 0.066(3) 0.074(3) 0.062(3) -0.031(2) 0.014(2) 0.018(2)
C01H 0.130(4) 0.043(2) 0.043(2) 0.0073(18) -0.008(3) 0.006(2)
C01I 0.134(5) 0.047(2) 0.061(3) -0.003(2) -0.006(3) 0.038(3)
C01J 0.151(5) 0.042(2) 0.123(5) 0.002(3) 0.094(4) 0.016(3)
C01K 0.177(6) 0.054(3) 0.062(3) 0.011(2) 0.047(3) 0.016(3)
C01L 0.087(4) 0.122(5) 0.063(3) 0.039(3) -0.015(3) -0.026(3)
C01M 0.071(4) 0.213(8) 0.099(4) 0.062(5) 0.038(3) 0.047(4)
Cl1 0.0827(16) 0.0754(15) 0.0657(14) -0.0101(11) 0.0270(12) 0.0025(12)
C1 0.074(6) 0.080(6) 0.064(6) 0.002(5) 0.008(5) 0.016(5)
Cl2 0.0967(19) 0.0813(16) 0.0721(15) 0.0048(13) 0.0064(14) 0.0342(15)

_geom_special_details            
;
 All esds (except the esd in the dihedral angle between two l.s. planes)
 are estimated using the full covariance matrix.  The cell esds are taken
 into account individually in the estimation of esds in distances, angles
 and torsion angles; correlations between esds in cell parameters are only
 used when they are defined by crystal symmetry.  An approximate (isotropic)
 treatment of cell esds is used for estimating esds involving l.s. planes.
;
loop_
_geom_bond_atom_site_label_1
_geom_bond_atom_site_label_2
_geom_bond_distance
_geom_bond_site_symmetry_2
_geom_bond_publ_flag
O001 C014 1.473(4) . ?
O001 B01A 1.366(4) . ?
O002 C00D 1.397(4) . ?
O002 C00E 1.386(4) . ?
O003 C00U 1.459(4) . ?
O003 B01A 1.374(4) . ?
O004 C00Y 1.381(4) . ?
O004 C00Z 1.399(4) . ?
O005 C012 1.453(4) . ?
O005 B01F 1.341(5) . ?
O008 C013 1.451(4) . ?
O008 B01F 1.351(5) . ?
C009 C00A 1.416(4) . ?
C009 C00B 1.405(4) . ?
C009 C00D 1.421(5) 2_676 ?
C00A C00A 1.417(6) 2_676 ?
C00A C00E 1.371(5) . ?
C00B C00C 1.453(5) . ?
C00B C00W 1.417(4) . ?
C00C C00M 1.379(4) . ?
C00C B01A 1.553(5) . ?
C00D C00G 1.355(5) . ?
C00E C00M 1.399(4) . ?
C00F C00K 1.404(5) . ?
C00F C00P 1.493(4) . ?
C00F C00Q 1.406(4) . ?
C00G H00G 0.9500 . ?
C00G C00I 1.422(4) 2_676 ?
C00H C00J 1.425(4) . ?
C00H C00L 1.400(4) . ?
C00H C00Z 1.409(5) 2_665 ?
C00I C00S 1.495(4) . ?
C00I C00W 1.377(5) . ?
C00J C00O 1.418(4) . ?
C00J C00T 1.438(5) . ?
C00K C010 1.382(5) . ?
C00K C016 1.514(5) . ?
C00L C00L 1.433(6) 2_665 ?
C00L C00Y 1.375(5) . ?
C00M H00M 0.9500 . ?
C00N H00N 0.9500 . ?
C00N C00P 1.420(4) 2_665 ?
C00N C00Z 1.366(4) . ?
C00O H00O 0.9500 . ?
C00O C00P 1.371(5) . ?
C00Q C00R 1.387(5) . ?
C00Q C011 1.506(5) . ?
C00R H00R 0.9500 . ?
C00R C00V 1.383(5) . ?
C00S C015 1.411(5) . ?
C00S C01C 1.395(6) . ?
C00T C00X 1.385(4) . ?
C00T B01F 1.566(5) . ?
C00U C014 1.564(5) . ?
C00U C017 1.514(6) . ?
C00U C019 1.519(5) . ?
C00V H00V 0.9500 . ?
C00V C010 1.392(5) . ?
C00W H00W 0.9500 . ?
C00X H00X 0.9500 . ?
C00X C00Y 1.399(5) . ?
C010 H010 0.9500 . ?
C011 H01U 0.9800 . ?
C011 H01V 0.9800 . ?
C011 H01W 0.9800 . ?
C012 C013 1.547(5) . ?
C012 C01J 1.529(6) . ?
C012 C01L 1.486(6) . ?
C013 C01K 1.497(6) . ?
C013 C01M 1.474(7) . ?
C014 C01B 1.509(6) . ?
C014 C01D 1.522(5) . ?
C015 C018 1.380(6) . ?
C015 C01G 1.493(6) . ?
C016 H01X 0.9800 . ?
C016 H01Y 0.9800 . ?
C016 H 0.9800 . ?
C017 H01A 0.9800 . ?
C017 H01B 0.9800 . ?
C017 H01C 0.9800 . ?
C018 H018 0.9500 . ?
C018 C01E 1.363(7) . ?
C019 H01D 0.9800 . ?
C019 H01E 0.9800 . ?
C019 H01F 0.9800 . ?
C01B H01G 0.9800 . ?
C01B H01H 0.9800 . ?
C01B H01I 0.9800 . ?
C01C C01H 1.391(6) . ?
C01C C01I 1.514(6) . ?
C01D H01J 0.9800 . ?
C01D H01K 0.9800 . ?
C01D H01L 0.9800 . ?
C01E H01M 0.9500 . ?
C01E C01H 1.390(7) . ?
C01G H01N 0.9800 . ?
C01G H01O 0.9800 . ?
C01G H01P 0.9800 . ?
C01H H01Q 0.9500 . ?
C01I H01R 0.9800 . ?
C01I H01S 0.9800 . ?
C01I H01T 0.9800 . ?
C01J H01Z 0.9800 . ?
C01J HA 0.9800 . ?
C01J HB 0.9800 . ?
C01K H01 0.9800 . ?
C01K HC 0.9800 . ?
C01K HD 0.9800 . ?
C01L H1 0.9800 . ?
C01L HE 0.9800 . ?
C01L HF 0.9800 . ?
C01M H2 0.9800 . ?
C01M HG 0.9800 . ?
C01M HH 0.9800 . ?
Cl1 C1 1.810(11) . ?
C1 H1A 0.9900 . ?
C1 H1B 0.9900 . ?
C1 Cl2 1.772(10) . ?

loop_
_geom_angle_atom_site_label_1
_geom_angle_atom_site_label_2
_geom_angle_atom_site_label_3
_geom_angle
_geom_angle_site_symmetry_1
_geom_angle_site_symmetry_3
_geom_angle_publ_flag
B01A O001 C014 106.8(2) . . ?
C00E O002 C00D 119.5(2) . . ?
B01A O003 C00U 107.1(2) . . ?
C00Y O004 C00Z 118.7(2) . . ?
B01F O005 C012 108.7(3) . . ?
B01F O008 C013 107.7(3) . . ?
C00A C009 C00D 118.5(3) . 2_676 ?
C00B C009 C00A 121.2(3) . . ?
C00B C009 C00D 120.2(3) . 2_676 ?
C009 C00A C00A 118.6(4) . 2_676 ?
C00E C00A C009 119.8(3) . . ?
C00E C00A C00A 121.6(4) . 2_676 ?
C009 C00B C00C 117.6(3) . . ?
C009 C00B C00W 118.1(3) . . ?
C00W C00B C00C 124.4(3) . . ?
C00B C00C B01A 124.0(3) . . ?
C00M C00C C00B 119.6(3) . . ?
C00M C00C B01A 116.4(3) . . ?
O002 C00D C009 121.1(3) . 2_676 ?
C00G C00D O002 118.1(3) . . ?
C00G C00D C009 120.9(3) . 2_676 ?
O002 C00E C00M 118.9(3) . . ?
C00A C00E O002 120.6(3) . . ?
C00A C00E C00M 120.5(3) . . ?
C00K C00F C00P 119.9(3) . . ?
C00K C00F C00Q 120.2(3) . . ?
C00Q C00F C00P 119.8(3) . . ?
C00D C00G H00G 120.2 . . ?
C00D C00G C00I 119.5(3) . 2_676 ?
C00I C00G H00G 120.2 2_676 . ?
C00L C00H C00J 120.3(3) . . ?
C00L C00H C00Z 119.6(3) . 2_665 ?
C00Z C00H C00J 120.1(3) 2_665 . ?
C00G C00I C00S 118.1(3) 2_676 . ?
C00W C00I C00G 120.4(3) . 2_676 ?
C00W C00I C00S 121.4(3) . . ?
C00H C00J C00T 117.7(3) . . ?
C00O C00J C00H 117.1(3) . . ?
C00O C00J C00T 125.2(3) . . ?
C00F C00K C016 121.1(3) . . ?
C010 C00K C00F 119.3(3) . . ?
C010 C00K C016 119.6(3) . . ?
C00H C00L C00L 118.2(4) . 2_665 ?
C00Y C00L C00H 121.2(3) . . ?
C00Y C00L C00L 120.6(4) . 2_665 ?
C00C C00M C00E 121.4(3) . . ?
C00C C00M H00M 119.3 . . ?
C00E C00M H00M 119.3 . . ?
C00P C00N H00N 120.2 2_665 . ?
C00Z C00N H00N 120.2 . . ?
C00Z C00N C00P 119.5(3) . 2_665 ?
C00J C00O H00O 119.0 . . ?
C00P C00O C00J 122.0(3) . . ?
C00P C00O H00O 119.0 . . ?
C00N C00P C00F 119.6(3) 2_665 . ?
C00O C00P C00F 120.3(3) . . ?
C00O C00P C00N 120.0(3) . 2_665 ?
C00F C00Q C011 120.6(3) . . ?
C00R C00Q C00F 118.9(3) . . ?
C00R C00Q C011 120.5(3) . . ?
C00Q C00R H00R 119.4 . . ?
C00V C00R C00Q 121.2(3) . . ?
C00V C00R H00R 119.4 . . ?
C015 C00S C00I 119.3(3) . . ?
C01C C00S C00I 120.3(3) . . ?
C01C C00S C015 120.4(3) . . ?
C00J C00T B01F 123.9(3) . . ?
C00X C00T C00J 119.8(3) . . ?
C00X C00T B01F 116.2(3) . . ?
O003 C00U C014 102.1(3) . . ?
O003 C00U C017 106.2(3) . . ?
O003 C00U C019 108.8(3) . . ?
C017 C00U C014 113.8(3) . . ?
C017 C00U C019 110.9(3) . . ?
C019 C00U C014 114.3(3) . . ?
C00R C00V H00V 120.2 . . ?
C00R C00V C010 119.6(3) . . ?
C010 C00V H00V 120.2 . . ?
C00B C00W H00W 119.6 . . ?
C00I C00W C00B 120.9(3) . . ?
C00I C00W H00W 119.6 . . ?
C00T C00X H00X 119.2 . . ?
C00T C00X C00Y 121.6(3) . . ?
C00Y C00X H00X 119.2 . . ?
O004 C00Y C00X 119.0(3) . . ?
C00L C00Y O004 121.6(3) . . ?
C00L C00Y C00X 119.4(3) . . ?
O004 C00Z C00H 121.3(3) . 2_665 ?
C00N C00Z O004 117.5(3) . . ?
C00N C00Z C00H 121.2(3) . 2_665 ?
C00K C010 C00V 120.9(3) . . ?
C00K C010 H010 119.6 . . ?
C00V C010 H010 119.6 . . ?
C00Q C011 H01U 109.5 . . ?
C00Q C011 H01V 109.5 . . ?
C00Q C011 H01W 109.5 . . ?
H01U C011 H01V 109.5 . . ?
H01U C011 H01W 109.5 . . ?
H01V C011 H01W 109.5 . . ?
O005 C012 C013 103.0(3) . . ?
O005 C012 C01J 103.5(4) . . ?
O005 C012 C01L 109.1(4) . . ?
C01J C012 C013 111.8(3) . . ?
C01L C012 C013 115.5(4) . . ?
C01L C012 C01J 112.8(5) . . ?
O008 C013 C012 103.3(3) . . ?
O008 C013 C01K 107.3(4) . . ?
O008 C013 C01M 105.0(4) . . ?
C01K C013 C012 115.8(3) . . ?
C01M C013 C012 113.3(4) . . ?
C01M C013 C01K 111.1(5) . . ?
O001 C014 C00U 101.9(2) . . ?
O001 C014 C01B 106.0(3) . . ?
O001 C014 C01D 108.3(3) . . ?
C01B C014 C00U 114.3(3) . . ?
C01B C014 C01D 111.2(3) . . ?
C01D C014 C00U 114.3(3) . . ?
C00S C015 C01G 120.9(3) . . ?
C018 C015 C00S 118.3(4) . . ?
C018 C015 C01G 120.8(4) . . ?
C00K C016 H01X 109.5 . . ?
C00K C016 H01Y 109.5 . . ?
C00K C016 H 109.5 . . ?
H01X C016 H01Y 109.5 . . ?
H01X C016 H 109.5 . . ?
H01Y C016 H 109.5 . . ?
C00U C017 H01A 109.5 . . ?
C00U C017 H01B 109.5 . . ?
C00U C017 H01C 109.5 . . ?
H01A C017 H01B 109.5 . . ?
H01A C017 H01C 109.5 . . ?
H01B C017 H01C 109.5 . . ?
C015 C018 H018 119.0 . . ?
C01E C018 C015 121.9(4) . . ?
C01E C018 H018 119.0 . . ?
C00U C019 H01D 109.5 . . ?
C00U C019 H01E 109.5 . . ?
C00U C019 H01F 109.5 . . ?
H01D C019 H01E 109.5 . . ?
H01D C019 H01F 109.5 . . ?
H01E C019 H01F 109.5 . . ?
O001 B01A O003 113.3(3) . . ?
O001 B01A C00C 126.4(3) . . ?
O003 B01A C00C 120.2(3) . . ?
C014 C01B H01G 109.5 . . ?
C014 C01B H01H 109.5 . . ?
C014 C01B H01I 109.5 . . ?
H01G C01B H01H 109.5 . . ?
H01G C01B H01I 109.5 . . ?
H01H C01B H01I 109.5 . . ?
C00S C01C C01I 120.4(3) . . ?
C01H C01C C00S 119.0(4) . . ?
C01H C01C C01I 120.6(4) . . ?
C014 C01D H01J 109.5 . . ?
C014 C01D H01K 109.5 . . ?
C014 C01D H01L 109.5 . . ?
H01J C01D H01K 109.5 . . ?
H01J C01D H01L 109.5 . . ?
H01K C01D H01L 109.5 . . ?
C018 C01E H01M 120.1 . . ?
C018 C01E C01H 119.8(4) . . ?
C01H C01E H01M 120.1 . . ?
O005 B01F O008 113.6(3) . . ?
O005 B01F C00T 126.2(3) . . ?
O008 B01F C00T 120.2(3) . . ?
C015 C01G H01N 109.5 . . ?
C015 C01G H01O 109.5 . . ?
C015 C01G H01P 109.5 . . ?
H01N C01G H01O 109.5 . . ?
H01N C01G H01P 109.5 . . ?
H01O C01G H01P 109.5 . . ?
C01C C01H H01Q 119.7 . . ?
C01E C01H C01C 120.5(5) . . ?
C01E C01H H01Q 119.7 . . ?
C01C C01I H01R 109.5 . . ?
C01C C01I H01S 109.5 . . ?
C01C C01I H01T 109.5 . . ?
H01R C01I H01S 109.5 . . ?
H01R C01I H01T 109.5 . . ?
H01S C01I H01T 109.5 . . ?
C012 C01J H01Z 109.5 . . ?
C012 C01J HA 109.5 . . ?
C012 C01J HB 109.5 . . ?
H01Z C01J HA 109.5 . . ?
H01Z C01J HB 109.5 . . ?
HA C01J HB 109.5 . . ?
C013 C01K H01 109.5 . . ?
C013 C01K HC 109.5 . . ?
C013 C01K HD 109.5 . . ?
H01 C01K HC 109.5 . . ?
H01 C01K HD 109.5 . . ?
HC C01K HD 109.5 . . ?
C012 C01L H1 109.5 . . ?
C012 C01L HE 109.5 . . ?
C012 C01L HF 109.5 . . ?
H1 C01L HE 109.5 . . ?
H1 C01L HF 109.5 . . ?
HE C01L HF 109.5 . . ?
C013 C01M H2 109.5 . . ?
C013 C01M HG 109.5 . . ?
C013 C01M HH 109.5 . . ?
H2 C01M HG 109.5 . . ?
H2 C01M HH 109.5 . . ?
HG C01M HH 109.5 . . ?
Cl1 C1 H1A 109.6 . . ?
Cl1 C1 H1B 109.6 . . ?
H1A C1 H1B 108.1 . . ?
Cl2 C1 Cl1 110.4(6) . . ?
Cl2 C1 H1A 109.6 . . ?
Cl2 C1 H1B 109.6 . . ?

loop_
_geom_torsion_atom_site_label_1
_geom_torsion_atom_site_label_2
_geom_torsion_atom_site_label_3
_geom_torsion_atom_site_label_4
_geom_torsion
_geom_torsion_site_symmetry_1
_geom_torsion_site_symmetry_2
_geom_torsion_site_symmetry_3
_geom_torsion_site_symmetry_4
_geom_torsion_publ_flag
O002 C00D C00G C00I 177.9(3) . . . 2_676 ?
O002 C00E C00M C00C -178.6(3) . . . . ?
O003 C00U C014 O001 28.9(3) . . . . ?
O003 C00U C014 C01B -84.9(3) . . . . ?
O003 C00U C014 C01D 145.4(3) . . . . ?
O005 C012 C013 O008 18.4(4) . . . . ?
O005 C012 C013 C01K 135.3(4) . . . . ?
O005 C012 C013 C01M -94.6(5) . . . . ?
C009 C00A C00E O002 179.0(3) . . . . ?
C009 C00A C00E C00M -0.8(5) . . . . ?
C009 C00B C00C C00M -0.1(4) . . . . ?
C009 C00B C00C B01A 177.5(3) . . . . ?
C009 C00B C00W C00I 1.3(5) . . . . ?
C009 C00D C00G C00I -2.1(5) 2_676 . . 2_676 ?
C00A C009 C00B C00C 0.5(5) . . . . ?
C00A C009 C00B C00W -179.7(3) . . . . ?
C00A C00A C00E O002 0.9(6) 2_676 . . . ?
C00A C00A C00E C00M -178.9(4) 2_676 . . . ?
C00A C00E C00M C00C 1.2(5) . . . . ?
C00B C009 C00A C00A 178.1(3) . . . 2_676 ?
C00B C009 C00A C00E -0.1(5) . . . . ?
C00B C00C C00M C00E -0.7(5) . . . . ?
C00B C00C B01A O001 25.6(5) . . . . ?
C00B C00C B01A O003 -157.3(3) . . . . ?
C00C C00B C00W C00I -179.0(3) . . . . ?
C00D O002 C00E C00A 1.5(4) . . . . ?
C00D O002 C00E C00M -178.7(3) . . . . ?
C00D C009 C00A C00A -0.5(5) 2_676 . . 2_676 ?
C00D C009 C00A C00E -178.6(3) 2_676 . . . ?
C00D C009 C00B C00C 179.1(3) 2_676 . . . ?
C00D C009 C00B C00W -1.2(5) 2_676 . . . ?
C00E O002 C00D C009 -2.9(4) . . . 2_676 ?
C00E O002 C00D C00G 177.0(3) . . . . ?
C00F C00K C010 C00V 1.3(5) . . . . ?
C00F C00Q C00R C00V 0.3(5) . . . . ?
C00G C00I C00S C015 84.0(4) 2_676 . . . ?
C00G C00I C00S C01C -94.7(4) 2_676 . . . ?
C00G C00I C00W C00B 0.3(5) 2_676 . . . ?
C00H C00J C00O C00P 0.5(5) . . . . ?
C00H C00J C00T C00X -0.3(5) . . . . ?
C00H C00J C00T B01F 178.1(3) . . . . ?
C00H C00L C00Y O004 179.0(3) . . . . ?
C00H C00L C00Y C00X -0.4(5) . . . . ?
C00I C00S C015 C018 179.8(3) . . . . ?
C00I C00S C015 C01G -1.1(5) . . . . ?
C00I C00S C01C C01H -179.9(4) . . . . ?
C00I C00S C01C C01I -0.1(6) . . . . ?
C00J C00H C00L C00L 179.2(4) . . . 2_665 ?
C00J C00H C00L C00Y -0.2(5) . . . . ?
C00J C00O C00P C00F -178.6(3) . . . . ?
C00J C00O C00P C00N -0.2(5) . . . 2_665 ?
C00J C00T C00X C00Y -0.2(6) . . . . ?
C00J C00T B01F O005 20.8(6) . . . . ?
C00J C00T B01F O008 -158.0(4) . . . . ?
C00K C00F C00P C00N 75.9(4) . . . 2_665 ?
C00K C00F C00P C00O -105.7(4) . . . . ?
C00K C00F C00Q C00R 0.8(5) . . . . ?
C00K C00F C00Q C011 -178.9(3) . . . . ?
C00L C00H C00J C00O -179.7(3) . . . . ?
C00L C00H C00J C00T 0.5(5) . . . . ?
C00L C00L C00Y O004 -0.3(6) 2_665 . . . ?
C00L C00L C00Y C00X -179.7(4) 2_665 . . . ?
C00M C00C B01A O001 -156.7(3) . . . . ?
C00M C00C B01A O003 20.5(5) . . . . ?
C00O C00J C00T C00X 179.9(3) . . . . ?
C00O C00J C00T B01F -1.7(6) . . . . ?
C00P C00F C00K C010 177.0(3) . . . . ?
C00P C00F C00K C016 -1.8(5) . . . . ?
C00P C00F C00Q C00R -177.8(3) . . . . ?
C00P C00F C00Q C011 2.5(5) . . . . ?
C00P C00N C00Z O004 178.8(3) 2_665 . . . ?
C00P C00N C00Z C00H 0.1(5) 2_665 . . 2_665 ?
C00Q C00F C00K C010 -1.6(5) . . . . ?
C00Q C00F C00K C016 179.7(3) . . . . ?
C00Q C00F C00P C00N -105.6(4) . . . 2_665 ?
C00Q C00F C00P C00O 72.8(4) . . . . ?
C00Q C00R C00V C010 -0.7(5) . . . . ?
C00R C00V C010 C00K -0.1(5) . . . . ?
C00S C00I C00W C00B -179.4(3) . . . . ?
C00S C015 C018 C01E 0.4(6) . . . . ?
C00S C01C C01H C01E -0.3(7) . . . . ?
C00T C00J C00O C00P -179.7(3) . . . . ?
C00T C00X C00Y O004 -178.8(3) . . . . ?
C00T C00X C00Y C00L 0.5(6) . . . . ?
C00U O003 B01A O001 10.0(4) . . . . ?
C00U O003 B01A C00C -167.6(3) . . . . ?
C00W C00B C00C C00M -179.9(3) . . . . ?
C00W C00B C00C B01A -2.2(5) . . . . ?
C00W C00I C00S C015 -96.2(4) . . . . ?
C00W C00I C00S C01C 85.0(5) . . . . ?
C00X C00T B01F O005 -160.8(4) . . . . ?
C00X C00T B01F O008 20.4(5) . . . . ?
C00Y O004 C00Z C00H -2.8(5) . . . 2_665 ?
C00Y O004 C00Z C00N 178.5(3) . . . . ?
C00Z O004 C00Y C00L 2.1(5) . . . . ?
C00Z O004 C00Y C00X -178.6(3) . . . . ?
C00Z C00H C00J C00O -0.6(5) 2_665 . . . ?
C00Z C00H C00J C00T 179.5(3) 2_665 . . . ?
C00Z C00H C00L C00L 0.1(6) 2_665 . . 2_665 ?
C00Z C00H C00L C00Y -179.2(3) 2_665 . . . ?
C011 C00Q C00R C00V -179.9(3) . . . . ?
C012 O005 B01F O008 2.0(5) . . . . ?
C012 O005 B01F C00T -176.9(4) . . . . ?
C013 O008 B01F O005 10.9(5) . . . . ?
C013 O008 B01F C00T -170.1(3) . . . . ?
C014 O001 B01A O003 10.1(4) . . . . ?
C014 O001 B01A C00C -172.5(3) . . . . ?
C015 C00S C01C C01H 1.4(6) . . . . ?
C015 C00S C01C C01I -178.8(4) . . . . ?
C015 C018 C01E C01H 0.7(7) . . . . ?
C016 C00K C010 C00V -180.0(3) . . . . ?
C017 C00U C014 O001 -85.0(3) . . . . ?
C017 C00U C014 C01B 161.1(3) . . . . ?
C017 C00U C014 C01D 31.5(4) . . . . ?
C018 C01E C01H C01C -0.8(8) . . . . ?
C019 C00U C014 O001 146.2(3) . . . . ?
C019 C00U C014 C01B 32.3(4) . . . . ?
C019 C00U C014 C01D -97.3(4) . . . . ?
B01A O001 C014 C00U -24.1(4) . . . . ?
B01A O001 C014 C01B 95.7(3) . . . . ?
B01A O001 C014 C01D -144.9(3) . . . . ?
B01A O003 C00U C014 -24.1(3) . . . . ?
B01A O003 C00U C017 95.4(3) . . . . ?
B01A O003 C00U C019 -145.2(3) . . . . ?
B01A C00C C00M C00E -178.5(3) . . . . ?
C01C C00S C015 C018 -1.4(5) . . . . ?
C01C C00S C015 C01G 177.7(4) . . . . ?
B01F O005 C012 C013 -13.0(4) . . . . ?
B01F O005 C012 C01J 103.6(4) . . . . ?
B01F O005 C012 C01L -136.1(4) . . . . ?
B01F O008 C013 C012 -17.9(4) . . . . ?
B01F O008 C013 C01K -140.7(4) . . . . ?
B01F O008 C013 C01M 101.0(5) . . . . ?
B01F C00T C00X C00Y -178.7(3) . . . . ?
C01G C015 C018 C01E -178.8(4) . . . . ?
C01I C01C C01H C01E 179.9(5) . . . . ?
C01J C012 C013 O008 -92.1(4) . . . . ?
C01J C012 C013 C01K 24.8(6) . . . . ?
C01J C012 C013 C01M 154.9(5) . . . . ?
C01L C012 C013 O008 137.2(4) . . . . ?
C01L C012 C013 C01K -105.9(5) . . . . ?
C01L C012 C013 C01M 24.2(6) . . . . ?

_shelx_res_file                  
;
TITL x4esxt-27oct140844_a_a.res in P-1
    x4esxt-27oct140844_a.res
    created by SHELXL-2018/3 at 11:48:13 on 06-Nov-2023
REM Old TITL X4ESxT-27Oct140844_a.res in P-1
REM SHELXT solution in P-1: R1 0.224, Rweak 0.014, Alpha 0.052
REM <I/s> 0.000 for 0 systematic absences, Orientation as input
REM Formula found by SHELXT: C51 B O7
CELL 0.7 10.927 13.088 15.8 90.977 99.471 100.934
ZERR 1 0.0022 0.0026 0.0032 0.03 0.03 0.03
LATT 1
SFAC C H B Cl O
DISP B 0.0014 0.0007 6.3513
DISP C 0.0033 0.0016 10.9795
DISP Cl 0.1472 0.1563 639.8781
DISP H -0 0 0.6661
DISP O 0.011 0.006 30.8165
UNIT 97 98 4 2 12
SIMU 0.02 0.04 5 C01J C01L C01K C01M
RIGU 0.002 0.002 C01J C01L C01K C01M

L.S. 10
PLAN  8
SIZE 0.1 0.05 0.02
TEMP -173.15
CONF
BOND
list 4
MORE -1
BOND $H
fmap 2
acta
OMIT -2 52
OMIT -1 1 3
OMIT -2 1 7
OMIT -3 -2 2
OMIT 0 2 3
REM <olex2.extras>
REM <HklSrc "%.\\X4ESxT-27Oct140844_a.hkl">
REM </olex2.extras>

WGHT    0.120400    2.161000
EXTI    0.004872
FVAR       0.42242
O001  5    0.235389    0.770755    0.767883    11.00000    0.05672    0.03328 =
         0.03427   -0.00167    0.01562   -0.00198
O002  5    0.316231    0.886972    0.403322    11.00000    0.04923    0.03470 =
         0.02957   -0.00181    0.01101   -0.00387
O003  5    0.171417    0.669135    0.643261    11.00000    0.05655    0.03468 =
         0.03749   -0.00372    0.02057   -0.00428
O004  5    0.677976    0.619416   -0.053743    11.00000    0.06269    0.03888 =
         0.02948   -0.00892    0.01917   -0.00894
O005  5    0.755801    0.737420    0.331767    11.00000    0.06359    0.04057 =
         0.03239   -0.00288    0.00699   -0.00938
O008  5    0.818154    0.836692    0.225683    11.00000    0.10240    0.06014 =
         0.03913   -0.01458    0.02847   -0.03257
C009  1    0.506256    0.974614    0.616101    11.00000    0.04607    0.03042 =
         0.02956   -0.00378    0.00983    0.00482
C00A  1    0.465376    0.966093    0.525980    11.00000    0.04329    0.02955 =
         0.03158   -0.00302    0.01250    0.00442
C00B  1    0.439408    0.911706    0.671146    11.00000    0.04441    0.02713 =
         0.03174   -0.00348    0.01321    0.00385
C00C  1    0.327383    0.836928    0.632186    11.00000    0.04879    0.02937 =
         0.03363   -0.00173    0.01562    0.00425
C00D  1    0.384504    0.949688    0.349592    11.00000    0.04505    0.02979 =
         0.03430   -0.00066    0.01454    0.00212
C00E  1    0.358782    0.895293    0.491252    11.00000    0.04654    0.02967 =
         0.02770   -0.00305    0.01043    0.00261
C00F  1    0.368076    0.483596    0.357417    11.00000    0.04648    0.03041 =
         0.02861   -0.00508    0.01127   -0.00033
C00G  1    0.343598    0.936312    0.263698    11.00000    0.04767    0.03263 =
         0.03400   -0.00381    0.01256    0.00071
AFIX  43
H00G  2    0.272150    0.883939    0.241286    11.00000   -1.20000
AFIX   0

C00H  1    0.495071    0.523181    0.115111    11.00000    0.05480    0.02847 =
         0.03277   -0.00380    0.01648    0.00105
C00I  1    0.591597    0.998744    0.792683    11.00000    0.04984    0.03098 =
         0.03306   -0.00165    0.01404    0.00456
C00J  1    0.561586    0.588937    0.187422    11.00000    0.05491    0.03026 =
         0.03087   -0.00371    0.01382    0.00507
C00K  1    0.391233    0.399477    0.407466    11.00000    0.05043    0.03101 =
         0.03242   -0.00301    0.01251    0.00356
C00L  1    0.534485    0.534480    0.035246    11.00000    0.05310    0.03083 =
         0.03261   -0.00617    0.01335    0.00073
C00M  1    0.290874    0.830440    0.544122    11.00000    0.04512    0.03041 =
         0.03429   -0.00545    0.01042    0.00238
AFIX  43
H00M  2    0.218133    0.780926    0.518848    11.00000   -1.20000
AFIX   0

C00N  1    0.650358    0.568498   -0.200977    11.00000    0.05195    0.03201 =
         0.03157   -0.00288    0.01480   -0.00004
AFIX  43
H00N  2    0.721316    0.621256   -0.205887    11.00000   -1.20000
AFIX   0
C00O  1    0.516592    0.572625    0.266251    11.00000    0.05466    0.03149 =
         0.03207   -0.00380    0.01456    0.00431
AFIX  43
H00O  2    0.558647    0.615709    0.315446    11.00000   -1.20000
AFIX   0
C00P  1    0.414283    0.496610    0.273686    11.00000    0.05087    0.02892 =
         0.03208   -0.00169    0.01432    0.00571
C00Q  1    0.303968    0.557039    0.386797    11.00000    0.04986    0.03060 =
         0.03507   -0.00432    0.01164    0.00342
C00R  1    0.265743    0.545497    0.466156    11.00000    0.05552    0.03780 =
         0.03878   -0.00731    0.01702    0.00376
AFIX  43
H00R  2    0.221969    0.594565    0.486327    11.00000   -1.20000
AFIX   0

C00S  1    0.642151    1.012869    0.886879    11.00000    0.05611    0.03508 =
         0.02944   -0.00400    0.01205   -0.00561
C00T  1    0.668446    0.666566    0.174776    11.00000    0.05514    0.03196 =
         0.03235   -0.00314    0.01318   -0.00076
C00U  1    0.087162    0.624880    0.701608    11.00000    0.05588    0.03378 =
         0.03560   -0.00130    0.01796   -0.00557
C00V  1    0.290225    0.463843    0.516419    11.00000    0.05572    0.04465 =
         0.02784   -0.00578    0.01734    0.00054
AFIX  43
H00V  2    0.264269    0.457376    0.570907    11.00000   -1.20000
AFIX   0

C00W  1    0.485662    0.924913    0.760651    11.00000    0.04869    0.03282 =
         0.03199   -0.00115    0.01456    0.00215
AFIX  43
H00W  2    0.443024    0.882272    0.799048    11.00000   -1.20000
AFIX   0

C00X  1    0.703389    0.674769    0.094400    11.00000    0.05544    0.03480 =
         0.03525   -0.00672    0.01675   -0.00648
AFIX  43
H00X  2    0.773914    0.726418    0.086598    11.00000   -1.20000
AFIX   0
C00Y  1    0.637306    0.608816    0.024459    11.00000    0.05872    0.03340 =
         0.02800   -0.00289    0.01669   -0.00063
C00Z  1    0.609801    0.554748   -0.123915    11.00000    0.05298    0.02994 =
         0.03020   -0.00638    0.01294   -0.00020
C010  1    0.353154    0.391177    0.486656    11.00000    0.05705    0.03750 =
         0.03285    0.00207    0.01047    0.00101
AFIX  43
H010  2    0.370139    0.335155    0.521237    11.00000   -1.20000
AFIX   0
C011  1    0.276690    0.646508    0.332932    11.00000    0.06908    0.03538 =
         0.04840   -0.00071    0.01983    0.01179
AFIX 137
H01U  2    0.215470    0.679808    0.356316    11.00000   -1.50000
H01V  2    0.241626    0.620481    0.273696    11.00000   -1.50000
H01W  2    0.355222    0.697467    0.333725    11.00000   -1.50000
AFIX   0
C012  1    0.834865    0.831343    0.375813    11.00000    0.06113    0.03462 =
         0.03527   -0.00749    0.01095   -0.00157
C013  1    0.898468    0.885990    0.303654    11.00000    0.05228    0.04151 =
         0.03678   -0.00480    0.00760   -0.00184

C014  1    0.162684    0.671620    0.791050    11.00000    0.06012    0.03521 =
         0.03506    0.00261    0.01661   -0.00159
C015  1    0.607979    1.090889    0.935796    11.00000    0.05812    0.05012 =
         0.04075   -0.01224    0.02190   -0.00435
C016  1    0.459451    0.319144    0.376953    11.00000    0.06615    0.03938 =
         0.04084    0.00108    0.01812    0.01382
AFIX 137
H01X  2    0.478410    0.273075    0.423531    11.00000   -1.50000
H01Y  2    0.538507    0.354450    0.360003    11.00000   -1.50000
H     2    0.405597    0.277904    0.327572    11.00000   -1.50000
AFIX   0

C017  1   -0.035053    0.663367    0.674856    11.00000    0.05409    0.04534 =
         0.05148   -0.00002    0.01324   -0.00097
AFIX 137
H01A  2   -0.018760    0.739513    0.682233    11.00000   -1.50000
H01B  2   -0.096656    0.633138    0.710605    11.00000   -1.50000
H01C  2   -0.068847    0.642360    0.614415    11.00000   -1.50000
AFIX   0
C018  1    0.655365    1.102418    1.022679    11.00000    0.08094    0.05601 =
         0.03818   -0.01458    0.02548   -0.01111
AFIX  43
H018  2    0.632563    1.154421    1.056269    11.00000   -1.20000
AFIX   0
C019  1    0.065145    0.506845    0.691824    11.00000    0.06984    0.03799 =
         0.04905   -0.00103    0.02289   -0.00127
AFIX 137
H01D  2    0.022344    0.483843    0.633254    11.00000   -1.50000
H01E  2    0.012297    0.476278    0.732947    11.00000   -1.50000
H01F  2    0.146589    0.484256    0.702959    11.00000   -1.50000
AFIX   0
B01A  3    0.246108    0.758795    0.683526    11.00000    0.04444    0.03145 =
         0.03746   -0.00077    0.01036    0.00464
C01B  1    0.259176    0.610489    0.831651    11.00000    0.06823    0.04691 =
         0.05585    0.01128    0.00694    0.00195
AFIX 137
H01G  2    0.310707    0.595760    0.789398    11.00000   -1.50000
H01H  2    0.215656    0.544764    0.850936    11.00000   -1.50000
H01I  2    0.313815    0.651254    0.880979    11.00000   -1.50000
AFIX   0
C01C  1    0.724150    0.950909    0.925547    11.00000    0.09727    0.03393 =
         0.03669    0.00076    0.00583    0.00439
C01D  1    0.080226    0.695928    0.854587    11.00000    0.07295    0.05536 =
         0.04228   -0.00536    0.02819   -0.01084
AFIX 137
H01J  2    0.133996    0.723890    0.909028    11.00000   -1.50000
H01K  2    0.022360    0.632019    0.864500    11.00000   -1.50000
H01L  2    0.031226    0.747529    0.831144    11.00000   -1.50000
AFIX   0
C01E  1    0.733934    1.041374    1.061718    11.00000    0.11520    0.05766 =
         0.02814   -0.00438    0.01037   -0.01564
AFIX  43
H01M  2    0.764324    1.050507    1.121780    11.00000   -1.20000
AFIX   0

B01F  3    0.748758    0.746895    0.246821    11.00000    0.05215    0.03366 =
         0.03614   -0.00510    0.01404    0.00225
C01G  1    0.524190    1.160252    0.894466    11.00000    0.06642    0.07397 =
         0.06207   -0.03054    0.01391    0.01785
AFIX 137
H01N  2    0.501085    1.202471    0.938917    11.00000   -1.50000
H01O  2    0.447449    1.117690    0.860958    11.00000   -1.50000
H01P  2    0.569021    1.206138    0.856384    11.00000   -1.50000
AFIX   0
C01H  1    0.769433    0.965721    1.013348    11.00000    0.12989    0.04276 =
         0.04331    0.00729   -0.00756    0.00574
AFIX  43
H01Q  2    0.825047    0.923808    1.040459    11.00000   -1.20000
AFIX   0
C01I  1    0.762814    0.868663    0.872749    11.00000    0.13395    0.04743 =
         0.06113   -0.00342   -0.00584    0.03796
AFIX 137
H01R  2    0.830124    0.840396    0.907780    11.00000   -1.50000
H01S  2    0.793680    0.899914    0.822421    11.00000   -1.50000
H01T  2    0.689672    0.812426    0.853863    11.00000   -1.50000
AFIX   0

C01J  1    0.739452    0.890613    0.404233    11.00000    0.15127    0.04239 =
         0.12330    0.00190    0.09382    0.01600
AFIX 137
H01Z  2    0.784495    0.949660    0.443328    11.00000   -1.50000
HA    2    0.681039    0.843863    0.433835    11.00000   -1.50000
HB    2    0.691687    0.916294    0.353744    11.00000   -1.50000
AFIX   0
C01K  1    0.901873    1.000666    0.299928    11.00000    0.17668    0.05382 =
         0.06204    0.01100    0.04750    0.01623
AFIX 137
H01   2    0.815269    1.013466    0.290520    11.00000   -1.50000
HC    2    0.944212    1.027816    0.252586    11.00000   -1.50000
HD    2    0.948369    1.035804    0.354239    11.00000   -1.50000
AFIX   0
C01L  1    0.922490    0.801711    0.449344    11.00000    0.08744    0.12235 =
         0.06342    0.03855   -0.01457   -0.02621
AFIX 137
H1    2    0.963895    0.747645    0.429832    11.00000   -1.50000
HE    2    0.874698    0.774967    0.494277    11.00000   -1.50000
HF    2    0.986678    0.862976    0.472429    11.00000   -1.50000
AFIX   0
C01M  1    1.023916    0.861782    0.300147    11.00000    0.07138    0.21291 =
         0.09854    0.06234    0.03823    0.04705
AFIX 137
H2    2    1.088993    0.912144    0.337579    11.00000   -1.50000
HG    2    1.040043    0.865765    0.240970    11.00000   -1.50000
HH    2    1.026137    0.791337    0.319560    11.00000   -1.50000
AFIX   0

CL1   4    1.060711    0.784265    0.074103    10.50000    0.08273    0.07542 =
         0.06565   -0.01007    0.02699    0.00254
C1    1    1.006878    0.645103    0.078003    10.50000    0.07359    0.07962 =
         0.06424    0.00218    0.00836    0.01581
AFIX  23
H1A   2    0.966298    0.630161    0.129213    10.50000   -1.20000
H1B   2    0.943125    0.619267    0.026337    10.50000   -1.20000
AFIX   0
CL2   4    1.135627    0.579795    0.082616    10.50000    0.09665    0.08135 =
         0.07211    0.00475    0.00639    0.03424
HKLF 4


REM  x4esxt-27oct140844_a_a.res in P-1
REM wR2 = 0.2519, GooF = S = 1.054, Restrained GooF = 1.058 for all data
REM R1 = 0.0827 for 5704 Fo > 4sig(Fo) and 0.1221 for all 8841 data
REM 545 parameters refined using 36 restraints

END

WGHT      0.1209      2.1469

REM Highest difference peak  1.254,  deepest hole -0.552,  1-sigma level  0.065
Q1    1   1.0564  0.7583  0.1482  11.00000  0.05    1.25
Q2    1   0.8873  0.7972  0.2445  11.00000  0.05    0.76
Q3    1   1.0199  0.5630  0.0631  11.00000  0.05    0.71
Q4    1   1.2306  0.6654  0.0818  11.00000  0.05    0.65
Q5    1   1.0523  0.9385  0.3307  11.00000  0.05    0.60
Q6    1   0.8148  0.8911  0.4572  11.00000  0.05    0.54
Q7    1   1.1195  0.5393  0.0399  11.00000  0.05    0.32
Q8    1   0.8200  0.9652  0.2813  11.00000  0.05    0.32
;
_shelx_res_checksum              80546
_shelx_hkl_file                  
;
   0   0  -1   30.92    0.94
   0   0  -1   30.96    0.95
   0   0   2  138.30    3.83
   0   0   2  130.95    3.59
   0   0  -2  132.13    3.67
   0   0  -2  129.64    3.61
   0   0   3  616.31   16.40
   0   0   3  631.49   16.76
   0   0  -3  633.51   16.85
   0   0   4  211.96    5.88
   0   0   4  213.15    5.97
   0   0  -4  206.03    5.80
   0   0   5  506.83   13.57
   0   0   5  510.86   13.77
   0   0  -5  510.15   13.75
   0   0  -5  486.43   13.14
   0   0   6    1.49    1.01
   0   0   6    4.42    1.02
   0   0  -6    1.11    1.23
   0   0  -6    3.70    1.21
   0   0   7  785.09   20.99
   0   0   7  798.26   21.30
   0   0  -7  818.54   21.96
   0   0  -7  778.57   20.89
   0   0   8    6.07    1.13
   0   0   8    9.04    1.15
   0   0  -8    6.12    1.51
   0   0  -8   10.28    1.42
   0   0   9    0.21    0.98
   0   0   9   -0.31    1.04
   0   0  -9    2.72    1.38
   0   0  -9    0.25    1.38
   0   0  10    9.41    1.16
   0   0 -10   10.15    1.65
   0   0 -10   14.39    1.57
   0   0  11   12.75    1.26
   0   0  11   10.03    1.30
   0   0 -11   13.88    1.65
   0   0 -11   11.87    1.84
   0   0  12    0.55    1.19
   0   0  12    3.31    1.07
   0   0 -12    4.39    1.68
   0   0 -12    3.56    1.41
   0   0  13    9.67    1.38
   0   0 -13   14.76    1.71
   0   0 -13   14.00    2.03
   0   0  14    8.17    1.35
   0   0 -14   12.42    2.04
   0   0 -14   10.15    1.64
   0   0  15    6.51    1.11
   0   0 -15    3.02    1.98
   0   0 -15    8.98    1.59
   0   0  16    1.54    0.94
   0   0  16    0.45    0.98
   0   0 -16    1.64    1.95
   0   0 -16    2.91    1.65
   0   0  17    2.56    0.81
   0   0 -17   -1.26    2.09
   0   0 -17    0.25    1.65
   0   0 -18   -1.13    2.24
   0   0 -19   -0.55    2.60
   0   0 -19    1.74    1.74
   0   0 -20    6.00    2.69
   0   1 -19    1.73    2.44
   0   1 -19    3.94    1.71
   0   1 -18   -0.97    2.15
   0   1 -18    0.27    1.61
   0   1 -17    5.15    2.16
   0   1 -16    1.72    2.03
   0   1 -15   -0.79    1.84
   0   1 -15   -0.24    1.46
   0   1 -14    2.89    1.47
   0   1 -14   -1.15    1.87
   0  -1  14    3.06    0.89
   0  -1  14    1.44    0.74
   0   1 -13   -2.51    1.73
   0   1 -13    0.45    1.28
   0  -1  13    0.06    0.81
   0   1 -12    3.80    1.33
   0   1 -12    2.03    1.58
   0  -1  12    1.04    0.96
   0   1 -11    1.08    1.35
   0   1 -11    2.78    1.60
   0  -1  11    2.19    0.97
   0  -1  11    0.70    0.93
   0   1 -10   16.20    1.49
   0   1 -10   20.46    1.74
   0  -1  10   16.15    1.15
   0   1  -9  229.04    6.69
   0  -1   9  221.21    6.22
   0  -1   9  227.02    6.37
   0   1  -8   26.25    1.73
   0   1  -8   30.40    1.73
   0  -1   8   26.47    1.34
   0  -1   8   28.94    1.35
   0   1  -7   11.73    1.38
   0   1  -7   11.35    1.35
   0  -1   7    9.60    1.02
   0   1  -6   45.52    1.80
   0  -1   6   41.48    1.60
   0   1  -5   99.87    3.06
   0  -1   5   94.20    2.85
   0  -1   5  101.31    3.01
   0   1  -4   31.03    1.39
   0  -1   4   30.07    1.28
   0   1  -3    8.08    0.87
   0   1  -3    9.23    0.90
   0   1  -2    5.52    0.62
   0   1  -2    4.33    0.62
   0  -1   1  110.14    3.01
   0   1   1    0.37    0.64
   0  -1  -1    0.91    0.70
   0   1   2  101.88    3.08
   0   1   2   99.74    3.01
   0  -1  -2  103.83    3.18
   0  -1  -2   97.10    2.97
   0   1   3  506.00   13.60
   0   1   3  517.74   13.95
   0  -1  -3  493.78   13.32
   0  -1  -3  518.10   13.94
   0   1   4  341.01    9.36
   0   1   4  349.08    9.62
   0  -1  -4  346.23    9.54
   0  -1  -4  342.43    9.47
   0   1   5  368.53   10.09
   0   1   5  370.54   10.20
   0  -1  -5  376.47   10.37
   0  -1  -5  369.83   10.22
   0   1   6  337.57    9.31
   0   1   6  341.84    9.49
   0  -1  -6  341.37    9.54
   0  -1  -6  335.79    9.37
   0   1   7   48.70    2.08
   0   1   7   53.58    2.27
   0  -1  -7   51.44    2.34
   0  -1  -7   50.13    2.30
   0   1   8    4.93    1.20
   0   1   8    6.37    1.22
   0  -1  -8    4.60    1.49
   0   1   9    4.41    1.20
   0   1   9    3.72    1.17
   0  -1  -9    5.60    1.53
   0  -1  -9    5.08    1.42
   0   1  10   21.02    1.52
   0   1  10   21.77    1.74
   0  -1 -10   25.72    1.99
   0  -1 -10   25.87    1.91
   0   1  11   52.43    2.35
   0   1  11   47.48    2.15
   0  -1 -11   53.90    2.59
   0   1  12   26.01    1.84
   0  -1 -12   25.93    1.99
   0  -1 -12   20.58    2.10
   0   1  13  282.06    8.15
   0   1  13  263.20    7.73
   0  -1 -13  260.83    7.99
   0  -1 -13  249.68    7.51
   0   1  14    3.84    1.27
   0   1  14    5.23    1.51
   0  -1 -14    3.04    1.89
   0  -1 -14    3.74    1.60
   0   1  15    0.15    1.59
   0   1  15    2.72    1.14
   0  -1 -15   -3.18    1.80
   0   1  16   15.73    1.74
   0   1  16   17.60    1.44
   0  -1 -16   18.72    2.37
   0  -1 -16   17.53    1.98
   0   1  17    0.36    1.07
   0  -1 -17    0.98    1.51
   0   1  18    6.24    1.30
   0   1  18    7.92    1.06
   0  -1 -18    8.58    1.78
   0  -1 -18    6.93    2.56
   0  -1 -19    0.91    2.24
   0  -1 -20    3.33    2.41
   0  -1 -20    0.13    1.83
   0   2 -20   10.90    2.97
   0   2 -20    8.34    1.80
   0   2 -19    6.75    2.54
   0   2 -19   11.13    1.85
   0   2 -18    2.46    2.27
   0   2 -18    1.87    1.57
   0   2 -17    4.92    1.98
   0   2 -17    5.61    1.68
   0   2 -16   10.65    2.04
   0   2 -15    2.68    2.03
   0   2 -15    4.34    1.57
   0   2 -14    7.16    2.08
   0   2 -14    8.84    1.57
   0   2 -13   -0.74    1.65
   0   2 -13    0.81    1.36
   0   2 -12    2.41    1.55
   0   2 -12    2.86    1.33
   0   2 -11    0.01    1.49
   0   2 -11   -0.96    1.22
   0   2 -10   53.87    2.21
   0  -2  10   50.03    1.70
   0   2  -9   21.30    1.57
   0  -2   9   19.90    1.01
   0   2  -8    0.76    1.13
   0   2  -8    2.24    1.11
   0  -2   8    1.25    0.72
   0   2  -7  118.97    3.64
   0  -2   7  123.00    3.55
   0   2  -6   30.06    1.42
   0   2  -5    2.22    0.89
   0   2  -5   -0.17    0.98
   0   2  -4  345.87    9.33
   0   2  -4  349.79    9.41
   0   2  -3   34.47    1.44
   0   2  -3   32.26    1.29
   0  -2   3   31.62    1.25
   0   2  -2 1392.51   36.69
   0   2  -2 1335.57   35.23
   0  -2   2 1352.18   35.61
   0  -2   2 1398.44   36.89
   0   2  -1  305.43    8.27
   0  -2   1  320.02    8.63
   0  -2   1  303.29    8.24
   0   2   0 1434.02   37.84
   0   2   0 1364.04   36.05
   0  -2   0 1435.21   37.90
   0  -2   0 1481.47   39.08
   0   2   1  931.34   24.77
   0   2   1  938.70   24.91
   0  -2  -1  952.57   25.29
   0  -2  -1  938.93   24.96
   0   2   2   81.90    2.89
   0   2   2   89.20    3.01
   0  -2  -2   88.58    3.00
   0  -2  -2   80.12    2.83
   0   2   3   33.85    1.86
   0   2   3   33.65    1.92
   0  -2  -3   32.35    1.85
   0  -2  -3   32.23    1.91
   0   2   4   53.55    2.23
   0   2   4   56.28    2.28
   0  -2  -4   55.12    2.31
   0  -2  -4   51.07    2.21
   0   2   5  165.35    4.96
   0   2   5  164.40    4.98
   0  -2  -5  168.55    5.12
   0  -2  -5  167.60    5.11
   0   2   6   11.54    1.55
   0   2   6   12.68    1.41
   0  -2  -6   11.72    1.58
   0  -2  -6   13.90    1.74
   0   2   7    4.36    1.46
   0   2   7    5.57    1.33
   0  -2  -7    4.06    1.47
   0  -2  -7    3.20    1.62
   0   2   8  171.04    5.23
   0   2   8  175.90    5.34
   0  -2  -8  177.80    5.52
   0  -2  -8  177.68    5.52
   0   2   9  301.04    8.62
   0   2   9  300.68    8.60
   0  -2  -9  302.11    8.75
   0  -2  -9  297.12    8.65
   0   2  10  100.11    3.68
   0  -2 -10   98.80    3.65
   0  -2 -10   93.92    3.63
   0   2  11   30.57    1.98
   0  -2 -11   32.43    2.22
   0   2  12  260.71    7.70
   0   2  12  243.75    7.21
   0  -2 -12  279.33    8.53
   0  -2 -12  261.54    7.83
   0   2  13  278.26    8.16
   0   2  13  249.44    7.52
   0  -2 -13  249.68    7.85
   0  -2 -13  246.48    7.52
   0   2  14   19.56    1.90
   0   2  14   16.55    1.67
   0  -2 -14   18.65    2.09
   0  -2 -14   21.66    2.40
   0   2  15   31.97    1.90
   0   2  15   34.44    2.43
   0  -2 -15   38.68    2.67
   0  -2 -15   34.16    2.94
   0   2  16   19.07    2.10
   0   2  16   17.33    1.53
   0  -2 -16   19.61    2.12
   0   2  17    2.10    1.21
   0   2  17    2.79    1.73
   0  -2 -17    3.40    1.84
   0  -2 -17    3.81    2.41
   0   2  18   -0.15    1.53
   0   2  18    1.97    1.20
   0  -2 -18   -1.55    2.37
   0  -2 -18    1.03    1.64
   0   2  19    0.71    1.16
   0  -2 -19   -3.42    1.78
   0  -2 -19   -0.78    2.46
   0   2  20    4.61    0.93
   0   2  20    3.06    1.03
   0  -2 -20    8.31    2.86
   0   3 -20    0.69    2.67
   0   3 -20    0.47    1.66
   0   3 -19    2.31    2.37
   0   3 -19    4.10    1.70
   0   3 -18    0.81    2.18
   0   3 -18    1.48    1.61
   0   3 -17    2.24    2.06
   0   3 -17    0.93    1.55
   0   3 -16    3.94    2.11
   0   3 -15   -0.24    1.83
   0   3 -14    3.74    1.93
   0   3 -14    1.93    1.44
   0   3 -13   26.59    2.31
   0   3 -13   23.38    1.77
   0   3 -12    9.18    1.67
   0   3 -12    8.91    1.39
   0   3 -11   14.32    1.39
   0   3 -11   16.46    1.70
   0   3 -10   11.30    1.28
   0   3 -10    7.50    1.47
   0   3  -9    7.12    1.28
   0   3  -8  164.63    4.80
   0   3  -7    5.92    1.10
   0  -3   7    4.50    0.64
   0   3  -6  178.87    5.08
   0  -3   6  162.02    4.50
   0   3  -5   13.62    1.03
   0   3  -4   71.07    2.28
   0  -3   4   68.13    2.12
   0   3  -3  126.80    3.70
   0  -3   3  135.34    3.93
   0  -3   3  135.93    3.88
   0   3  -2   23.37    1.40
   0  -3   2   24.04    1.36
   0  -3   2   25.39    1.30
   0   3  -1  127.86    3.96
   0  -3   1  126.68    3.87
   0  -3   1  131.66    3.96
   0   3   0   22.30    1.62
   0   3   0   24.34    1.51
   0  -3   0   22.44    1.59
   0  -3   0   19.62    1.48
   0   3   1  398.42   11.01
   0   3   1  400.32   11.00
   0  -3  -1  394.50   10.84
   0  -3  -1  394.62   10.86
   0   3   2  466.15   12.76
   0   3   2  467.33   12.87
   0  -3  -2  449.54   12.37
   0  -3  -2  465.55   12.76
   0   3   3   95.72    3.34
   0   3   3   88.92    3.12
   0  -3  -3   85.71    3.06
   0  -3  -3   82.00    3.08
   0   3   4   97.12    3.32
   0   3   4   92.62    3.27
   0  -3  -4   97.70    3.42
   0  -3  -4   92.13    3.24
   0   3   5  119.92    3.94
   0   3   5  125.14    4.12
   0  -3  -5  122.88    4.03
   0  -3  -5  119.92    3.97
   0   3   6  161.91    5.06
   0   3   6  167.24    5.21
   0  -3  -6  158.35    5.01
   0  -3  -6  159.65    5.03
   0   3   7  204.84    6.23
   0   3   7  195.00    5.93
   0  -3  -7  195.83    6.00
   0   3   8   16.57    1.60
   0   3   8   17.08    1.81
   0  -3  -8   14.35    1.77
   0  -3  -8   18.36    1.80
   0   3   9    2.08    1.51
   0   3   9    1.71    1.30
   0  -3  -9   -0.76    1.48
   0  -3  -9    0.91    1.48
   0   3  10    7.90    1.84
   0  -3 -10   12.37    1.90
   0  -3 -10    9.45    1.70
   0   3  11   51.82    2.69
   0   3  11   47.56    2.34
   0  -3 -11   44.92    2.73
   0  -3 -11   46.59    2.49
   0   3  12   83.40    3.32
   0   3  12   77.29    3.34
   0  -3 -12   74.03    3.23
   0  -3 -12   72.56    3.46
   0   3  13    2.61    1.54
   0   3  13    4.53    1.77
   0  -3 -13    2.40    2.14
   0  -3 -13    5.73    1.78
   0   3  14   11.65    1.92
   0   3  14   10.07    1.66
   0  -3 -14   12.77    2.54
   0   3  15   12.23    2.08
   0   3  15    9.76    1.53
   0  -3 -15   11.20    2.03
   0   3  16    0.17    1.33
   0   3  16   -1.49    1.81
   0  -3 -16   -0.49    2.02
   0  -3 -16    2.92    1.76
   0   3  17    4.51    1.78
   0   3  17    2.34    1.42
   0  -3 -17    1.28    1.74
   0  -3 -17    2.36    2.14
   0   3  18    0.25    1.42
   0   3  18   -0.28    1.84
   0  -3 -18    1.42    1.80
   0  -3 -18    0.42    2.38
   0   3  19    2.18    1.29
   0   3  19   -0.50    1.68
   0  -3 -19   -3.44    2.56
   0  -3 -19   -0.45    1.90
   0  -3 -20    7.80    2.81
   0  -3 -20    6.97    1.89
   0   4 -20   10.59    2.66
   0   4 -20   11.98    1.96
   0   4 -19   18.41    2.89
   0   4 -19   15.59    1.99
   0   4 -18   -0.28    2.41
   0   4 -18    1.76    1.60
   0   4 -17   -0.83    2.11
   0   4 -17    0.79    1.52
   0   4 -16   11.98    2.34
   0   4 -15   -0.75    1.99
   0   4 -15   -0.01    1.42
   0   4 -14   16.65    2.24
   0   4 -14   13.68    1.71
   0   4 -13   -0.09    1.34
   0   4 -13    0.39    1.67
   0   4 -12   46.22    2.16
   0   4 -12   47.01    2.47
   0   4 -11   19.08    1.68
   0   4 -11   18.69    1.53
   0   4 -10   86.61    2.92
   0   4 -10   86.17    3.07
   0   4  -8    1.30    1.02
   0   4  -7    0.85    1.04
   0   4  -6   23.19    1.35
   0  -4   6   20.72    1.08
   0   4  -5    0.19    1.00
   0  -4   5    2.61    0.82
   0  -4   5    1.07    0.71
   0   4  -4  117.91    3.56
   0   4  -4  125.25    3.91
   0  -4   4  125.49    3.71
   0  -4   4  117.25    3.44
   0   4  -3  140.79    4.19
   0   4  -3  127.98    3.91
   0  -4   3  132.96    3.95
   0  -4   3  142.81    4.15
   0   4  -2  109.03    3.42
   0   4  -2  121.58    3.80
   0  -4   2  119.56    3.68
   0  -4   2  122.41    3.72
   0   4  -1  206.62    6.03
   0   4  -1  201.52    5.91
   0  -4   1  207.33    5.99
   0  -4   1  204.25    5.86
   0   4   0  314.68    8.87
   0   4   0  327.73    9.17
   0  -4   0  325.59    9.07
   0  -4   0  316.22    8.87
   0   4   1  207.81    6.14
   0   4   1  190.97    5.72
   0  -4  -1  203.42    6.00
   0  -4  -1  204.72    6.04
   0   4   2  148.50    4.66
   0   4   2  160.84    4.98
   0  -4  -2  147.91    4.69
   0  -4  -2  154.79    4.82
   0   4   3   98.71    3.46
   0   4   3   97.74    3.45
   0  -4  -3   94.88    3.32
   0  -4  -3   99.79    3.53
   0   4   4    1.45    1.42
   0   4   4    0.87    1.40
   0  -4  -4    1.08    1.46
   0  -4  -4    2.74    1.51
   0   4   5  391.30   11.00
   0   4   5  390.23   11.01
   0  -4  -5  390.12   11.01
   0  -4  -5  393.20   11.09
   0   4   6   99.48    3.62
   0   4   6   96.99    3.50
   0  -4  -6   94.20    3.49
   0   4   7    6.01    1.71
   0   4   7    4.21    1.40
   0  -4  -7    5.06    1.61
   0  -4  -7    5.69    1.57
   0   4   8   88.34    3.42
   0   4   8   92.35    3.53
   0  -4  -8   93.36    3.63
   0  -4  -8   88.13    3.46
   0   4   9   20.76    1.92
   0   4   9   27.67    2.24
   0  -4  -9   24.56    2.15
   0  -4  -9   23.97    2.11
   0   4  10   -2.12    1.40
   0  -4 -10    1.67    1.70
   0  -4 -10   -2.41    1.65
   0   4  11   -1.35    1.85
   0   4  11   -1.55    1.45
   0  -4 -11    0.68    1.90
   0  -4 -11   -1.53    1.76
   0   4  12   15.37    1.92
   0   4  12   10.47    2.15
   0  -4 -12   10.98    2.19
   0   4  13    5.93    2.14
   0   4  13    2.91    1.65
   0  -4 -13    4.35    1.84
   0   4  14   13.83    2.00
   0   4  14   14.13    1.77
   0  -4 -14   14.72    2.03
   0  -4 -14   10.59    2.28
   0   4  15    2.34    1.48
   0   4  15    2.14    1.89
   0  -4 -15    1.84    2.32
   0  -4 -15    2.59    1.99
   0   4  16    1.64    1.98
   0   4  16    5.16    1.62
   0  -4 -16    3.25    1.72
   0  -4 -16    2.60    2.28
   0   4  17    3.59    1.93
   0  -4 -17   -0.08    2.18
   0  -4 -17    0.30    1.80
   0   4  18    3.61    1.48
   0   4  18    5.33    2.02
   0  -4 -18    2.82    2.28
   0  -4 -18    3.08    1.92
   0   4  19    1.26    1.38
   0   4  19   -0.34    1.91
   0  -4 -19    1.22    2.34
   0  -4 -19   -0.05    1.95
   0   5 -20    0.94    2.65
   0   5 -20    4.21    1.78
   0   5 -19   -0.24    2.49
   0   5 -19    0.89    1.70
   0   5 -18    2.56    2.32
   0   5 -18    1.70    1.64
   0   5 -17    0.58    2.28
   0   5 -17    0.85    1.49
   0   5 -16   -1.26    1.98
   0   5 -15    0.98    1.47
   0   5 -14   13.36    1.67
   0   5 -14   14.99    2.15
   0   5 -13   20.16    1.80
   0   5 -13   14.21    1.97
   0   5 -12  101.59    3.49
   0   5 -12  109.74    4.01
   0   5 -11   16.64    1.48
   0   5 -11   18.59    1.68
   0   5 -10   29.21    1.67
   0   5 -10   31.04    1.83
   0   5  -9  114.02    3.61
   0   5  -9  112.24    3.72
   0   5  -8   68.49    2.55
   0   5  -7   76.35    2.65
   0   5  -7   79.15    2.79
   0   5  -6   44.33    1.99
   0   5  -6   41.69    1.79
   0  -5   6   38.07    1.49
   0   5  -5   50.86    2.16
   0   5  -5   52.19    2.06
   0  -5   5   57.75    2.05
   0  -5   5   52.97    1.93
   0   5  -4   17.42    1.41
   0   5  -4   19.01    1.38
   0  -5   4   20.01    1.27
   0  -5   4   17.34    1.23
   0   5  -3  464.01   12.67
   0   5  -3  486.31   13.30
   0  -5   3  504.81   13.63
   0  -5   3  496.51   13.52
   0   5  -2  258.93    7.41
   0   5  -2  257.98    7.35
   0  -5   2  260.71    7.33
   0  -5   2  276.37    7.82
   0   5  -1   75.88    2.81
   0   5  -1   78.78    2.91
   0  -5   1   75.46    2.78
   0  -5   1   78.95    2.81
   0   5   0    9.77    1.51
   0   5   0    6.76    1.42
   0  -5   0    5.62    1.38
   0  -5   0    9.89    1.40
   0   5   1  221.21    6.54
   0   5   1  220.14    6.56
   0  -5  -1  217.06    6.39
   0  -5  -1  222.16    6.62
   0   5   2   14.71    1.68
   0   5   2   13.81    1.62
   0  -5  -2   10.50    1.59
   0  -5  -2   12.00    1.65
   0   5   3   37.56    2.11
   0   5   3   36.95    2.16
   0  -5  -3   35.52    2.05
   0  -5  -3   39.18    2.29
   0   5   4  301.63    8.74
   0   5   4  274.35    8.08
   0  -5  -4  290.72    8.46
   0  -5  -4  276.60    8.15
   0   5   5   27.51    1.93
   0   5   5   33.41    2.19
   0  -5  -5   29.06    2.05
   0   5   6   97.90    3.65
   0   5   6   96.82    3.56
   0  -5  -6  101.97    3.82
   0  -5  -6  100.74    3.74
   0   5   7    0.72    1.60
   0  -5  -7    4.00    1.79
   0  -5  -7    5.71    1.61
   0   5   8    7.86    1.70
   0  -5  -8   12.11    1.93
   0  -5  -8   11.86    1.90
   0   5   9   73.35    3.12
   0  -5  -9   72.58    3.38
   0  -5  -9   72.91    3.25
   0   5  10    4.41    1.62
   0  -5 -10    2.88    1.68
   0  -5 -10    3.42    1.92
   0   5  11    5.76    1.67
   0  -5 -11    6.31    1.80
   0   5  12    5.98    1.80
   0  -5 -12    5.18    2.12
   0  -5 -12    9.01    1.92
   0   5  13    7.10    1.73
   0  -5 -13    7.80    2.27
   0   5  14   11.71    1.78
   0  -5 -14   16.12    2.53
   0  -5 -14   14.66    2.14
   0   5  15    2.72    1.61
   0  -5 -15   -3.58    2.23
   0  -5 -15    2.21    1.91
   0  -5 -16   15.86    2.59
   0  -5 -16   10.41    1.93
   0   5  17    0.20    2.11
   0   5  17    1.90    1.58
   0  -5 -17    1.00    1.98
   0  -5 -17    0.52    2.29
   0   5  18    3.56    2.15
   0   5  18    4.69    1.53
   0  -5 -18    7.64    2.76
   0  -5 -18    2.10    1.85
   0   5  19    1.85    1.54
   0   5  19    0.72    2.11
   0  -5 -19    3.69    2.65
   0  -5 -19    0.20    1.83
   0   6 -19   17.60    2.91
   0   6 -19   14.78    1.95
   0   6 -18   -0.28    1.64
   0   6 -18   -3.32    2.38
   0   6 -17   -1.09    2.25
   0   6 -17    3.18    1.61
   0   6 -16   31.30    2.66
   0   6 -15   31.72    2.06
   0   6 -15   34.28    2.63
   0   6 -14    1.25    1.44
   0   6 -14   -0.27    1.77
   0   6 -13   28.68    2.23
   0   6 -12  636.47   17.33
   0   6 -12  623.07   17.19
   0   6 -11  147.79    4.85
   0   6 -11  164.16    5.09
   0   6 -10   31.06    1.92
   0   6 -10   29.87    1.77
   0   6  -9    0.70    1.13
   0   6  -9    2.78    1.21
   0   6  -8   32.58    1.72
   0   6  -8   35.65    1.93
   0   6  -7    0.05    1.09
   0   6  -7    0.42    1.22
   0  -6   7    0.83    0.82
   0   6  -6   30.16    1.78
   0  -6   6   31.29    1.41
   0  -6   6   29.30    1.41
   0   6  -5  170.45    5.18
   0  -6   5  172.46    4.98
   0  -6   5  181.12    5.29
   0   6  -4  246.95    7.18
   0  -6   4  238.65    6.73
   0  -6   4  258.10    7.34
   0   6  -3   90.54    3.21
   0   6  -3   94.79    3.31
   0  -6   3  103.29    3.36
   0   6  -2  186.46    5.67
   0   6  -2  188.83    5.72
   0  -6   2  185.63    5.48
   0  -6   2  186.46    5.63
   0   6  -1   20.60    1.66
   0   6  -1   19.81    1.76
   0  -6   1   24.04    1.77
   0  -6   1   21.46    1.62
   0   6   0   18.86    1.70
   0   6   0   18.59    1.68
   0  -6   0   24.48    1.78
   0  -6   0   20.88    1.74
   0   6   1  273.99    8.05
   0  -6  -1  256.20    7.50
   0  -6  -1  266.52    7.85
   0   6   2   33.84    2.15
   0  -6  -2   32.55    2.12
   0  -6  -2   36.67    2.10
   0   6   3   47.27    2.47
   0  -6  -3   44.48    2.50
   0  -6  -3   47.22    2.37
   0   6   4  211.84    6.55
   0  -6  -4  208.64    6.45
   0   6   5  270.91    8.08
   0  -6  -5  281.94    8.35
   0  -6  -5  275.06    8.22
   0   6   6   22.32    2.09
   0  -6  -6   22.99    2.00
   0  -6  -6   27.99    2.15
   0   6   7   12.42    1.86
   0   6   7    8.04    1.68
   0  -6  -7    8.79    1.80
   0  -6  -7   11.30    1.86
   0   6   8   20.22    1.97
   0   6   8   22.64    2.11
   0  -6  -8   20.37    2.10
   0   6   9   82.54    3.46
   0   6   9   76.91    3.50
   0  -6  -9   81.58    3.51
   0   6  10   64.85    3.02
   0  -6 -10   63.05    3.08
   0   6  11   16.95    2.48
   0   6  11   23.03    2.09
   0  -6 -11   17.64    2.11
   0  -6 -11   18.11    2.32
   0   6  12    1.02    1.64
   0   6  12   -1.65    2.24
   0  -6 -12   -3.59    2.10
   0   6  13    8.16    1.73
   0   6  13    4.84    2.42
   0  -6 -13   11.94    2.43
   0  -6 -13    8.24    2.17
   0   6  14   23.54    2.10
   0   6  14   23.82    2.67
   0  -6 -14   23.84    2.44
   0  -6 -14   28.28    2.75
   0   6  15    6.11    1.89
   0   6  15   11.97    2.49
   0  -6 -15   13.89    2.16
   0  -6 -15   11.42    2.51
   0   6  16   11.54    2.55
   0  -6 -16   11.05    2.55
   0  -6 -16   11.75    2.11
   0   6  17   11.43    2.42
   0   6  17   10.64    1.99
   0  -6 -17   12.11    2.85
   0   6  18    4.09    2.44
   0   6  18    5.55    1.64
   0  -6 -18    3.91    2.14
   0   6  19    8.11    1.89
   0  -6 -19    7.78    2.99
   0  -6 -19   12.12    2.11
   0   7 -19   -2.36    2.91
   0   7 -19    2.31    1.71
   0   7 -18   -1.48    2.54
   0   7 -18   -0.17    1.74
   0   7 -17    0.88    1.62
   0   7 -17   -2.27    2.03
   0   7 -16   16.31    1.92
   0   7 -16    8.69    2.30
   0   7 -15    1.27    1.91
   0   7 -14    5.41    1.58
   0   7 -14    4.77    1.87
   0   7 -13   19.56    1.71
   0   7 -13   19.58    2.21
   0   7 -12   66.59    2.99
   0   7 -11    1.81    1.21
   0   7 -11    0.53    1.48
   0   7 -10   15.40    1.72
   0   7 -10   18.87    1.65
   0   7  -9    3.21    1.23
   0   7  -9    2.32    1.35
   0   7  -8    6.13    1.25
   0   7  -8    6.57    1.33
   0   7  -7    5.92    1.26
   0   7  -7    0.94    1.36
   0  -7   7    1.81    0.96
   0   7  -6    9.96    1.51
   0   7  -6    9.71    1.35
   0  -7   6    6.73    1.08
   0   7  -5    4.21    1.42
   0   7  -5    2.74    1.21
   0  -7   5    4.27    1.11
   0  -7   5    5.31    1.13
   0   7  -4   37.45    2.04
   0   7  -4   39.81    1.99
   0  -7   4   41.74    1.97
   0  -7   4   36.37    1.77
   0   7  -3   81.64    3.06
   0   7  -3   73.73    2.91
   0  -7   3   81.34    2.97
   0  -7   3   80.66    2.89
   0   7  -2   96.56    3.46
   0   7  -2   90.30    3.31
   0  -7   2   98.12    3.46
   0  -7   2   96.22    3.33
   0   7  -1    1.79    1.32
   0   7  -1   -2.08    1.44
   0  -7   1    1.98    1.28
   0  -7   1    0.76    1.36
   0   7   0    8.36    1.47
   0   7   0    9.25    1.52
   0  -7   0    4.91    1.51
   0  -7   0    8.48    1.51
   0   7   1   10.92    1.67
   0   7   1   13.13    1.67
   0  -7  -1   15.44    1.78
   0  -7  -1   12.77    1.66
   0   7   2  190.97    6.00
   0   7   2  200.81    6.30
   0  -7  -2  178.16    5.73
   0  -7  -2  198.20    6.12
   0   7   3  313.37    9.16
   0   7   3  313.25    9.28
   0  -7  -3  304.00    8.93
   0   7   4   78.44    3.31
   0   7   4   74.97    3.14
   0  -7  -4   72.25    3.10
   0  -7  -4   73.10    3.21
   0   7   5  199.74    6.35
   0  -7  -5  200.69    6.44
   0   7   6   28.12    2.14
   0   7   6   24.88    2.19
   0  -7  -6   26.88    2.27
   0   7   7   37.27    2.48
   0   7   7   35.83    2.42
   0  -7  -7   33.12    2.35
   0  -7  -7   37.18    2.57
   0   7   8   38.02    2.53
   0   7   8   40.79    2.50
   0  -7  -8   41.13    2.65
   0  -7  -8   36.54    2.47
   0   7   9   11.02    2.19
   0   7   9    7.40    1.78
   0  -7  -9    6.37    1.97
   0  -7  -9    6.30    1.91
   0   7  10  176.97    6.17
   0   7  10  194.76    6.36
   0  -7 -10  187.17    6.27
   0  -7 -10  197.01    6.58
   0   7  11   17.79    2.49
   0   7  11   22.20    2.16
   0  -7 -11   19.40    2.49
   0  -7 -11   18.30    2.34
   0   7  12   27.07    2.67
   0   7  12   28.63    2.28
   0  -7 -12   26.23    2.44
   0  -7 -12   25.19    2.87
   0   7  13   12.76    2.43
   0   7  13   10.00    1.89
   0  -7 -13   13.79    2.29
   0  -7 -13    9.24    2.35
   0   7  14   -1.68    2.49
   0   7  14    2.53    1.64
   0  -7 -14    1.59    2.14
   0  -7 -14    1.62    1.95
   0   7  15    1.07    2.66
   0   7  15    2.24    1.77
   0  -7 -15   -0.53    1.95
   0  -7 -15    2.05    2.23
   0   7  16   25.32    2.29
   0   7  16   19.74    3.05
   0  -7 -16   21.93    2.56
   0  -7 -16   21.85    2.82
   0   7  17   32.83    3.49
   0   7  17   30.38    2.34
   0  -7 -17   33.42    2.75
   0   7  18    3.45    2.51
   0   7  18    0.56    1.79
   0  -7 -18    4.45    2.03
   0  -7 -18    3.25    2.53
   0   8 -18    1.25    1.65
   0   8 -18   -0.71    2.34
   0   8 -17    4.29    2.27
   0   8 -17    6.58    1.72
   0   8 -16   -0.50    2.10
   0   8 -16    1.58    1.58
   0   8 -15    8.86    1.68
   0   8 -15    8.77    2.23
   0   8 -14   22.49    1.98
   0   8 -14   22.99    2.31
   0   8 -13   -1.29    1.66
   0   8 -13    3.14    1.52
   0   8 -12   29.53    2.35
   0   8 -12   31.44    2.14
   0   8 -11   66.15    3.06
   0   8 -11   68.02    2.81
   0   8 -10   14.49    1.74
   0   8 -10   14.30    1.60
   0   8  -9    8.47    1.49
   0   8  -9   10.96    1.55
   0   8  -8   -0.74    1.23
   0   8  -8   -1.97    1.30
   0   8  -7  104.20    3.71
   0   8  -7  104.89    3.63
   0   8  -6   -0.02    1.35
   0   8  -6   -0.70    1.25
   0  -8   6   -0.31    1.10
   0  -8   6    1.48    1.13
   0   8  -5    5.71    1.40
   0   8  -5    7.96    1.55
   0  -8   5    7.35    1.26
   0  -8   5    4.33    1.26
   0   8  -4    3.14    1.34
   0   8  -4    2.69    1.41
   0  -8   4    1.42    1.23
   0   8  -3  614.17   16.95
   0   8  -3  625.20   17.19
   0  -8   3  668.85   18.29
   0  -8   3  653.43   17.76
   0   8  -2    4.50    1.49
   0   8  -2    2.79    1.32
   0  -8   2    3.36    1.36
   0  -8   2    4.47    1.35
   0   8  -1   49.67    2.54
   0   8  -1   49.73    2.48
   0  -8   1   49.15    2.37
   0  -8   1   48.83    2.42
   0   8   0   19.50    1.80
   0  -8   0   16.23    1.78
   0   8   1    8.56    1.65
   0   8   1    9.74    1.65
   0  -8  -1    7.06    1.65
   0   8   2   47.67    2.57
   0   8   2   47.41    2.56
   0   8   3  137.35    4.84
   0   8   3  134.98    4.72
   0  -8  -3  137.00    4.77
   0   8   4   96.70    3.81
   0  -8  -4   99.65    3.89
   0  -8  -4   94.53    3.78
   0   8   5  172.22    5.75
   0   8   5  183.73    6.05
   0  -8  -5  173.17    5.81
   0  -8  -5  173.29    5.79
   0   8   6   87.35    3.63
   0   8   6   76.79    3.32
   0  -8  -6   86.33    3.65
   0  -8  -6   77.04    3.46
   0   8   7   16.18    1.99
   0   8   7   24.67    2.19
   0  -8  -7   21.59    2.11
   0  -8  -7   21.30    2.14
   0   8   8   67.74    3.21
   0   8   8   77.15    3.40
   0  -8  -8   69.39    3.32
   0  -8  -8   65.88    3.48
   0   8   9    5.60    2.04
   0   8   9    5.88    1.80
   0  -8  -9    2.51    1.99
   0  -8  -9    1.51    1.91
   0   8  10  325.23    9.93
   0   8  10  326.30    9.81
   0  -8 -10  332.59   10.07
   0  -8 -10  329.86   10.00
   0   8  11  112.94    4.55
   0   8  11  112.66    4.32
   0  -8 -11  113.88    4.54
   0  -8 -11  103.76    4.36
   0   8  12   81.61    4.07
   0  -8 -12   81.51    3.81
   0   8  13    7.02    2.55
   0   8  13    4.21    1.66
   0  -8 -13    4.13    2.04
   0  -8 -13    5.82    2.10
   0   8  14   10.90    2.61
   0   8  14    9.84    1.86
   0  -8 -14    6.86    2.49
   0  -8 -14   13.23    2.28
   0   8  15    3.57    1.72
   0   8  15    3.51    2.65
   0  -8 -15   -1.46    2.00
   0   8  16   -1.71    1.81
   0   8  16    1.64    2.62
   0  -8 -16   -0.12    2.02
   0  -8 -16    1.42    2.17
   0   8  17    1.20    1.83
   0   8  17    1.02    2.70
   0  -8 -17    6.13    2.12
   0  -8 -17   -0.79    2.40
   0   9 -18    3.61    1.65
   0   9 -18   -0.63    2.65
   0   9 -17    1.15    1.52
   0   9 -17   -2.25    2.60
   0   9 -16   -0.12    2.18
   0   9 -16    0.81    1.44
   0   9 -15    0.13    1.52
   0   9 -15    2.31    2.00
   0   9 -14    1.51    1.96
   0   9 -14    0.58    1.57
   0   9 -13    8.35    2.08
   0   9 -12    6.93    1.61
   0   9 -12    3.33    1.83
   0   9 -11   17.93    2.02
   0   9 -10    0.04    1.47
   0   9 -10    1.01    1.59
   0   9  -9    1.85    1.51
   0   9  -9    3.17    1.34
   0   9  -8   -0.20    1.33
   0   9  -8    1.52    1.34
   0  -9   8    0.30    1.00
   0   9  -7   10.76    1.65
   0   9  -7   10.83    1.55
   0  -9   7   11.49    1.33
   0   9  -6    1.55    1.39
   0   9  -6    0.21    1.27
   0  -9   6   -1.46    1.23
   0  -9   6   -1.70    1.16
   0   9  -5   29.88    1.99
   0   9  -5   30.33    2.18
   0   9  -4    4.35    1.49
   0  -9   4    5.61    1.40
   0   9  -3   11.28    1.68
   0   9  -3    6.01    1.57
   0  -9   3    9.67    1.58
   0  -9   3    8.65    1.53
   0   9  -2    2.08    1.61
   0   9  -2    0.76    1.42
   0  -9   2   -1.42    1.41
   0   9  -1    1.28    1.42
   0   9  -1   -0.94    1.52
   0  -9   1    2.87    1.49
   0  -9   1   -0.19    1.60
   0   9   0   32.90    2.18
   0   9   0   27.99    2.11
   0  -9   0   24.26    1.96
   0  -9   0   29.06    2.24
   0   9   1   -0.13    1.54
   0   9   1   -0.36    1.58
   0  -9  -1    0.00    1.54
   0   9   2    6.33    1.71
   0  -9  -2    9.38    1.74
   0  -9  -2    6.17    1.73
   0   9   3   60.24    3.00
   0   9   3   57.84    2.87
   0  -9  -3   58.08    2.92
   0  -9  -3   65.45    3.10
   0   9   4   66.06    3.16
   0   9   4   64.16    3.10
   0  -9  -4   60.14    2.98
   0  -9  -4   63.62    3.14
   0   9   5    0.15    1.79
   0   9   5    2.63    1.77
   0  -9  -5    0.57    1.70
   0  -9  -5    4.38    1.85
   0   9   6   -0.76    1.78
   0   9   6    3.37    1.62
   0  -9  -6    1.09    1.77
   0  -9  -6    2.16    1.83
   0   9   7    2.22    1.78
   0   9   7    2.43    1.79
   0  -9  -7    0.90    1.97
   0  -9  -7    0.32    1.71
   0   9   8    1.08    1.78
   0   9   8    1.45    1.76
   0  -9  -8    3.50    1.86
   0  -9  -8   -0.17    2.06
   0   9   9   27.70    2.54
   0   9   9   33.84    2.53
   0  -9  -9   35.12    2.75
   0  -9  -9   33.92    2.73
   0   9  10  245.76    8.01
   0   9  10  240.78    7.60
   0  -9 -10  248.85    7.95
   0  -9 -10  250.27    8.07
   0   9  11    5.99    2.23
   0  -9 -11    1.45    1.97
   0  -9 -11    6.99    2.14
   0   9  12    0.64    2.19
   0   9  12    0.14    1.65
   0  -9 -12    2.42    1.95
   0   9  13   18.95    2.14
   0   9  13   15.93    2.89
   0  -9 -13   19.58    2.34
   0   9  14    3.69    1.79
   0   9  14    3.85    2.47
   0  -9 -14    5.17    2.14
   0  -9 -14    4.83    2.23
   0   9  15    7.83    2.95
   0   9  15    2.69    1.87
   0  -9 -15    5.87    2.23
   0   9  16   -2.31    3.01
   0   9  16   -2.51    1.74
   0  -9 -16    2.97    2.28
   0  -9 -16    3.61    2.12
   0   9  17    3.62    3.24
   0   9  17    9.30    2.12
   0  -9 -17   14.81    2.61
   0  -9 -17   10.60    2.24
   0  10 -17   -0.01    1.61
   0  10 -17    6.84    2.66
   0  10 -16    2.41    1.57
   0  10 -16   -2.91    2.30
   0  10 -15    4.72    1.62
   0  10 -15    2.03    2.15
   0  10 -14   -1.11    1.51
   0  10 -14   -3.99    1.99
   0  10 -13    9.36    1.71
   0  10 -13    8.75    2.17
   0  10 -12    1.85    1.92
   0  10 -11   -0.28    1.59
   0  10 -11    3.82    1.76
   0  10 -10  105.70    3.85
   0  10 -10   93.42    3.77
   0  10  -9    0.17    1.38
   0  10  -9    0.84    1.61
   0  10  -8   53.29    2.78
   0  10  -8   45.95    2.35
   0  10  -7   16.24    1.78
   0  10  -7   17.57    1.67
   0 -10   7   20.20    1.71
   0  10  -6   12.53    1.67
   0  10  -6   15.56    1.65
   0 -10   6   18.85    1.74
   0 -10   6   13.37    1.53
   0  10  -5    0.05    1.42
   0  10  -5    1.90    1.55
   0 -10   5    2.29    1.39
   0 -10   5    2.47    1.47
   0  10  -4    3.71    1.41
   0  10  -4    0.46    1.42
   0 -10   4   -1.25    1.47
   0 -10   4    0.62    1.45
   0  10  -3   25.94    2.10
   0  10  -3   27.70    2.02
   0 -10   3   28.16    2.06
   0 -10   3   23.22    2.00
   0  10  -2   -0.37    1.55
   0  10  -2    2.27    1.49
   0 -10   2    1.13    1.59
   0 -10   2    1.38    1.64
   0  10  -1    5.79    1.64
   0  10  -1    3.89    1.60
   0 -10   1    3.20    1.74
   0 -10   1    1.74    1.71
   0  10   0    1.83    1.48
   0 -10   0    0.79    1.68
   0  10   1    0.90    1.58
   0  10   1    0.82    1.60
   0 -10  -1   -1.99    1.71
   0 -10  -1   -0.28    1.67
   0  10   2   16.10    1.98
   0  10   2   14.29    1.93
   0 -10  -2   14.27    1.93
   0 -10  -2   15.19    2.10
   0  10   3   -0.19    1.60
   0  10   3   -0.64    1.64
   0 -10  -3    1.28    1.58
   0 -10  -3    2.86    1.83
   0  10   4   24.77    2.36
   0  10   4   21.80    2.12
   0 -10  -4   25.22    2.23
   0 -10  -4   23.16    2.32
   0  10   5   19.91    2.23
   0  10   5   21.72    2.17
   0 -10  -5   22.41    2.10
   0 -10  -5   21.46    2.37
   0  10   6   16.21    1.99
   0  10   6   10.70    2.17
   0 -10  -6   11.85    1.98
   0 -10  -6   15.92    2.30
   0  10   7   21.92    2.18
   0  10   7   19.90    2.31
   0 -10  -7   25.16    2.38
   0 -10  -7   20.19    2.54
   0  10   8    3.82    2.05
   0  10   8    4.97    1.83
   0 -10  -8   -1.06    2.10
   0 -10  -8    3.08    1.95
   0  10   9  126.56    4.74
   0 -10  -9  125.61    5.05
   0 -10  -9  124.66    4.82
   0  10  10    1.66    2.23
   0  10  10    1.57    1.81
   0 -10 -10    0.96    2.02
   0 -10 -10    3.52    2.03
   0  10  11   36.59    2.99
   0  10  11   38.38    2.54
   0 -10 -11   34.55    2.65
   0  10  12    0.06    1.72
   0  10  12    0.98    2.56
   0 -10 -12    3.10    2.17
   0  10  13    0.98    1.64
   0 -10 -13   -1.74    2.02
   0 -10 -13   -0.42    2.21
   0  10  14    9.14    2.09
   0 -10 -14   13.72    2.40
   0  10  15   -1.92    1.73
   0 -10 -15    0.30    2.17
   0 -10 -15   -1.04    2.14
   0  10  16    1.30    2.92
   0  10  16    3.50    1.74
   0 -10 -16    0.23    2.25
   0 -10 -16    1.89    2.12
   0  11 -16   -1.06    1.54
   0  11 -16   -0.06    2.32
   0  11 -15   -0.40    2.34
   0  11 -15    2.57    1.47
   0  11 -14   11.23    2.51
   0  11 -14   10.15    1.74
   0  11 -13   -1.30    1.47
   0  11 -13    1.30    2.14
   0  11 -12   18.27    2.28
   0  11 -12   12.34    1.70
   0  11 -11   57.41    2.69
   0  11 -11   57.12    3.23
   0  11 -10   32.51    2.31
   0  11 -10   36.54    2.59
   0  11  -9    8.40    1.86
   0  11  -8    1.73    1.36
   0  11  -8   -1.42    1.54
   0 -11   8    0.70    1.14
   0  11  -7    1.96    1.44
   0  11  -7    2.56    1.61
   0 -11   7    1.47    1.21
   0 -11   7    1.27    1.33
   0  11  -6    7.59    1.54
   0  11  -6   10.59    1.90
   0 -11   6    6.33    1.54
   0 -11   6   10.20    1.66
   0  11  -5    4.10    1.67
   0  11  -5    2.42    1.53
   0 -11   5    2.85    1.48
   0 -11   5    2.34    1.49
   0  11  -4    5.63    1.65
   0  11  -4    6.88    1.67
   0 -11   4    1.93    1.59
   0 -11   4    6.49    1.66
   0  11  -3    6.63    1.70
   0  11  -3    3.71    1.60
   0 -11   3    3.99    1.64
   0 -11   3    4.90    1.66
   0  11  -2   15.30    1.95
   0 -11   2   12.72    1.77
   0 -11   2   14.58    1.93
   0  11  -1    5.08    1.78
   0 -11   1    2.47    1.67
   0  11   0   10.31    1.83
   0  11   0   13.27    1.87
   0 -11   0    9.33    2.02
   0 -11   0    7.90    1.73
   0  11   1   38.25    2.47
   0  11   1   39.05    2.59
   0 -11  -1   40.42    2.49
   0 -11  -1   37.79    2.69
   0  11   2    8.55    1.91
   0  11   2   10.09    1.91
   0 -11  -2   10.01    1.83
   0 -11  -2    7.79    2.16
   0  11   3   10.58    1.91
   0  11   3   10.05    2.06
   0 -11  -3    5.60    1.81
   0  11   4    1.35    1.70
   0  11   4    1.42    1.92
   0 -11  -4    0.49    1.80
   0 -11  -4   -0.20    2.03
   0  11   5    4.09    2.00
   0  11   5    0.75    1.77
   0 -11  -5    2.65    1.83
   0 -11  -5    0.96    2.14
   0  11   6    3.30    1.78
   0  11   6    3.50    2.10
   0 -11  -6    8.37    2.32
   0 -11  -6    4.13    1.85
   0  11   7    4.41    1.79
   0 -11  -7    6.63    2.29
   0 -11  -7    7.01    1.95
   0 -11  -8    1.61    2.12
   0 -11  -8    5.01    1.93
   0  11   9    3.55    1.71
   0 -11  -9    2.05    2.05
   0  11  10   15.00    2.05
   0  11  10   17.57    2.76
   0 -11 -10   17.07    2.37
   0 -11 -10   11.07    2.17
   0  11  11    0.78    2.41
   0  11  11   -0.74    1.70
   0 -11 -11    1.60    2.19
   0 -11 -11   -0.83    2.11
   0  11  12    5.71    1.74
   0  11  12    6.52    2.72
   0 -11 -12    3.76    2.21
   0 -11 -12    9.50    2.31
   0  11  13    0.31    1.79
   0  11  13    4.57    2.69
   0 -11 -13    1.60    2.18
   0  11  14   15.10    2.93
   0 -11 -14    9.94    2.59
   0 -11 -14   11.40    2.46
   0  11  15   -3.69    2.82
   0  11  15    0.02    1.73
   0 -11 -15    2.12    2.10
   0 -11 -15   -1.04    2.05
   0  12 -15    1.51    2.54
   0  12 -15    2.56    1.54
   0  12 -14   -1.26    2.50
   0  12 -14    0.40    1.41
   0  12 -13    4.95    1.54
   0  12 -13    6.61    2.44
   0  12 -12   25.16    2.05
   0  12 -12   23.32    2.67
   0  12 -11   25.29    1.98
   0  12 -11   20.85    2.50
   0  12 -10    2.85    2.00
   0  12  -9   15.94    1.80
   0  12  -9   15.46    2.12
   0  12  -8    1.57    1.45
   0  12  -8   -0.32    1.52
   0 -12   8   -0.13    1.28
   0  12  -7    2.15    1.48
   0  12  -7    3.32    1.61
   0 -12   7    5.76    1.53
   0 -12   7    3.52    1.39
   0  12  -6   -1.90    1.39
   0  12  -6   -0.07    1.62
   0 -12   6    0.44    1.40
   0 -12   6    1.58    1.51
   0 -12   5    6.62    1.73
   0 -12   4    1.76    1.74
   0 -12   4    2.92    1.70
   0  12  -3   -2.55    1.67
   0 -12   3    0.12    1.67
   0 -12   3   -0.85    1.65
   0  12  -2   48.09    2.91
   0 -12   2   41.22    2.53
   0  12  -1   57.87    3.14
   0 -12   1   52.82    2.83
   0 -12   1   63.14    3.38
   0  12   0   37.21    2.68
   0 -12   0   43.38    2.60
   0 -12   0   45.42    2.97
   0  12   1    7.53    1.93
   0 -12  -1    9.03    2.22
   0 -12  -1    8.36    1.93
   0  12   2  321.32    9.76
   0 -12  -2  335.55   10.27
   0 -12  -2  319.54    9.58
   0  12   3    4.42    1.99
   0  12   3    5.31    1.87
   0 -12  -3    8.61    1.84
   0 -12  -3    5.68    2.23
   0  12   4    5.49    1.90
   0  12   4    7.27    1.87
   0 -12  -4    2.06    1.78
   0 -12  -4    4.70    2.24
   0  12   5    0.49    1.77
   0  12   5    2.36    1.87
   0 -12  -5    2.17    2.23
   0 -12  -5    0.52    1.78
   0  12   6   -1.26    1.67
   0  12   6    1.08    1.95
   0  12   7   28.12    2.57
   0  12   7   21.69    2.38
   0 -12  -7   26.15    2.48
   0 -12  -7   26.01    2.89
   0  12   8   -1.77    2.19
   0  12   8    0.77    1.73
   0 -12  -8   -3.05    2.15
   0 -12  -8    1.28    1.81
   0  12   9   18.75    2.19
   0  12   9   17.97    2.66
   0 -12  -9   16.85    2.32
   0 -12  -9   12.99    2.48
   0  12  10   -1.70    2.63
   0  12  10    2.54    1.70
   0 -12 -10    1.35    2.17
   0 -12 -10   -2.05    1.96
   0  12  11   -1.33    2.61
   0  12  11    0.53    1.91
   0 -12 -11    1.36    1.87
   0 -12 -11    4.06    2.08
   0  12  12   10.14    2.10
   0  12  12   12.12    2.61
   0 -12 -12   14.02    2.46
   0  12  13    4.38    2.55
   0  12  13   -1.74    1.79
   0 -12 -13    1.61    2.40
   0 -12 -13    0.84    2.21
   0  12  14   -1.51    2.74
   0  12  14   -3.38    1.81
   0 -12 -14    0.79    2.19
   0  13 -14   -2.88    2.43
   0  13 -13   -1.15    2.54
   0  13 -13   -2.73    1.49
   0  13 -12    7.29    1.64
   0  13 -12   11.10    2.51
   0  13 -11   17.15    1.98
   0  13 -11   16.06    2.75
   0  13 -10    9.42    2.29
   0  13 -10    7.63    1.67
   0  13  -9    4.80    1.51
   0  13  -9    6.27    2.25
   0  13  -8    1.42    1.47
   0 -13   8   -1.11    1.33
   0  13  -7    2.73    1.62
   0 -13   7    1.44    1.45
   0 -13   7    1.53    1.39
   0  13  -6    4.67    1.68
   0  13  -6    5.09    1.76
   0 -13   6    5.53    1.62
   0 -13   6    5.28    1.59
   0  13  -5    2.44    1.67
   0  13  -5   -1.33    1.66
   0 -13   5    1.61    1.65
   0 -13   5    2.08    1.64
   0  13  -4   11.56    2.08
   0  13  -4    8.73    1.93
   0 -13   4    8.60    1.84
   0  13  -3    9.84    1.96
   0  13  -3    8.82    1.89
   0 -13   3    7.84    1.93
   0  13  -2  119.92    4.58
   0  13  -2  119.44    4.66
   0 -13   2  117.65    4.44
   0 -13   2  123.00    4.89
   0  13  -1   15.79    2.06
   0  13  -1   17.10    2.18
   0 -13   1   15.34    2.32
   0 -13   1   18.74    2.16
   0  13   0    0.49    1.86
   0  13   0    0.37    1.70
   0 -13   0   -0.39    2.06
   0 -13   0    0.85    1.78
   0  13   1    2.73    1.84
   0  13   1    1.83    1.87
   0 -13  -1    2.50    2.03
   0 -13  -1    0.27    2.17
   0  13   2  145.66    5.28
   0 -13  -2  160.72    6.00
   0  13   3    8.40    2.02
   0  13   3    3.00    2.05
   0 -13  -3    4.58    1.99
   0 -13  -3    3.63    2.24
   0  13   4    1.53    2.02
   0  13   4    1.74    1.83
   0 -13  -4    1.90    2.19
   0 -13  -4   -0.89    1.84
   0  13   5    6.64    2.18
   0 -13  -5    4.92    1.92
   0  13   6   14.92    2.30
   0  13   6   16.77    2.11
   0 -13  -6   12.04    2.56
   0 -13  -6    9.28    2.11
   0  13   7   12.12    2.12
   0  13   7   10.79    2.43
   0 -13  -7   13.44    2.15
   0 -13  -7   14.61    2.69
   0  13   8    7.85    1.89
   0  13   8    9.47    2.41
   0 -13  -8    6.44    2.06
   0 -13  -8    4.15    2.27
   0  13   9   -0.56    2.22
   0  13   9   -0.25    1.85
   0 -13  -9   -3.72    1.89
   0 -13  -9    0.83    2.11
   0  13  10    0.18    2.34
   0  13  10   -0.44    1.91
   0 -13 -10    0.42    1.96
   0 -13 -10    0.83    2.17
   0  13  11    3.97    2.42
   0 -13 -11    2.65    2.15
   0  13  12    4.23    2.00
   0  13  12    2.37    2.41
   0  14 -11   -3.26    2.41
   0  14 -11   -0.94    1.59
   0  14 -10   -2.00    2.18
   0  14 -10    0.64    1.53
   0  14  -9    2.37    2.14
   0  14  -9   -0.53    1.65
   0  14  -8   -0.51    1.67
   0  14  -8    4.99    1.91
   0 -14   8    0.59    1.40
   0  14  -7    5.15    1.86
   0  14  -7   11.92    2.05
   0 -14   7    6.29    1.59
   0 -14   7    7.92    1.64
   0  14  -6   23.40    2.25
   0  14  -6   18.86    2.12
   0 -14   6   22.44    2.16
   0  14  -5   12.31    2.00
   0  14  -5   10.31    1.93
   0 -14   5   11.34    1.92
   0 -14   5    5.98    2.04
   0  14  -4    0.66    1.72
   0  14  -4   -0.83    1.80
   0 -14   4   -2.06    1.91
   0 -14   4    3.45    1.73
   0  14  -3    3.64    1.83
   0  14  -3    3.21    1.78
   0  14  -2   71.69    3.49
   0  14  -2   66.98    3.34
   0 -14   2   68.89    3.50
   0  14  -1   65.40    3.32
   0  14  -1   58.06    3.19
   0 -14   1   63.93    3.30
   0 -14   1   67.48    3.64
   0  14   0   51.74    3.07
   0  14   0   51.00    3.01
   0 -14   0   45.19    2.93
   0 -14   0   47.84    3.20
   0  14   1   -0.95    1.95
   0  14   1    2.36    1.71
   0 -14  -1   -1.97    1.90
   0 -14  -1    1.19    2.14
   0  14   2   75.52    3.69
   0  14   2   74.74    3.65
   0 -14  -2   75.77    3.95
   0 -14  -2   73.09    3.57
   0  14   3    3.87    1.90
   0 -14  -3    3.64    2.27
   0 -14  -3    2.93    1.87
   0  14   4    0.14    2.09
   0  14   4    1.55    2.04
   0 -14  -4    3.11    1.83
   0  14   5    1.54    2.08
   0  14   5    2.18    2.10
   0 -14  -5    6.03    1.95
   0 -14  -5    7.98    2.34
   0  14   6    3.43    2.18
   0  14   6    1.67    1.78
   0 -14  -6    1.01    2.00
   0 -14  -6    4.70    2.24
   0  14   7   -0.32    2.14
   0  14   7    3.49    1.85
   0 -14  -7    5.38    1.96
   0 -14  -7   -0.07    2.23
   0  14   8    7.05    2.08
   0  14   8    7.86    2.27
   0 -14  -8    5.27    2.40
   0 -14  -8    8.04    2.09
   0  14   9    4.40    2.14
   0  14   9   -0.11    1.98
   0 -14  -9    2.04    2.10
   0 -14  -9   -2.23    2.14
   0  14  10    1.29    1.95
   0  14  10    0.23    2.53
   0 -14 -10    1.03    2.34
   0  14  11    2.75    1.98
   0 -14 -11    1.79    2.14
   0 -14 -11    1.90    2.43
   0  15 -10    3.68    1.78
   0  15 -10   -1.06    2.31
   0  15  -9   13.39    2.60
   0  15  -9    9.63    2.17
   0  15  -8   -1.83    2.11
   0 -15   8   -0.63    1.32
   0 -15   8    1.51    1.49
   0  15  -7    1.66    1.92
   0  15  -7   -0.05    1.99
   0 -15   7    1.32    1.58
   0 -15   7    5.08    1.68
   0  15  -6    7.33    1.95
   0  15  -6    6.45    1.99
   0 -15   6    4.09    1.81
   0  15  -5   -1.55    1.87
   0  15  -5   -2.72    1.84
   0 -15   5    1.39    1.72
   0 -15   5   -0.20    1.79
   0  15  -4    6.04    1.92
   0  15  -4    6.23    2.04
   0 -15   4    2.78    1.77
   0 -15   4    3.44    1.99
   0  15  -3   14.47    2.11
   0  15  -3   15.37    2.25
   0 -15   3   11.15    2.05
   0 -15   3    8.24    2.11
   0  15  -2   54.47    3.08
   0  15  -2   50.01    3.07
   0 -15   2   53.85    3.39
   0 -15   2   52.92    3.20
   0  15  -1    2.57    1.97
   0  15  -1    6.03    2.00
   0 -15   1    2.89    1.90
   0 -15   1    7.13    2.08
   0  15   0    0.46    2.00
   0  15   0    2.59    2.23
   0 -15   0    2.88    1.97
   0 -15   0    3.89    1.96
   0  15   1    2.55    2.18
   0  15   1    0.89    1.83
   0 -15  -1    3.10    1.91
   0 -15  -1    2.83    2.17
   0  15   2   39.39    2.99
   0  15   2   40.38    2.81
   0 -15  -2   39.68    2.89
   0 -15  -2   42.63    3.12
   0  15   3   -0.76    2.02
   0  15   3    0.93    2.08
   0 -15  -3   -0.94    1.98
   0  15   4   -0.17    2.14
   0  15   4    2.06    2.04
   0 -15  -4    4.79    1.97
   0 -15  -4    3.37    2.22
   0 -15  -5   -0.50    1.98
   0 -15  -5    3.06    2.18
   0  15   6    0.27    1.95
   0 -15  -6   -1.64    2.31
   0 -15  -6    1.60    1.81
   0  15   7    0.19    1.95
   0 -15  -7   -3.08    2.23
   0  15   8    0.52    2.18
   0  15   8    3.04    2.18
   0 -15  -8   -1.20    2.24
   0 -15  -8    1.44    1.98
   0  15   9   -1.01    2.14
   0  15   9    3.17    2.36
   0 -15  -9    1.15    2.37
   0 -15  -9   -0.37    2.14
   0  16  -8    0.90    2.35
   0  16  -8    0.59    1.97
   0 -16   8   -0.74    0.84
   0 -16   8   -0.04    1.45
   0  16  -7   -0.74    2.11
   0  16  -7   -0.09    1.90
   0 -16   7    1.30    1.59
   0  16  -6   -0.39    2.05
   0  16  -6   -2.74    1.93
   0 -16   6    0.12    1.90
   0 -16   6    0.82    1.67
   0  16  -5   13.00    2.10
   0  16  -5   13.32    2.44
   0 -16   5    9.50    1.99
   0 -16   5   10.49    2.05
   0  16  -4    0.77    1.87
   0  16  -4   -0.63    2.18
   0 -16   4    2.75    1.93
   0  16  -3    4.13    1.99
   0 -16   3    2.62    1.92
   0 -16   3    0.87    1.95
   0  16  -2   35.75    2.82
   0 -16   2   36.34    2.94
   0 -16   2   41.64    2.86
   0  16  -1    3.64    2.09
   0  16  -1    0.70    2.04
   0 -16   1    1.35    2.02
   0  16   0    0.14    2.10
   0  16   0    0.63    1.95
   0 -16   0   -4.38    1.97
   0 -16   0    1.10    2.19
   0  16   1    0.44    2.14
   0  16   1    1.46    1.92
   0 -16  -1    0.60    2.35
   0 -16  -1    2.93    1.95
   0  16   2    4.93    2.24
   0  16   2    8.29    2.02
   0 -16  -2    6.82    2.06
   0  16   3   -5.69    2.15
   0  16   3   -1.20    2.03
   0 -16  -3   -1.21    2.32
   0  16   4    4.21    2.14
   0  16   4    2.94    2.05
   0 -16  -4    3.78    2.00
   0 -16  -4   -0.65    2.42
   0  16   5    1.85    2.16
   0  16   5    0.32    2.16
   0 -16  -5    2.02    1.99
   0 -16  -5    0.20    2.38
   0  16   6    3.33    2.40
   0  16   6    3.12    2.12
   0 -16  -6    9.98    2.59
   0 -16  -6   11.07    2.22
   0  17  -3    3.77    2.24
   0  17  -3    0.28    1.91
   0 -17   3   -1.48    2.03
   0 -17   3   -0.19    1.83
   0  17  -2   -1.59    2.09
   0  17  -2    0.55    1.93
   0 -17   2    0.36    2.05
   0 -17   2   -0.23    2.03
   0  17  -1   -0.13    1.97
   0  17  -1   -2.09    2.04
   0 -17   1   -1.10    2.08
   0  17   0    2.06    2.06
   0  17   0   -0.23    1.99
   0 -17   0   -0.11    2.27
   0 -17   0    1.58    2.04
   0  17   1   -1.48    2.25
   0  17   1    1.54    2.04
   0 -17  -1    1.47    2.00
   1 -17  -3    0.85    2.60
   1 -17  -3   -2.35    2.06
  -1  17   3    0.47    2.02
  -1  17   3    0.33    2.34
   1 -17  -2    1.85    2.05
   1 -17  -2   -1.52    2.47
  -1  17   2    0.28    2.29
  -1  17   2    2.86    2.05
   1 -17  -1   -1.39    2.34
   1 -17  -1    2.09    2.03
  -1  17   1   -0.27    2.00
  -1  17   1    2.82    2.31
   1 -17   0    2.24    2.37
   1 -17   0    0.02    2.17
  -1  17   0    3.69    2.09
  -1  17   0    2.86    1.99
   1 -17   1   10.76    2.42
  -1  17  -1   10.50    2.22
  -1  17  -1    8.90    2.23
   1 -17   2   -0.85    2.08
   1 -17   2    3.14    2.19
  -1  17  -2    0.66    2.04
  -1  17  -2   -0.51    1.97
   1 -17   3   -2.74    2.15
   1 -17   3   -0.95    1.95
  -1  17  -3    1.80    2.15
  -1  17  -3   -3.18    1.90
   1 -17   4    1.03    2.03
   1 -17   4   -1.25    1.73
  -1  17  -4    1.38    1.92
  -1  17  -4    6.39    2.34
   1 -16  -7   -1.39    2.34
   1 -16  -7   -0.57    2.11
  -1  16   7    0.75    2.29
  -1  16   7    0.24    1.99
   1 -16  -6   21.67    2.46
   1 -16  -6   20.45    2.75
   1 -16  -5    8.10    2.44
   1 -16  -5    5.68    1.99
  -1  16   5    4.48    2.35
  -1  16   5    7.73    2.21
   1 -16  -4   -0.85    2.25
  -1  16   4    1.40    2.12
  -1  16   4    1.14    1.97
   1 -16  -3   -3.99    2.30
   1 -16  -3   -1.15    1.90
  -1  16   3   -2.17    1.92
  -1  16   3   -4.93    2.28
   1 -16  -2   13.77    2.24
   1 -16  -2    6.31    2.40
  -1  16   2   10.37    2.18
  -1  16   2   10.08    2.49
   1 -16  -1    1.58    2.30
   1 -16  -1    4.87    2.04
  -1  16   1    4.02    1.96
  -1  16   1   -0.23    2.31
   1 -16   0   12.24    2.22
   1 -16   0   11.90    2.57
  -1  16   0    8.52    2.38
  -1  16   0   18.33    2.29
   1 -16   1   16.37    2.49
   1 -16   1   19.83    2.50
  -1  16  -1   17.74    2.35
  -1  16  -1   14.19    2.44
   1 -16   2    5.38    2.02
  -1  16  -2    3.80    2.11
  -1  16  -2    6.77    2.22
   1 -16   3   -1.44    1.93
   1 -16   3   -0.53    1.96
  -1  16  -3    0.91    1.96
   1 -16   4    6.90    1.99
   1 -16   4    6.22    2.05
  -1  16  -4    6.88    2.34
  -1  16  -4   10.46    2.21
   1 -16   5    8.62    2.08
  -1  16  -5    7.75    2.17
  -1  16  -5    4.58    2.25
   1 -16   6    0.83    1.72
   1 -16   6    1.45    1.76
  -1  16  -6    0.63    2.08
  -1  16  -6    0.82    2.31
   1 -16   7    7.18    1.78
   1 -16   7    5.84    1.74
  -1  16  -7   12.21    2.19
  -1  16  -7    6.78    2.40
   1 -16   8   -0.76    0.90
   1 -16   8    3.77    1.55
  -1  16  -8    0.21    1.93
  -1  16  -8    0.24    2.41
   1 -15  -9    1.40    2.28
   1 -15  -9    0.09    2.02
  -1  15   9    0.14    2.24
  -1  15   9   -0.57    1.79
   1 -15  -8   -1.23    2.15
   1 -15  -7    0.90    1.87
   1 -15  -7    1.72    2.34
  -1  15   7   -1.65    2.18
  -1  15   7    1.15    1.87
   1 -15  -6    9.73    2.53
   1 -15  -6   11.33    2.17
  -1  15   6    8.87    2.04
  -1  15   6    8.78    2.47
   1 -15  -5    4.77    2.14
   1 -15  -5    8.09    2.35
  -1  15   5    7.00    2.10
  -1  15   5    8.20    2.37
   1 -15  -4    1.19    1.90
   1 -15  -4    1.16    2.22
  -1  15   4    1.54    2.34
   1 -15  -3    2.14    1.86
  -1  15   3   -0.87    2.19
  -1  15   3    2.28    1.87
   1 -15  -2   24.22    2.61
   1 -15  -2   19.76    2.48
  -1  15   2   20.50    2.28
  -1  15   2   20.51    2.55
   1 -15  -1   22.03    2.59
   1 -15  -1   17.93    2.40
  -1  15   1   17.01    2.34
  -1  15   1   15.75    2.35
   1 -15   0    1.98    1.99
   1 -15   0    1.04    2.06
  -1  15   0    5.95    2.14
   1 -15   1   43.57    3.00
   1 -15   1   41.22    3.02
  -1  15  -1   43.86    2.97
  -1  15  -1   47.80    3.02
   1 -15   2    4.02    1.91
   1 -15   2    4.34    2.16
  -1  15  -2    5.15    2.10
  -1  15  -2    3.61    1.89
   1 -15   3   -3.65    1.76
  -1  15  -3   -2.56    1.77
  -1  15  -3   -0.40    1.99
   1 -15   4    1.99    1.74
   1 -15   4   -2.40    2.02
  -1  15  -4   -0.74    1.86
  -1  15  -4    0.05    1.84
   1 -15   5   -2.14    1.90
   1 -15   5    1.60    1.67
  -1  15  -5    0.64    1.90
  -1  15  -5   -1.70    1.74
   1 -15   6    0.17    1.62
   1 -15   6    2.35    1.80
  -1  15  -6    3.91    1.90
  -1  15  -6   -0.95    1.89
   1 -15   7    0.05    1.61
  -1  15  -7   -0.21    2.10
  -1  15  -7    0.53    1.81
   1 -15   8    0.66    1.46
   1 -15   8   -0.01    1.58
  -1  15  -8    4.09    2.24
   1 -15   9    2.67    1.47
   1 -15   9    2.47    1.29
  -1  15  -9    8.56    1.96
  -1  15  -9    1.65    2.19
  -1  15 -10    1.06    2.36
  -1  15 -10    0.46    1.71
  -1  15 -11    0.83    1.81
  -1  15 -11    2.63    2.72
   1 -14 -11    1.62    2.25
   1 -14 -11    0.83    2.18
  -1  14  11   -0.98    2.34
  -1  14  11    2.57    1.97
   1 -14 -10    2.04    2.25
  -1  14  10    6.70    2.25
   1 -14  -9   -0.46    1.99
   1 -14  -9    3.49    2.22
  -1  14   9   -0.05    2.17
  -1  14   9    0.38    1.85
   1 -14  -8    2.37    2.02
   1 -14  -8    8.12    2.37
  -1  14   8    5.48    2.37
  -1  14   8    3.65    1.98
   1 -14  -7    0.45    1.98
   1 -14  -7    1.48    2.27
  -1  14   7   -0.43    1.74
   1 -14  -6   10.40    2.48
   1 -14  -6   11.09    1.99
  -1  14   6   13.84    2.14
  -1  14   6    9.33    2.41
   1 -14  -5    2.31    2.28
   1 -14  -5    5.28    1.95
  -1  14   5    1.61    1.98
  -1  14   5    4.73    2.10
   1 -14  -4    0.40    1.89
  -1  14   4    1.48    2.09
  -1  14   4   -0.08    2.03
   1 -14  -3   -0.39    1.90
   1 -14  -3    4.15    2.10
  -1  14   3    1.29    1.98
   1 -14  -2   51.12    3.08
   1 -14  -2   56.32    3.32
  -1  14   2   56.03    3.18
   1 -14  -1   92.46    4.01
   1 -14  -1   92.66    4.19
  -1  14   1   97.31    4.20
  -1  14   1   88.98    3.89
   1 -14   0    2.99    2.10
   1 -14   0    3.64    1.99
  -1  14   0    1.13    1.97
  -1  14   0    4.52    1.78
   1 -14   1   49.56    3.07
   1 -14   1   56.93    3.27
  -1  14  -1   52.20    3.11
  -1  14  -1   47.48    2.93
   1 -14   2   45.87    2.94
   1 -14   2   41.67    3.02
  -1  14  -2   39.19    2.83
  -1  14  -2   39.40    2.76
   1 -14   3    0.33    1.60
  -1  14  -3    0.11    1.80
  -1  14  -3   -0.23    1.83
  -1  14  -4    2.51    1.84
  -1  14  -4   -1.16    1.72
   1 -14   5    0.42    1.95
   1 -14   5    3.56    1.72
  -1  14  -5    4.25    1.93
  -1  14  -5    4.53    1.77
   1 -14   6    5.17    1.85
   1 -14   6    6.36    1.83
  -1  14  -6    4.09    1.77
  -1  14  -6    5.62    1.89
   1 -14   7    8.04    1.76
  -1  14  -7    8.90    1.83
  -1  14  -7   13.36    2.15
   1 -14   8    6.74    1.68
   1 -14   8    9.06    1.66
  -1  14  -8    4.29    1.76
  -1  14  -8    5.88    2.15
   1 -14   9    8.62    1.62
  -1  14  -9   14.35    1.92
  -1  14  -9   11.79    2.60
  -1  14 -10    0.98    2.27
  -1  14 -11    5.69    2.44
  -1  14 -12   10.83    2.70
  -1  14 -12    3.99    1.83
   1 -13 -13   -1.13    2.19
  -1  13  13    0.32    1.80
  -1  13  13    0.84    2.53
   1 -13 -12   11.51    2.44
  -1  13  12    9.16    2.02
  -1  13  12    8.50    2.59
   1 -13 -11    6.37    2.18
  -1  13  11   11.54    2.08
  -1  13  11    7.18    2.49
   1 -13 -10    5.16    2.05
   1 -13 -10    6.19    2.21
  -1  13  10    7.28    1.92
  -1  13  10    9.00    2.38
   1 -13  -9    6.37    2.35
   1 -13  -9    3.90    2.09
  -1  13   9    4.93    1.80
  -1  13   9    7.40    2.31
   1 -13  -8   21.42    2.38
  -1  13   8   20.99    2.57
  -1  13   8   20.57    2.23
   1 -13  -7    3.83    1.93
   1 -13  -7    2.35    2.25
  -1  13   7    5.90    1.85
  -1  13   7    3.78    2.35
   1 -13  -6    0.55    1.79
   1 -13  -6   -3.83    2.10
  -1  13   6    1.04    2.14
  -1  13   6    1.16    1.79
   1 -13  -5   11.16    2.03
  -1  13   5    9.93    2.16
   1 -13  -4   -3.20    1.89
   1 -13  -4    3.13    2.10
  -1  13   4    0.46    2.03
  -1  13   4   -1.67    1.72
   1 -13  -3   -0.05    1.99
  -1  13   3   -1.10    2.00
  -1  13   3    4.50    1.91
   1 -13  -2  118.22    4.76
  -1  13   2  129.52    4.95
  -1  13   2  113.32    4.58
   1 -13  -1   38.74    2.66
   1 -13  -1   44.23    2.92
  -1  13   1   38.41    2.73
   1 -13   0   -3.31    1.80
   1 -13   0    3.23    1.93
  -1  13   0   -1.76    1.81
  -1  13   0    2.37    1.71
   1 -13   1    3.70    1.89
   1 -13   1    6.39    2.03
  -1  13  -1    4.89    1.90
  -1  13  -1    4.90    1.93
   1 -13   2   17.52    2.15
   1 -13   2    9.87    2.14
  -1  13  -2   11.71    2.09
  -1  13  -2   11.64    1.99
   1 -13   3   -0.64    1.59
   1 -13   3   -3.96    1.79
  -1  13  -3   -1.19    1.81
  -1  13  -3   -1.57    1.84
   1 -13   4    0.13    1.91
   1 -13   4    0.78    1.65
  -1  13  -4    0.40    1.73
  -1  13  -4    0.05    1.70
   1 -13   5    6.14    1.74
  -1  13  -5    3.82    1.78
  -1  13  -5    2.88    1.72
   1 -13   6    3.12    1.62
   1 -13   6   -0.08    1.57
  -1  13  -6    1.64    1.58
  -1  13  -6    2.08    1.76
   1 -13   7    5.93    1.64
   1 -13   7    2.63    1.55
  -1  13  -7    5.10    1.96
  -1  13  -7    0.38    1.55
   1 -13   8   -1.26    1.44
   1 -13   8    0.81    1.49
  -1  13  -8    0.33    1.51
  -1  13  -8   -1.70    1.83
   1 -13   9   30.54    1.95
  -1  13  -9   35.73    2.92
  -1  13  -9   39.17    2.37
  -1  13 -10    4.13    1.57
  -1  13 -11    6.20    1.64
  -1  13 -12    5.69    1.68
  -1  13 -13    0.06    1.53
  -1  13 -14    0.65    1.60
   1 -12 -14    0.00    2.25
   1 -12 -14   -0.74    2.09
  -1  12  14   -2.05    2.50
  -1  12  14    1.70    1.78
   1 -12 -13   -2.23    2.05
   1 -12 -13    3.74    2.04
  -1  12  13   -0.51    2.48
   1 -12 -12   -0.24    2.12
   1 -12 -12   -0.18    2.09
  -1  12  12    0.38    1.78
  -1  12  12    0.79    2.61
   1 -12 -11    3.88    2.12
   1 -12 -11    4.04    2.17
  -1  12  11    2.08    2.36
  -1  12  11    5.15    1.74
   1 -12 -10   -1.57    1.97
   1 -12 -10    0.59    1.95
  -1  12  10    0.87    2.19
  -1  12  10    0.93    1.68
   1 -12  -9    1.95    1.99
   1 -12  -9    1.59    2.02
  -1  12   9    2.17    2.54
  -1  12   9    3.10    1.71
   1 -12  -8    7.71    2.27
   1 -12  -8    4.20    2.15
  -1  12   8    6.00    1.68
   1 -12  -7    8.54    2.16
  -1  12   7    7.84    2.24
   1 -12  -6    2.18    2.14
   1 -12  -6    2.14    1.85
  -1  12   6   -0.58    2.14
  -1  12   6    0.11    1.65
   1 -12  -5    5.48    1.85
   1 -12  -5    0.40    2.04
  -1  12   5    3.10    1.80
   1 -12  -4    0.27    1.79
  -1  12   4   -2.15    1.65
   1 -12  -3   -1.15    1.78
   1 -12  -3    2.35    1.97
  -1  12   3   -1.40    1.77
   1 -12  -2   12.88    2.10
   1 -12  -2    8.09    2.08
  -1  12   2   12.43    1.96
   1 -12  -1   36.39    2.53
   1 -12  -1   36.22    2.72
  -1  12   1   34.23    2.47
   1 -12   0    9.71    1.90
   1 -12   0   12.63    2.09
  -1  12   0   12.63    2.09
   1 -12   1   16.91    2.17
   1 -12   1   16.69    2.02
  -1  12  -1   15.56    2.22
   1 -12   2   84.68    3.56
   1 -12   2   94.32    4.04
  -1  12  -2   82.84    3.81
   1 -12   3    7.84    1.84
  -1  12  -3   10.72    2.02
   1 -12   4    0.01    1.70
   1 -12   4   -0.44    1.60
  -1  12  -4    1.34    1.77
   1 -12   5   -0.85    1.65
   1 -12   5    2.17    1.59
  -1  12  -5    0.62    1.58
   1 -12   6   27.15    2.08
   1 -12   6   21.01    1.92
  -1  12  -6   24.98    2.02
   1 -12   7    4.21    1.48
   1 -12   7    3.39    1.44
  -1  12  -7    2.29    1.54
   1 -12   8    6.16    1.53
   1 -12   8    9.03    1.59
  -1  12  -8    8.50    1.95
  -1  12  -8    9.11    1.72
   1 -12   9    4.98    1.51
  -1  12  -9    9.39    1.99
  -1  12  -9    8.34    1.59
  -1  12 -10   11.90    1.70
  -1  12 -10   14.32    2.28
  -1  12 -11   14.77    2.38
  -1  12 -12    6.42    1.67
  -1  12 -12    6.00    2.47
  -1  12 -13    0.88    2.31
  -1  12 -13    2.49    1.70
  -1  12 -14   -1.59    1.53
  -1  12 -14    2.59    2.55
  -1  12 -15    1.00    2.55
   1 -11 -15    1.83    2.09
   1 -11 -15   -1.13    2.10
  -1  11  15    0.91    2.97
  -1  11  15    2.92    1.74
   1 -11 -14   -1.51    2.06
   1 -11 -14   -1.92    2.04
  -1  11  14    3.58    1.79
  -1  11  14   -0.20    2.56
   1 -11 -13   -0.32    2.00
   1 -11 -13    0.32    2.02
  -1  11  13    0.00    1.71
  -1  11  13    0.52    2.44
   1 -11 -12    1.97    2.23
   1 -11 -12    5.56    2.10
  -1  11  12    6.43    1.65
   1 -11 -11   26.31    2.72
   1 -11 -11   25.92    2.47
  -1  11  11   29.02    2.30
   1 -11 -10   25.26    2.51
  -1  11  10   29.75    2.21
   1 -11  -9   21.53    2.37
   1 -11  -9   19.33    2.31
  -1  11   9   19.57    2.43
  -1  11   9   19.96    2.15
   1 -11  -8    1.11    1.83
   1 -11  -8   -1.90    1.92
  -1  11   8   -2.41    2.18
  -1  11   8    0.25    1.64
   1 -11  -7    5.50    1.89
   1 -11  -7   11.11    2.24
  -1  11   7    6.57    1.80
  -1  11   7   11.65    2.30
   1 -11  -6   15.56    2.12
   1 -11  -6   18.14    2.27
  -1  11   6   13.94    2.36
  -1  11   6   16.78    2.02
   1 -11  -5    5.75    1.84
   1 -11  -5    8.98    2.10
  -1  11   5    4.61    2.05
  -1  11   5    4.63    1.79
   1 -11  -4   -2.03    1.89
   1 -11  -4   -1.02    1.80
  -1  11   4   -0.79    1.65
  -1  11   4   -1.39    1.81
   1 -11  -3   21.04    2.25
   1 -11  -3   22.48    2.12
  -1  11   3   20.79    2.14
  -1  11   3   22.44    2.30
   1 -11  -2    5.88    1.66
   1 -11  -2    1.58    1.91
  -1  11   2    1.32    1.80
  -1  11   2    3.24    1.71
   1 -11  -1   26.02    2.23
  -1  11   1   31.99    2.34
  -1  11   1   27.91    2.40
   1 -11   0    2.65    1.70
   1 -11   0    1.78    1.72
  -1  11   0    2.22    1.76
  -1  11   0    2.24    1.68
   1 -11   1  103.98    4.04
   1 -11   1  100.00    4.12
  -1  11  -1   97.84    3.89
  -1  11  -1  102.13    4.09
   1 -11   2    6.10    1.76
  -1  11  -2    6.13    1.70
   1 -11   3   69.85    3.06
  -1  11  -3   65.51    3.00
   1 -11   4    9.48    1.67
   1 -11   4    5.69    1.70
  -1  11  -4    4.26    1.78
  -1  11  -4    6.70    1.68
   1 -11   5    2.30    1.54
   1 -11   5    0.52    1.53
  -1  11  -5   -0.95    1.55
  -1  11  -5    1.95    1.68
   1 -11   6    4.87    1.52
   1 -11   6    6.11    1.65
  -1  11  -6    4.48    1.79
  -1  11  -6    2.22    1.62
   1 -11   7    2.91    1.51
   1 -11   7    3.11    1.40
  -1  11  -7    5.90    1.61
  -1  11  -7    3.18    1.71
   1 -11   8    7.20    1.47
   1 -11   8   10.76    1.53
  -1  11  -8   10.84    1.91
   1 -11   9    2.92    1.35
   1 -11   9    5.15    1.29
  -1  11  -9    6.03    1.83
   1 -11  10   -0.40    1.00
  -1  11 -10    3.04    1.57
  -1  11 -10   -2.63    1.70
  -1  11 -11   19.90    2.49
  -1  11 -11   25.00    2.02
  -1  11 -12    4.03    2.28
  -1  11 -12    2.14    1.45
  -1  11 -13   -0.14    2.19
  -1  11 -13    0.23    1.68
  -1  11 -14    1.41    1.64
  -1  11 -14    1.59    2.41
  -1  11 -15   -3.18    2.40
  -1  11 -15    1.40    1.65
  -1  11 -16   -1.64    2.55
  -1  11 -16   -0.53    1.73
   1 -10 -16    2.03    2.25
   1 -10 -16    4.87    2.04
  -1  10  16    0.44    2.97
   1 -10 -15   -2.04    2.09
   1 -10 -15   -1.25    1.98
  -1  10  15   -3.82    2.89
  -1  10  15   -1.07    1.67
   1 -10 -14    5.85    2.10
   1 -10 -14    9.11    2.21
  -1  10  14    9.52    1.87
  -1  10  14   12.44    2.70
   1 -10 -13    0.00    1.95
   1 -10 -13    2.78    2.09
  -1  10  13    3.19    1.73
  -1  10  13   -3.04    2.54
   1 -10 -12   28.57    2.49
  -1  10  12   34.73    2.94
  -1  10  12   26.43    2.19
   1 -10 -11   96.78    4.14
   1 -10 -11   95.44    4.33
  -1  10  11  101.78    4.57
  -1  10  11   91.39    3.74
   1 -10 -10   11.07    2.09
   1 -10 -10    5.33    2.05
  -1  10  10    8.62    2.17
   1 -10  -9   -0.47    1.76
   1 -10  -9    3.38    2.03
  -1  10   9    1.84    1.68
  -1  10   9    1.20    2.10
   1 -10  -8   10.26    1.97
   1 -10  -8    9.70    1.93
  -1  10   8    8.48    2.15
  -1  10   8   11.86    1.84
   1 -10  -7   67.18    3.37
   1 -10  -7   69.41    3.34
  -1  10   7   69.00    3.21
  -1  10   7   75.84    3.57
   1 -10  -6    6.48    2.04
   1 -10  -6    5.40    1.85
  -1  10   6    5.66    1.62
  -1  10   6    3.55    1.93
   1 -10  -5    0.19    1.80
   1 -10  -5    0.90    1.64
  -1  10   5    1.92    1.59
  -1  10   5    2.79    1.89
   1 -10  -4    2.42    1.67
   1 -10  -4    0.12    1.79
  -1  10   4    0.62    1.80
  -1  10   4    1.90    1.57
   1 -10  -3   -0.97    1.61
   1 -10  -3   -0.02    1.73
  -1  10   3    0.01    1.73
  -1  10   3    1.29    1.64
   1 -10  -2   -0.59    1.74
   1 -10  -2    2.67    1.72
  -1  10   2    3.00    1.68
  -1  10   2   -0.27    1.61
   1 -10  -1    4.21    1.80
   1 -10  -1    8.84    1.83
  -1  10   1    5.34    1.77
  -1  10   1    5.86    1.67
   1 -10   0   70.68    3.30
   1 -10   0   60.47    2.97
  -1  10   0   64.19    2.94
   1 -10   1    5.85    1.72
  -1  10  -1    3.05    1.79
  -1  10  -1    7.20    1.65
   1 -10   2    7.77    1.79
   1 -10   2    4.51    1.70
  -1  10  -2    5.97    1.58
  -1  10  -2    6.93    1.78
   1 -10   3   78.15    3.31
   1 -10   3   70.29    3.08
  -1  10  -3   76.78    3.43
  -1  10  -3   71.33    3.08
   1 -10   4   23.07    1.89
   1 -10   4   15.03    1.96
  -1  10  -4   17.67    1.83
  -1  10  -4   21.28    2.09
   1 -10   5   87.64    3.40
   1 -10   5   84.43    3.31
  -1  10  -5   77.07    3.26
  -1  10  -5   74.68    3.32
   1 -10   6    1.87    1.49
   1 -10   6    1.91    1.35
  -1  10  -6    1.44    1.57
  -1  10  -6    3.04    1.55
  -1  10  -7  118.36    4.42
  -1  10  -7  111.73    4.00
   1 -10   8    3.39    1.28
   1 -10   8    1.54    1.33
  -1  10  -8    4.72    1.66
  -1  10  -8    4.26    1.55
   1 -10   9    2.31    1.19
  -1  10  -9    3.61    1.49
  -1  10  -9    3.96    1.73
   1 -10  10   -1.32    0.94
   1 -10  10    0.20    0.94
  -1  10 -10    0.19    1.62
  -1  10 -10   -2.85    1.59
  -1  10 -11    1.17    1.77
  -1  10 -12    1.71    1.96
  -1  10 -13    7.41    2.12
  -1  10 -13    6.01    1.72
  -1  10 -14    2.43    1.64
  -1  10 -14    3.46    2.22
  -1  10 -15    4.32    2.43
  -1  10 -15    1.49    1.61
  -1  10 -16   10.53    2.70
  -1  10 -16   10.43    1.78
  -1  10 -17    9.39    2.79
  -1  10 -17    2.62    1.73
   1  -9 -17    5.88    2.00
   1  -9 -17    4.20    2.47
  -1   9  17    4.51    1.85
  -1   9  17    4.10    3.05
   1  -9 -16   16.48    2.31
   1  -9 -16   10.13    2.61
  -1   9  16   10.62    2.06
  -1   9  16   14.85    2.92
   1  -9 -15   -1.65    2.21
   1  -9 -15   -0.26    1.99
  -1   9  15    3.29    1.66
  -1   9  15    1.45    2.62
   1  -9 -14    1.91    2.27
  -1   9  14    8.31    2.59
  -1   9  14    6.01    1.77
   1  -9 -13   20.45    2.66
   1  -9 -13   22.33    2.27
  -1   9  13   24.49    2.17
  -1   9  13   18.37    2.59
   1  -9 -12    4.18    2.10
   1  -9 -12    5.37    2.23
  -1   9  12    9.16    2.54
  -1   9  12    3.19    1.59
   1  -9 -11   29.34    2.76
   1  -9 -11   30.96    2.69
  -1   9  11   22.93    2.12
  -1   9  11   25.60    2.78
   1  -9 -10  138.30    5.10
  -1   9  10  141.86    4.96
  -1   9  10  135.46    5.06
   1  -9  -9    1.13    1.83
   1  -9  -9    2.51    1.73
  -1   9   9    1.01    1.62
   1  -9  -8    4.85    1.85
   1  -9  -8    4.98    1.90
  -1   9   8    6.45    1.96
  -1   9   8    8.73    1.76
   1  -9  -7    9.69    1.95
   1  -9  -7   10.21    2.02
  -1   9   7    7.90    1.97
  -1   9   7   12.92    1.76
   1  -9  -6    2.89    1.86
   1  -9  -6    1.66    1.78
  -1   9   6   -3.96    1.76
  -1   9   6   -0.09    1.48
   1  -9  -5   62.46    3.06
   1  -9  -5   62.15    3.06
  -1   9   5   66.55    3.17
  -1   9   5   60.71    2.91
   1  -9  -4   43.73    2.57
   1  -9  -4   44.52    2.67
  -1   9   4   39.38    2.43
  -1   9   4   38.30    2.49
   1  -9  -3   83.94    3.56
   1  -9  -3   90.60    3.70
  -1   9   3   89.73    3.61
  -1   9   3   81.21    3.48
   1  -9  -2    6.07    1.66
   1  -9  -2    7.26    1.67
  -1   9   2    5.95    1.76
   1  -9  -1    6.69    1.59
   1  -9  -1    6.13    1.65
  -1   9   1    3.83    1.72
  -1   9   1    6.10    1.76
   1  -9   0   55.64    2.67
  -1   9   0   50.22    2.67
  -1   9   0   61.45    2.97
   1  -9   1   11.27    1.72
   1  -9   1   12.53    1.74
  -1   9  -1   11.02    1.73
  -1   9  -1   17.06    1.91
   1  -9   2   22.55    1.91
  -1   9  -2   20.09    1.96
  -1   9  -2   20.51    1.91
   1  -9   3    5.71    1.53
  -1   9  -3    5.61    1.59
  -1   9  -3    7.02    1.70
   1  -9   4  120.87    4.19
   1  -9   4  108.68    3.84
  -1   9  -4  111.69    4.12
  -1   9  -4  107.64    3.91
   1  -9   5    4.76    1.29
   1  -9   5    3.90    1.47
  -1   9  -5    3.24    1.66
  -1   9  -5    2.53    1.51
   1  -9   6    3.49    1.22
  -1   9  -6    2.08    1.46
  -1   9  -6    1.87    1.65
   1  -9   7   13.05    1.42
  -1   9  -7   10.57    1.68
  -1   9  -7   13.91    1.70
   1  -9   8    5.50    1.25
  -1   9  -8    2.99    1.53
  -1   9  -8    3.14    1.58
   1  -9   9    3.57    1.20
   1  -9   9    3.78    1.17
  -1   9  -9    2.51    1.46
  -1   9  -9    2.05    1.62
  -1   9 -10   -0.40    1.68
  -1   9 -10    0.31    1.44
  -1   9 -11    1.26    1.61
  -1   9 -11    4.38    1.78
  -1   9 -12   19.91    2.29
  -1   9 -13    0.21    1.54
  -1   9 -13   -0.07    1.90
  -1   9 -14   16.32    2.00
  -1   9 -14   10.33    2.22
  -1   9 -15    2.60    1.65
  -1   9 -15    2.14    2.27
  -1   9 -16   10.68    1.89
  -1   9 -16    8.08    2.63
  -1   9 -17   -0.70    2.82
  -1   9 -17   -1.96    1.62
  -1   9 -18    4.27    3.00
   1  -8 -18   13.23    2.54
   1  -8 -18   12.22    2.05
  -1   8  18   15.50    2.00
  -1   8  18   13.43    2.89
   1  -8 -17    7.37    2.23
   1  -8 -17    5.49    2.55
  -1   8  17    9.90    1.81
  -1   8  17    6.75    2.68
  -1   8  16    8.08    2.72
  -1   8  16    7.66    1.79
   1  -8 -15    3.90    2.18
   1  -8 -15    3.20    1.93
  -1   8  15    9.19    2.40
  -1   8  15    7.29    1.79
   1  -8 -14   30.70    2.78
   1  -8 -14   30.72    2.60
  -1   8  14   24.28    2.05
  -1   8  14   30.65    2.86
   1  -8 -13    0.89    1.81
   1  -8 -13   -2.23    1.87
  -1   8  13   -2.06    2.15
   1  -8 -12    6.59    2.08
   1  -8 -12    5.81    2.05
  -1   8  12    2.37    1.57
  -1   8  12    3.81    2.12
   1  -8 -11   -1.36    2.03
  -1   8  11   -0.33    1.52
  -1   8  11    1.65    2.02
   1  -8 -10    2.25    1.99
   1  -8 -10    6.83    1.87
  -1   8  10    5.46    1.64
  -1   8  10    2.59    1.96
   1  -8  -9   41.89    2.73
   1  -8  -9   40.15    2.65
  -1   8   9   41.25    2.37
  -1   8   9   35.84    2.60
   1  -8  -8    3.06    1.71
   1  -8  -8    2.06    1.78
  -1   8   8   -2.72    1.70
  -1   8   8    3.29    1.46
   1  -8  -7    1.92    1.70
   1  -8  -7   -1.22    1.65
  -1   8   7    2.40    1.77
  -1   8   7    4.95    1.55
   1  -8  -6   31.10    2.34
   1  -8  -6   27.49    2.35
  -1   8   6   31.04    2.16
  -1   8   6   30.27    2.35
   1  -8  -5    7.26    1.72
   1  -8  -5    8.58    1.87
  -1   8   5    7.10    1.81
  -1   8   5   10.03    1.65
   1  -8  -4    2.41    1.64
   1  -8  -4    1.83    1.64
  -1   8   4    1.87    1.70
   1  -8  -3  504.22   14.22
  -1   8   3  504.81   14.25
  -1   8   3  510.27   14.39
   1  -8  -2  149.45    5.05
  -1   8   2  152.18    5.08
  -1   8   2  150.99    5.10
  -1   8   1   23.41    1.93
  -1   8   1   21.34    1.99
   1  -8   0  202.71    6.32
  -1   8   0  202.71    6.36
  -1   8   0  190.61    6.04
   1  -8   1   -1.47    1.49
   1  -8   1    1.03    1.30
  -1   8  -1    2.82    1.48
  -1   8  -1    1.61    1.49
   1  -8   2   92.89    3.46
   1  -8   2   87.41    3.24
  -1   8  -2   92.51    3.53
  -1   8  -2   84.04    3.31
   1  -8   3    6.64    1.44
   1  -8   3    5.49    1.35
  -1   8  -3    4.09    1.49
  -1   8  -3    3.26    1.54
   1  -8   4  245.65    7.27
   1  -8   4  247.07    7.21
  -1   8  -4  244.93    7.38
  -1   8  -4  230.11    6.89
   1  -8   5    0.70    1.20
   1  -8   5    3.12    1.35
  -1   8  -5    2.61    1.41
  -1   8  -5    2.28    1.33
   1  -8   6    6.76    1.20
   1  -8   6    4.09    1.33
  -1   8  -6    4.04    1.41
   1  -8   7    1.03    1.17
   1  -8   7    1.45    1.22
  -1   8  -7    2.27    1.55
  -1   8  -7   -0.63    1.34
   1  -8   8    3.30    1.32
   1  -8   8    5.55    1.17
  -1   8  -8    4.39    1.41
  -1   8  -8    4.48    1.52
   1  -8   9   -0.04    1.16
   1  -8   9    0.24    1.06
  -1   8  -9    0.20    1.34
  -1   8  -9   -0.76    1.57
  -1   8 -10   28.18    2.24
  -1   8 -10   27.93    2.00
  -1   8 -11   92.68    3.78
  -1   8 -11   97.30    3.56
  -1   8 -12    8.02    2.06
  -1   8 -12    8.92    1.76
  -1   8 -13   15.48    2.11
  -1   8 -14   10.68    1.72
  -1   8 -14    8.12    2.18
  -1   8 -15    1.20    1.58
  -1   8 -15    4.00    2.24
  -1   8 -16   19.54    2.61
  -1   8 -16   15.97    1.90
  -1   8 -17    4.15    1.90
  -1   8 -17    3.50    2.47
  -1   8 -18    2.62    1.78
   1  -7 -18    6.86    2.06
  -1   7  18   11.54    2.66
  -1   7  18    8.77    1.72
   1  -7 -17    7.52    2.36
  -1   7  17    5.66    1.66
  -1   7  17    6.04    2.46
   1  -7 -16    0.91    2.38
   1  -7 -16    1.30    2.02
  -1   7  16    4.01    1.62
  -1   7  16    0.70    2.66
   1  -7 -15   65.84    3.24
   1  -7 -15   70.37    3.75
  -1   7  15   66.24    3.08
  -1   7  15   70.21    3.82
   1  -7 -14   25.48    2.51
   1  -7 -14   26.01    2.68
  -1   7  14   26.14    2.92
   1  -7 -13    1.81    1.92
   1  -7 -13    2.79    1.92
  -1   7  13    2.41    1.49
  -1   7  13   -1.04    2.27
   1  -7 -12   23.16    2.44
   1  -7 -12   18.34    2.30
  -1   7  12   20.07    2.61
  -1   7  12   21.17    1.95
   1  -7 -11   50.67    3.05
   1  -7 -11   53.90    3.11
  -1   7  11   58.24    3.27
  -1   7  11   57.14    2.74
   1  -7 -10    2.40    1.90
   1  -7 -10    2.79    1.65
  -1   7  10    4.72    2.14
  -1   7  10    4.86    1.46
   1  -7  -9    7.65    1.90
   1  -7  -9    5.59    1.65
  -1   7   9    6.81    1.83
  -1   7   9    7.02    1.57
   1  -7  -8   17.53    1.97
   1  -7  -8   19.54    2.10
  -1   7   8   19.73    1.90
  -1   7   8   22.41    2.12
   1  -7  -7   20.41    1.99
  -1   7   7   16.12    1.96
  -1   7   7   17.29    1.84
   1  -7  -6    2.04    1.62
  -1   7   6    2.47    1.41
  -1   7   6    3.36    1.68
   1  -7  -5    3.27    1.54
   1  -7  -5    0.60    1.55
  -1   7   5    5.36    1.65
   1  -7  -4   68.28    2.98
   1  -7  -4   69.71    3.05
  -1   7   4   66.78    2.95
  -1   7   4   70.60    3.00
   1  -7  -3    0.44    1.49
  -1   7   3   -0.06    1.58
  -1   7   3   -0.52    1.42
   1  -7  -2   -3.14    1.38
   1  -7  -2    0.74    1.42
  -1   7   2    0.85    1.55
  -1   7   2    0.52    1.40
   1  -7  -1   42.29    2.23
   1  -7  -1   40.99    2.23
  -1   7   1   39.89    2.30
  -1   7   1   45.96    2.37
   1  -7   0   30.45    1.98
   1  -7   0   32.39    1.97
  -1   7   0   27.57    1.99
  -1   7   0   29.15    1.99
   1  -7   1  103.31    3.63
   1  -7   1  101.53    3.64
  -1   7  -1   91.90    3.45
  -1   7  -1  105.20    3.76
   1  -7   2    9.30    1.41
   1  -7   2    8.16    1.45
  -1   7  -2    6.39    1.49
  -1   7  -2    7.72    1.49
   1  -7   3    9.00    1.40
   1  -7   3    7.60    1.29
  -1   7  -3    6.49    1.53
  -1   7  -3    8.92    1.44
   1  -7   4  380.98   10.66
   1  -7   4  391.06   10.85
  -1   7  -4  371.97   10.47
  -1   7  -4  389.64   11.02
   1  -7   5   13.33    1.32
   1  -7   5   11.22    1.39
  -1   7  -5   12.03    1.65
  -1   7  -5   10.92    1.45
   1  -7   6    5.72    1.26
  -1   7  -6    3.90    1.32
  -1   7  -6    5.11    1.48
   1  -7   7   55.97    2.25
  -1   7  -7   53.35    2.34
   1  -7   8    6.16    1.21
  -1   7  -8    8.40    1.48
  -1   7  -8    9.67    1.60
   1  -7   9    5.08    1.06
  -1   7  -9    5.94    1.49
  -1   7  -9    3.16    1.28
   1  -7  10   13.49    1.16
  -1   7 -10   15.08    1.84
  -1   7 -10   17.42    1.66
  -1   7 -11   70.51    2.86
  -1   7 -11   68.01    3.10
  -1   7 -12   76.96    3.08
  -1   7 -12   73.62    3.29
  -1   7 -13   21.85    2.00
  -1   7 -13   24.42    2.34
  -1   7 -14    5.59    2.04
  -1   7 -15    7.83    1.72
  -1   7 -15    5.74    2.23
  -1   7 -16    2.75    2.30
  -1   7 -16    2.69    1.74
  -1   7 -17   -0.78    2.37
  -1   7 -17    2.44    1.76
  -1   7 -18   -0.26    2.59
  -1   7 -18    0.23    1.74
  -1   7 -19    6.69    3.06
   1  -6 -19    0.74    2.66
   1  -6 -19    0.66    1.85
  -1   6  19    2.05    2.18
  -1   6  19   -0.79    1.38
   1  -6 -18   10.71    2.00
   1  -6 -18   12.96    2.78
  -1   6  18    8.67    1.61
  -1   6  18    7.34    2.31
   1  -6 -17    8.59    2.08
   1  -6 -17   10.65    2.68
  -1   6  17    7.69    2.17
  -1   6  17   13.45    1.74
   1  -6 -16    2.94    2.23
   1  -6 -16    3.43    1.81
  -1   6  16    5.40    1.65
   1  -6 -15    1.79    1.90
   1  -6 -15    3.25    2.12
  -1   6  15    1.93    1.52
   1  -6 -14   12.61    2.08
   1  -6 -14   11.59    2.38
  -1   6  14   13.01    1.71
   1  -6 -13   83.99    3.99
   1  -6 -13   92.04    3.95
  -1   6  13   90.79    3.56
   1  -6 -12    5.99    2.25
   1  -6 -12    1.97    1.83
  -1   6  12    4.00    1.51
   1  -6 -11   95.29    4.12
   1  -6 -11  108.74    4.25
  -1   6  11   99.12    3.65
   1  -6 -10   54.03    2.70
  -1   6  10   59.66    2.69
   1  -6  -9   21.28    1.93
   1  -6  -9   17.50    2.10
  -1   6   9   18.09    1.77
   1  -6  -8    2.34    1.64
   1  -6  -8    4.50    1.66
  -1   6   8    4.03    1.47
   1  -6  -7   10.82    1.81
   1  -6  -7    8.93    1.76
   1  -6  -6    1.48    1.54
   1  -6  -6    1.64    1.58
  -1   6   6    1.00    1.34
   1  -6  -5  291.67    8.59
   1  -6  -5  307.56    9.00
  -1   6   5  304.95    8.88
   1  -6  -4  303.88    8.87
  -1   6   4  323.46    9.44
  -1   6   4  298.55    8.72
   1  -6  -3  128.69    4.36
   1  -6  -3  135.22    4.55
  -1   6   3  135.10    4.52
  -1   6   3  130.83    4.44
   1  -6  -2  210.66    6.42
   1  -6  -2  216.82    6.59
  -1   6   2  210.30    6.39
  -1   6   2  216.35    6.54
   1  -6  -1  129.29    4.31
   1  -6  -1  127.03    4.23
  -1   6   1  119.21    4.03
  -1   6   1  126.68    4.28
   1  -6   0   42.61    2.19
   1  -6   0   42.44    2.22
  -1   6   0   40.27    2.21
  -1   6   0   35.76    2.09
   1  -6   1    1.02    1.33
   1  -6   1    0.87    1.27
  -1   6  -1    1.09    1.38
  -1   6  -1   -0.68    1.48
   1  -6   2   13.62    1.57
   1  -6   2   11.36    1.45
  -1   6  -2   13.05    1.62
  -1   6  -2    9.54    1.53
   1  -6   3   55.55    2.34
   1  -6   3   51.48    2.22
  -1   6  -3   55.74    2.54
   1  -6   4  156.09    4.78
   1  -6   4  160.24    4.85
  -1   6  -4  146.96    4.69
   1  -6   5   40.03    1.89
   1  -6   5   44.72    1.97
  -1   6  -5   43.71    2.21
   1  -6   6   18.11    1.34
   1  -6   6   15.82    1.46
  -1   6  -6   15.04    1.45
  -1   6  -6   15.98    1.58
   1  -6   7    0.68    1.10
   1  -6   7   -0.36    0.97
  -1   6  -7   -0.25    1.14
  -1   6  -7   -0.12    1.25
   1  -6   8   21.88    1.30
  -1   6  -8   24.03    1.66
   1  -6   9   41.99    1.85
  -1   6  -9   47.73    2.49
  -1   6  -9   49.91    2.30
   1  -6  10   10.17    1.16
  -1   6 -10   11.73    1.49
  -1   6 -10   10.70    1.59
  -1   6 -11    1.81    1.36
  -1   6 -11    2.23    1.53
  -1   6 -12   38.93    2.51
  -1   6 -12   39.06    2.19
  -1   6 -13   19.35    2.19
  -1   6 -13   16.04    1.83
  -1   6 -14    7.20    2.02
  -1   6 -14    5.24    1.77
  -1   6 -15   14.21    2.32
  -1   6 -16    1.85    1.59
  -1   6 -17   -2.24    1.58
  -1   6 -17   -0.69    2.53
  -1   6 -18   -2.12    2.59
  -1   6 -18    1.54    1.76
  -1   6 -19   20.44    2.08
  -1   6 -19   16.38    2.97
   1  -5 -19   17.42    2.31
   1  -5 -19   15.75    2.95
  -1   5  19   11.67    2.27
   1  -5 -18    8.26    2.56
  -1   5  18    8.21    2.08
  -1   5  18    6.30    1.48
   1  -5 -17   -0.23    1.84
   1  -5 -17    1.46    2.15
  -1   5  17   -3.01    1.92
   1  -5 -16    3.69    2.34
   1  -5 -16    5.02    1.71
  -1   5  16    1.72    1.47
  -1   5  16    0.96    1.93
   1  -5 -15    5.44    2.19
   1  -5 -15    7.58    2.05
  -1   5  15    9.42    2.18
   1  -5 -14    3.40    1.93
   1  -5 -14    2.87    2.10
  -1   5  14    2.67    2.08
  -1   5  14    2.94    1.41
   1  -5 -13   -2.24    1.76
  -1   5  13   -0.31    1.96
  -1   5  13   -0.58    1.38
   1  -5 -12   11.33    2.05
  -1   5  12   11.45    2.11
  -1   5  12   10.77    1.58
   1  -5 -11   30.22    2.79
   1  -5 -11   27.71    2.16
  -1   5  11   27.71    2.38
  -1   5  11   26.89    1.84
   1  -5 -10    0.76    1.44
   1  -5 -10    1.74    1.74
  -1   5  10    0.04    1.35
  -1   5  10    1.13    1.70
   1  -5  -9   53.32    2.80
   1  -5  -9   51.05    2.60
  -1   5   9   49.51    2.72
  -1   5   9   50.83    2.42
   1  -5  -8   62.78    2.86
   1  -5  -8   66.23    3.00
  -1   5   8   64.86    2.89
   1  -5  -7    2.97    1.45
   1  -5  -7    3.38    1.51
  -1   5   7    1.67    1.42
  -1   5   7    1.07    1.49
   1  -5  -6    0.79    1.49
   1  -5  -6   -0.51    1.40
  -1   5   6   -1.04    1.47
  -1   5   6    0.37    1.33
   1  -5  -5  149.69    4.85
  -1   5   5  145.89    4.71
  -1   5   5  151.82    4.91
   1  -5  -4   25.93    1.95
   1  -5  -4   23.40    1.83
  -1   5   4   24.04    1.92
  -1   5   4   26.75    1.80
   1  -5  -3  815.81   22.10
   1  -5  -3  802.77   21.71
  -1   5   3  817.36   22.11
  -1   5   3  837.99   22.65
   1  -5  -2  341.96    9.68
   1  -5  -2  333.54    9.50
  -1   5   2  328.56    9.32
  -1   5   2  332.00    9.45
   1  -5  -1   11.86    1.55
   1  -5  -1   11.80    1.48
  -1   5   1   12.63    1.58
  -1   5   1   11.34    1.52
   1  -5   0   -1.68    1.22
   1  -5   0   -0.06    1.17
  -1   5   0   -0.81    1.33
  -1   5   0    0.71    1.38
   1  -5   1   90.92    3.16
   1  -5   1   94.31    3.29
  -1   5  -1   90.05    3.24
  -1   5  -1   91.37    3.21
   1  -5   2   40.71    1.95
   1  -5   2   38.83    1.89
  -1   5  -2   41.61    2.17
  -1   5  -2   42.61    2.08
   1  -5   3    8.96    1.27
   1  -5   3   11.61    1.34
  -1   5  -3    6.19    1.45
  -1   5  -3   10.63    1.46
   1  -5   4   14.22    1.33
   1  -5   4   13.59    1.30
  -1   5  -4   11.91    1.38
  -1   5  -4   12.02    1.54
   1  -5   5    3.00    1.03
   1  -5   5    2.91    1.10
  -1   5  -5    1.38    1.17
  -1   5  -5    4.12    1.35
   1  -5   6   16.25    1.34
   1  -5   6   16.69    1.26
  -1   5  -6   15.24    1.47
   1  -5   7   15.73    1.19
   1  -5   7   15.10    1.34
  -1   5  -7   12.96    1.45
  -1   5  -7   17.32    1.62
   1  -5   8   85.23    2.87
  -1   5  -8   86.11    3.00
  -1   5  -8   86.74    3.21
   1  -5   9  122.29    3.78
   1  -5   9  123.00    3.72
  -1   5  -9  133.32    4.22
  -1   5  -9  136.17    4.47
  -1   5 -10   25.49    1.77
  -1   5 -10   28.23    1.87
  -1   5 -11   19.51    1.68
  -1   5 -11   16.51    1.81
  -1   5 -12   59.66    2.60
  -1   5 -12   57.24    2.94
  -1   5 -13   20.95    1.96
  -1   5 -13   24.05    2.25
  -1   5 -14   35.16    2.69
  -1   5 -14   36.12    2.21
  -1   5 -15    1.97    1.96
  -1   5 -16    5.15    1.62
  -1   5 -16    4.67    2.14
  -1   5 -17    1.39    1.61
  -1   5 -17    1.96    2.55
  -1   5 -18   -0.98    1.68
  -1   5 -18   -2.28    2.59
  -1   5 -19    1.36    2.63
  -1   5 -19    4.89    1.68
   1  -4 -20   -3.57    1.97
   1  -4 -20   -0.18    2.72
  -1   4  20   -0.95    1.01
  -1   4  20    0.13    1.10
   1  -4 -19    7.18    2.02
   1  -4 -19    8.54    2.74
  -1   4  19    3.77    1.72
  -1   4  19    7.46    1.28
   1  -4 -18    5.66    2.43
   1  -4 -18    1.93    1.86
  -1   4  18    2.47    1.80
  -1   4  18    0.84    1.30
   1  -4 -17    5.50    2.30
   1  -4 -17    5.59    1.76
  -1   4  17    7.71    1.98
  -1   4  17    5.76    1.40
   1  -4 -16    0.96    2.16
   1  -4 -16    2.30    1.84
  -1   4  16   -0.04    1.23
  -1   4  16    3.82    1.80
   1  -4 -15    4.51    2.30
   1  -4 -15   12.00    2.09
  -1   4  15   10.84    1.48
  -1   4  15   10.90    2.02
  -1   4  14    4.53    1.40
  -1   4  14    5.73    1.86
   1  -4 -13  103.07    3.99
   1  -4 -13  103.23    4.28
  -1   4  13  101.24    3.95
  -1   4  13  106.23    3.72
   1  -4 -12  537.79   15.31
   1  -4 -12  515.25   14.51
  -1   4  12  499.59   13.83
  -1   4  12  515.25   14.47
   1  -4 -11  211.37    6.62
  -1   4  11  201.88    6.37
  -1   4  11  193.93    5.90
   1  -4 -10    1.21    1.53
   1  -4 -10    2.66    1.67
  -1   4  10    2.62    1.29
   1  -4  -9    3.39    1.51
   1  -4  -9   -0.98    1.44
  -1   4   9    1.17    1.54
   1  -4  -8   20.46    1.84
   1  -4  -8   22.81    1.89
  -1   4   8   26.18    1.78
  -1   4   8   21.40    1.87
   1  -4  -7   13.15    1.67
   1  -4  -7   11.86    1.66
  -1   4   7   14.25    1.68
   1  -4  -6    3.53    1.46
  -1   4   6   -0.05    1.49
  -1   4   6    4.71    1.36
   1  -4  -5   22.94    1.78
   1  -4  -5   19.93    1.66
  -1   4   5   23.72    1.79
  -1   4   5   22.71    1.72
   1  -4  -4  110.56    3.77
   1  -4  -4  105.10    3.61
  -1   4   4  107.66    3.64
  -1   4   4  100.81    3.53
   1  -4  -3  101.71    3.51
   1  -4  -3  112.06    3.77
  -1   4   3  115.86    3.80
  -1   4   3  108.20    3.67
   1  -4  -2  366.75   10.27
   1  -4  -2  390.23   10.84
  -1   4   2  369.83   10.33
  -1   4   2  387.27   10.79
   1  -4  -1   53.07    2.30
   1  -4  -1   53.65    2.32
  -1   4   1   49.34    2.24
  -1   4   1   52.59    2.32
   1  -4   0   64.26    2.57
   1  -4   0   65.94    2.55
  -1   4   0   69.86    2.67
  -1   4   0   64.17    2.59
   1  -4   1  339.59    9.45
   1  -4   1  336.27    9.33
  -1   4  -1  332.00    9.28
  -1   4  -1  347.06    9.70
   1  -4   2  282.06    7.92
   1  -4   2  295.58    8.22
  -1   4  -2  278.03    7.88
  -1   4  -2  283.25    7.97
   1  -4   3   22.28    1.48
   1  -4   3   23.98    1.45
  -1   4  -3   24.37    1.64
  -1   4  -3   22.89    1.54
   1  -4   4  113.57    3.58
   1  -4   4  112.94    3.49
  -1   4  -4  117.71    3.76
  -1   4  -4  107.34    3.40
   1  -4   5   41.35    1.81
   1  -4   5   42.43    1.86
  -1   4  -5   42.33    1.98
  -1   4  -5   44.43    1.95
   1  -4   6   59.65    2.23
   1  -4   6   60.54    2.22
  -1   4  -6   59.28    2.31
  -1   4  -6   60.86    2.43
   1  -4   7   27.06    1.46
   1  -4   7   26.28    1.54
  -1   4  -7   28.22    1.78
   1  -4   8  230.23    6.55
   1  -4   8  215.16    6.14
  -1   4  -8  228.57    6.67
  -1   4  -8  226.43    6.56
   1  -4   9   67.59    2.38
   1  -4   9   68.21    2.46
  -1   4  -9   76.52    2.94
   1  -4  10   21.42    1.42
   1  -4  10   24.55    1.33
  -1   4 -10   20.69    1.92
  -1   4 -10   21.71    1.59
  -1   4 -11   40.41    2.34
  -1   4 -11   39.60    2.06
   1  -4  12    1.32    0.75
   1  -4  12   -0.07    0.91
  -1   4 -12    0.40    1.39
  -1   4 -12    1.60    1.66
  -1   4 -13   80.41    3.20
  -1   4 -13   82.10    3.52
  -1   4 -14  110.56    3.95
  -1   4 -14  105.55    4.23
  -1   4 -15   -1.36    1.99
  -1   4 -15    0.01    1.70
  -1   4 -16    2.30    2.11
  -1   4 -17   -2.97    2.40
  -1   4 -17   -0.02    1.54
  -1   4 -18    1.89    1.73
  -1   4 -18    0.43    2.36
  -1   4 -19    9.79    2.89
  -1   4 -19    7.22    1.78
  -1   4 -20   -1.10    1.78
   1  -3 -20    2.42    2.76
   1  -3 -20    1.77    1.80
   1  -3 -19    0.85    1.76
   1  -3 -19    1.17    2.47
  -1   3  19    2.11    1.08
  -1   3  19    2.69    1.29
   1  -3 -18   12.70    2.66
   1  -3 -18   16.67    2.11
  -1   3  18   14.20    1.80
  -1   3  18   16.89    1.36
   1  -3 -17    3.34    2.23
   1  -3 -17    0.55    1.59
  -1   3  17    1.48    1.15
  -1   3  17    1.49    1.70
   1  -3 -16    6.08    1.91
  -1   3  16    0.49    1.70
  -1   3  16    2.00    1.16
   1  -3 -15   10.46    2.00
   1  -3 -15    9.03    2.21
  -1   3  15   11.47    1.83
  -1   3  15   16.11    1.48
   1  -3 -14   54.57    2.82
   1  -3 -14   52.63    3.14
  -1   3  14   54.62    2.61
   1  -3 -13   50.28    2.73
   1  -3 -13   52.62    3.00
  -1   3  13   53.26    2.30
  -1   3  13   51.96    2.63
   1  -3 -12  267.47    8.24
   1  -3 -12  253.71    7.60
  -1   3  12  250.27    7.45
  -1   3  12  255.49    7.40
   1  -3 -11   16.12    1.90
  -1   3  11   16.97    1.78
   1  -3 -10   99.10    3.67
   1  -3 -10   94.32    3.62
  -1   3  10   95.95    3.36
   1  -3  -9   38.16    2.18
   1  -3  -9   44.70    2.27
  -1   3   9   44.11    2.21
  -1   3   9   47.21    2.16
   1  -3  -8   98.32    3.50
   1  -3  -8   97.76    3.49
  -1   3   8  107.66    3.61
  -1   3   8  101.14    3.50
   1  -3  -7  114.94    3.88
  -1   3   7  128.69    4.18
  -1   3   7  125.02    4.04
   1  -3  -6   64.63    2.69
   1  -3  -6   66.83    2.72
  -1   3   6   66.99    2.56
  -1   3   6   63.29    2.55
   1  -3  -5   52.91    2.27
   1  -3  -5   47.85    2.21
  -1   3   5   56.22    2.32
  -1   3   5   53.40    2.28
   1  -3  -4    0.21    1.27
   1  -3  -4    3.38    1.25
  -1   3   4    1.74    1.28
  -1   3   4    2.48    1.26
   1  -3  -3  160.36    4.87
   1  -3  -3  157.40    4.85
  -1   3   3  168.79    5.05
  -1   3   3  163.92    4.93
   1  -3  -2  266.88    7.63
   1  -3  -2  250.63    7.16
  -1   3   2  257.51    7.37
  -1   3   2  259.40    7.35
   1  -3  -1  508.37   13.85
   1  -3  -1  504.93   13.75
  -1   3   1  501.25   13.64
  -1   3   1  511.46   13.95
   1  -3   0   25.16    1.67
   1  -3   0   28.41    1.66
  -1   3   0   25.18    1.74
  -1   3   0   26.72    1.80
   1  -3   1  522.60   14.11
   1  -3   1  543.01   14.68
  -1   3  -1  546.09   14.76
  -1   3  -1  514.66   13.98
   1  -3   2  223.94    6.38
   1  -3   2  220.26    6.24
  -1   3  -2  219.20    6.22
  -1   3  -2  218.48    6.30
   1  -3   3    1.66    1.13
   1  -3   3    0.84    1.06
  -1   3  -3    0.13    1.29
  -1   3  -3    2.40    1.11
   1  -3   4    7.69    1.20
   1  -3   4    7.44    1.09
  -1   3  -4    8.96    1.21
  -1   3  -4    7.79    1.19
   1  -3   5   55.61    2.12
   1  -3   5   52.76    2.04
  -1   3  -5   55.01    2.19
  -1   3  -5   55.94    2.15
   1  -3   6    1.33    1.08
   1  -3   6    1.58    1.10
  -1   3  -6    1.19    1.26
  -1   3  -6   -0.43    1.23
   1  -3   7   55.52    2.11
  -1   3  -7   54.94    2.34
  -1   3  -7   54.08    2.25
   1  -3   8  203.66    5.88
   1  -3   8  215.52    6.18
  -1   3  -8  217.18    6.35
   1  -3   9    5.46    1.08
   1  -3   9    5.86    1.17
  -1   3  -9    5.10    1.55
  -1   3  -9    8.10    1.36
   1  -3  10   15.22    1.39
   1  -3  10   17.12    1.32
  -1   3 -10   17.01    1.57
   1  -3  11   17.09    1.26
   1  -3  11   13.17    1.34
  -1   3 -11   17.23    1.61
  -1   3 -11   18.71    1.89
   1  -3  12   12.56    1.16
   1  -3  12   11.13    1.32
  -1   3 -12   10.71    1.93
  -1   3 -12   11.02    1.58
  -1   3 -13   26.52    2.51
  -1   3 -13   22.01    1.87
  -1   3 -14    3.00    2.09
  -1   3 -14    3.31    1.51
  -1   3 -15    4.01    2.02
  -1   3 -15    0.58    1.51
  -1   3 -16    0.34    1.62
  -1   3 -16    2.63    2.25
  -1   3 -17    1.49    2.15
  -1   3 -17    2.28    1.77
  -1   3 -18    3.24    2.37
  -1   3 -18   -0.18    1.61
  -1   3 -19    0.88    1.67
  -1   3 -20   -2.48    2.57
  -1   3 -20    1.17    1.95
   1  -2 -20   -3.11    2.22
   1  -2 -20    0.75    1.74
   1  -2 -19    3.33    2.34
   1  -2 -18    1.15    1.59
  -1   2  18   -0.56    0.79
  -1   2  18    1.59    1.02
   1  -2 -17    1.07    1.60
   1  -2 -17    1.99    1.98
  -1   2  17    3.31    1.03
   1  -2 -16    7.34    1.78
   1  -2 -16    5.01    1.98
  -1   2  16    6.77    1.11
  -1   2  16    6.49    1.51
   1  -2 -15   71.49    3.49
   1  -2 -15   71.72    3.16
  -1   2  15   74.09    3.08
  -1   2  15   81.62    2.86
   1  -2 -14   78.60    3.58
   1  -2 -14   81.88    3.30
  -1   2  14   84.08    2.92
  -1   2  14   74.71    2.97
   1  -2 -13  130.59    4.48
   1  -2 -13  127.75    4.66
  -1   2  13  137.00    4.50
  -1   2  13  127.51    4.00
   1  -2 -12    2.61    1.44
   1  -2 -12    5.35    1.71
  -1   2  12    0.89    1.44
   1  -2 -11   13.85    1.72
  -1   2  11   13.62    1.51
  -1   2  11   14.22    1.30
   1  -2 -10   61.29    2.72
   1  -2 -10   57.18    2.63
  -1   2  10   64.75    2.47
   1  -2  -9  238.65    7.02
   1  -2  -9  235.68    7.01
  -1   2   9  254.42    7.26
  -1   2   9  233.55    6.76
   1  -2  -8  527.82   14.53
  -1   2   8  530.79   14.44
  -1   2   8  538.97   14.66
   1  -2  -7  301.87    8.60
   1  -2  -7  301.39    8.54
  -1   2   7  314.20    8.77
  -1   2   7  302.22    8.47
   1  -2  -6   71.29    2.68
   1  -2  -6   72.58    2.69
  -1   2   6   72.04    2.56
  -1   2   6   71.25    2.57
   1  -2  -5   33.63    1.74
   1  -2  -5   38.32    1.89
  -1   2   5   35.55    1.70
  -1   2   5   40.73    1.80
   1  -2  -4  265.22    7.50
   1  -2  -4  281.23    7.91
  -1   2   4  289.41    8.08
  -1   2   4  280.04    7.83
   1  -2  -3  169.73    5.02
   1  -2  -3  151.94    4.55
  -1   2   3  158.70    4.70
  -1   2   3  158.94    4.71
   1  -2  -2 1689.04   44.63
   1  -2  -2 1641.59   43.36
  -1   2   2 1668.87   44.09
  -1   2   2 1716.32   45.32
   1  -2  -1 3724.42   97.94
   1  -2  -1 3720.86   97.84
  -1   2   1 3777.80   99.33
  -1   2   1 3846.59  101.13
   1  -2   0 4391.02  115.39
   1  -2   0 4113.47  108.07
  -1   2   0 4087.37  107.44
  -1   2   0 4439.65  116.64
   1  -2   1 4229.71  111.10
   1  -2   1 4087.37  107.43
  -1   2  -1 4367.30  114.76
  -1   2  -1 4289.01  112.67
   1  -2   2   -0.08    1.16
   1  -2   2    1.25    1.25
  -1   2  -2    2.73    1.32
  -1   2  -2    1.90    1.14
   1  -2   3  861.95   22.93
   1  -2   3  813.68   21.68
  -1   2  -3  835.27   22.26
  -1   2  -3  810.71   21.59
   1  -2   4  162.97    4.72
   1  -2   4  168.79    4.89
  -1   2  -4  164.51    4.77
  -1   2  -4  164.75    4.82
   1  -2   5   -0.75    1.06
   1  -2   5    0.71    1.04
  -1   2  -5    0.89    1.08
  -1   2  -5    2.10    1.17
   1  -2   6    4.47    1.23
   1  -2   6    4.80    1.08
  -1   2  -6    5.79    1.22
  -1   2  -6    7.50    1.32
   1  -2   7   29.64    1.58
   1  -2   7   29.76    1.62
  -1   2  -7   32.68    1.85
  -1   2  -7   34.60    1.84
   1  -2   8   82.03    2.87
   1  -2   8   86.03    2.88
  -1   2  -8   86.60    3.10
   1  -2   9    0.46    0.97
   1  -2   9    0.21    1.20
  -1   2  -9    1.33    1.35
  -1   2  -9   -0.85    1.22
   1  -2  10    0.40    0.98
   1  -2  10    0.70    1.19
  -1   2 -10   -0.60    1.36
  -1   2 -10    1.57    1.59
   1  -2  11    7.40    1.16
   1  -2  11    6.43    1.32
  -1   2 -11   12.18    1.64
  -1   2 -11    9.07    1.85
   1  -2  12    2.02    1.26
   1  -2  12    3.17    1.11
  -1   2 -12    1.13    1.39
  -1   2 -12    1.03    1.80
   1  -2  13   88.71    3.12
  -1   2 -13   95.02    3.89
  -1   2 -13   96.61    3.59
   1  -2  14    6.32    1.22
  -1   2 -14    8.65    2.09
  -1   2 -14    5.09    1.67
  -1   2 -15    0.04    1.76
  -1   2 -15    3.90    2.09
   1  -2  16    1.22    0.78
  -1   2 -16    2.06    1.61
  -1   2 -16    2.65    2.00
  -1   2 -17    2.76    2.06
  -1   2 -17    2.18    1.64
  -1   2 -18    1.62    1.76
  -1   2 -18   -3.82    2.44
  -1   2 -19   -1.11    1.65
  -1   2 -19   -2.42    2.83
  -1   2 -20    0.25    1.79
  -1   2 -20    1.35    2.75
   1  -1 -20    3.91    2.49
   1  -1 -19    0.00    1.61
   1  -1 -18   -2.89    1.99
   1  -1 -17    3.56    2.17
   1  -1 -17    6.25    1.81
   1  -1 -16    0.49    2.02
   1  -1 -15    0.19    1.52
   1  -1 -15   -2.99    1.90
  -1   1  15    0.01    1.13
   1  -1 -14    6.52    1.86
   1  -1 -14    8.14    1.62
  -1   1  14    9.26    1.03
   1  -1 -13   76.01    3.25
   1  -1 -13   68.65    2.81
  -1   1  13   64.77    2.53
  -1   1  13   70.62    2.42
   1  -1 -12   26.43    1.85
   1  -1 -12   25.09    2.02
  -1   1  12   22.41    1.44
  -1   1  12   23.73    1.33
   1  -1 -11   15.68    1.78
   1  -1 -11   11.68    1.55
  -1   1  11   11.02    1.33
  -1   1  11   13.74    1.11
   1  -1 -10   -0.52    1.36
   1  -1 -10    1.38    1.32
  -1   1  10   -0.12    0.89
   1  -1  -9   95.71    3.33
  -1   1   9  100.05    3.20
   1  -1  -8   12.17    1.42
   1  -1  -8   14.73    1.42
  -1   1   8   13.91    1.19
  -1   1   8   16.15    1.16
   1  -1  -7   87.74    2.99
   1  -1  -7   84.02    2.93
  -1   1   7   86.66    2.82
  -1   1   7   95.74    3.00
   1  -1  -6    3.64    1.17
   1  -1  -6    3.63    1.10
  -1   1   6    4.85    0.94
  -1   1   6    3.30    1.09
   1  -1  -5   55.89    2.15
   1  -1  -5   57.12    2.09
  -1   1   5   63.07    2.15
  -1   1   5   57.30    2.08
   1  -1  -4   20.02    1.27
  -1   1   4   18.79    1.21
  -1   1   4   21.61    1.34
   1  -1  -3   37.99    1.60
  -1   1   3   37.96    1.59
  -1   1   3   39.14    1.64
   1  -1  -2  167.24    4.67
  -1   1   2  156.69    4.41
  -1   1   2  160.36    4.51
   1  -1  -1   93.11    2.74
  -1   1   1   89.03    2.65
  -1   1   1   86.41    2.55
   1  -1   0   71.52    2.18
  -1   1   0   73.52    2.27
  -1   1   0   69.64    2.11
   1  -1   1  212.08    5.81
   1  -1   1  204.72    5.65
  -1   1  -1  210.06    5.74
   1  -1   2   80.09    2.60
   1  -1   2   82.83    2.67
  -1   1  -2   81.75    2.61
  -1   1  -2   76.59    2.53
   1  -1   3   70.25    2.47
   1  -1   3   65.07    2.29
  -1   1  -3   62.59    2.25
  -1   1  -3   68.26    2.44
   1  -1   4  171.99    5.02
   1  -1   4  177.56    5.12
  -1   1  -4  171.51    5.01
  -1   1  -4  165.58    4.85
   1  -1   5   22.58    1.42
   1  -1   5   16.65    1.41
  -1   1  -5   18.78    1.42
  -1   1  -5   19.52    1.48
   1  -1   6    8.16    1.32
  -1   1  -6    6.03    1.20
  -1   1  -6    7.58    1.33
   1  -1   7  371.02   10.21
   1  -1   7  364.61   10.13
  -1   1  -7  359.99   10.07
  -1   1  -7  357.14    9.95
   1  -1   8    2.60    1.16
   1  -1   8    2.50    1.25
  -1   1  -8    3.17    1.49
   1  -1   9    1.68    1.20
   1  -1   9    0.06    1.21
  -1   1  -9    0.77    1.34
  -1   1  -9    3.10    1.55
   1  -1  10   22.55    1.70
  -1   1 -10   25.28    2.06
   1  -1  11    9.47    1.38
   1  -1  11    7.45    1.41
  -1   1 -11    8.73    1.92
  -1   1 -11    9.29    1.59
   1  -1  12    6.95    1.42
  -1   1 -12   12.86    2.04
  -1   1 -12    8.48    1.59
   1  -1  13   75.99    3.00
  -1   1 -13   75.00    3.05
  -1   1 -13   75.28    3.49
   1  -1  14   19.42    1.64
   1  -1  14   19.95    1.77
  -1   1 -14   19.70    1.89
  -1   1 -14   16.69    2.29
   1  -1  15    0.74    1.22
   1  -1  15    3.58    1.29
  -1   1 -15    3.02    2.02
   1  -1  16    5.44    1.26
  -1   1 -16   11.46    2.25
  -1   1 -16    7.19    1.79
   1  -1  17    1.91    1.07
   1  -1  17    2.30    1.00
  -1   1 -17    2.93    2.15
  -1   1 -17   -0.56    1.64
  -1   1 -18    2.36    1.68
  -1   1 -19    2.36    2.43
  -1   1 -19    1.29    1.76
  -1   1 -20   -1.26    2.61
  -1   1 -20   -2.67    1.81
   1   0 -20    5.65    2.75
   1   0 -20   14.01    1.85
   1   0 -19    3.17    2.36
   1   0 -19    6.36    1.77
   1   0 -18    8.88    2.30
   1   0 -18    7.85    1.78
   1   0 -17    2.94    2.06
   1   0 -16   11.24    2.10
   1   0 -15   12.22    1.97
   1   0 -15   10.35    1.73
   1   0 -14   36.91    2.42
   1   0 -14   36.89    2.18
   1   0 -13  127.75    4.46
   1   0 -13  120.75    4.03
   1   0 -12    2.55    1.47
   1   0 -12    1.35    1.22
   1   0 -11    6.38    1.54
   1   0 -11    8.18    1.42
  -1   0  11    7.44    0.83
   1   0 -10   88.15    3.12
   1   0 -10   82.01    3.05
   1   0  -9    3.95    1.29
  -1   0   9    3.33    0.81
   1   0  -8  310.17    8.66
   1   0  -8  307.92    8.59
  -1   0   8  322.86    8.74
  -1   0   8  310.65    8.42
   1   0  -7   69.26    2.41
  -1   0   7   70.08    2.17
  -1   0   7   63.90    2.05
   1   0  -6    7.97    1.01
   1   0  -5  445.63   11.94
   1   0  -5  420.24   11.29
   1   0  -4   93.21    2.75
   1   0  -4   98.03    2.87
   1   0  -3 1457.74   38.36
   1   0  -3 1461.30   38.48
   1   0  -2   39.88    1.17
   1   0  -2   40.15    1.19
   1   0  -1  460.93   12.18
   1   0  -1  437.09   11.54
   1   0   0 1585.84   41.69
  -1   0   0 1543.14   40.59
   1   0   1  431.75   11.52
   1   0   1  434.24   11.61
  -1   0  -1  443.13   11.84
  -1   0  -1  417.63   11.16
   1   0   2  824.24   21.91
   1   0   2  840.25   22.29
  -1   0  -2  807.99   21.46
  -1   0  -2  851.04   22.61
   1   0   3  131.30    3.94
   1   0   3  145.89    4.42
  -1   0  -3  131.30    4.04
  -1   0  -3  132.96    4.08
   1   0   4   44.79    1.91
   1   0   4   45.16    2.09
  -1   0  -4   38.89    1.89
  -1   0  -4   38.10    1.90
   1   0   5  322.15    8.88
   1   0   5  316.81    8.85
  -1   0  -5  321.79    9.03
  -1   0  -5  313.73    8.75
   1   0   6   46.95    2.17
   1   0   6   53.64    2.17
  -1   0  -6   51.24    2.30
  -1   0  -6   47.24    2.24
   1   0   7  745.48   20.10
   1   0   7  759.47   20.40
  -1   0  -7  755.68   20.41
  -1   0  -7  767.54   20.73
   1   0   8  403.76   11.16
   1   0   8  387.51   10.83
  -1   0  -8  397.94   11.17
   1   0   9  119.68    3.96
   1   0   9  135.34    4.31
  -1   0  -9  131.66    4.44
  -1   0  -9  133.91    4.42
   1   0  10   68.68    2.78
  -1   0 -10   77.90    3.13
  -1   0 -10   74.82    3.21
   1   0  11    1.11    1.26
  -1   0 -11    3.39    1.46
   1   0  12   12.19    1.66
   1   0  12    6.59    1.45
  -1   0 -12    9.16    1.99
  -1   0 -12    9.35    1.67
   1   0  13  252.05    7.52
  -1   0 -13  234.38    7.12
  -1   0 -13  241.38    7.70
   1   0  14  371.02   10.62
   1   0  14  341.60    9.79
  -1   0 -14  362.72   10.45
  -1   0 -14  372.56   11.10
   1   0  15   11.67    1.84
   1   0  15   15.02    1.62
  -1   0 -15    9.31    2.38
   1   0  16    6.07    1.60
   1   0  16    5.75    1.41
  -1   0 -16    4.00    2.09
  -1   0 -16    4.40    1.85
   1   0  17    0.32    1.17
   1   0  17    2.54    1.45
  -1   0 -17    1.87    1.74
   1   0  18    3.12    1.14
  -1   0 -18    5.49    2.54
  -1   0 -18    3.63    1.67
   1   0  19    0.44    0.96
   1   0  19   -1.16    0.91
  -1   0 -19   -2.81    2.56
  -1   0 -19   -0.96    1.77
  -1   0 -20    3.33    1.84
  -1   0 -20    3.11    2.95
   1   1 -20    1.65    1.55
   1   1 -20    2.81    2.53
   1   1 -19    3.74    2.47
   1   1 -19    3.97    1.71
   1   1 -18    4.31    2.14
   1   1 -18    5.85    1.78
   1   1 -17   -0.71    1.91
   1   1 -17    0.66    1.60
   1   1 -16   10.26    2.06
   1   1 -16    9.42    1.96
   1   1 -15    0.13    1.90
   1   1 -15    3.39    1.46
   1   1 -14    5.93    1.78
   1   1 -14    7.67    1.46
   1   1 -13    9.01    1.72
   1   1 -13   10.86    1.44
   1   1 -12    4.54    1.27
   1   1 -12    6.81    1.57
   1   1 -11    2.49    1.45
   1   1 -11    4.02    1.25
   1   1 -10    0.19    1.28
   1   1  -9   64.01    2.34
   1   1  -8   70.10    2.44
   1   1  -7   36.18    1.58
   1   1  -7   36.15    1.58
   1   1  -6   65.11    2.08
   1   1  -6   66.43    2.06
   1   1  -5  377.07   10.06
   1   1  -5  402.45   10.70
   1   1  -1   79.36    2.25
   1   1  -1   80.37    2.30
   1   1   0   14.41    0.93
  -1  -1   0   15.74    1.03
  -1  -1   0   14.25    0.94
   1   1   1    5.69    1.19
   1   1   1    4.59    1.04
  -1  -1  -1    5.80    1.16
  -1  -1  -1    4.40    1.14
   1   1   2 1369.97   36.24
   1   1   2 1324.90   35.10
  -1  -1  -2 1377.09   36.47
  -1  -1  -2 1313.04   34.78
   1   1   3  542.53   14.74
   1   1   3  547.99   14.80
  -1  -1  -3  538.38   14.60
  -1  -1  -3  559.02   15.13
   1   1   4  140.91    4.47
   1   1   4  131.78    4.10
  -1  -1  -4  135.81    4.26
  -1  -1  -4  129.29    4.09
   1   1   5  662.45   17.85
   1   1   5  638.01   17.29
  -1  -1  -5  659.01   17.84
  -1  -1  -5  650.47   17.64
   1   1   6  155.26    4.83
   1   1   6  158.23    4.86
  -1  -1  -6  151.59    4.79
  -1  -1  -6  155.14    4.86
   1   1   7   81.36    3.11
   1   1   7   71.32    2.83
  -1  -1  -7   73.60    2.99
   1   1   8   15.31    1.58
   1   1   8   13.98    1.64
  -1  -1  -8   12.04    1.73
  -1  -1  -8   15.49    1.72
   1   1   9   -0.47    1.33
   1   1   9    1.92    1.36
  -1  -1  -9    1.07    1.65
  -1  -1  -9    2.65    1.55
   1   1  10   18.74    1.78
  -1  -1 -10   20.66    2.00
  -1  -1 -10   22.90    2.14
   1   1  11   18.37    1.83
   1   1  11   17.87    1.77
  -1  -1 -11   24.70    2.06
  -1  -1 -11   17.18    2.24
   1   1  12  123.71    4.28
  -1  -1 -12  127.63    4.44
  -1  -1 -12  126.44    4.77
   1   1  13   74.20    3.14
   1   1  13   71.04    2.98
  -1  -1 -13   77.13    3.64
  -1  -1 -13   73.22    3.20
   1   1  14   40.14    2.34
   1   1  14   38.86    2.31
  -1  -1 -14   44.62    2.60
  -1  -1 -14   36.76    2.91
   1   1  15    8.46    1.61
   1   1  15    6.58    1.81
  -1  -1 -15    6.37    1.77
   1   1  16   -1.61    1.48
   1   1  16    0.91    1.67
  -1  -1 -16    0.06    1.83
  -1  -1 -16    2.35    2.19
   1   1  17    2.79    1.39
   1   1  17    4.18    1.76
  -1  -1 -17    0.74    1.90
  -1  -1 -17   -0.55    2.41
   1   1  18    3.01    1.61
   1   1  18   -0.28    1.32
  -1  -1 -18   -3.94    1.79
  -1  -1 -18   -0.60    2.53
   1   1  19    1.90    1.25
  -1  -1 -19    3.26    2.70
   1   1  20   -0.26    1.08
   1   1  20   -0.24    1.01
  -1  -1 -20    4.48    2.95
  -1  -1 -20   -0.83    2.02
   1   2 -20   13.94    1.89
   1   2 -20   15.21    2.78
   1   2 -19    1.54    2.19
   1   2 -19   -1.39    1.57
   1   2 -18    1.26    2.15
   1   2 -18    4.76    1.62
   1   2 -17    1.84    1.95
   1   2 -16    4.00    1.77
   1   2 -16    4.44    1.71
   1   2 -15    5.23    1.91
   1   2 -15    6.56    1.55
   1   2 -14   80.47    3.00
   1   2 -14   85.66    3.48
   1   2 -13   11.43    1.76
   1   2 -13   14.92    1.48
   1   2 -12   20.20    1.74
   1   2 -12   19.51    1.48
   1   2 -11   68.32    2.49
   1   2  -9   50.15    1.96
   1   2  -9   45.61    1.89
   1   2  -8  697.56   18.60
   1   2  -8  674.55   18.02
   1   2  -7  453.34   12.16
   1   2  -7  458.20   12.26
   1   2  -6  115.21    3.26
   1   2  -6  119.21    3.36
   1   2  -1  137.00    3.93
  -1  -2   1  134.03    3.84
  -1  -2   1  132.02    3.83
   1   2   0 1512.30   39.92
   1   2   0 1483.84   39.24
  -1  -2   0 1450.63   38.32
  -1  -2   0 1495.70   39.50
   1   2   1  208.16    5.97
   1   2   1  219.67    6.35
  -1  -2  -1  212.67    6.11
  -1  -2  -1  232.72    6.61
   1   2   2  139.49    4.34
   1   2   2  134.39    4.32
  -1  -2  -2  134.15    4.25
  -1  -2  -2  126.32    4.09
   1   2   3  175.43    5.28
   1   2   3  166.53    5.14
  -1  -2  -3  163.80    5.04
  -1  -2  -3  159.06    4.89
   1   2   4  549.17   14.93
   1   2   4  550.95   15.06
  -1  -2  -4  520.94   14.28
  -1  -2  -4  548.58   14.97
   1   2   5    5.49    1.41
   1   2   5    9.16    1.53
  -1  -2  -5    5.25    1.59
  -1  -2  -5    7.41    1.57
   1   2   6   49.38    2.46
   1   2   6   48.14    2.37
  -1  -2  -6   45.33    2.31
  -1  -2  -6   46.89    2.42
   1   2   7  695.90   19.00
   1   2   7  711.08   19.32
  -1  -2  -7  710.13   19.36
   1   2   8   68.52    2.91
   1   2   8   72.54    2.98
  -1  -2  -8   70.85    3.04
  -1  -2  -8   66.48    2.92
   1   2   9   71.40    2.99
   1   2   9   73.16    3.06
  -1  -2  -9   76.78    3.16
  -1  -2  -9   76.96    3.24
   1   2  10   41.24    2.34
   1   2  10   43.25    2.35
  -1  -2 -10   48.92    2.70
   1   2  11    3.69    1.52
   1   2  11    1.01    1.62
  -1  -2 -11   -0.81    1.72
  -1  -2 -11    2.25    1.66
   1   2  12   23.21    1.91
   1   2  12   29.02    2.23
  -1  -2 -12   25.87    2.24
  -1  -2 -12   28.82    2.74
   1   2  13    4.31    1.77
   1   2  13   -0.50    1.52
  -1  -2 -13    2.99    2.32
  -1  -2 -13    2.02    1.74
   1   2  14    4.04    1.83
   1   2  14    2.98    1.60
   1   2  15    6.22    1.90
  -1  -2 -15   10.50    2.08
  -1  -2 -15    8.78    2.55
   1   2  16    2.19    1.62
   1   2  16    1.65    1.86
  -1  -2 -16    3.96    1.85
  -1  -2 -16    5.42    2.48
   1   2  17   16.20    1.83
   1   2  17   12.19    2.04
  -1  -2 -17   12.15    2.05
  -1  -2 -17   14.87    2.48
   1   2  18    2.09    1.87
   1   2  18   -1.72    1.42
  -1  -2 -18   -1.06    2.49
  -1  -2 -18    0.33    1.84
   1   2  19    1.57    1.78
  -1  -2 -19    2.09    1.92
  -1  -2 -19    1.90    2.61
   1   2  20    0.51    1.44
   1   2  20   -0.07    0.94
  -1  -2 -20    0.50    1.97
  -1  -2 -20   -2.34    2.82
   1   3 -20   -0.83    2.34
   1   3 -20   -1.48    1.57
   1   3 -19    5.20    2.27
   1   3 -19    2.06    1.54
   1   3 -18   -0.81    2.11
   1   3 -18    1.22    1.52
   1   3 -17    2.00    1.89
   1   3 -16    6.14    1.53
   1   3 -16    4.69    1.90
   1   3 -15    3.97    1.40
   1   3 -15    1.80    1.79
   1   3 -14    1.25    1.85
   1   3 -14    2.48    1.35
   1   3 -13   61.36    2.47
   1   3 -13   62.59    2.87
   1   3 -12   38.20    1.86
   1   3 -11    3.57    1.10
   1   3 -10   30.63    1.64
   1   3  -9    9.80    1.10
   1   3  -9   11.47    1.06
   1   3  -8   12.89    0.97
   1   3  -8   13.65    1.04
   1   3  -6   38.64    1.42
   1   3  -6   35.84    1.32
   1   3  -5    2.34    0.66
   1   3  -5    0.68    0.62
   1   3  -4  131.42    3.68
   1   3  -4  138.78    3.90
   1   3  -3   98.01    2.94
   1   3  -3   99.23    2.92
   1   3  -2  414.79   11.17
  -1  -3   2  414.07   11.14
   1   3  -1   15.70    1.38
   1   3  -1   18.81    1.32
  -1  -3   1   16.71    1.26
  -1  -3   1   18.78    1.36
   1   3   0   15.27    1.47
   1   3   0   16.70    1.55
  -1  -3   0   13.31    1.40
  -1  -3   0   14.90    1.32
   1   3   1   13.43    1.62
   1   3   1   12.88    1.36
  -1  -3  -1   12.22    1.58
  -1  -3  -1   14.74    1.52
   1   3   2  137.35    4.38
   1   3   2  129.29    4.25
  -1  -3  -2  129.64    4.18
  -1  -3  -2  127.27    4.07
   1   3   3  224.65    6.57
   1   3   3  221.92    6.59
  -1  -3  -3  222.99    6.54
  -1  -3  -3  221.09    6.57
   1   3   4  139.96    4.51
   1   3   4  133.44    4.39
  -1  -3  -4  133.79    4.33
  -1  -3  -4  135.34    4.46
   1   3   5  625.56   17.13
   1   3   5  629.12   17.16
  -1  -3  -5  640.74   17.51
  -1  -3  -5  604.92   16.59
   1   3   6   -1.40    1.61
   1   3   6   -0.28    1.38
  -1  -3  -6    1.30    1.60
   1   3   7   40.72    2.37
   1   3   7   36.05    2.21
  -1  -3  -7   34.05    2.18
  -1  -3  -7   31.53    2.12
   1   3   8   27.43    1.97
   1   3   8   23.41    2.05
  -1  -3  -8   25.90    2.14
  -1  -3  -8   25.35    2.12
   1   3   9    2.15    1.71
  -1  -3  -9    2.86    1.76
  -1  -3  -9    4.53    1.70
   1   3  10   11.01    2.10
   1   3  10   13.58    1.81
  -1  -3 -10   11.48    2.06
  -1  -3 -10   15.42    1.93
   1   3  11   19.67    2.12
   1   3  11   17.12    1.89
  -1  -3 -11   18.88    2.37
  -1  -3 -11   19.17    2.15
   1   3  12   16.53    1.77
   1   3  12   20.09    2.14
  -1  -3 -12   20.57    2.76
  -1  -3 -12   17.54    2.15
   1   3  13    9.81    2.14
   1   3  13    8.81    1.84
  -1  -3 -13    9.54    2.08
   1   3  14    5.31    1.95
   1   3  14    3.78    1.68
  -1  -3 -14    4.50    1.85
  -1  -3 -14    1.99    2.22
   1   3  15   24.05    2.21
   1   3  15   22.81    2.48
  -1  -3 -15   23.88    2.76
  -1  -3 -15   20.95    2.29
   1   3  16   10.85    2.03
   1   3  16   11.61    2.19
  -1  -3 -16    9.89    2.53
  -1  -3 -16   11.62    1.96
   1   3  17   -0.34    1.85
  -1  -3 -17   -2.59    2.46
  -1  -3 -17    3.07    1.85
   1   3  18    5.34    1.74
   1   3  18    8.02    2.14
  -1  -3 -18    5.05    1.91
  -1  -3 -18    7.69    2.55
   1   3  19    1.90    2.11
   1   3  19    3.93    1.48
  -1  -3 -19    3.45    1.86
  -1  -3 -19    7.46    2.55
   1   4 -20   29.99    3.25
   1   4 -20   39.27    2.37
   1   4 -19    5.72    2.28
   1   4 -19    6.49    1.80
   1   4 -18    2.47    2.11
   1   4 -18    2.37    1.54
   1   4 -17   -2.53    1.97
   1   4 -16    4.74    1.97
   1   4 -16    3.33    1.44
   1   4 -15   52.06    2.30
   1   4 -15   49.34    2.76
   1   4 -14   62.94    3.06
   1   4 -14   64.23    2.57
   1   4 -13  323.93    9.28
   1   4 -12  190.73    5.60
   1   4 -11   95.74    3.11
   1   4 -10   85.91    2.89
   1   4  -9   20.50    1.20
   1   4  -8   11.91    1.03
   1   4  -8   10.71    1.01
   1   4  -7   20.27    1.15
   1   4  -7   21.27    1.23
   1   4  -6   93.16    2.81
   1   4  -6   92.52    2.87
   1   4  -4   10.35    1.01
  -1  -4   4   10.69    0.71
   1   4  -3   27.43    1.39
  -1  -4   3   29.05    1.27
  -1  -4   3   30.32    1.36
   1   4  -2   45.19    1.86
   1   4  -2   45.18    1.93
  -1  -4   2   47.97    1.84
  -1  -4   2   43.60    1.84
   1   4  -1   11.66    1.36
   1   4  -1   11.35    1.29
  -1  -4   1   15.10    1.41
  -1  -4   1    9.54    1.26
   1   4   0  209.35    6.19
   1   4   0  206.86    6.06
  -1  -4   0  212.91    6.17
  -1  -4   0  201.88    5.94
   1   4   1   38.29    1.92
   1   4   1   41.00    2.11
  -1  -4  -1   41.57    1.95
  -1  -4  -1   39.70    2.10
   1   4   2   59.48    2.56
   1   4   2   60.09    2.50
  -1  -4  -2   54.89    2.54
  -1  -4  -2   56.45    2.42
   1   4   3   43.00    2.30
   1   4   3   43.09    2.22
  -1  -4  -3   40.25    2.34
  -1  -4  -3   42.74    2.25
   1   4   4  264.50    7.80
   1   4   4  262.01    7.67
  -1  -4  -4  260.71    7.73
  -1  -4  -4  251.34    7.37
   1   4   5  441.00   12.35
   1   4   5  436.85   12.34
  -1  -4  -5  431.99   12.13
   1   4   6    6.61    1.66
   1   4   6    5.37    1.62
  -1  -4  -6    4.35    1.60
  -1  -4  -6    3.36    1.64
   1   4   7   17.65    1.93
   1   4   7   19.75    1.85
  -1  -4  -7   20.15    1.97
  -1  -4  -7   19.91    1.97
   1   4   8   27.60    2.23
  -1  -4  -8   28.36    2.23
  -1  -4  -8   20.76    2.10
   1   4   9    8.04    1.68
  -1  -4  -9    4.18    1.89
  -1  -4  -9    5.48    1.87
   1   4  10    9.48    1.77
  -1  -4 -10    7.84    1.97
  -1  -4 -10   10.78    1.83
   1   4  11   61.52    2.94
  -1  -4 -11   69.97    3.30
   1   4  12   25.89    2.27
  -1  -4 -12   25.98    2.29
  -1  -4 -12   21.12    2.73
   1   4  13    0.75    1.79
  -1  -4 -13    5.15    2.29
   1   4  14    4.90    1.78
  -1  -4 -14    3.36    1.99
  -1  -4 -14    1.67    2.31
   1   4  15    3.93    1.89
  -1  -4 -15    1.99    2.37
  -1  -4 -15    1.04    1.97
  -1  -4 -16   -1.70    1.81
  -1  -4 -16    0.21    2.18
   1   4  17    3.48    1.72
  -1  -4 -17    0.46    1.89
  -1  -4 -17    0.83    2.60
   1   4  18    4.02    1.71
   1   4  18    6.38    2.18
  -1  -4 -18    4.18    1.97
  -1  -4 -18    3.57    2.80
   1   4  19    4.19    2.10
   1   4  19    2.94    1.62
  -1  -4 -19    2.69    1.85
  -1  -4 -19    5.43    2.82
   1   5 -20    4.67    2.46
   1   5 -20    6.56    1.74
   1   5 -19    2.60    2.43
   1   5 -19    6.13    1.70
   1   5 -18    1.16    2.10
   1   5 -18    0.39    1.59
   1   5 -17    0.94    2.03
   1   5 -16   -1.07    1.97
   1   5 -16    2.11    1.44
   1   5 -15   10.41    1.49
   1   5 -14   16.75    1.55
   1   5 -14   12.05    1.97
   1   5 -13   26.98    1.74
   1   5 -11   -0.98    1.07
   1   5 -10   12.24    1.19
   1   5 -10   12.70    1.29
   1   5  -9   38.18    1.79
   1   5  -8    2.65    1.11
   1   5  -8    1.35    0.95
   1   5  -7    5.24    0.93
   1   5  -7    6.12    1.06
   1   5  -6  195.83    5.56
   1   5  -5   52.01    1.97
  -1  -5   5   48.11    1.52
   1   5  -4  124.31    3.80
   1   5  -4  127.86    3.96
  -1  -5   4  119.09    3.56
  -1  -5   4  131.30    3.78
   1   5  -3   30.01    1.65
   1   5  -3   28.30    1.61
  -1  -5   3   31.12    1.64
  -1  -5   3   31.24    1.51
   1   5  -2  112.47    3.68
   1   5  -2  107.17    3.49
  -1  -5   2  109.24    3.44
  -1  -5   2  112.48    3.68
   1   5  -1   35.57    1.92
   1   5  -1   36.79    1.91
  -1  -5   1   32.29    1.72
  -1  -5   1   32.23    1.89
   1   5   0   47.24    2.28
   1   5   0   42.59    2.14
  -1  -5   0   41.75    2.22
  -1  -5   0   45.03    2.08
   1   5   1  160.60    5.10
   1   5   1  162.85    5.09
  -1  -5  -1  160.36    4.98
  -1  -5  -1  163.21    5.18
   1   5   2    5.06    1.45
   1   5   2    2.89    1.51
  -1  -5  -2    2.79    1.67
  -1  -5  -2    1.45    1.40
   1   5   3   14.81    1.72
   1   5   3   15.87    1.79
  -1  -5  -3   16.51    1.99
  -1  -5  -3   14.60    1.78
   1   5   4   28.74    2.11
  -1  -5  -4   30.06    2.11
  -1  -5  -4   26.65    2.22
   1   5   5   99.82    3.82
  -1  -5  -5  100.54    3.77
  -1  -5  -5  100.01    3.89
   1   5   6  428.78   12.24
  -1  -5  -6  439.93   12.49
  -1  -5  -6  432.70   12.34
   1   5   7   27.72    2.32
  -1  -5  -7   21.69    2.00
  -1  -5  -7   25.19    2.25
   1   5   8   -0.38    1.51
   1   5   8    0.62    1.71
  -1  -5  -8   -0.57    1.66
  -1  -5  -8    2.35    1.79
   1   5   9   10.69    1.79
   1   5   9   12.89    2.15
  -1  -5  -9    8.26    1.99
   1   5  10    6.24    2.10
   1   5  10   10.27    1.79
  -1  -5 -10    8.17    1.92
  -1  -5 -10    6.33    2.10
   1   5  11    4.59    1.83
   1   5  11    4.69    2.06
  -1  -5 -11    4.16    2.27
  -1  -5 -11    4.13    1.90
   1   5  12    4.26    2.43
   1   5  12    1.68    1.81
  -1  -5 -12   -3.16    1.83
   1   5  13   62.85    3.58
   1   5  13   50.08    2.85
  -1  -5 -13   52.17    3.13
  -1  -5 -13   52.64    3.36
   1   5  14   -2.85    2.38
   1   5  14    2.14    1.90
  -1  -5 -14   -0.49    2.16
  -1  -5 -14    0.55    2.12
   1   5  15    6.88    2.21
  -1  -5 -15    9.62    2.22
  -1  -5 -15    2.99    2.28
   1   5  16    0.77    1.87
   1   5  16    0.02    2.22
  -1  -5 -16    1.81    2.05
  -1  -5 -16    2.21    2.25
   1   5  17   11.02    2.03
   1   5  17    6.49    2.44
  -1  -5 -17    5.05    2.06
  -1  -5 -17    7.56    2.55
   1   5  18   38.05    2.55
   1   5  18   41.04    3.33
  -1  -5 -18   39.28    2.73
   1   5  19    1.20    1.74
   1   5  19   -1.74    2.08
  -1  -5 -19   -1.34    1.91
  -1  -5 -19    0.62    2.69
   1   6 -19   -2.98    2.18
   1   6 -19   -1.32    1.53
   1   6 -18    1.45    2.10
   1   6 -18    2.53    1.57
   1   6 -17   -1.59    2.17
   1   6 -17    0.70    1.49
   1   6 -16   -0.46    1.40
   1   6 -16   -0.95    1.79
   1   6 -15    4.71    1.40
   1   6 -15    5.17    1.95
   1   6 -14    0.32    1.28
   1   6 -14   -0.27    1.76
   1   6 -13    1.74    1.25
   1   6 -12   87.14    3.02
   1   6 -11   62.40    2.47
   1   6 -10  107.36    3.48
   1   6  -9   18.60    1.28
   1   6  -8    2.75    1.09
   1   6  -6   -1.33    1.07
   1   6  -5  388.93   10.79
  -1  -6   5  396.05   10.68
   1   6  -4  301.51    8.54
   1   6  -4  307.32    8.66
  -1  -6   4  303.77    8.36
  -1  -6   4  317.64    8.82
   1   6  -3  475.04   13.13
   1   6  -3  448.00   12.36
  -1  -6   3  461.05   12.54
  -1  -6   3  481.57   13.20
   1   6  -2  932.17   25.10
  -1  -6   2 1012.12   27.04
  -1  -6   2 1035.84   27.74
   1   6  -1   81.89    3.11
  -1  -6   1   89.34    3.17
  -1  -6   1   89.15    3.27
   1   6   0  219.67    6.61
  -1  -6   0  221.80    6.57
  -1  -6   0  228.33    6.90
   1   6   1   10.56    1.62
  -1  -6  -1   10.27    1.49
  -1  -6  -1    5.63    1.68
   1   6   2  379.80   10.86
  -1  -6  -2  366.51   10.54
  -1  -6  -2  384.42   10.88
   1   6   3  836.57   22.73
   1   6   3  792.21   21.69
  -1  -6  -3  778.45   21.22
  -1  -6  -3  782.72   21.43
   1   6   4   36.90    2.30
   1   6   4   35.70    2.29
  -1  -6  -4   35.19    2.18
   1   6   5   42.95    2.44
   1   6   5   45.81    2.54
  -1  -6  -5   47.56    2.74
  -1  -6  -5   45.72    2.54
   1   6   6  131.54    4.60
  -1  -6  -6  131.54    4.73
   1   6   7   32.65    2.29
   1   6   7   33.22    2.38
  -1  -6  -7   32.97    2.48
   1   6   8   26.37    2.15
   1   6   8   29.64    2.31
  -1  -6  -8   32.65    2.50
  -1  -6  -8   26.31    2.30
   1   6   9   29.17    2.24
   1   6   9   26.52    2.35
  -1  -6  -9   24.00    2.40
  -1  -6  -9   26.12    2.40
   1   6  10  289.06    8.77
  -1  -6 -10  313.85    9.67
  -1  -6 -10  286.80    8.75
   1   6  11    9.09    2.00
   1   6  11    9.84    2.29
  -1  -6 -11    7.45    2.28
  -1  -6 -11    9.05    2.15
   1   6  12   10.54    2.56
   1   6  12   11.98    2.14
  -1  -6 -12   11.23    2.18
   1   6  13    9.96    2.48
   1   6  13   10.39    2.10
  -1  -6 -13    8.07    2.31
  -1  -6 -13   10.79    2.38
   1   6  14   -0.50    2.60
  -1  -6 -14   -0.52    2.06
  -1  -6 -14    1.40    1.96
   1   6  15   10.79    2.14
   1   6  15   10.02    2.60
  -1  -6 -15   14.00    2.67
  -1  -6 -15   10.95    2.18
   1   6  16    6.97    2.17
   1   6  16    4.39    2.00
  -1  -6 -16    5.36    2.11
  -1  -6 -16    2.62    2.41
   1   6  17    1.74    1.81
   1   6  17   -1.99    2.37
  -1  -6 -17   -1.34    1.96
   1   6  18    4.65    2.59
   1   6  18    3.07    1.85
  -1  -6 -18    8.60    2.91
  -1  -6 -18    9.28    2.14
   1   7 -19   -0.25    2.62
   1   7 -19    0.72    1.48
   1   7 -18    0.98    2.30
   1   7 -18   -2.81    1.59
   1   7 -17   -0.78    1.85
   1   7 -17    0.71    1.46
   1   7 -16   11.23    2.23
   1   7 -15    4.15    1.42
   1   7 -15    3.61    1.87
   1   7 -14   -1.20    1.65
   1   7 -14    0.78    1.21
   1   7 -13    0.12    1.19
   1   7 -13    0.25    1.66
   1   7 -12    0.70    1.17
   1   7 -12    2.21    1.57
   1   7 -11    2.86    1.36
   1   7 -10    2.29    1.25
   1   7 -10    1.53    1.30
   1   7  -9   13.00    1.39
   1   7  -9   11.87    1.38
   1   7  -8    0.65    1.07
   1   7  -8    1.73    1.09
   1   7  -7    1.42    1.22
   1   7  -7    1.25    1.04
   1   7  -6    5.14    1.21
  -1  -7   6    4.18    0.82
   1   7  -5   77.36    2.88
   1   7  -5   79.14    2.91
  -1  -7   5   71.24    2.42
   1   7  -4    8.11    1.33
   1   7  -4    6.67    1.28
  -1  -7   4    9.39    1.33
  -1  -7   4    6.77    1.15
   1   7  -3  112.04    3.85
   1   7  -3  103.73    3.57
  -1  -7   3  103.51    3.39
  -1  -7   3  114.19    3.82
   1   7  -2  130.00    4.26
   1   7  -2  137.95    4.53
  -1  -7   2  146.60    4.71
  -1  -7   2  143.88    4.51
   1   7  -1    2.61    1.38
   1   7  -1    4.92    1.35
  -1  -7   1    6.01    1.48
  -1  -7   1    2.92    1.25
   1   7   0    7.76    1.51
   1   7   0    4.48    1.45
  -1  -7   0    9.60    1.52
  -1  -7   0    6.14    1.66
   1   7   1   83.08    3.23
   1   7   1   74.86    3.07
  -1  -7  -1   74.04    2.99
  -1  -7  -1   77.60    3.26
   1   7   2  141.50    4.76
   1   7   2  134.27    4.65
  -1  -7  -2  138.30    4.84
  -1  -7  -2  136.52    4.58
   1   7   3   50.77    2.60
   1   7   3   46.77    2.54
   1   7   4    2.19    1.57
   1   7   4    0.81    1.61
  -1  -7  -4    2.75    1.85
   1   7   5    3.91    1.76
   1   7   5   -1.22    1.51
  -1  -7  -5   -2.44    1.81
  -1  -7  -5    0.68    1.65
   1   7   6   36.28    2.44
   1   7   6   42.13    2.55
  -1  -7  -6   41.85    2.59
  -1  -7  -6   40.77    2.68
   1   7   7   -1.03    1.53
   1   7   7    2.37    1.74
  -1  -7  -7    3.33    1.78
  -1  -7  -7    2.04    1.80
   1   7   8    0.56    1.71
   1   7   8    2.81    2.06
  -1  -7  -8    4.35    2.11
  -1  -7  -8    0.43    1.78
   1   7   9   17.09    2.16
   1   7   9   19.00    2.34
  -1  -7  -9   15.15    2.31
  -1  -7  -9   11.48    2.16
   1   7  10  442.90   12.81
  -1  -7 -10  442.78   12.88
  -1  -7 -10  475.16   13.79
   1   7  11   15.95    2.29
   1   7  11   11.00    2.30
  -1  -7 -11   12.90    2.56
   1   7  12    5.18    2.43
   1   7  12    4.84    2.03
  -1  -7 -12    6.22    2.43
  -1  -7 -12    8.23    2.24
   1   7  13   31.37    2.95
   1   7  13   25.56    2.70
  -1  -7 -13   35.75    2.83
  -1  -7 -13   32.31    2.94
   1   7  14   -1.95    2.53
   1   7  14    0.70    1.93
  -1  -7 -14   -4.91    2.27
  -1  -7 -14   -1.07    2.18
   1   7  15    4.72    2.81
   1   7  15    4.72    1.97
  -1  -7 -15    2.48    2.41
  -1  -7 -15   11.05    2.22
   1   7  16   -1.35    2.61
   1   7  16   -0.01    1.98
  -1  -7 -16    1.85    2.31
   1   7  17   19.61    2.88
   1   7  17   15.66    2.29
  -1  -7 -17   20.88    2.99
  -1  -7 -17   19.59    2.43
   1   7  18   -0.07    2.66
  -1  -7 -18    4.06    2.70
  -1  -7 -18    3.04    2.03
   1   8 -18    2.78    2.44
   1   8 -18    2.44    1.41
   1   8 -17    1.10    2.16
   1   8 -17    2.17    1.47
   1   8 -16    8.71    1.55
   1   8 -16    4.71    2.00
   1   8 -15    7.64    2.00
   1   8 -15    4.55    1.53
   1   8 -14   22.47    2.18
   1   8 -14   17.99    1.72
   1   8 -13    6.36    1.83
   1   8 -13    5.59    1.48
   1   8 -12    7.64    1.73
   1   8 -12    7.58    1.44
   1   8 -11    8.20    1.54
   1   8 -11   10.94    1.51
   1   8 -10    1.80    1.34
   1   8 -10   -0.97    1.28
   1   8  -9    4.79    1.38
   1   8  -9    6.70    1.29
   1   8  -8   10.52    1.42
   1   8  -8   10.11    1.42
   1   8  -7   25.12    1.61
   1   8  -7   28.70    1.86
   1   8  -6   -0.06    1.25
   1   8  -6   -1.26    1.25
  -1  -8   6    1.27    1.00
  -1  -8   6    0.63    0.91
   1   8  -5  122.53    4.10
   1   8  -5  117.62    4.04
  -1  -8   5  121.58    3.80
   1   8  -4   46.33    2.28
  -1  -8   4   42.46    1.97
  -1  -8   4   48.60    2.28
   1   8  -3    0.79    1.40
   1   8  -3    0.62    1.28
  -1  -8   3    2.12    1.23
   1   8  -2    0.45    1.47
   1   8  -2    0.90    1.39
  -1  -8   2    0.94    1.25
  -1  -8   2   -0.89    1.41
   1   8  -1   35.01    2.12
   1   8  -1   34.17    2.18
  -1  -8   1   35.43    2.28
   1   8   0   74.32    3.21
   1   8   0   69.96    2.95
  -1  -8   0   63.94    3.02
   1   8   1   -0.44    1.54
   1   8   1    4.41    1.58
  -1  -8  -1    4.13    1.53
  -1  -8  -1    4.96    1.76
   1   8   2  182.78    6.03
   1   8   2  177.68    5.74
  -1  -8  -2  184.80    5.91
   1   8   3   13.18    1.79
  -1  -8  -3   10.72    1.99
  -1  -8  -3   13.09    1.84
   1   8   4    8.58    1.74
   1   8   4    6.89    1.79
  -1  -8  -4   11.11    2.04
  -1  -8  -4    7.15    1.80
   1   8   5   51.12    2.83
   1   8   5   63.87    3.06
  -1  -8  -5   59.57    2.93
  -1  -8  -5   57.65    3.07
   1   8   6    4.82    1.80
   1   8   6    1.79    1.68
  -1  -8  -6   -0.47    1.66
  -1  -8  -6    2.59    1.84
   1   8   7   82.60    3.57
   1   8   7   77.90    3.44
  -1  -8  -7   79.65    3.53
  -1  -8  -7   78.64    3.57
   1   8   8    2.35    1.95
   1   8   8    1.20    1.84
  -1  -8  -8    3.40    1.76
  -1  -8  -8    2.73    1.93
   1   8   9   21.04    2.49
   1   8   9   20.15    2.36
  -1  -8  -9   19.65    2.38
  -1  -8  -9   18.29    2.35
   1   8  10    7.02    2.47
   1   8  10    1.71    2.02
  -1  -8 -10    3.90    2.04
   1   8  11   82.53    3.84
   1   8  11   84.82    3.99
  -1  -8 -11   82.92    3.90
  -1  -8 -11   81.62    4.14
   1   8  12   52.32    3.45
   1   8  12   46.89    2.99
  -1  -8 -12   50.17    3.13
  -1  -8 -12   49.75    3.43
   1   8  13   14.13    2.22
   1   8  13   12.74    2.73
  -1  -8 -13   11.36    2.18
  -1  -8 -13   15.36    2.65
   1   8  14   -2.51    1.79
   1   8  14    0.40    2.56
  -1  -8 -14    0.40    2.11
   1   8  15   15.06    2.93
   1   8  15   13.93    2.19
  -1  -8 -15   13.91    2.50
  -1  -8 -15   23.18    2.78
   1   8  16    4.40    3.06
   1   8  16    8.69    2.06
  -1  -8 -16   14.39    2.67
  -1  -8 -16   12.42    2.22
   1   8  17   10.65    3.00
  -1  -8 -17    9.95    2.35
  -1  -8 -17   10.11    2.57
   1   9 -18    0.53    1.38
   1   9 -18    3.29    2.56
   1   9 -17    2.74    2.27
   1   9 -17   -0.59    1.44
   1   9 -16   -0.17    1.46
   1   9 -16    1.36    2.08
   1   9 -15   17.87    2.31
   1   9 -15   18.04    1.80
   1   9 -14    7.63    1.91
   1   9 -13    1.55    1.47
   1   9 -13    1.87    1.73
   1   9 -12    3.40    1.39
   1   9 -12    3.89    1.73
   1   9 -11   29.83    1.91
   1   9 -11   27.93    2.18
   1   9 -10   26.49    2.04
   1   9  -9    0.17    1.44
   1   9  -9   -0.36    1.17
   1   9  -8   39.08    2.02
   1   9  -8   40.23    2.28
   1   9  -7    1.79    1.21
   1   9  -7    3.63    1.45
   1   9  -6    7.95    1.41
   1   9  -6    5.80    1.34
  -1  -9   6    3.36    1.10
   1   9  -5   23.11    1.76
   1   9  -5   23.07    1.72
  -1  -9   5   21.04    1.55
  -1  -9   5   26.40    1.77
   1   9  -4    1.03    1.39
   1   9  -4    4.03    1.36
  -1  -9   4    6.57    1.38
   1   9  -2    4.57    1.59
   1   9  -2    7.84    1.59
  -1  -9   2    6.48    1.66
  -1  -9   2    4.59    1.40
   1   9  -1   -0.38    1.46
   1   9  -1    5.11    1.71
  -1  -9   1    5.33    1.55
   1   9   0    0.46    1.60
   1   9   0   -0.50    1.51
  -1  -9   0    2.79    1.48
  -1  -9   0    0.31    1.77
   1   9   1   26.92    2.05
   1   9   1   29.40    2.28
  -1  -9  -1   34.11    2.25
   1   9   2   -0.15    1.45
  -1  -9  -2    3.07    1.59
  -1  -9  -2    1.01    1.79
   1   9   3   14.97    1.96
   1   9   3   14.66    2.05
  -1  -9  -3   19.55    2.25
  -1  -9  -3   16.27    1.87
   1   9   4    0.20    1.65
   1   9   4   -0.08    1.73
  -1  -9  -4   -3.04    1.87
  -1  -9  -4   -1.49    1.62
   1   9   5   -1.44    1.67
   1   9   5   -0.49    1.70
  -1  -9  -5    0.04    1.65
  -1  -9  -5   -2.41    1.83
   1   9   6    2.22    1.80
   1   9   6   -1.77    1.78
  -1  -9  -6   -2.82    1.95
  -1  -9  -6   -1.72    1.73
   1   9   7    3.02    1.92
   1   9   7   -0.04    1.79
  -1  -9  -7    1.53    2.12
  -1  -9  -7    2.24    1.86
   1   9   8    4.38    2.06
   1   9   8    0.51    1.95
  -1  -9  -8    2.29    2.11
  -1  -9  -8    2.76    1.96
   1   9   9    2.37    2.09
   1   9   9    3.65    2.47
  -1  -9  -9    5.84    1.98
   1   9  10   44.27    3.10
   1   9  10   51.79    3.31
  -1  -9 -10   44.99    3.20
  -1  -9 -10   56.85    3.24
   1   9  11    2.10    2.29
   1   9  11    0.77    1.92
  -1  -9 -11    6.10    2.05
  -1  -9 -11    3.08    2.18
   1   9  12    3.65    2.28
   1   9  12    4.45    2.00
  -1  -9 -12    2.85    2.19
   1   9  13    1.07    2.70
   1   9  13    1.77    1.76
  -1  -9 -13    1.53    2.24
  -1  -9 -13    2.63    2.12
   1   9  14    4.08    1.99
  -1  -9 -14    7.27    2.28
  -1  -9 -14   -0.56    2.02
   1   9  15    9.24    2.02
  -1  -9 -15    6.32    2.51
  -1  -9 -15    8.77    2.46
   1   9  16    3.13    1.91
  -1  -9 -16    7.02    2.21
  -1  -9 -16    2.11    2.29
   1  10 -17   -0.02    1.44
   1  10 -17   -1.47    2.43
   1  10 -16    5.69    1.54
   1  10 -16    5.85    2.25
   1  10 -15   -0.64    1.45
   1  10 -15    0.84    1.99
   1  10 -14    2.53    1.92
   1  10 -14   -0.62    1.36
   1  10 -13   14.64    2.18
   1  10 -12    3.05    1.47
   1  10 -12    2.14    1.85
   1  10 -11   59.96    2.70
   1  10 -11   62.75    3.07
   1  10 -10    8.93    1.49
   1  10 -10   14.41    1.85
   1  10  -9    9.94    1.74
   1  10  -9   10.75    1.53
   1  10  -8    4.45    1.45
   1  10  -8    5.92    1.59
   1  10  -7   72.92    3.23
   1  10  -7   65.21    2.75
   1  10  -6    3.36    1.49
   1  10  -6    5.82    1.42
  -1 -10   6    7.65    1.32
   1  10  -5    1.71    1.48
   1  10  -5    2.69    1.36
  -1 -10   5    4.03    1.40
  -1 -10   5    6.52    1.44
   1  10  -4   26.71    1.96
   1  10  -4   26.71    2.02
  -1 -10   4   30.42    2.00
  -1 -10   4   25.21    1.90
   1  10  -3    2.72    1.54
   1  10  -3    3.11    1.54
  -1 -10   3    0.38    1.41
  -1 -10   3    2.83    1.45
   1  10  -2    1.60    1.58
   1  10  -2    8.12    1.62
  -1 -10   2    7.57    1.73
  -1 -10   2    6.90    1.62
   1  10  -1   13.63    1.77
   1  10  -1   14.49    1.91
  -1 -10   1   15.17    2.04
  -1 -10   1   11.60    1.74
   1  10   0    6.36    1.71
  -1 -10   0    6.84    1.83
   1  10   1   25.74    2.08
   1  10   1   21.93    2.23
  -1 -10  -1   28.61    2.54
  -1 -10  -1   24.32    2.10
   1  10   2   33.58    2.42
   1  10   2   37.86    2.62
  -1 -10  -2   27.57    2.60
  -1 -10  -2   29.44    2.29
   1  10   3   52.90    3.05
   1  10   3   51.98    2.93
  -1 -10  -3   50.30    2.73
  -1 -10  -3   48.37    3.01
   1  10   4    8.18    1.93
   1  10   4    9.38    2.08
  -1 -10  -4    9.00    2.23
  -1 -10  -4    8.26    1.77
   1  10   5   12.02    2.10
   1  10   5   13.71    2.14
  -1 -10  -5   14.38    1.99
  -1 -10  -5   11.65    2.34
   1  10   6   55.05    3.07
   1  10   6   52.56    3.18
  -1 -10  -6   46.76    2.80
  -1 -10  -6   43.20    3.04
   1  10   7    8.75    2.11
   1  10   7   11.91    2.24
  -1 -10  -7   11.98    2.31
  -1 -10  -7   11.05    2.05
   1  10   8   39.78    2.92
   1  10   8   38.85    2.82
  -1 -10  -8   37.86    2.85
   1  10   9   -2.86    2.48
  -1 -10  -9    1.42    2.15
   1  10  10    8.87    1.99
  -1 -10 -10    7.33    2.21
   1  10  11   -0.42    1.84
  -1 -10 -11    3.56    2.19
  -1 -10 -11    6.78    2.12
   1  10  12   -0.68    1.81
   1  10  12   -3.34    2.37
  -1 -10 -12   -4.36    2.37
  -1 -10 -12    4.16    2.16
   1  10  13   -2.11    2.42
   1  10  13    1.84    1.87
  -1 -10 -13    2.68    2.22
  -1 -10 -13    2.31    2.17
   1  10  14   16.48    2.34
   1  10  14    9.20    2.75
  -1 -10 -14    9.04    2.27
  -1 -10 -14   12.23    2.56
   1  10  15    7.76    3.14
   1  10  15    4.10    1.95
  -1 -10 -15   -0.57    2.42
  -1 -10 -15    4.63    2.47
   1  11 -16    4.45    1.53
   1  11 -16    8.23    2.44
   1  11 -15    5.88    1.47
   1  11 -15    8.41    2.43
   1  11 -14   -0.47    1.38
   1  11 -14   -1.30    1.98
   1  11 -13    0.44    1.36
   1  11 -13    0.94    1.86
   1  11 -12    2.06    1.34
   1  11 -12    0.83    1.79
   1  11 -11   37.00    2.21
   1  11 -11   36.12    2.56
   1  11 -10   60.54    3.07
   1  11  -9   11.22    1.77
   1  11  -8   -0.11    1.38
   1  11  -8    1.92    1.47
   1  11  -7    3.71    1.41
   1  11  -7    7.65    1.70
   1  11  -6    0.02    1.58
   1  11  -6   -0.59    1.42
  -1 -11   6   -1.47    1.34
  -1 -11   6    0.05    1.29
   1  11  -5    4.74    1.61
   1  11  -5    4.20    1.61
  -1 -11   5    5.28    1.53
   1  11  -4   13.25    1.86
   1  11  -4   13.01    1.84
  -1 -11   4   11.77    1.74
  -1 -11   4   12.28    1.78
   1  11  -3   41.99    2.54
   1  11  -3   42.06    2.57
  -1 -11   3   40.08    2.29
  -1 -11   3   45.12    2.63
   1  11  -2   12.89    1.84
  -1 -11   2   17.73    2.12
  -1 -11   2   18.04    1.84
   1  11  -1    4.78    1.68
   1  11  -1   -0.28    1.80
  -1 -11   1    0.74    1.58
   1  11   0   12.99    1.89
  -1 -11   0   16.67    2.34
  -1 -11   0   11.41    1.85
   1  11   1    2.19    1.76
   1  11   1    2.40    1.84
  -1 -11  -1    3.85    1.65
  -1 -11  -1    3.72    2.08
   1  11   2  177.33    5.97
   1  11   2  174.12    6.11
  -1 -11  -2  181.24    6.36
  -1 -11  -2  167.60    5.60
   1  11   3   23.26    2.30
   1  11   3   26.37    2.43
  -1 -11  -3   28.69    2.67
  -1 -11  -3   25.31    2.25
   1  11   4    8.67    2.05
  -1 -11  -4    6.65    2.19
  -1 -11  -4    8.29    1.86
   1  11   5    4.69    1.84
  -1 -11  -5    7.90    1.87
   1  11   6    5.37    1.87
  -1 -11  -6    4.55    1.86
  -1 -11  -6    7.07    2.30
   1  11   7    6.80    2.06
   1  11   7    4.80    2.02
   1  11   8    1.96    2.02
  -1 -11  -8    0.78    2.30
   1  11   9    6.36    2.56
   1  11   9    1.87    1.91
  -1 -11  -9    6.48    2.08
  -1 -11  -9    8.79    2.31
   1  11  10    8.34    2.08
   1  11  10    3.45    2.50
  -1 -11 -10    7.12    2.28
  -1 -11 -10    1.93    2.12
   1  11  11    4.23    2.49
   1  11  11    0.32    1.91
  -1 -11 -11    1.72    2.15
  -1 -11 -11   -2.12    2.15
   1  11  12    7.56    2.18
   1  11  12   10.90    2.54
  -1 -11 -12   11.70    2.44
  -1 -11 -12   11.10    2.43
   1  11  13    0.39    1.90
   1  11  13    2.37    2.50
  -1 -11 -13   -0.06    2.05
  -1 -11 -13   -0.77    2.09
   1  11  14    6.11    1.97
   1  11  14    6.08    2.78
  -1 -11 -14    0.85    2.15
  -1 -11 -14    2.55    2.36
   1  12 -15    2.46    1.46
   1  12 -15    4.53    2.42
   1  12 -14    5.42    2.44
   1  12 -14    4.69    1.58
   1  12 -13    1.23    1.40
   1  12 -13    1.06    2.09
   1  12 -12    0.56    1.46
   1  12 -12    0.23    2.11
   1  12 -11   16.93    1.77
   1  12 -11   13.13    2.25
   1  12 -10   -1.04    1.38
   1  12 -10    1.15    1.73
   1  12  -9    8.11    1.92
   1  12  -8   28.22    2.11
   1  12  -8   27.54    2.19
   1  12  -7   18.02    1.96
   1  12  -7   23.50    1.96
   1  12  -6   -2.04    1.52
   1  12  -6    2.25    1.58
  -1 -12   6   -1.17    1.29
  -1 -12   6    1.81    1.65
   1  12  -5   -1.06    1.60
   1  12  -5    1.66    1.67
  -1 -12   5    0.13    1.53
  -1 -12   5    3.51    1.48
   1  12  -4    6.05    1.83
  -1 -12   4    3.02    1.62
   1  12  -3   -1.42    1.77
   1  12  -3   -1.11    1.64
  -1 -12   3    1.78    1.55
  -1 -12   3   -1.87    1.65
   1  12  -2  142.69    5.02
   1  12  -2  155.86    5.59
  -1 -12   2  145.42    5.30
  -1 -12   2  144.35    4.93
   1  12  -1   91.05    3.95
   1  12  -1   91.00    3.77
  -1 -12   1   85.37    3.87
  -1 -12   1   89.53    3.61
   1  12   0   -1.57    1.70
   1  12   0    1.68    1.78
  -1 -12   0   -0.26    1.99
  -1 -12   0   -0.95    1.61
   1  12   1   15.59    2.11
   1  12   1   15.27    2.14
  -1 -12  -1   18.12    2.53
  -1 -12  -1   15.81    2.12
   1  12   2  132.02    4.85
   1  12   2  129.05    4.99
  -1 -12  -2  126.32    5.01
  -1 -12  -2  131.54    4.78
   1  12   3   18.85    2.17
   1  12   3   20.75    2.34
  -1 -12  -3   19.38    2.08
  -1 -12  -3   14.90    2.42
   1  12   4    4.60    2.08
   1  12   4    4.53    1.97
  -1 -12  -4    2.12    2.19
   1  12   5    8.74    2.15
   1  12   5    9.98    2.09
  -1 -12  -5    9.77    2.43
   1  12   6    8.49    2.04
  -1 -12  -6    5.25    1.98
   1  12   7    3.84    2.18
   1  12   7    0.93    1.93
  -1 -12  -7    4.27    1.86
  -1 -12  -7   -0.89    2.31
   1  12   8    1.48    1.93
   1  12   8    1.16    2.21
  -1 -12  -8    1.41    2.34
  -1 -12  -8    1.77    1.92
   1  12   9   -0.60    2.19
   1  12   9   -3.36    1.86
  -1 -12  -9    1.16    1.93
  -1 -12  -9   -2.36    2.31
   1  12  10    7.71    2.12
   1  12  10    4.26    2.43
  -1 -12 -10    9.64    2.15
   1  12  11    2.49    2.42
   1  12  11   -1.07    1.96
  -1 -12 -11    0.14    2.03
   1  12  12   -1.58    2.46
  -1 -12 -12   -2.15    2.25
  -1 -12 -12   -1.65    2.42
   1  12  13    0.63    1.96
   1  12  13    1.06    2.51
  -1 -12 -13    1.51    2.29
   1  13 -14   -0.50    2.47
   1  13 -14    1.29    1.45
   1  13 -13   -0.77    2.41
   1  13 -13    0.82    1.48
   1  13 -12   -0.66    2.16
   1  13 -12    3.17    1.47
   1  13 -11    2.68    2.22
   1  13 -11    2.16    1.54
   1  13 -10    3.65    1.67
   1  13 -10    3.99    2.12
   1  13  -9    6.75    1.67
   1  13  -9    7.38    1.93
   1  13  -8    3.81    1.64
   1  13  -8    2.43    1.72
   1  13  -7   10.37    1.78
  -1 -13   7   11.43    1.45
   1  13  -6    0.96    1.61
  -1 -13   6    1.08    1.41
  -1 -13   6    0.69    1.62
   1  13  -5    0.20    1.65
   1  13  -5    0.42    1.66
  -1 -13   5    2.37    1.53
  -1 -13   5    3.65    1.77
   1  13  -4    1.90    1.66
   1  13  -4    2.87    1.68
  -1 -13   4    1.55    1.67
  -1 -13   4    1.78    1.70
   1  13  -3    7.15    1.87
   1  13  -3    3.19    1.78
  -1 -13   3    6.71    1.87
  -1 -13   3    4.52    1.72
   1  13  -2   71.74    3.52
   1  13  -2   65.38    3.16
  -1 -13   2   74.05    3.37
   1  13  -1    6.61    1.81
   1  13  -1    6.33    1.89
  -1 -13   1    4.16    1.77
  -1 -13   1    5.06    1.98
   1  13   0    9.30    1.89
   1  13   0    9.30    1.97
  -1 -13   0    7.13    1.96
  -1 -13   0    9.60    2.27
   1  13   1    7.06    1.98
   1  13   1    4.31    1.81
  -1 -13  -1    7.47    2.30
   1  13   2   63.05    3.23
   1  13   2   60.60    3.29
  -1 -13  -2   63.56    3.58
  -1 -13  -2   67.96    3.43
   1  13   3   36.33    2.65
   1  13   3   30.32    2.76
  -1 -13  -3   32.05    2.51
  -1 -13  -3   30.52    2.88
   1  13   4    1.26    2.09
   1  13   4    1.96    1.92
  -1 -13  -4    9.76    2.36
  -1 -13  -4    3.56    1.92
   1  13   5   14.17    2.25
   1  13   5   10.02    2.25
  -1 -13  -5    9.20    2.09
   1  13   6    6.52    2.15
   1  13   6    5.72    1.91
  -1 -13  -6    7.20    2.48
   1  13   7    2.69    1.99
   1  13   7   -2.87    1.99
  -1 -13  -7   -0.78    1.83
  -1 -13  -7   -0.64    2.38
   1  13   8   -1.21    1.77
  -1 -13  -8   -0.83    2.27
  -1 -13  -8    1.25    1.92
   1  13   9    2.10    2.06
   1  13   9    3.90    2.31
  -1 -13  -9    3.93    1.97
  -1 -13  -9    1.13    2.46
   1  13  10    4.03    1.91
   1  13  10    0.25    2.37
  -1 -13 -10    2.57    2.04
  -1 -13 -10   -3.59    2.25
   1  13  11   -2.12    1.93
   1  13  11    3.64    2.38
  -1 -13 -11    3.90    2.49
   1  13  12    3.94    2.83
   1  13  12    4.44    2.23
  -1 -13 -12    4.71    2.30
  -1 -13 -12    5.40    2.73
   1  14 -12    6.38    2.65
   1  14 -11   -2.54    2.53
   1  14 -11    1.71    1.62
   1  14 -10    4.33    1.74
   1  14  -9    1.00    1.67
   1  14  -9    0.02    2.23
   1  14  -8   -1.42    1.68
   1  14  -8   -0.52    1.83
   1  14  -7    0.43    1.71
   1  14  -7    2.40    1.77
  -1 -14   7    1.21    1.35
   1  14  -6    5.22    1.78
   1  14  -6   -1.32    1.76
  -1 -14   6    1.22    1.71
  -1 -14   6   -0.57    1.59
   1  14  -5    3.01    1.68
   1  14  -5   -1.00    1.64
  -1 -14   5   -1.98    1.67
  -1 -14   5   -1.27    1.79
   1  14  -4    2.44    1.70
   1  14  -4   -2.78    1.72
  -1 -14   4    1.57    1.81
  -1 -14   4    0.43    1.89
   1  14  -3   -0.79    1.79
   1  14  -3    4.26    1.73
  -1 -14   3   -0.08    1.64
   1  14  -2   58.19    3.04
   1  14  -2   61.48    3.30
  -1 -14   2   58.33    3.33
   1  14  -1   -2.66    1.74
   1  14  -1    0.42    1.79
  -1 -14   1    0.85    1.89
  -1 -14   1   -0.91    1.87
   1  14   0   50.78    3.05
   1  14   0   43.03    2.89
  -1 -14   0   41.02    3.05
  -1 -14   0   48.28    2.82
   1  14   1   10.94    2.11
   1  14   1   16.52    2.29
  -1 -14  -1   14.06    2.49
  -1 -14  -1   12.42    2.18
   1  14   2   16.10    2.29
   1  14   2   13.33    2.23
  -1 -14  -2   13.60    2.57
  -1 -14  -2   13.63    2.12
   1  14   3    2.63    2.02
   1  14   3    1.58    1.91
  -1 -14  -3   -1.33    2.19
  -1 -14  -3    1.36    1.84
   1  14   4   11.26    2.28
   1  14   4   14.58    2.28
  -1 -14  -4   13.93    2.04
   1  14   5   13.94    2.55
  -1 -14  -5   16.65    2.68
  -1 -14  -5   19.64    2.23
   1  14   6    7.32    2.31
   1  14   6    8.33    2.14
  -1 -14  -6    8.18    2.00
  -1 -14  -6    8.71    2.40
   1  14   7    2.65    2.12
   1  14   7   -0.85    1.92
  -1 -14  -7    1.77    1.95
  -1 -14  -7    3.06    2.36
   1  14   8    2.37    2.19
   1  14   8    2.95    2.15
  -1 -14  -8    1.99    1.92
  -1 -14  -8   -3.45    2.38
  -1 -14  -9    0.72    2.41
  -1 -14  -9    2.62    2.03
   1  14  10    4.27    2.16
   1  14  10    0.76    2.41
  -1 -14 -10    6.22    2.44
  -1 -14 -10    4.07    2.12
   1  15 -10   -1.59    2.47
   1  15 -10    1.47    1.73
   1  15  -9    2.86    1.95
   1  15  -9    3.56    2.15
   1  15  -8   -0.82    2.00
   1  15  -7    8.04    2.22
  -1 -15   7    5.61    1.49
   1  15  -6   17.95    2.38
   1  15  -6   13.04    2.17
  -1 -15   6   11.85    1.90
   1  15  -5    6.07    1.80
   1  15  -5    5.63    2.04
  -1 -15   5    4.22    1.91
   1  15  -4   -1.61    1.87
   1  15  -4    1.53    1.77
  -1 -15   4    1.23    1.86
  -1 -15   4    2.38    1.77
   1  15  -3    4.42    1.90
   1  15  -3    0.91    2.04
  -1 -15   3    2.41    1.93
   1  15  -2    0.72    1.84
   1  15  -2    6.69    2.17
  -1 -15   2    3.63    1.91
  -1 -15   2    3.99    2.00
   1  15  -1   -4.12    2.00
   1  15  -1    0.91    2.10
  -1 -15   1   -2.56    1.81
  -1 -15   1    0.89    1.95
   1  15   0    2.49    1.99
  -1 -15   0    2.97    2.08
  -1 -15   0    4.27    1.87
   1  15   1   -0.04    2.05
   1  15   1    1.96    1.92
  -1 -15  -1    0.71    1.85
  -1 -15  -1    3.56    2.31
   1  15   2    1.77    2.04
  -1 -15  -2   -0.75    2.16
  -1 -15  -2    1.06    2.03
   1  15   3    3.21    2.10
  -1 -15  -3   -0.19    1.98
   1  15   4   -0.96    2.05
  -1 -15  -4   -0.60    1.90
  -1 -15  -4    0.64    2.29
   1  15   5   25.10    2.72
   1  15   5   27.22    2.62
  -1 -15  -5   28.60    2.89
  -1 -15  -5   30.27    2.53
   1  15   6    3.97    2.04
   1  15   6    7.10    2.27
  -1 -15  -6    2.86    2.54
  -1 -15  -7   -1.20    1.92
  -1 -15  -7    0.31    2.69
   1  15   8   -2.53    2.11
   1  15   8    1.57    2.21
  -1 -15  -8   -1.38    1.96
  -1 -15  -8    0.59    2.44
   1  16  -7    1.78    2.12
   1  16  -7    4.33    1.95
  -1 -16   7    2.04    1.38
   1  16  -6   24.32    2.69
   1  16  -6   19.94    2.23
  -1 -16   6   14.73    1.90
   1  16  -5    6.16    2.25
   1  16  -5    5.86    1.85
  -1 -16   5    4.84    1.81
  -1 -16   5    3.30    2.03
   1  16  -4    1.29    2.19
   1  16  -4    4.52    1.80
  -1 -16   4    5.59    1.89
  -1 -16   4    2.37    2.03
   1  16  -3    2.02    2.60
   1  16  -3    3.61    1.90
  -1 -16   3    2.06    1.81
   1  16  -2   -0.53    1.89
   1  16  -2    2.70    2.36
  -1 -16   2    1.34    2.31
  -1 -16   2    0.37    1.79
   1  16  -1    1.36    2.22
   1  16  -1   -1.13    1.92
  -1 -16   1   -1.97    2.14
  -1 -16   1    1.09    1.98
   1  16   0   -1.49    2.15
   1  16   0    3.08    2.03
  -1 -16   0    1.53    2.42
   1  16   1    0.83    2.05
   1  16   1    2.19    1.98
  -1 -16  -1    3.76    2.69
  -1 -16  -1    5.44    2.05
   1  16   2   -1.98    2.00
   1  16   2    0.15    2.10
   1  16   3    2.85    2.05
   1  16   3   -3.08    1.97
  -1 -16  -3   -0.27    1.97
  -1 -16  -3   -3.72    2.53
   1  16   4   -2.85    2.09
   1  16   4   -4.31    2.10
  -1 -16  -4   -1.03    1.96
  -1 -16  -4   -0.58    2.81
   1  16   5    2.94    2.19
  -1 -16  -5   -3.64    2.48
  -1 -16  -5   -1.19    1.92
   2 -17  -3    6.67    2.11
   2 -17  -3    2.05    2.41
  -2  17   3   -0.33    2.32
  -2  17   3    2.43    1.97
   2 -17  -2    8.12    2.51
   2 -17  -2    1.65    2.04
  -2  17   2    2.82    2.27
  -2  17   2   -1.03    1.96
   2 -17  -1   18.60    2.75
   2 -17  -1   15.43    2.37
  -2  17   1   19.10    2.61
  -2  17   1   21.86    2.44
   2 -17   0    3.56    2.18
  -2  17   0    6.39    2.28
  -2  17   0    2.57    1.97
   2 -17   1   32.49    3.04
  -2  17  -1   29.97    2.70
  -2  17  -1   26.14    2.68
   2 -17   2   -1.48    2.10
   2 -17   2    1.80    2.38
  -2  17  -2    4.19    2.08
  -2  17  -2   -1.00    2.02
   2 -17   3    7.01    2.41
   2 -17   3   11.87    2.36
  -2  17  -3    7.32    2.32
  -2  17  -3    9.66    2.22
   2 -17   4    4.53    2.10
   2 -17   4   -0.43    2.03
  -2  17  -4   -0.12    2.32
  -2  17  -4   -0.39    1.97
   2 -17   5   -0.77    2.16
   2 -17   5    5.25    2.08
  -2  17  -5    0.60    2.16
   2 -16  -7    1.84    2.12
   2 -16  -7   -2.57    2.32
  -2  16   7    2.70    2.31
  -2  16   7   -1.78    2.00
   2 -16  -6   -0.69    1.80
   2 -16  -6    1.16    2.24
  -2  16   6    2.32    2.31
   2 -16  -5    2.66    2.18
  -2  16   5    4.80    2.06
  -2  16   5    0.81    2.40
   2 -16  -4    1.52    2.17
   2 -16  -4   -0.39    1.96
  -2  16   4    1.38    2.31
  -2  16   4   -2.16    1.95
   2 -16  -3    2.75    2.23
   2 -16  -3    3.17    1.93
  -2  16   3    0.12    1.99
  -2  16   3   -0.50    2.17
   2 -16  -2   13.04    2.42
   2 -16  -2   13.14    2.35
  -2  16   2   10.84    2.17
   2 -16  -1   37.03    2.89
  -2  16   1   44.29    2.97
   2 -16   0   17.71    2.53
   2 -16   0   20.47    2.48
  -2  16   0   21.36    2.30
   2 -16   1   50.24    3.20
   2 -16   1   54.99    3.46
  -2  16  -1   50.84    3.07
   2 -16   2    8.60    2.35
   2 -16   2    8.90    2.11
  -2  16  -2    8.37    2.30
  -2  16  -2    9.06    2.18
   2 -16   3   -1.16    2.14
   2 -16   3   -1.29    1.86
  -2  16  -3   -2.10    2.17
  -2  16  -3    5.55    2.21
   2 -16   4   14.77    2.32
   2 -16   4   11.30    2.22
  -2  16  -4   12.98    2.28
   2 -16   5   -1.41    1.97
   2 -16   5    0.14    1.92
  -2  16  -5   -2.47    2.47
  -2  16  -5    3.04    2.02
   2 -16   6    2.43    1.83
  -2  16  -6    1.38    2.47
  -2  16  -6    2.83    2.02
   2 -16   7    3.72    1.80
   2 -16   7   -0.58    1.65
  -2  16  -7    3.36    1.93
  -2  16  -7    6.26    2.30
   2 -16   8    4.21    1.77
  -2  16  -8    6.07    1.81
  -2  16  -8    8.21    2.60
   2 -15 -10    1.92    2.19
   2 -15 -10    2.91    2.30
  -2  15  10    3.83    1.86
   2 -15  -9    3.42    2.41
   2 -15  -9    8.48    2.34
  -2  15   9    6.33    1.97
  -2  15   9    1.85    2.28
   2 -15  -8    5.91    2.30
   2 -15  -8    3.19    2.05
  -2  15   8   -1.03    2.19
  -2  15   8    3.62    1.91
   2 -15  -7    3.45    2.06
   2 -15  -7    8.21    2.36
  -2  15   7    7.99    2.14
  -2  15   7    1.81    2.44
   2 -15  -6    3.08    2.09
   2 -15  -6    1.81    2.23
  -2  15   6    3.26    1.79
  -2  15   6   -0.44    2.10
   2 -15  -5    8.69    2.27
   2 -15  -5   14.16    2.48
  -2  15   5    8.87    2.47
  -2  15   5    9.89    2.02
   2 -15  -4   -0.34    1.90
   2 -15  -4    0.55    2.09
  -2  15   4    6.49    2.27
  -2  15   4    0.34    1.83
   2 -15  -3   -0.45    1.93
   2 -15  -3    1.79    2.10
  -2  15   3    3.72    2.28
   2 -15  -2   13.11    2.15
  -2  15   2    7.50    1.99
  -2  15   2    9.60    2.30
   2 -15  -1   16.14    2.43
   2 -15  -1   16.95    2.41
  -2  15   1   12.03    2.32
  -2  15   1   15.03    2.18
   2 -15   0   -2.17    2.05
   2 -15   0    2.18    2.08
  -2  15   0    2.35    2.11
   2 -15   1    2.22    2.23
   2 -15   1   -0.79    2.04
  -2  15  -1    4.95    2.24
  -2  15  -1    4.06    1.85
   2 -15   2    1.00    1.85
   2 -15   2    0.83    2.18
  -2  15  -2    0.01    1.84
  -2  15  -2   -0.46    1.98
   2 -15   3   -0.01    2.08
   2 -15   3   -0.68    1.76
  -2  15  -3   -1.09    1.98
  -2  15  -3    0.20    1.83
   2 -15   4    0.57    1.77
  -2  15  -4    3.65    2.02
  -2  15  -4    6.08    2.12
   2 -15   5    5.94    1.79
   2 -15   5    2.03    1.98
  -2  15  -5    1.49    2.08
  -2  15  -5   -0.69    1.79
   2 -15   6    1.46    1.62
   2 -15   6   -1.25    1.83
  -2  15  -6    0.44    1.85
  -2  15  -6    0.13    2.05
   2 -15   7    0.47    1.66
   2 -15   7    3.21    1.80
  -2  15  -7   -1.08    2.14
   2 -15   8    4.55    1.76
   2 -15   8    5.90    1.76
  -2  15  -8    3.19    2.22
  -2  15  -8    2.85    1.84
   2 -15   9    1.79    1.49
  -2  15  -9    7.03    1.83
  -2  15  -9    1.01    2.34
   2 -15  10    2.78    1.52
   2 -15  10    3.53    1.23
  -2  15 -10    0.60    2.19
  -2  15 -10    1.47    1.85
   2 -14 -12   -0.15    2.24
   2 -14 -12   -2.53    2.36
  -2  14  12    0.23    2.61
  -2  14  12    1.23    1.97
   2 -14 -11   -1.53    2.18
  -2  14  11   -1.54    2.17
  -2  14  11   -0.19    1.74
   2 -14 -10   -3.16    2.06
  -2  14  10   -0.13    1.81
  -2  14  10    2.53    2.19
   2 -14  -9    7.96    2.18
   2 -14  -9   14.98    2.47
  -2  14   9    8.35    2.38
  -2  14   9   11.04    2.02
   2 -14  -8    5.01    2.03
   2 -14  -8    3.48    2.18
  -2  14   8    6.12    1.84
  -2  14   8    7.35    2.41
   2 -14  -7   23.57    2.66
   2 -14  -7   16.80    2.37
  -2  14   7   13.19    2.66
  -2  14   7   17.01    2.02
   2 -14  -6    1.11    2.14
   2 -14  -6    0.20    1.96
  -2  14   6   -0.46    1.67
  -2  14   6    1.54    2.34
   2 -14  -5   -0.66    1.86
   2 -14  -5    3.12    2.31
  -2  14   5    4.71    1.86
  -2  14   5    0.97    2.19
   2 -14  -4    3.94    2.22
   2 -14  -4    4.82    1.79
  -2  14   4    3.42    2.10
  -2  14   4    2.65    1.96
   2 -14  -3    2.04    1.96
   2 -14  -3    1.20    2.00
  -2  14   3    1.28    2.02
   2 -14  -2    8.79    2.18
   2 -14  -2   11.52    2.24
  -2  14   2    7.84    2.12
  -2  14   2    7.51    2.19
   2 -14  -1    6.46    2.03
   2 -14  -1    4.63    2.04
  -2  14   1    3.75    1.97
  -2  14   1    4.09    1.98
   2 -14   0   66.10    3.46
   2 -14   0   70.41    3.55
  -2  14   0   72.28    3.59
  -2  14   0   70.66    3.50
   2 -14   1    1.72    1.96
   2 -14   1    3.06    2.06
  -2  14  -1    0.19    1.67
  -2  14  -1    1.66    2.04
   2 -14   2    7.08    2.11
   2 -14   2    5.05    1.97
  -2  14  -2    6.24    2.05
  -2  14  -2    6.37    1.90
   2 -14   3    1.32    1.68
   2 -14   3   -0.65    2.09
  -2  14  -3    1.06    2.05
  -2  14  -3    1.13    1.79
   2 -14   4   -0.89    1.49
  -2  14  -4    2.10    1.85
  -2  14  -4   -0.52    1.76
  -2  14  -5    1.09    1.97
  -2  14  -5    0.97    1.70
   2 -14   6    4.20    1.71
  -2  14  -6    4.65    1.70
  -2  14  -6    2.29    1.98
   2 -14   7    7.96    1.89
   2 -14   7    5.90    1.76
  -2  14  -7    5.06    1.80
  -2  14  -7    5.43    2.14
   2 -14   8   -1.03    1.47
   2 -14   8   -0.83    1.70
  -2  14  -8   -3.62    1.76
  -2  14  -8   -0.75    2.02
   2 -14   9   -1.57    1.66
   2 -14   9   -0.25    1.54
  -2  14  -9    0.04    1.70
  -2  14  -9   -2.18    2.00
   2 -14  10    1.87    1.55
  -2  14 -10   -0.32    1.76
  -2  14 -10    5.86    2.29
  -2  14 -11   25.36    3.19
  -2  14 -12   19.19    2.11
  -2  14 -12   12.51    2.85
   2 -13 -13    2.50    2.11
   2 -13 -13    0.60    2.08
  -2  13  13    2.51    1.68
  -2  13  13   -1.03    2.47
   2 -13 -12   10.51    2.38
   2 -13 -12   18.16    2.61
  -2  13  12   12.79    2.60
   2 -13 -11    9.62    2.42
   2 -13 -11    5.50    2.23
  -2  13  11   10.56    1.96
  -2  13  11    4.20    2.23
   2 -13 -10    9.11    2.16
   2 -13 -10    4.38    2.12
  -2  13  10    7.97    1.86
  -2  13  10   11.52    2.44
   2 -13  -9   17.76    2.44
   2 -13  -9   24.58    2.54
  -2  13   9   19.18    2.79
  -2  13   9   20.99    2.09
   2 -13  -8    4.79    1.99
   2 -13  -8    2.81    2.16
  -2  13   8   -0.59    2.34
  -2  13   8    2.12    1.70
   2 -13  -7   16.51    2.25
   2 -13  -7   18.40    2.44
  -2  13   7   16.19    2.03
  -2  13   7   14.45    2.75
   2 -13  -6    8.17    1.98
  -2  13   6    9.81    1.86
  -2  13   6    7.96    2.37
   2 -13  -5   16.07    2.32
  -2  13   5   13.08    2.32
   2 -13  -4   12.70    2.28
  -2  13   4   14.16    2.00
  -2  13   4   14.89    2.25
   2 -13  -3   -0.21    1.85
  -2  13   3   -0.96    1.78
  -2  13   3   -2.02    1.95
   2 -13  -2    0.15    1.74
   2 -13  -2    4.00    1.91
  -2  13   2    2.92    1.99
  -2  13   2    2.78    1.90
   2 -13  -1   12.10    2.15
   2 -13  -1   13.17    2.08
  -2  13   1   12.10    2.19
  -2  13   1   12.48    2.04
   2 -13   0   -4.80    1.78
   2 -13   0   -1.34    1.84
  -2  13   0   -0.84    1.96
   2 -13   1   50.22    3.10
   2 -13   1   42.20    2.81
  -2  13  -1   46.15    2.94
  -2  13  -1   41.12    2.73
   2 -13   2   56.16    3.13
  -2  13  -2   55.84    3.08
  -2  13  -2   53.77    3.02
   2 -13   3    8.02    1.93
   2 -13   3    9.93    1.81
  -2  13  -3    9.23    1.93
  -2  13  -3    7.67    1.89
   2 -13   4    1.46    1.83
   2 -13   4    1.36    1.46
  -2  13  -4    2.37    1.87
  -2  13  -4    4.58    1.79
   2 -13   5   -0.45    1.51
   2 -13   5    0.27    1.83
  -2  13  -5    0.12    1.84
  -2  13  -5    1.11    1.71
   2 -13   6    1.30    1.70
   2 -13   6   -0.56    1.57
  -2  13  -6    0.30    1.72
  -2  13  -6    0.00    1.90
   2 -13   7    5.46    1.62
   2 -13   7    2.43    1.61
  -2  13  -7    3.69    1.99
  -2  13  -7    2.98    1.71
   2 -13   8    3.62    1.51
   2 -13   8   -0.85    1.61
  -2  13  -8    0.85    1.71
  -2  13  -8   -1.10    1.84
   2 -13   9   -0.83    1.58
   2 -13   9    1.33    1.51
  -2  13  -9    0.24    2.03
  -2  13  -9    3.43    1.57
   2 -13  10   -1.66    1.46
   2 -13  10    0.87    1.34
  -2  13 -10    2.70    2.17
  -2  13 -10   -1.17    1.57
   2 -13  11   13.19    1.35
  -2  13 -11   14.22    2.57
  -2  13 -11   13.20    1.95
  -2  13 -12    5.15    2.54
  -2  13 -12    8.33    1.73
  -2  13 -13    1.67    2.57
  -2  13 -13   -0.01    1.76
  -2  13 -14    1.57    2.62
  -2  13 -14   -0.13    1.74
   2 -12 -14    3.53    2.18
   2 -12 -14    2.70    2.06
  -2  12  14   -1.14    1.58
  -2  12  14    1.30    2.55
   2 -12 -13    3.43    2.08
   2 -12 -13    0.63    2.10
  -2  12  13    0.08    2.73
  -2  12  13    0.55    1.70
   2 -12 -12   24.02    2.74
   2 -12 -12   13.91    2.34
  -2  12  12   13.91    1.95
  -2  12  12   15.08    2.59
   2 -12 -11   42.56    2.95
   2 -12 -11   43.31    3.25
  -2  12  11   47.36    2.57
  -2  12  11   44.44    3.16
   2 -12 -10   -2.74    1.83
   2 -12 -10   -4.09    1.93
  -2  12  10   -1.08    2.18
  -2  12  10    1.96    1.64
   2 -12  -9   14.97    2.48
   2 -12  -9   15.97    2.06
  -2  12   9   15.98    1.98
  -2  12   9   11.11    2.66
   2 -12  -8    4.47    1.93
  -2  12   8    4.31    1.59
   2 -12  -7    4.73    1.96
   2 -12  -7    4.00    1.99
   2 -12  -6    5.17    1.90
  -2  12   6    8.80    1.83
   2 -12  -5    1.57    1.92
   2 -12  -5   -1.90    1.67
  -2  12   5   -0.69    1.61
   2 -12  -4    0.15    2.06
   2 -12  -4   -0.43    1.84
  -2  12   4    0.13    1.72
   2 -12  -3   -0.95    1.84
   2 -12  -3   -2.43    2.02
  -2  12   3   -0.38    1.97
  -2  12   3    0.14    1.65
   2 -12  -2   66.30    3.27
   2 -12  -2   57.40    3.24
  -2  12   2   52.82    3.18
  -2  12   2   55.32    3.05
   2 -12  -1   52.13    2.94
   2 -12  -1   54.43    3.11
  -2  12   1   54.57    2.99
   2 -12   0  100.63    4.23
   2 -12   0  111.58    4.29
  -2  12   0  109.56    4.41
   2 -12   1   15.80    2.15
   2 -12   1   13.60    2.03
  -2  12  -1   15.04    2.24
   2 -12   2    7.77    1.86
   2 -12   2    8.54    1.99
  -2  12  -2    7.32    1.97
   2 -12   3    6.23    1.89
   2 -12   3    6.67    1.84
  -2  12  -3    8.14    2.02
   2 -12   4    0.04    1.71
  -2  12  -4   -0.83    1.76
   2 -12   5    2.30    1.53
   2 -12   5    1.15    1.68
  -2  12  -5    0.40    1.65
  -2  12  -5    1.89    1.91
   2 -12   6   15.36    1.84
  -2  12  -6   20.34    2.05
  -2  12  -6   12.79    2.12
   2 -12   7   -0.30    1.51
   2 -12   7    0.46    1.38
  -2  12  -7   -1.29    1.47
  -2  12  -7    2.53    1.76
   2 -12   8    1.04    1.41
   2 -12   8    1.85    1.54
  -2  12  -8    6.27    2.11
  -2  12  -8    2.15    1.60
   2 -12   9    6.20    1.46
   2 -12   9    3.38    1.65
  -2  12  -9    3.95    1.68
   2 -12  10   14.66    1.78
   2 -12  10   18.03    1.65
  -2  12 -10   19.14    1.92
   2 -12  11    1.10    1.41
   2 -12  11   -0.34    1.11
  -2  12 -11   -0.39    1.47
  -2  12 -13    0.20    2.56
  -2  12 -13    1.39    1.61
  -2  12 -14    3.94    2.67
  -2  12 -14   -0.08    1.79
  -2  12 -15   -0.30    2.68
  -2  12 -15   -0.20    1.78
   2 -11 -15    4.01    2.08
   2 -11 -15    0.98    2.09
   2 -11 -14   -0.24    1.89
   2 -11 -14    0.90    2.09
  -2  11  14   -0.26    2.61
  -2  11  14    2.56    1.67
   2 -11 -13    0.71    2.05
   2 -11 -13    0.24    1.97
  -2  11  13   -2.22    1.55
  -2  11  13    0.88    2.59
   2 -11 -12   11.28    2.16
   2 -11 -12   11.00    2.23
  -2  11  12   12.61    1.85
  -2  11  12   10.50    2.69
   2 -11 -11   61.04    3.08
  -2  11  11   61.77    3.58
  -2  11  11   60.78    3.04
   2 -11 -10   74.52    3.78
   2 -11 -10   77.85    3.57
  -2  11  10   83.87    4.00
  -2  11  10   79.33    3.40
   2 -11  -9  108.00    4.31
   2 -11  -9  104.08    4.23
  -2  11   9  102.39    4.50
   2 -11  -8    7.57    1.93
   2 -11  -8    6.81    1.99
  -2  11   8    4.14    1.61
   2 -11  -7    6.58    1.95
   2 -11  -7   -1.57    2.05
  -2  11   7    2.53    1.62
  -2  11   7    5.52    2.24
   2 -11  -6    1.38    1.96
   2 -11  -6   -1.16    1.76
  -2  11   6    1.65    1.96
  -2  11   6    4.54    1.71
   2 -11  -5    8.33    1.90
   2 -11  -5    6.41    1.83
  -2  11   5    9.06    2.25
  -2  11   5    5.01    1.73
   2 -11  -4    8.47    1.97
   2 -11  -4   13.78    2.04
  -2  11   4   12.10    2.14
  -2  11   4   13.50    1.91
   2 -11  -3  107.97    4.18
   2 -11  -3  106.41    4.20
  -2  11   3  119.92    4.59
  -2  11   3  111.91    4.27
   2 -11  -2   18.53    2.04
   2 -11  -2   23.81    2.30
  -2  11   2   25.23    2.23
  -2  11   2   18.98    2.23
   2 -11  -1  113.36    4.45
   2 -11  -1  119.80    4.48
  -2  11   1  113.64    4.41
  -2  11   1  122.88    4.67
   2 -11   0    5.82    1.84
  -2  11   0    3.69    1.78
  -2  11   0    4.23    1.93
   2 -11   1   71.52    3.33
   2 -11   1   75.63    3.42
  -2  11  -1   83.18    3.64
  -2  11  -1   73.95    3.38
   2 -11   2    1.13    1.65
   2 -11   2    0.26    1.87
  -2  11  -2   -0.01    1.55
  -2  11  -2   -0.70    1.67
   2 -11   3    0.38    1.67
  -2  11  -3    1.52    1.60
   2 -11   4    5.60    1.76
   2 -11   4   10.03    1.74
  -2  11  -4    2.78    1.71
   2 -11   5    3.87    1.58
   2 -11   5    3.44    1.55
  -2  11  -5    3.81    1.68
   2 -11   6   22.30    1.99
   2 -11   6   16.23    1.90
  -2  11  -6   18.09    2.29
  -2  11  -6   18.43    2.14
   2 -11   7   -2.08    1.41
   2 -11   7    0.44    1.52
  -2  11  -7   -2.53    1.67
   2 -11   8    0.23    1.46
   2 -11   8    0.40    1.33
  -2  11  -8    3.53    1.90
   2 -11   9   -1.10    1.40
   2 -11   9   -0.28    1.25
  -2  11  -9   -0.90    1.86
  -2  11  -9   -0.95    1.53
   2 -11  10    0.32    1.53
   2 -11  10    0.83    1.21
  -2  11 -10   -0.43    1.48
  -2  11 -10   -0.90    1.89
   2 -11  11    5.60    1.47
  -2  11 -11   10.06    2.27
   2 -11  12    0.89    0.82
  -2  11 -12   -0.26    2.14
  -2  11 -12    0.37    1.62
  -2  11 -13   -1.26    2.22
  -2  11 -13    1.92    1.71
  -2  11 -14    3.10    1.79
  -2  11 -15   -1.04    1.67
  -2  11 -16    2.19    1.80
  -2  11 -16    2.12    3.30
   2 -10 -16   20.63    2.34
   2 -10 -16   16.38    2.68
  -2  10  16   17.12    2.91
   2 -10 -15    6.38    2.15
   2 -10 -15    6.42    2.32
  -2  10  15    3.88    2.60
  -2  10  15    9.57    1.79
   2 -10 -14    2.68    1.98
   2 -10 -14   -2.29    2.18
  -2  10  14   -0.45    1.47
  -2  10  14   -1.67    2.65
   2 -10 -13    2.29    2.04
  -2  10  13    6.59    1.71
  -2  10  13    2.21    2.57
   2 -10 -12    9.64    1.97
   2 -10 -12    7.20    2.17
  -2  10  12    7.20    1.76
  -2  10  12    7.60    2.54
   2 -10 -11  130.35    4.82
  -2  10  11  130.83    4.67
  -2  10  11  114.57    4.69
   2 -10 -10   24.71    2.37
   2 -10 -10   26.78    2.46
  -2  10  10   30.64    2.25
  -2  10  10   26.31    2.60
   2 -10  -9    3.01    1.80
  -2  10   9    0.63    1.99
  -2  10   9    2.88    1.62
   2 -10  -8   50.24    2.82
   2 -10  -8   47.97    2.91
  -2  10   8   47.26    2.99
  -2  10   8   48.83    2.63
   2 -10  -7    6.78    1.90
   2 -10  -7    4.36    1.83
  -2  10   7    6.03    1.72
  -2  10   7    7.35    2.05
   2 -10  -6   59.73    3.08
   2 -10  -6   62.27    3.19
  -2  10   6   59.91    3.18
  -2  10   6   60.10    2.89
   2 -10  -5   30.77    2.46
   2 -10  -5   33.66    2.43
  -2  10   5   31.74    2.27
  -2  10   5   30.14    2.55
   2 -10  -4   59.32    3.01
   2 -10  -4   69.63    3.26
  -2  10   4   65.87    3.21
  -2  10   4   63.85    3.24
   2 -10  -3   58.75    2.99
   2 -10  -3   56.42    2.88
  -2  10   3   58.63    3.01
  -2  10   3   55.52    2.94
   2 -10  -2    7.54    1.78
   2 -10  -2    3.51    1.79
  -2  10   2    3.26    1.79
  -2  10   2    8.04    1.79
   2 -10  -1    4.58    1.70
   2 -10  -1    1.22    1.73
  -2  10   1    1.32    1.64
  -2  10   1    3.36    1.87
   2 -10   0   25.51    2.21
   2 -10   0   23.60    2.14
  -2  10   0   21.09    2.36
  -2  10   0   21.48    1.96
   2 -10   1   42.00    2.53
   2 -10   1   43.79    2.59
  -2  10  -1   34.67    2.30
   2 -10   2    1.61    1.73
  -2  10  -2    4.47    1.61
  -2  10  -2    3.85    1.97
   2 -10   3  304.24    9.10
   2 -10   3  291.31    8.71
  -2  10  -3  271.98    8.35
  -2  10  -3  301.16    8.98
   2 -10   4   -0.66    1.67
   2 -10   4    2.61    1.58
  -2  10  -4    0.83    1.58
   2 -10   5   15.78    1.93
   2 -10   5   21.66    1.89
  -2  10  -5   19.26    1.99
  -2  10  -5   17.83    2.02
   2 -10   6    2.11    1.49
   2 -10   6    3.18    1.58
  -2  10  -6    0.77    1.71
  -2  10  -6    0.15    1.58
   2 -10   7    5.73    1.66
   2 -10   7    9.14    1.54
  -2  10  -7    8.24    1.71
  -2  10  -7    8.16    1.92
   2 -10   8   16.07    1.74
  -2  10  -8   15.50    1.91
   2 -10   9    1.00    1.42
   2 -10   9   -2.08    1.32
  -2  10  -9    0.98    1.74
  -2  10  -9   -1.55    1.51
   2 -10  10   18.21    1.59
  -2  10 -10   13.87    2.21
   2 -10  11   -1.26    1.40
  -2  10 -11    3.04    1.99
  -2  10 -11    1.74    1.58
   2 -10  12    3.31    0.88
  -2  10 -12    3.08    2.06
  -2  10 -12    3.14    1.70
  -2  10 -13    5.44    2.14
  -2  10 -14   -0.95    1.66
  -2  10 -14    1.30    2.16
  -2  10 -15    1.45    2.44
  -2  10 -15   -2.37    1.62
  -2  10 -16    0.24    1.65
  -2  10 -17    1.59    1.66
   2  -9 -17   22.38    2.29
   2  -9 -17   22.75    2.81
  -2   9  17   20.00    3.02
  -2   9  17   22.30    2.03
   2  -9 -16    4.03    2.19
   2  -9 -16    2.85    2.24
  -2   9  16    2.08    1.61
  -2   9  16    4.06    2.49
   2  -9 -15   13.40    2.44
   2  -9 -15   13.97    2.12
  -2   9  15   11.41    1.81
  -2   9  15    8.24    2.41
   2  -9 -14   27.36    2.66
   2  -9 -14   26.49    2.68
  -2   9  14   29.63    2.19
  -2   9  14   26.70    2.87
   2  -9 -13   -0.95    1.80
   2  -9 -13    0.81    1.79
  -2   9  13    3.31    1.61
  -2   9  13    3.11    2.19
   2  -9 -12   -1.13    1.71
   2  -9 -12   -1.32    1.87
  -2   9  12   -4.07    2.09
   2  -9 -11   23.47    2.36
  -2   9  11   21.05    2.34
  -2   9  11   19.42    1.90
   2  -9 -10    1.44    1.81
  -2   9  10    1.28    1.47
  -2   9  10    2.59    1.79
   2  -9  -9    2.42    1.79
   2  -9  -9    2.05    1.71
  -2   9   9    3.78    2.09
  -2   9   9    5.30    1.60
   2  -9  -8   -1.60    1.67
   2  -9  -8   -0.25    1.71
  -2   9   8   -0.13    1.48
  -2   9   8    0.53    1.89
   2  -9  -7   62.14    3.12
   2  -9  -7   66.65    3.23
  -2   9   7   58.89    2.83
  -2   9   7   60.86    3.16
   2  -9  -6    3.93    1.66
   2  -9  -6    0.59    1.67
  -2   9   6    2.59    1.79
  -2   9   6    0.97    1.59
   2  -9  -5    3.95    1.77
   2  -9  -5    5.90    1.77
  -2   9   5    2.79    1.67
  -2   9   5    3.82    1.86
   2  -9  -4   66.38    3.11
   2  -9  -4   70.51    3.23
  -2   9   4   66.89    3.07
  -2   9   4   63.65    3.14
   2  -9  -3    4.64    1.61
   2  -9  -3   11.84    1.87
  -2   9   3    8.71    1.99
  -2   9   3    8.82    1.80
   2  -9  -2   92.15    3.67
   2  -9  -2   89.93    3.53
  -2   9   2   86.27    3.65
   2  -9  -1   58.86    2.82
   2  -9  -1   55.12    2.73
  -2   9   1   50.46    2.74
   2  -9   0    2.55    1.61
   2  -9   0    2.19    1.53
  -2   9   0    2.18    1.76
  -2   9   0    0.82    1.62
   2  -9   1   60.98    2.81
  -2   9  -1   66.40    3.12
  -2   9  -1   55.18    2.79
   2  -9   2   29.12    2.08
   2  -9   2   32.29    2.14
  -2   9  -2   28.91    2.25
  -2   9  -2   29.13    2.18
   2  -9   3   14.16    1.79
   2  -9   3    8.29    1.67
  -2   9  -3    9.84    1.71
  -2   9  -3   10.84    1.86
   2  -9   4  187.64    5.99
   2  -9   4  171.87    5.50
  -2   9  -4  170.68    5.72
  -2   9  -4  162.02    5.28
   2  -9   5    1.83    1.51
   2  -9   5    0.32    1.35
  -2   9  -5    0.44    1.40
  -2   9  -5    1.67    1.83
   2  -9   6    1.14    1.32
   2  -9   6    2.29    1.55
  -2   9  -6   -1.08    1.59
  -2   9  -6    0.62    1.41
   2  -9   7    1.76    1.35
   2  -9   7   -2.47    1.45
  -2   9  -7   -0.50    1.70
  -2   9  -7    1.00    1.54
   2  -9   8   34.61    2.09
   2  -9   8   30.84    2.14
  -2   9  -8   31.12    2.23
  -2   9  -8   34.43    2.38
   2  -9   9   -0.97    1.42
   2  -9   9    3.20    1.35
  -2   9  -9   -1.61    1.54
  -2   9  -9   -1.53    1.78
   2  -9  10    0.01    1.27
   2  -9  10   -0.45    1.23
  -2   9 -10    3.48    1.87
  -2   9 -10    0.36    1.59
   2  -9  12    2.67    0.93
  -2   9 -12    4.80    1.97
  -2   9 -12    2.16    1.62
  -2   9 -13    3.90    2.06
  -2   9 -13   -1.33    1.60
  -2   9 -14   -0.08    2.10
  -2   9 -14   -0.74    1.66
  -2   9 -15    3.01    2.43
  -2   9 -15   -0.64    1.66
  -2   9 -16    6.19    2.61
  -2   9 -16    5.43    1.86
  -2   9 -17    0.63    1.79
   2  -8 -18    0.24    2.47
   2  -8 -18    3.61    1.90
  -2   8  18   -1.46    2.30
  -2   8  18    0.53    1.41
   2  -8 -17    4.33    2.15
  -2   8  17    7.44    1.54
  -2   8  17    4.57    2.57
   2  -8 -16    6.88    2.29
   2  -8 -16   13.06    2.04
  -2   8  16    8.43    1.70
  -2   8  16    6.50    2.51
   2  -8 -15   43.07    2.88
   2  -8 -15   36.49    2.78
  -2   8  15   39.66    2.42
  -2   8  15   34.36    3.16
   2  -8 -14    8.77    2.03
   2  -8 -14    7.94    2.16
  -2   8  14    4.73    1.68
  -2   8  14   11.24    2.43
   2  -8 -13   10.05    2.05
   2  -8 -13   10.82    2.18
  -2   8  13    4.06    2.14
  -2   8  13    9.43    1.65
   2  -8 -12   32.61    2.69
   2  -8 -12   31.06    2.40
  -2   8  12   31.75    2.14
  -2   8  12   30.74    2.85
  -2   8  11   99.49    3.77
  -2   8  11   95.42    4.15
   2  -8 -10    2.81    1.74
   2  -8 -10    5.28    1.81
  -2   8  10    5.65    1.48
  -2   8  10    3.36    1.93
   2  -8  -9   37.32    2.49
   2  -8  -9   37.64    2.56
  -2   8   9   36.70    2.19
   2  -8  -8    1.15    1.76
   2  -8  -8    5.12    1.65
  -2   8   8    0.72    1.51
  -2   8   8   -0.25    1.78
   2  -8  -7   37.79    2.38
   2  -8  -7   34.55    2.41
  -2   8   7   34.94    2.47
  -2   8   7   32.17    2.22
   2  -8  -6    0.85    1.66
   2  -8  -6   -1.66    1.55
  -2   8   6   -0.96    1.55
  -2   8   6    1.02    1.66
   2  -8  -5   61.50    2.99
   2  -8  -5   70.21    3.13
  -2   8   5   65.25    2.97
  -2   8   5   57.10    2.91
   2  -8  -4  216.11    6.77
  -2   8   4  224.65    7.03
  -2   8   4  201.17    6.45
   2  -8  -3    1.13    1.48
  -2   8   3    3.42    1.77
   2  -8  -2    3.16    1.49
  -2   8   2    2.49    1.55
  -2   8   2    2.76    1.73
  -2   8   1    6.57    1.72
  -2   8   1    9.41    1.76
  -2   8   0    9.33    1.73
  -2   8   0    8.50    1.76
   2  -8   1    1.48    1.42
  -2   8  -1    1.32    1.58
  -2   8  -1    1.04    1.59
   2  -8   2   -0.21    1.33
  -2   8  -2   -2.41    1.54
   2  -8   3    6.14    1.48
  -2   8  -3    4.86    1.53
  -2   8  -3    2.02    1.59
   2  -8   4    3.13    1.36
  -2   8  -4    5.74    1.61
  -2   8  -4    3.46    1.47
  -2   8  -5   43.10    2.51
  -2   8  -5   42.51    2.27
   2  -8   6    2.31    1.21
  -2   8  -6   -0.46    1.46
  -2   8  -6   -1.33    1.60
   2  -8   7   27.64    1.80
  -2   8  -7   23.02    2.15
  -2   8  -7   23.65    1.93
   2  -8   8    1.89    1.41
   2  -8   8    3.00    1.22
  -2   8  -8    4.52    1.61
  -2   8  -8    1.30    1.62
   2  -8   9    2.47    1.46
   2  -8   9    2.94    1.29
  -2   8  -9    3.33    1.55
  -2   8  -9    4.60    1.81
   2  -8  10    3.31    1.44
   2  -8  10    8.62    1.33
  -2   8 -10    4.96    1.83
  -2   8 -10    6.62    1.62
  -2   8 -11  143.76    4.80
  -2   8 -11  145.06    5.18
   2  -8  12  103.45    3.40
  -2   8 -12   99.22    4.16
  -2   8 -12   90.60    3.62
  -2   8 -13    2.55    1.60
  -2   8 -13    3.97    1.93
  -2   8 -14   30.96    2.37
  -2   8 -14   33.85    2.89
  -2   8 -15    0.66    2.32
  -2   8 -15    0.38    1.71
  -2   8 -16   13.57    2.06
  -2   8 -16   11.01    2.65
  -2   8 -17    0.72    2.78
  -2   8 -17    2.30    1.83
   2  -7 -19    5.20    1.95
  -2   7  19    1.71    2.10
  -2   7  19    5.15    1.49
   2  -7 -18   15.88    2.81
   2  -7 -18   15.89    2.30
  -2   7  18   16.57    1.68
  -2   7  18   14.19    2.41
   2  -7 -17    1.39    2.27
  -2   7  17    2.56    1.44
   2  -7 -16    4.72    1.78
   2  -7 -16    1.74    2.09
  -2   7  16    4.84    1.51
   2  -7 -15    1.39    1.83
   2  -7 -15    0.39    1.90
  -2   7  15   -0.84    1.93
   2  -7 -14   25.13    2.65
   2  -7 -14   21.36    2.24
  -2   7  14   29.39    2.06
  -2   7  14   20.57    2.57
   2  -7 -13   20.09    2.42
   2  -7 -13   28.85    2.34
  -2   7  13   22.55    1.86
  -2   7  13   21.33    2.50
   2  -7 -12   46.06    2.95
  -2   7  12   50.05    2.50
  -2   7  12   49.84    3.07
   2  -7 -11   59.65    2.91
  -2   7  11   56.34    2.57
  -2   7  11   55.32    3.19
   2  -7 -10    9.80    1.81
   2  -7 -10    8.79    1.99
  -2   7  10    9.14    1.97
  -2   7  10    9.16    1.55
   2  -7  -9    1.40    1.55
  -2   7   9   -0.25    1.47
   2  -7  -8   -0.38    1.48
  -2   7   8    0.69    1.45
  -2   7   8    0.45    1.70
   2  -7  -7    8.12    1.68
   2  -7  -7    7.12    1.90
  -2   7   7   11.20    1.86
  -2   7   7    7.75    1.65
   2  -7  -6   16.87    1.89
   2  -7  -6   18.76    1.91
  -2   7   6   14.07    1.90
  -2   7   6   14.04    1.76
   2  -7  -5   89.15    3.51
   2  -7  -5   90.04    3.55
  -2   7   5   91.63    3.62
   2  -7  -4  436.97   12.39
   2  -7  -4  446.57   12.64
  -2   7   4  449.90   12.77
  -2   7   4  443.61   12.54
   2  -7  -3    4.72    1.57
   2  -7  -3    6.33    1.55
  -2   7   3    3.37    1.60
  -2   7   3    3.89    1.57
   2  -7  -2   56.54    2.66
  -2   7   2   58.19    2.70
  -2   7   2   60.04    2.83
   2  -7  -1    3.67    1.54
   2  -7  -1    1.96    1.45
  -2   7   1    2.63    1.55
  -2   7   1    2.60    1.58
   2  -7   0   11.88    1.70
   2  -7   0   13.69    1.65
  -2   7   0   17.02    1.80
  -2   7   0   11.14    1.73
   2  -7   1   15.30    1.68
   2  -7   1   12.26    1.62
  -2   7  -1   15.04    1.81
  -2   7  -1   14.90    1.64
   2  -7   2   41.36    2.17
   2  -7   2   43.31    2.24
  -2   7  -2   41.43    2.28
  -2   7  -2   36.50    2.06
   2  -7   3    7.83    1.47
   2  -7   3    5.40    1.38
  -2   7  -3    5.88    1.64
  -2   7  -3    3.49    1.46
   2  -7   4   38.83    2.02
   2  -7   4   37.01    2.03
  -2   7  -4   36.14    2.18
  -2   7  -4   33.80    2.05
   2  -7   5    6.45    1.27
   2  -7   5    8.14    1.42
  -2   7  -5    8.48    1.49
  -2   7  -5    7.76    1.59
   2  -7   6    7.53    1.47
  -2   7  -6    8.02    1.64
  -2   7  -6    6.05    1.41
   2  -7   7    4.66    1.22
   2  -7   7    2.43    1.42
  -2   7  -7    2.51    1.60
  -2   7  -7    5.37    1.52
   2  -7   8    0.00    1.15
  -2   7  -8    0.45    1.44
  -2   7  -8   -1.87    1.64
   2  -7   9    7.27    1.26
  -2   7  -9   10.22    1.60
  -2   7  -9    8.05    1.76
   2  -7  10   -1.83    1.08
  -2   7 -10    0.37    1.71
  -2   7 -10   -1.20    1.46
   2  -7  11  105.46    3.55
  -2   7 -11  112.31    4.27
  -2   7 -11  110.97    3.95
  -2   7 -12   29.25    2.47
  -2   7 -12   28.28    2.09
  -2   7 -13    5.57    2.06
  -2   7 -14    1.04    2.11
  -2   7 -14    4.18    1.67
  -2   7 -15   -1.16    2.19
  -2   7 -16    1.89    2.24
  -2   7 -16    1.87    1.66
  -2   7 -17    4.33    1.89
  -2   7 -17    1.33    2.67
  -2   7 -18    5.30    1.83
   2  -6 -19    9.68    2.60
   2  -6 -19   10.72    1.96
  -2   6  19    8.48    1.48
  -2   6  19    6.78    2.03
   2  -6 -18    5.29    2.29
  -2   6  18    4.29    2.10
  -2   6  18    3.78    1.38
   2  -6 -17    2.61    2.28
   2  -6 -17    3.85    1.89
  -2   6  17    5.41    1.85
   2  -6 -16    0.26    1.80
   2  -6 -16    0.08    1.83
  -2   6  16    3.57    2.08
  -2   6  16   -1.45    1.45
   2  -6 -15    0.50    1.71
   2  -6 -15   -1.89    1.87
  -2   6  15   -0.40    1.97
  -2   6  15    0.43    1.35
   2  -6 -14   48.67    3.05
   2  -6 -14   56.15    2.93
  -2   6  14   54.86    3.19
  -2   6  14   59.82    2.67
   2  -6 -13    1.52    1.91
  -2   6  13    2.27    1.39
  -2   6  13   -1.84    1.92
   2  -6 -12  239.24    7.39
  -2   6  12  233.90    7.03
  -2   6  12  242.68    7.64
   2  -6 -11   84.43    3.46
  -2   6  11   78.65    3.12
  -2   6  11   74.52    3.44
   2  -6 -10  131.07    4.63
   2  -6 -10  133.68    4.83
  -2   6  10  127.39    4.65
  -2   6  10  127.51    4.35
   2  -6  -9    0.94    1.47
   2  -6  -9    1.47    1.64
  -2   6   9    2.31    1.44
  -2   6   9    0.12    1.67
   2  -6  -8   47.66    2.49
   2  -6  -8   50.49    2.75
  -2   6   8   52.97    2.78
  -2   6   8   49.66    2.43
   2  -6  -7   38.44    2.27
   2  -6  -7   34.52    2.28
  -2   6   7   41.81    2.38
   2  -6  -6   14.17    1.76
   2  -6  -6   13.34    1.59
  -2   6   6   16.53    1.77
  -2   6   6   13.90    1.77
   2  -6  -5   41.41    2.29
   2  -6  -5   40.11    2.24
  -2   6   5   42.59    2.31
  -2   6   5   39.56    2.29
   2  -6  -4  283.72    8.36
  -2   6   4  287.75    8.47
  -2   6   4  275.89    8.11
   2  -6  -3  273.76    8.08
  -2   6   3  277.20    8.16
  -2   6   3  285.74    8.41
   2  -6  -2   80.25    3.19
   2  -6  -2   83.02    3.24
  -2   6   2   83.55    3.27
  -2   6   2   82.57    3.23
   2  -6  -1   74.55    3.05
   2  -6  -1   74.88    3.05
  -2   6   1   73.18    3.00
  -2   6   1   72.85    3.02
   2  -6   0   17.93    1.80
   2  -6   0   16.91    1.66
  -2   6   0   17.74    1.83
  -2   6   0   14.52    1.80
   2  -6   1   27.99    1.93
   2  -6   1   26.90    1.90
  -2   6  -1   28.76    2.04
   2  -6   2   53.40    2.41
   2  -6   2   52.85    2.44
  -2   6  -2   54.37    2.59
   2  -6   3  212.43    6.29
   2  -6   3  199.98    6.10
  -2   6  -3  207.57    6.29
   2  -6   4   16.29    1.53
   2  -6   4   15.93    1.51
  -2   6  -4   16.88    1.70
  -2   6  -4   12.12    1.53
   2  -6   5  148.98    4.69
   2  -6   5  150.16    4.71
  -2   6  -5  151.23    4.83
  -2   6  -5  146.13    4.61
   2  -6   6    1.65    1.28
   2  -6   6    0.00    1.11
  -2   6  -6    0.95    1.41
  -2   6  -6   -0.77    1.25
   2  -6   7   -0.46    1.30
  -2   6  -7    0.51    1.49
  -2   6  -7    1.17    1.33
   2  -6   8   18.89    1.66
   2  -6   8   18.29    1.47
  -2   6  -8   20.08    1.73
   2  -6   9   71.33    2.75
  -2   6  -9   76.05    3.04
  -2   6  -9   71.29    3.02
   2  -6  10   20.57    1.51
  -2   6 -10   19.74    1.81
  -2   6 -10   20.75    1.97
   2  -6  11   54.75    2.29
  -2   6 -11   49.34    2.78
  -2   6 -11   51.09    2.51
   2  -6  12   55.20    2.29
  -2   6 -12   49.53    2.81
  -2   6 -12   45.12    2.47
  -2   6 -13   10.53    2.15
  -2   6 -13   15.47    1.83
  -2   6 -14    6.22    2.27
  -2   6 -15    3.85    1.61
  -2   6 -15    4.64    2.19
  -2   6 -16    1.22    1.64
  -2   6 -16   -1.33    2.16
  -2   6 -17    5.09    1.77
  -2   6 -17    2.54    2.53
  -2   6 -18    2.83    1.79
  -2   6 -19    1.76    1.85
  -2   6 -19    1.92    3.13
   2  -5 -19    5.21    2.53
   2  -5 -19   -1.32    1.79
  -2   5  19   -0.66    1.49
  -2   5  19   -1.47    1.15
   2  -5 -18    2.54    2.27
   2  -5 -18    0.06    1.85
  -2   5  18   -1.66    1.72
  -2   5  18   -1.23    1.20
   2  -5 -17    4.89    2.16
   2  -5 -17    7.38    1.95
  -2   5  17    5.37    1.92
  -2   5  17    9.19    1.38
   2  -5 -16   -1.66    2.15
   2  -5 -16   -1.51    1.65
  -2   5  16   -0.17    1.64
  -2   5  16    2.44    1.28
   2  -5 -15   51.93    2.87
   2  -5 -15   47.67    3.16
  -2   5  15   55.64    2.47
  -2   5  15   52.31    2.95
   2  -5 -14    0.64    1.86
  -2   5  14    5.91    1.38
  -2   5  14    4.19    1.96
   2  -5 -13   72.92    3.33
   2  -5 -13   71.31    3.52
  -2   5  13   76.32    2.97
  -2   5  13   73.23    3.42
   2  -5 -12   21.98    1.97
   2  -5 -12   19.75    2.36
  -2   5  12   25.98    1.78
  -2   5  12   19.76    2.24
   2  -5 -11   10.32    1.66
   2  -5 -11   10.88    2.18
  -2   5  11    8.90    1.77
  -2   5  11    9.33    1.44
   2  -5 -10    5.38    1.68
   2  -5 -10    4.66    1.48
  -2   5  10    5.02    1.34
  -2   5  10    2.19    1.65
   2  -5  -9  228.80    6.95
   2  -5  -9  232.60    7.19
  -2   5   9  225.72    6.93
  -2   5   9  227.50    6.82
   2  -5  -8   20.02    1.78
   2  -5  -8   18.84    1.86
  -2   5   8   16.25    1.77
   2  -5  -7    2.12    1.28
   2  -5  -7    2.32    1.45
  -2   5   7    0.83    1.39
  -2   5   7    2.19    1.29
   2  -5  -6   70.47    2.83
   2  -5  -6   70.12    2.88
  -2   5   6   67.79    2.78
  -2   5   6   74.36    2.99
   2  -5  -5    6.08    1.46
  -2   5   5    7.52    1.55
  -2   5   5    6.20    1.53
   2  -5  -4  169.26    5.34
   2  -5  -4  173.65    5.43
  -2   5   4  174.60    5.42
  -2   5   4  171.04    5.38
   2  -5  -3    1.93    1.46
   2  -5  -3    0.62    1.42
  -2   5   3    4.96    1.49
  -2   5   3    4.40    1.53
   2  -5  -2  127.27    4.15
   2  -5  -2  131.07    4.32
  -2   5   2  128.93    4.29
  -2   5   2  127.51    4.25
   2  -5  -1   31.40    1.96
   2  -5  -1   27.20    1.87
  -2   5   1   31.93    2.02
  -2   5   1   29.53    2.00
   2  -5   0   41.21    2.17
   2  -5   0   43.61    2.12
  -2   5   0   40.66    2.15
  -2   5   0   43.96    2.23
   2  -5   1  177.80    5.37
   2  -5   1  167.12    5.18
  -2   5  -1  173.53    5.37
  -2   5  -1  169.02    5.20
   2  -5   2   -0.60    1.36
   2  -5   2    1.08    1.39
  -2   5  -2    2.00    1.38
  -2   5  -2    2.59    1.49
   2  -5   3    1.76    1.35
   2  -5   3    1.49    1.41
  -2   5  -3    4.46    1.51
  -2   5  -3    2.60    1.38
   2  -5   4  245.76    7.08
   2  -5   4  227.97    6.73
  -2   5  -4  228.92    6.73
  -2   5  -4  228.45    6.76
   2  -5   5    7.80    1.36
   2  -5   5    8.55    1.44
  -2   5  -5   10.62    1.46
   2  -5   6   78.09    2.85
   2  -5   6   75.83    2.83
  -2   5  -6   77.00    3.01
  -2   5  -6   71.44    2.78
   2  -5   7   18.75    1.60
   2  -5   7   18.41    1.53
  -2   5  -7   18.25    1.70
  -2   5  -7   19.33    1.58
   2  -5   8   12.85    1.51
  -2   5  -8   17.36    1.58
  -2   5  -8   19.25    1.80
   2  -5   9    6.51    1.52
   2  -5   9    6.48    1.28
  -2   5  -9    4.04    1.44
   2  -5  10   26.97    1.78
   2  -5  10   30.87    1.77
  -2   5 -10   29.24    1.96
  -2   5 -10   32.91    2.22
   2  -5  11  119.09    3.93
  -2   5 -11  120.39    4.14
  -2   5 -11  125.97    4.54
   2  -5  12    3.58    1.14
  -2   5 -12    2.36    1.91
  -2   5 -12    2.03    1.59
   2  -5  13    1.84    1.07
  -2   5 -13    2.11    1.93
  -2   5 -13    2.60    1.61
  -2   5 -14    1.19    2.04
   2  -5  15    1.17    0.75
  -2   5 -15   -2.67    1.54
  -2   5 -15   -0.68    2.16
  -2   5 -16    9.76    2.51
  -2   5 -16   14.27    1.89
  -2   5 -17    1.87    1.68
  -2   5 -17    2.78    2.68
  -2   5 -18    0.70    1.76
  -2   5 -19    2.17    2.73
   2  -4 -20   -1.80    1.77
   2  -4 -20   -1.62    2.66
   2  -4 -19    0.72    2.61
  -2   4  19    1.41    1.27
  -2   4  19    2.47    1.14
   2  -4 -18    3.12    2.30
   2  -4 -18   -2.51    1.74
  -2   4  18    1.22    1.13
   2  -4 -17    5.66    2.30
   2  -4 -17    2.61    1.74
  -2   4  17    5.44    1.16
  -2   4  17    3.57    1.71
   2  -4 -16   36.51    2.43
  -2   4  16   32.93    2.37
   2  -4 -15   93.16    3.74
   2  -4 -15  100.11    4.33
  -2   4  15  100.49    3.40
  -2   4  15   98.63    3.81
   2  -4 -14   12.47    2.02
   2  -4 -14   19.61    2.41
  -2   4  14   13.38    1.89
  -2   4  14   18.21    1.64
   2  -4 -13  263.91    8.24
   2  -4 -13  250.03    7.60
  -2   4  13  250.63    7.58
  -2   4  13  253.47    7.39
   2  -4 -12  260.47    7.82
   2  -4 -12  276.37    8.53
  -2   4  12  260.83    7.56
  -2   4  12  255.02    7.60
   2  -4 -11   15.32    2.00
   2  -4 -11   14.13    1.67
  -2   4  11   14.81    1.51
  -2   4  11   14.98    1.67
   2  -4 -10    5.84    1.47
   2  -4 -10    7.03    1.64
  -2   4  10    5.36    1.53
   2  -4  -9  251.58    7.56
   2  -4  -9  252.17    7.47
  -2   4   9  252.05    7.45
  -2   4   9  250.98    7.32
   2  -4  -8    1.26    1.41
   2  -4  -8    2.57    1.30
  -2   4   8    2.57    1.25
  -2   4   8    2.19    1.32
   2  -4  -7    5.81    1.39
   2  -4  -7    7.32    1.51
  -2   4   7    6.10    1.47
  -2   4   7    5.46    1.30
   2  -4  -6   30.82    1.95
  -2   4   6   34.94    2.03
  -2   4   6   30.46    1.84
   2  -4  -5   76.59    2.95
   2  -4  -5   74.37    2.85
  -2   4   5   72.45    2.79
  -2   4   5   75.01    2.86
   2  -4  -4   66.39    2.69
   2  -4  -4   70.09    2.72
  -2   4   4   66.99    2.68
  -2   4   4   68.80    2.73
   2  -4  -3   24.74    1.66
   2  -4  -3   25.57    1.80
  -2   4   3   21.80    1.70
  -2   4   3   25.39    1.72
   2  -4  -2  207.93    6.14
   2  -4  -2  200.45    6.03
  -2   4   2  206.50    6.14
  -2   4   2  201.28    5.99
   2  -4  -1  845.35   22.76
   2  -4  -1  854.72   22.95
  -2   4   1  872.27   23.45
  -2   4   1  818.54   22.05
   2  -4   0  695.90   18.84
   2  -4   0  689.85   18.62
  -2   4   0  708.94   19.17
  -2   4   0  708.11   19.16
   2  -4   1 2298.70   60.79
   2  -4   1 2334.29   61.65
  -2   4  -1 2286.84   60.47
  -2   4  -1 2325.98   61.48
   2  -4   2  416.80   11.52
   2  -4   2  417.51   11.46
  -2   4  -2  411.82   11.36
  -2   4  -2  430.68   11.92
   2  -4   3   99.92    3.40
   2  -4   3  106.37    3.50
  -2   4  -3   98.47    3.33
  -2   4  -3  100.50    3.48
   2  -4   4    9.47    1.39
   2  -4   4    5.41    1.42
  -2   4  -4    5.02    1.42
  -2   4  -4    8.73    1.47
   2  -4   5  111.64    3.71
   2  -4   5  120.15    3.89
  -2   4  -5  116.54    3.89
  -2   4  -5  107.49    3.62
   2  -4   6   71.05    2.69
   2  -4   6   66.28    2.62
  -2   4  -6   68.08    2.79
   2  -4   7   11.24    1.36
   2  -4   7    9.73    1.48
  -2   4  -7    9.74    1.48
  -2   4  -7   12.37    1.53
   2  -4   8    7.02    1.39
   2  -4   8    5.60    1.26
  -2   4  -8    7.71    1.55
  -2   4  -8    2.69    1.38
   2  -4   9    6.88    1.47
   2  -4   9    8.90    1.36
  -2   4  -9    8.69    1.70
  -2   4  -9   10.01    1.46
   2  -4  10   64.01    2.61
  -2   4 -10   61.36    2.94
  -2   4 -10   58.00    2.53
   2  -4  11    3.48    1.23
  -2   4 -11   -0.21    1.44
  -2   4 -11    1.35    1.83
   2  -4  12  124.78    4.15
  -2   4 -12  120.15    4.21
  -2   4 -12  119.09    4.51
   2  -4  13    5.69    1.53
   2  -4  13    4.67    1.27
  -2   4 -13    7.67    1.74
   2  -4  14   13.42    1.52
   2  -4  14   15.61    1.41
  -2   4 -14   19.43    2.53
  -2   4 -14   15.23    1.93
   2  -4  15    0.32    1.11
  -2   4 -15    0.36    2.16
  -2   4 -15    1.77    1.61
  -2   4 -16   -0.77    2.12
  -2   4 -16    3.95    1.67
  -2   4 -17    1.46    1.85
  -2   4 -17    1.23    2.66
  -2   4 -18   -2.75    1.86
  -2   4 -18   -0.68    2.89
  -2   4 -19   -3.29    2.63
   2  -3 -19    4.34    2.49
   2  -3 -19    3.05    1.68
   2  -3 -18    2.60    1.65
   2  -3 -17    4.06    2.18
   2  -3 -17    5.79    1.67
  -2   3  17    3.18    1.33
  -2   3  17    4.03    1.08
   2  -3 -16    0.79    1.57
   2  -3 -16   -0.42    1.81
  -2   3  16   -0.08    1.02
  -2   3  16    0.31    1.36
   2  -3 -15   10.31    2.00
  -2   3  15    5.35    1.49
  -2   3  15    7.79    1.17
   2  -3 -14    5.12    1.58
   2  -3 -14    2.16    1.77
  -2   3  14    4.32    1.42
  -2   3  14    4.89    1.16
   2  -3 -13  176.73    5.66
   2  -3 -13  176.85    5.87
  -2   3  13  190.73    5.68
  -2   3  13  197.01    6.01
   2  -3 -12   31.65    1.99
   2  -3 -12   34.31    2.36
  -2   3  12   29.99    2.02
   2  -3 -11   81.13    3.33
   2  -3 -11   89.48    3.40
  -2   3  11   91.11    3.14
  -2   3  11   89.66    3.25
   2  -3 -10   28.66    1.86
   2  -3 -10   27.34    2.02
  -2   3  10   26.43    1.85
   2  -3  -9   37.26    2.00
   2  -3  -9   34.05    2.03
  -2   3   9   39.33    1.86
  -2   3   9   35.17    1.96
   2  -3  -8  480.62   13.33
   2  -3  -8  480.50   13.27
  -2   3   8  492.36   13.51
  -2   3   8  492.60   13.47
   2  -3  -7    4.39    1.38
  -2   3   7    8.54    1.32
  -2   3   7    4.92    1.30
   2  -3  -6    1.51    1.34
   2  -3  -6    2.82    1.22
  -2   3   6    1.36    1.22
  -2   3   6    2.10    1.27
   2  -3  -5   67.66    2.62
   2  -3  -5   68.20    2.62
  -2   3   5   65.75    2.50
  -2   3   5   68.27    2.55
   2  -3  -4   32.69    1.83
   2  -3  -4   33.39    1.76
  -2   3   4   30.92    1.81
  -2   3   4   32.93    1.76
   2  -3  -3  114.73    3.72
   2  -3  -3  112.92    3.72
  -2   3   3  120.98    3.87
  -2   3   3  112.29    3.63
   2  -3  -2  382.29   10.57
   2  -3  -2  391.89   10.88
  -2   3   2  395.81   10.92
  -2   3   2  384.42   10.65
   2  -3  -1 2110.11   55.81
   2  -3  -1 2075.71   54.87
  -2   3   1 2126.71   56.25
  -2   3   1 2099.43   55.50
   2  -3   0    2.50    1.48
   2  -3   0    3.30    1.48
  -2   3   0    2.85    1.44
  -2   3   0    2.46    1.53
   2  -3   1 1455.37   38.62
   2  -3   1 1428.09   37.88
  -2   3  -1 1415.04   37.53
  -2   3  -1 1388.95   36.90
   2  -3   2  603.26   16.29
  -2   3  -2  559.26   15.16
  -2   3  -2  614.29   16.61
   2  -3   3   19.52    1.57
   2  -3   3   18.74    1.52
  -2   3  -3   16.63    1.65
  -2   3  -3   17.98    1.53
   2  -3   4   44.62    2.02
   2  -3   4   45.51    2.10
  -2   3  -4   44.02    2.10
  -2   3  -4   49.58    2.18
   2  -3   5  332.35    9.28
   2  -3   5  326.30    9.12
  -2   3  -5  343.03    9.61
  -2   3  -5  329.98    9.24
   2  -3   6   29.89    1.74
   2  -3   6   28.31    1.79
  -2   3  -6   28.47    1.87
  -2   3  -6   33.07    2.03
   2  -3   7   25.38    1.76
   2  -3   7   25.41    1.60
  -2   3  -7   29.17    1.96
   2  -3   8   39.23    2.05
   2  -3   8   40.11    1.97
  -2   3  -8   40.66    2.08
  -2   3  -8   40.20    2.16
   2  -3   9    1.70    1.39
  -2   3  -9    0.82    1.58
  -2   3  -9    1.25    1.38
   2  -3  10   -2.73    1.42
   2  -3  10   -2.46    1.21
  -2   3 -10    1.60    1.34
   2  -3  11   -0.15    1.23
  -2   3 -11    0.56    1.62
  -2   3 -11   -0.76    1.48
   2  -3  12   53.04    2.46
  -2   3 -12   50.17    2.99
  -2   3 -12   53.76    2.59
   2  -3  13   48.00    2.37
   2  -3  13   46.27    2.43
  -2   3 -13   54.67    2.69
  -2   3 -13   51.94    3.19
   2  -3  14   -1.48    1.28
   2  -3  14   -0.71    1.38
  -2   3 -14   -1.99    2.18
  -2   3 -14   -1.19    1.52
   2  -3  15   11.24    1.46
   2  -3  15    9.06    1.46
  -2   3 -15   11.14    2.37
   2  -3  16    0.47    1.16
  -2   3 -16   -1.87    1.65
  -2   3 -16    0.79    2.08
   2  -3  17   -0.34    0.89
   2  -3  17   -1.00    1.03
  -2   3 -17    1.73    1.61
  -2   3 -18   -2.50    2.30
  -2   3 -19    0.11    2.48
   2  -2 -20   10.85    2.74
   2  -2 -19   -0.17    1.58
   2  -2 -18    8.18    2.28
   2  -2 -18    7.67    1.71
   2  -2 -17    0.26    1.96
   2  -2 -17    3.75    1.73
   2  -2 -16    0.45    1.73
   2  -2 -16   -1.03    1.80
   2  -2 -15   22.68    1.92
   2  -2 -15   15.85    2.04
  -2   2  15   19.77    1.20
  -2   2  15   17.48    1.41
   2  -2 -14   13.28    1.73
   2  -2 -14    8.59    1.76
  -2   2  14   11.37    1.04
   2  -2 -13    9.26    1.70
   2  -2 -13    6.29    1.44
  -2   2  13    7.82    1.35
  -2   2  13   10.45    1.06
   2  -2 -12   57.35    2.53
   2  -2 -12   56.10    2.66
  -2   2  12   53.00    2.18
  -2   2  12   60.55    2.22
   2  -2 -11   48.25    2.47
   2  -2 -11   57.21    2.51
  -2   2  11   58.11    2.18
  -2   2  11   55.89    2.19
   2  -2 -10   16.36    1.55
   2  -2 -10   15.13    1.58
  -2   2  10   18.71    1.32
   2  -2  -9   87.76    3.11
   2  -2  -9   78.32    2.95
  -2   2   9   85.60    2.87
  -2   2   9   81.52    2.79
   2  -2  -8    1.35    1.19
  -2   2   8    0.72    1.02
  -2   2   8    3.43    1.14
   2  -2  -7   71.04    2.66
   2  -2  -7   72.52    2.62
  -2   2   7   73.66    2.55
  -2   2   7   72.78    2.57
   2  -2  -6   80.37    2.82
   2  -2  -6   86.25    2.95
  -2   2   6   78.44    2.68
  -2   2   6   81.25    2.74
   2  -2  -5   16.44    1.33
   2  -2  -5   14.17    1.33
  -2   2   5   13.44    1.22
  -2   2   5   14.06    1.27
   2  -2  -4  238.65    6.76
   2  -2  -4  236.87    6.71
  -2   2   4  243.87    6.84
  -2   2   4  236.51    6.67
   2  -2  -3  722.11   19.37
   2  -2  -3  729.11   19.56
  -2   2   3  719.74   19.26
  -2   2   3  716.89   19.19
   2  -2  -2  492.00   13.36
   2  -2  -2  508.25   13.78
  -2   2   2  496.63   13.45
  -2   2   2  517.74   14.00
   2  -2  -1  597.92   16.10
   2  -2  -1  612.16   16.48
  -2   2   1  611.56   16.45
  -2   2   1  596.97   16.06
   2  -2   0 9999.00  262.37
   2  -2   0 9411.87  247.07
  -2   2   0 9389.33  246.36
  -2   2   0 9816.34  257.63
   2  -2   1   86.42    2.99
   2  -2   1   84.65    2.91
  -2   2  -1   86.84    3.00
  -2   2  -1   90.07    3.17
   2  -2   2  516.32   14.01
   2  -2   2  509.91   13.83
  -2   2  -2  530.79   14.39
  -2   2  -2  513.95   13.93
   2  -2   3   36.73    1.85
   2  -2   3   36.71    1.92
  -2   2  -3   37.46    1.91
   2  -2   4    1.55    1.23
   2  -2   4    2.56    1.30
  -2   2  -4    2.11    1.29
  -2   2  -4    5.21    1.39
   2  -2   5   19.54    1.62
   2  -2   5   18.74    1.61
  -2   2  -5   14.91    1.54
  -2   2  -5   14.17    1.53
   2  -2   6  208.16    6.13
   2  -2   6  205.44    6.10
  -2   2  -6  209.94    6.19
  -2   2  -6  210.89    6.26
   2  -2   7  446.22   12.30
   2  -2   7  466.62   12.89
  -2   2  -7  441.24   12.26
   2  -2   8  140.56    4.46
   2  -2   8  138.06    4.44
  -2   2  -8  140.79    4.52
  -2   2  -8  136.64    4.48
   2  -2   9    3.31    1.25
   2  -2   9    4.71    1.53
  -2   2  -9    4.39    1.59
  -2   2  -9    3.42    1.45
   2  -2  10    0.21    1.53
   2  -2  10    1.99    1.35
  -2   2 -10   -1.15    1.78
  -2   2 -10    3.20    1.42
   2  -2  11    7.18    1.39
  -2   2 -11    5.17    1.99
  -2   2 -11    5.14    1.52
   2  -2  12   -0.19    1.58
   2  -2  12    1.80    1.38
  -2   2 -12   -1.33    2.10
  -2   2 -12    0.57    1.51
   2  -2  13   19.18    1.96
   2  -2  13   22.20    1.89
  -2   2 -13   18.02    2.02
  -2   2 -13   19.52    2.62
   2  -2  14   68.23    2.98
   2  -2  14   79.03    3.23
  -2   2 -14   81.14    3.94
  -2   2 -14   77.85    3.23
   2  -2  15    6.64    1.51
   2  -2  15    5.18    1.52
  -2   2 -15    9.25    2.43
  -2   2 -15   11.94    1.84
   2  -2  16    3.08    1.45
   2  -2  16    0.63    1.34
  -2   2 -16    3.94    1.70
   2  -2  17    1.91    1.32
   2  -2  17   -2.00    1.39
  -2   2 -17    1.25    2.27
  -2   2 -17    1.27    1.62
   2  -2  18    0.94    1.20
   2  -2  18    1.46    1.07
  -2   2 -18    0.62    1.67
  -2   2 -18    2.02    2.51
  -2   2 -19    4.44    2.67
  -2   2 -20    5.79    2.99
  -2   2 -20    6.37    2.05
   2  -1 -20   15.86    1.87
   2  -1 -20   14.60    2.75
   2  -1 -19   -1.72    2.22
   2  -1 -19   -2.87    1.53
   2  -1 -18   10.13    2.28
   2  -1 -18   15.93    1.91
   2  -1 -17    3.72    2.04
   2  -1 -17    6.00    1.61
   2  -1 -16    9.05    1.90
   2  -1 -16    5.16    1.80
   2  -1 -15    2.51    1.70
   2  -1 -15    4.00    1.53
   2  -1 -14   38.57    2.41
   2  -1 -14   40.61    2.19
   2  -1 -13   49.20    2.54
   2  -1 -13   50.46    2.32
   2  -1 -12    3.63    1.49
   2  -1 -12    2.91    1.28
   2  -1 -11    0.72    1.26
   2  -1 -11    0.76    1.36
  -2   1  11    0.24    0.75
   2  -1 -10   26.83    1.79
   2  -1 -10   29.96    1.70
   2  -1  -9  126.08    4.02
  -2   1   9  128.58    3.72
  -2   1   9  132.37    3.81
   2  -1  -8    6.76    1.19
   2  -1  -8    7.82    1.11
  -2   1   8    7.25    0.89
  -2   1   8    7.56    0.89
   2  -1  -7   30.51    1.51
  -2   1   7   30.66    1.36
  -2   1   7   28.89    1.30
   2  -1  -6   80.34    2.65
  -2   1   6   79.52    2.46
   2  -1  -5    2.43    0.93
  -2   1   5    3.07    0.83
  -2   1   5    1.49    0.82
   2  -1  -4   73.49    2.43
  -2   1   4   67.73    2.17
  -2   1   4   71.21    2.27
   2  -1  -3    0.69    1.04
  -2   1   3    0.27    0.91
  -2   1   3    1.33    0.94
   2  -1  -2  143.40    4.16
  -2   1   2  147.79    4.26
  -2   1   2  149.21    4.29
   2  -1  -1 2157.55   56.84
   2  -1  -1 2215.67   58.35
  -2   1   1 2162.30   56.93
  -2   1   1 2191.95   57.74
   2  -1   0  208.76    5.93
   2  -1   0  211.49    5.95
  -2   1   0  208.05    5.90
  -2   1   0  202.47    5.74
   2  -1   1 1531.28   40.47
   2  -1   1 1501.63   39.71
  -2   1  -1 1544.33   40.83
  -2   1  -1 1562.12   41.27
   2  -1   2  132.37    4.14
   2  -1   2  126.44    3.93
  -2   1  -2  125.49    3.90
  -2   1  -2  125.25    3.91
   2  -1   3   67.93    2.53
   2  -1   3   61.83    2.36
  -2   1  -3   63.64    2.46
  -2   1  -3   62.75    2.42
   2  -1   4   69.65    2.65
   2  -1   4   70.38    2.63
  -2   1  -4   71.19    2.69
  -2   1  -4   70.47    2.63
   2  -1   5    4.26    1.38
   2  -1   5    5.06    1.40
  -2   1  -5    4.92    1.39
  -2   1  -5    8.31    1.44
   2  -1   6  159.06    4.92
   2  -1   6  163.45    4.96
  -2   1  -6  150.16    4.83
  -2   1  -6  159.53    4.99
   2  -1   7  192.15    5.84
   2  -1   7  187.88    5.61
  -2   1  -7  186.93    5.76
   2  -1   8    2.43    1.46
   2  -1   8    1.52    1.28
  -2   1  -8    1.29    1.38
  -2   1  -8    2.91    1.65
   2  -1   9    1.09    1.30
   2  -1   9    0.58    1.44
  -2   1  -9   -2.04    1.42
  -2   1  -9    0.17    1.62
   2  -1  10   -0.90    1.35
  -2   1 -10    0.28    1.86
  -2   1 -10    0.94    1.48
   2  -1  11    1.23    1.42
   2  -1  11   -0.51    1.57
  -2   1 -11    1.95    2.02
  -2   1 -11    2.03    1.66
   2  -1  12    0.18    1.62
   2  -1  12    1.09    1.48
  -2   1 -12   -2.93    2.18
  -2   1 -12   -0.95    1.72
   2  -1  13  218.60    6.77
   2  -1  13  212.67    6.61
  -2   1 -13  204.37    6.39
  -2   1 -13  218.60    7.22
   2  -1  14    3.69    1.58
  -2   1 -14    3.89    1.93
  -2   1 -14    4.04    2.27
   2  -1  15    0.04    1.46
   2  -1  15    0.62    1.52
  -2   1 -15    0.97    1.61
   2  -1  16    0.83    1.59
   2  -1  16    3.19    1.45
  -2   1 -16   -0.97    2.24
  -2   1 -16    1.81    1.67
   2  -1  17    0.83    1.42
   2  -1  17    3.76    1.61
  -2   1 -17    5.36    1.84
  -2   1 -17    3.21    2.36
   2  -1  18   -0.07    1.36
   2  -1  18   -0.76    1.47
  -2   1 -18   -0.55    1.86
  -2   1 -18    0.60    2.38
   2  -1  19    0.07    1.21
   2  -1  19    3.24    1.15
  -2   1 -19   -0.47    2.04
  -2   1 -19    1.26    2.61
  -2   1 -20    2.35    2.21
  -2   1 -20    5.46    2.92
   2   0 -21    8.45    2.98
   2   0 -20   16.88    2.81
   2   0 -20   16.05    1.86
   2   0 -19    4.95    2.25
   2   0 -19    3.19    1.59
   2   0 -18    2.14    1.59
   2   0 -18   -1.22    1.93
   2   0 -17    1.78    1.90
   2   0 -16   32.31    2.51
   2   0 -16   34.50    2.22
   2   0 -15    4.22    1.84
   2   0 -15    4.29    1.51
   2   0 -14   39.09    2.37
   2   0 -14   43.25    2.15
   2   0 -13   77.80    3.12
   2   0 -13   79.74    2.98
   2   0 -12    0.91    1.14
   2   0 -12   -1.45    1.30
   2   0 -11   13.79    1.49
   2   0 -11   14.44    1.42
   2   0  -9   38.04    1.67
   2   0  -8    3.59    1.03
   2   0  -8    2.05    0.87
   2   0  -7  807.63   21.48
   2   0  -7  760.30   20.24
   2   0  -6    3.75    0.72
   2   0  -6    2.83    0.75
   2   0  -5  147.79    4.13
   2   0  -5  134.74    3.77
   2   0  -4    3.94    0.65
   2   0  -4    3.31    0.64
   2   0  -3  167.24    4.60
   2   0  -3  168.67    4.60
   2   0  -2  112.22    3.21
   2   0  -2  109.38    3.16
  -2   0   2   99.94    2.88
  -2   0   2  105.03    3.02
   2   0  -1 1698.53   44.72
  -2   0   1 1708.01   44.98
  -2   0   1 1693.78   44.61
   2   0   0  534.11   14.34
   2   0   0  507.54   13.60
  -2   0   0  524.62   14.07
  -2   0   0  531.03   14.26
   2   0   1 2264.30   59.67
   2   0   1 2261.93   59.65
  -2   0  -1 2424.43   63.87
  -2   0  -1 2288.03   60.33
   2   0   2 1456.56   38.62
   2   0   2 1428.09   37.83
  -2   0  -2 1489.77   39.51
  -2   0  -2 1393.69   36.95
   2   0   3   17.36    1.48
   2   0   3   17.08    1.67
  -2   0  -3   16.31    1.65
  -2   0  -3   14.98    1.66
   2   0   4   48.57    2.25
   2   0   4   45.13    2.08
  -2   0  -4   43.85    2.21
  -2   0  -4   41.27    2.09
   2   0   5  281.35    8.05
   2   0   5  273.64    7.76
  -2   0  -5  273.16    7.86
  -2   0  -5  265.81    7.66
   2   0   6    2.72    1.48
   2   0   6    6.51    1.48
  -2   0  -6    2.34    1.61
  -2   0  -6    2.80    1.51
   2   0   7    6.69    1.59
   2   0   7   10.77    1.60
  -2   0  -7    9.35    1.72
   2   0   8   13.11    1.70
   2   0   8   12.66    1.65
  -2   0  -8   11.68    1.65
  -2   0  -8    9.92    1.78
   2   0   9    3.10    1.66
   2   0   9    3.04    1.49
  -2   0  -9    2.61    1.68
  -2   0  -9    5.56    1.64
  -2   0 -10   31.15    2.17
  -2   0 -10   27.10    2.32
   2   0  11   58.31    2.66
   2   0  11   56.87    2.75
  -2   0 -11   63.88    2.94
   2   0  12   85.71    3.45
   2   0  12   88.01    3.58
  -2   0 -12   89.60    3.64
  -2   0 -12   89.30    3.89
   2   0  13  116.36    4.27
   2   0  13  123.59    4.47
  -2   0 -13  120.75    4.82
  -2   0 -13  124.07    4.55
   2   0  14   22.45    2.25
   2   0  14   19.05    2.05
  -2   0 -14   21.52    3.01
   2   0  15    0.14    1.76
   2   0  15    0.06    1.55
  -2   0 -15    2.15    1.99
  -2   0 -15   -1.17    2.51
   2   0  16    2.98    1.54
   2   0  16    1.77    1.74
  -2   0 -16    2.12    2.17
  -2   0 -16    3.69    1.79
   2   0  17    2.54    1.81
   2   0  17    2.86    1.61
  -2   0 -17    3.17    2.32
  -2   0 -17    6.76    1.92
   2   0  18    1.02    1.62
   2   0  18    0.90    1.70
  -2   0 -18    4.14    1.83
  -2   0 -18    0.20    2.48
   2   0  19    0.02    1.40
   2   0  19   -0.20    1.39
  -2   0 -19   -1.26    2.63
  -2   0 -19   -2.36    1.90
   2   0  20    2.60    1.51
  -2   0 -20    4.01    2.09
  -2   0 -20    4.71    3.39
   2   1 -21    7.48    2.02
   2   1 -21    7.92    3.04
   2   1 -20   -0.34    2.18
   2   1 -20    2.78    1.62
   2   1 -19    2.86    2.24
   2   1 -19   -0.82    1.51
   2   1 -18   21.52    2.54
   2   1 -18   19.32    1.92
   2   1 -17   -2.51    1.86
   2   1 -16   -0.11    1.74
   2   1 -16    0.60    1.48
   2   1 -15    3.69    1.76
   2   1 -15    2.32    1.32
   2   1 -14    1.90    1.55
   2   1 -13   34.82    2.12
   2   1 -13   37.13    1.87
   2   1 -12    3.95    1.15
   2   1 -11    5.91    1.22
   2   1 -10   26.41    1.45
   2   1  -9    7.75    1.04
   2   1  -9    9.01    0.98
   2   1  -8   24.90    1.23
   2   1  -8   28.46    1.26
   2   1  -7  364.14    9.75
   2   1  -7  354.53    9.50
   2   1  -2 1824.25   47.99
   2   1  -2 1989.12   52.31
   2   1  -1    4.95    1.10
  -2  -1   1    4.16    0.98
  -2  -1   1    2.51    0.98
   2   1   0   12.63    1.39
   2   1   0   13.75    1.38
  -2  -1   0   14.55    1.32
  -2  -1   0   12.95    1.35
   2   1   1    4.13    1.51
   2   1   1    2.82    1.52
  -2  -1  -1    0.24    1.49
  -2  -1  -1    4.26    1.61
   2   1   2 1467.23   38.99
   2   1   2 1415.04   37.55
  -2  -1  -2 1401.99   37.21
  -2  -1  -2 1431.65   38.03
   2   1   3  251.10    7.28
   2   1   3  255.49    7.33
  -2  -1  -3  241.14    7.01
  -2  -1  -3  243.04    7.05
   2   1   4    0.78    1.52
   2   1   4    1.78    1.49
  -2  -1  -4    1.27    1.42
  -2  -1  -4   -0.60    1.54
   2   1   5  277.55    7.98
   2   1   5  269.37    7.84
  -2  -1  -5  260.71    7.59
  -2  -1  -5  258.57    7.56
   2   1   6   75.00    3.12
  -2  -1  -6   72.86    3.05
   2   1   7  178.51    5.55
   2   1   7  184.44    5.80
  -2  -1  -7  181.24    5.74
  -2  -1  -7  177.92    5.61
   2   1   8   76.01    3.01
   2   1   8   70.80    3.04
  -2  -1  -8   77.82    3.20
  -2  -1  -8   77.05    3.26
   2   1   9   69.68    3.01
  -2  -1  -9   67.82    3.14
  -2  -1  -9   74.70    3.14
   2   1  10    5.95    1.77
   2   1  10    9.90    1.74
  -2  -1 -10    9.01    1.73
  -2  -1 -10    7.44    1.99
   2   1  11    2.00    1.79
   2   1  11    2.62    1.76
  -2  -1 -11    3.11    2.04
  -2  -1 -11    7.34    1.70
   2   1  12   21.27    2.21
   2   1  12   27.39    2.43
  -2  -1 -12   19.91    2.02
  -2  -1 -12   24.55    2.61
   2   1  13   -2.08    1.70
   2   1  13    1.02    1.66
  -2  -1 -13    0.18    1.68
   2   1  14   16.89    2.29
   2   1  14   15.87    1.95
  -2  -1 -14   16.65    2.78
   2   1  15   -2.92    1.83
  -2  -1 -15   -1.80    2.35
  -2  -1 -15    1.45    1.89
   2   1  16   10.83    2.23
   2   1  16   12.25    1.92
  -2  -1 -16   15.24    2.60
  -2  -1 -16   19.27    2.25
   2   1  17    1.93    1.76
   2   1  17    3.48    1.96
  -2  -1 -17    4.76    2.32
  -2  -1 -17    2.79    1.91
   2   1  18   -0.19    1.97
  -2  -1 -18   -0.89    1.96
  -2  -1 -18   -0.11    2.61
   2   1  19   -0.91    1.74
   2   1  19   -0.77    1.51
  -2  -1 -19    0.25    1.98
  -2  -1 -19    0.71    2.67
   2   2 -20   20.88    1.89
   2   2 -20   21.41    2.75
   2   2 -19   -0.50    2.19
   2   2 -19    1.06    1.52
   2   2 -18    0.37    1.52
   2   2 -18    4.23    2.05
   2   2 -17    9.93    2.10
   2   2 -17    7.79    1.57
   2   2 -16    4.69    1.55
   2   2 -16    2.56    1.86
   2   2 -15    2.41    1.71
   2   2 -15    0.24    1.21
   2   2 -14   70.87    2.66
   2   2 -12    0.97    1.22
   2   2 -12   -1.57    1.07
   2   2 -11   40.98    1.87
   2   2  -9  485.48   13.00
   2   2  -9  456.66   12.26
   2   2  -8   88.99    2.60
   2   2  -8   85.48    2.48
   2   2  -3   35.70    1.22
   2   2  -3   37.02    1.25
   2   2  -2 1212.22   32.01
   2   2  -2 1295.24   34.18
   2   2  -1  916.99   24.35
  -2  -2   1  855.55   22.73
  -2  -2   1  921.38   24.45
   2   2   0 3484.82   91.76
   2   2   0 3508.55   92.32
  -2  -2   0 3438.56   90.49
  -2  -2   0 3516.85   92.55
   2   2   1  120.75    3.91
   2   2   1  117.66    3.80
  -2  -2  -1  113.43    3.69
  -2  -2  -1  111.41    3.65
   2   2   2 1530.10   40.65
   2   2   2 1522.98   40.41
  -2  -2  -2 1485.02   39.44
  -2  -2  -2 1499.26   39.81
   2   2   3  436.97   12.07
   2   2   3  449.90   12.49
  -2  -2  -3  439.46   12.16
  -2  -2  -3  446.57   12.38
   2   2   4  632.32   17.20
   2   2   4  640.15   17.50
  -2  -2  -4  629.95   17.21
  -2  -2  -4  613.58   16.74
   2   2   5  149.69    4.87
   2   2   5  147.43    4.77
  -2  -2  -5  147.67    4.79
  -2  -2  -5  153.25    4.98
   2   2   6  390.00   10.98
   2   2   6  402.33   11.43
  -2  -2  -6  388.45   11.02
   2   2   7   20.94    2.02
   2   2   7   18.55    1.83
  -2  -2  -7   25.05    2.10
  -2  -2  -7   25.18    2.03
   2   2   8    1.30    1.76
   2   2   8    2.47    1.68
  -2  -2  -8    1.57    1.58
  -2  -2  -8    3.42    1.78
  -2  -2  -9   48.03    2.80
  -2  -2  -9   52.50    2.72
   2   2  10   58.42    3.04
   2   2  10   55.11    2.86
  -2  -2 -10   55.72    3.06
  -2  -2 -10   54.72    2.81
   2   2  11   -1.40    1.85
   2   2  11   -0.45    1.67
  -2  -2 -11    3.00    2.06
  -2  -2 -11    0.27    1.70
   2   2  12    4.44    2.02
   2   2  12    7.24    1.91
  -2  -2 -12    6.65    1.91
   2   2  13    5.79    1.87
   2   2  13    7.48    1.91
  -2  -2 -13   10.12    1.96
  -2  -2 -13    7.79    2.49
   2   2  14   26.63    2.55
   2   2  14   28.89    2.30
  -2  -2 -14   27.03    2.79
  -2  -2 -14   26.17    2.37
   2   2  15    3.05    1.83
   2   2  15   -0.68    1.89
  -2  -2 -15    0.93    1.87
  -2  -2 -15   -1.67    2.24
   2   2  16   -1.45    1.79
   2   2  16   -0.64    1.98
  -2  -2 -16   -1.26    2.54
  -2  -2 -16   -2.92    1.96
   2   2  17    0.40    1.86
   2   2  17    0.68    2.03
  -2  -2 -17    0.02    2.42
  -2  -2 -17   -0.37    1.87
   2   2  18   15.93    2.09
   2   2  18   20.01    2.54
  -2  -2 -18   15.42    3.07
   2   2  19    0.78    1.57
   2   2  19    3.48    2.10
  -2  -2 -19   -4.87    2.73
  -2  -2 -19   -0.71    2.00
   2   3 -20    5.14    2.31
   2   3 -20    7.18    1.59
   2   3 -19    2.11    1.46
   2   3 -19    3.52    2.17
   2   3 -18    0.88    1.47
   2   3 -18    1.97    1.98
   2   3 -17    5.06    1.85
   2   3 -17    3.39    1.46
   2   3 -16   -2.31    1.73
   2   3 -16    0.69    1.34
   2   3 -15    2.10    1.17
   2   3 -14   17.71    1.42
   2   3 -13  155.26    4.86
   2   3 -13  151.23    4.55
   2   3 -12  236.16    6.77
   2   3 -11    1.39    1.03
   2   3 -10   26.18    1.25
   2   3 -10   25.11    1.27
   2   3  -9    0.98    0.68
   2   3  -9   -0.07    0.69
   2   3  -8   18.92    0.84
   2   3  -8   19.26    0.87
   2   3  -4  296.29    7.96
   2   3  -4  302.11    8.14
   2   3  -3  400.20   10.78
   2   3  -3  431.87   11.59
  -2  -3   3  428.55   11.40
   2   3  -2  404.82   10.95
  -2  -3   2  393.08   10.60
  -2  -3   2  421.19   11.33
   2   3  -1  860.17   23.00
   2   3  -1  853.65   22.77
  -2  -3   1  832.54   22.19
  -2  -3   1  813.09   21.67
   2   3   0   18.06    1.53
   2   3   0   18.86    1.64
  -2  -3   0   20.28    1.47
  -2  -3   0   18.61    1.51
   2   3   1  534.94   14.65
   2   3   1  525.57   14.34
  -2  -3  -1  519.28   14.19
  -2  -3  -1  522.37   14.22
   2   3   2  684.39   18.53
   2   3   2  722.70   19.59
  -2  -3  -2  670.63   18.22
  -2  -3  -2  671.58   18.18
   2   3   3  148.86    4.72
   2   3   3  134.74    4.48
  -2  -3  -3  140.91    4.54
  -2  -3  -3  140.56    4.64
   2   3   4  380.63   10.83
   2   3   4  378.37   10.69
  -2  -3  -4  362.60   10.35
  -2  -3  -4  369.00   10.45
   2   3   5   53.61    2.66
   2   3   5   51.42    2.61
  -2  -3  -5   50.64    2.56
   2   3   6   36.35    2.30
   2   3   6   35.20    2.31
  -2  -3  -6   35.80    2.29
  -2  -3  -6   40.53    2.46
   2   3   7   52.59    2.72
   2   3   7   47.71    2.60
  -2  -3  -7   52.96    2.76
  -2  -3  -7   47.86    2.61
  -2  -3  -8   21.50    2.11
  -2  -3  -8   23.13    2.23
   2   3   9   -0.64    1.74
  -2  -3  -9    1.46    1.71
  -2  -3  -9    1.87    1.86
   2   3  10    3.74    1.90
  -2  -3 -10    3.85    2.11
  -2  -3 -10    7.19    1.85
   2   3  11   41.36    2.60
  -2  -3 -11   44.60    2.72
   2   3  12   -0.32    1.96
   2   3  12   -0.38    1.91
  -2  -3 -12    2.48    2.12
  -2  -3 -12    2.25    1.81
   2   3  13    6.57    1.91
   2   3  13    5.02    2.10
  -2  -3 -13    7.39    2.62
   2   3  14   40.45    2.62
   2   3  14   39.49    3.00
  -2  -3 -14   40.98    2.86
  -2  -3 -14   41.67    3.49
   2   3  15    2.12    1.83
   2   3  15    1.03    2.08
  -2  -3 -15    1.78    1.86
  -2  -3 -15   -0.25    2.17
   2   3  16    1.11    2.08
  -2  -3 -16    1.21    1.87
  -2  -3 -16    2.68    2.32
   2   3  17    1.33    1.92
  -2  -3 -17   -0.44    2.02
  -2  -3 -17    4.47    2.53
   2   3  18   18.79    2.23
  -2  -3 -18   14.70    3.06
  -2  -3 -18   17.41    2.38
   2   3  19    5.95    1.81
   2   3  19    1.16    2.00
  -2  -3 -19    2.48    1.92
   2   4 -20    0.82    2.34
   2   4 -20    6.05    1.55
   2   4 -19    4.31    2.18
   2   4 -19    2.86    1.49
   2   4 -18    2.72    2.05
   2   4 -17    5.57    1.41
   2   4 -16   13.32    1.45
   2   4 -15   38.02    2.40
   2   4 -15   42.49    1.93
   2   4 -14    2.76    1.64
   2   4 -14    3.94    1.15
   2   4 -13   69.89    2.53
   2   4 -13   64.99    2.55
   2   4 -12  303.65    8.39
   2   4 -12  299.97    8.41
   2   4 -11    9.74    1.02
   2   4 -10   10.84    0.93
   2   4 -10   10.35    0.96
   2   4  -9   37.01    1.38
   2   4  -9   32.89    1.36
   2   4  -8   66.30    2.04
   2   4  -8   71.80    2.23
   2   4  -7    1.51    0.60
   2   4  -7   -0.08    0.62
   2   4  -6   10.81    0.79
   2   4  -6    9.28    0.81
   2   4  -5  763.86   20.29
   2   4  -5  824.59   21.92
   2   4  -4  444.56   11.98
   2   4  -4  450.37   12.17
   2   4  -3   35.28    1.59
  -2  -4   3   30.63    1.35
  -2  -4   3   34.58    1.36
   2   4  -2    2.24    1.07
   2   4  -2    2.05    1.16
  -2  -4   2    1.39    1.07
  -2  -4   2    2.10    0.97
   2   4  -1   16.51    1.54
  -2  -4   1   17.27    1.32
  -2  -4   1   21.61    1.54
   2   4   0    3.93    1.40
   2   4   0    3.26    1.25
  -2  -4   0    1.07    1.44
  -2  -4   0    4.09    1.21
   2   4   1  444.08   12.29
   2   4   1  437.80   12.23
  -2  -4  -1  443.73   12.25
  -2  -4  -1  417.51   11.62
   2   4   2   62.43    2.78
   2   4   2   63.23    2.63
  -2  -4  -2   61.23    2.70
  -2  -4  -2   58.20    2.51
   2   4   3  309.34    8.99
   2   4   3  308.75    8.90
  -2  -4  -3  303.41    8.82
  -2  -4  -3  293.45    8.52
   2   4   4  260.00    7.82
   2   4   4  261.30    7.77
  -2  -4  -4  246.71    7.38
  -2  -4  -4  260.71    7.84
   2   4   5  114.53    4.16
  -2  -4  -5  119.32    4.23
   2   4   6    1.39    1.64
  -2  -4  -6    5.37    1.74
  -2  -4  -6    1.52    1.87
   2   4   7    4.90    1.91
  -2  -4  -7    6.67    1.83
  -2  -4  -7    1.66    1.73
   2   4   8    9.70    1.83
   2   4   8    6.25    1.93
  -2  -4  -8   13.08    2.08
  -2  -4  -8   13.09    2.02
   2   4   9   18.73    2.14
   2   4   9   14.23    2.02
  -2  -4  -9   20.69    2.29
   2   4  10   -0.52    1.91
   2   4  10   -1.09    1.74
  -2  -4 -10   -0.49    1.74
  -2  -4 -10    4.08    2.18
   2   4  11   31.97    2.82
   2   4  11   35.96    2.70
  -2  -4 -11   31.31    2.54
  -2  -4 -11   33.33    3.06
   2   4  12   14.54    2.27
   2   4  12   10.60    2.55
  -2  -4 -12   11.46    2.25
   2   4  13   -3.08    2.02
   2   4  13    2.18    1.96
  -2  -4 -13    0.30    2.51
  -2  -4 -13    1.78    1.91
   2   4  14    4.76    2.41
   2   4  14    5.93    2.04
  -2  -4 -14    8.91    2.43
  -2  -4 -14    6.57    2.21
   2   4  15   -0.36    2.05
   2   4  15    4.99    2.17
  -2  -4 -15    3.24    2.30
  -2  -4 -15    1.77    2.02
   2   4  16    2.95    2.22
   2   4  16   -0.08    2.06
  -2  -4 -16    1.93    1.98
  -2  -4 -16   -0.60    2.29
   2   4  17   -1.66    2.14
   2   4  17    0.79    2.03
  -2  -4 -17   -0.33    2.44
   2   4  18    4.36    2.51
   2   4  18   10.39    2.11
  -2  -4 -18   10.96    2.10
   2   4  19    2.78    2.10
   2   4  19   -3.13    1.86
  -2  -4 -19    4.22    2.08
  -2  -4 -19    1.22    2.83
   2   5 -20    0.15    1.41
   2   5 -20    1.34    2.27
   2   5 -19   13.76    2.43
   2   5 -19   13.06    1.67
   2   5 -17    2.30    1.33
   2   5 -16    0.50    1.79
   2   5 -16   -0.26    1.17
   2   5 -15   38.57    2.31
   2   5 -15   35.82    1.80
   2   5 -14    2.06    1.15
   2   5 -14    3.14    1.48
   2   5 -13    0.40    1.08
   2   5 -13   -0.20    1.19
   2   5 -12    2.47    1.17
   2   5 -12    3.53    1.08
   2   5 -11    0.28    0.98
   2   5 -11    1.68    1.02
   2   5 -10    6.73    0.96
   2   5  -9   71.12    2.31
   2   5  -9   72.40    2.43
   2   5  -8    3.42    0.79
   2   5  -8    4.99    0.95
   2   5  -7   -0.43    0.79
   2   5  -7    0.83    0.78
   2   5  -6  167.24    4.83
   2   5  -6  159.89    4.59
   2   5  -5   -0.42    0.88
   2   5  -4   56.86    2.12
  -2  -5   4   55.47    1.80
   2   5  -3    0.46    1.13
   2   5  -3   -0.23    1.16
  -2  -5   3    0.43    0.89
  -2  -5   3    1.26    1.04
   2   5  -2   49.35    2.10
   2   5  -2   44.47    2.14
  -2  -5   2   48.16    1.93
  -2  -5   2   45.64    2.08
   2   5  -1   17.82    1.70
   2   5  -1   17.50    1.49
  -2  -5   1   12.88    1.33
  -2  -5   1   13.53    1.58
   2   5   0    0.43    1.57
   2   5   0    2.00    1.35
  -2  -5   0    2.21    1.28
  -2  -5   0    0.78    1.52
   2   5   1   25.49    2.02
  -2  -5  -1   26.66    1.84
  -2  -5  -1   20.92    1.96
   2   5   2  271.98    8.09
  -2  -5  -2  278.03    8.10
  -2  -5  -2  261.78    7.78
   2   5   3  162.97    5.41
  -2  -5  -3  172.58    5.47
  -2  -5  -3  162.85    5.34
   2   5   4   62.94    2.85
   2   5   4   60.49    2.94
  -2  -5  -4   61.44    2.81
   2   5   5   16.51    1.93
  -2  -5  -5   11.15    1.93
  -2  -5  -5   15.55    1.80
   2   5   6   -1.51    1.66
  -2  -5  -6   -1.80    1.93
  -2  -5  -6   -3.05    1.58
   2   5   7    2.91    1.76
   2   5   7    4.35    1.67
  -2  -5  -7    5.81    2.08
   2   5   8    6.20    1.83
   2   5   8    3.16    2.03
  -2  -5  -8    3.62    1.87
  -2  -5  -8    9.64    2.14
   2   5   9   43.80    2.66
   2   5   9   47.37    2.80
  -2  -5  -9   46.58    2.78
  -2  -5  -9   44.22    2.78
   2   5  10  235.45    7.54
   2   5  10  221.45    7.15
  -2  -5 -10  254.66    8.10
  -2  -5 -10  239.60    7.60
   2   5  11    2.05    2.21
   2   5  11    5.93    2.14
  -2  -5 -11    0.96    1.90
  -2  -5 -11    1.97    2.12
   2   5  12    3.64    2.51
   2   5  12    3.02    2.04
  -2  -5 -12    2.48    2.35
   2   5  13   -1.01    1.90
   2   5  13   -1.33    2.43
  -2  -5 -13   -1.64    2.18
  -2  -5 -13   -0.52    1.95
  -2  -5 -14    3.36    2.06
  -2  -5 -14   -2.59    2.04
   2   5  15    0.89    1.96
   2   5  15    1.22    2.44
  -2  -5 -15    2.02    2.12
  -2  -5 -15   -0.47    2.22
   2   5  16    1.79    2.21
   2   5  16    5.43    2.37
  -2  -5 -16    2.19    1.99
  -2  -5 -16   -0.46    2.40
   2   5  17   16.30    2.78
   2   5  17   19.75    2.43
  -2  -5 -17   18.98    2.36
   2   5  18   10.46    2.79
   2   5  18   11.29    2.22
  -2  -5 -18   11.40    2.82
  -2  -5 -18    9.76    2.22
   2   6 -19    5.72    1.55
   2   6 -18   -1.14    1.38
   2   6 -17    1.35    2.04
   2   6 -17    1.02    1.33
   2   6 -16    2.05    1.29
   2   6 -15    5.47    1.27
   2   6 -15    2.09    1.67
   2   6 -14   35.06    1.78
   2   6 -14   30.06    2.00
   2   6 -13   67.17    2.69
   2   6 -13   67.02    2.47
   2   6 -10  106.34    3.40
   2   6  -9   22.20    1.36
   2   6  -8    7.63    1.08
   2   6  -7    0.26    1.04
   2   6  -5   12.85    1.27
   2   6  -4    8.05    1.21
  -2  -6   4    6.18    0.98
   2   6  -3   73.31    2.81
  -2  -6   3   72.84    2.67
  -2  -6   3   77.73    2.65
   2   6  -2   37.54    2.10
  -2  -6   2   38.18    2.00
  -2  -6   2   37.34    1.81
   2   6  -1  304.00    8.81
  -2  -6   1  295.34    8.49
  -2  -6   1  294.51    8.39
   2   6   0   82.49    3.10
   2   6   0   82.10    3.24
  -2  -6   0   88.25    3.39
  -2  -6   0   80.86    3.00
   2   6   1  186.46    5.91
   2   6   1  181.00    5.62
  -2  -6  -1  190.14    5.84
  -2  -6  -1  176.26    5.66
   2   6   2   65.58    2.82
   2   6   2   67.30    3.05
  -2  -6  -2   63.45    2.75
  -2  -6  -2   61.90    2.91
   2   6   3  137.47    4.78
   2   6   3  142.93    4.77
  -2  -6  -3  147.43    4.89
   2   6   4   46.39    2.63
   2   6   4   46.78    2.51
  -2  -6  -4   45.95    2.74
   2   6   5    3.88    1.74
  -2  -6  -5    4.09    1.99
   2   6   6   18.48    2.16
   2   6   6   20.58    2.15
  -2  -6  -6   20.00    2.25
  -2  -6  -6   19.20    2.09
   2   6   7    5.12    1.85
   2   6   7    4.97    1.83
  -2  -6  -7    4.52    1.96
  -2  -6  -7    5.27    1.84
   2   6   8  129.88    4.89
   2   6   8  141.03    5.03
  -2  -6  -8  146.72    5.21
  -2  -6  -8  137.47    5.02
   2   6   9   99.35    4.10
  -2  -6  -9   91.46    4.02
  -2  -6  -9   85.73    3.96
   2   6  10   47.28    2.99
  -2  -6 -10   47.27    3.07
  -2  -6 -10   46.58    3.01
   2   6  11  131.30    4.98
   2   6  11  143.40    5.41
  -2  -6 -11  130.83    5.11
   2   6  12    3.63    1.98
   2   6  12   -0.87    2.25
  -2  -6 -12    0.89    2.16
  -2  -6 -12    2.78    2.22
   2   6  13    2.78    2.43
  -2  -6 -13    3.62    2.24
  -2  -6 -13    2.40    2.35
   2   6  14   -0.71    1.98
   2   6  14    2.05    2.36
  -2  -6 -14    1.01    2.12
  -2  -6 -14    0.96    2.32
   2   6  15    1.81    2.08
  -2  -6 -15   -0.43    2.38
  -2  -6 -15    3.04    2.14
   2   6  16    2.31    2.19
   2   6  16    7.95    2.56
  -2  -6 -16    6.26    2.54
   2   6  17    2.57    2.72
  -2  -6 -17    4.91    2.55
  -2  -6 -17    6.88    2.21
   2   6  18    3.90    2.76
  -2  -6 -18   -5.43    2.81
  -2  -6 -18   -0.53    2.00
   2   7 -19    4.61    2.51
   2   7 -19    5.05    1.47
   2   7 -18    9.77    2.34
   2   7 -18   11.62    1.65
   2   7 -17    0.95    1.96
   2   7 -16    6.51    1.38
   2   7 -16    5.44    1.89
   2   7 -15    0.19    1.21
   2   7 -15   -0.24    1.60
   2   7 -14   33.97    1.76
   2   7 -14   29.88    2.06
   2   7 -13    6.86    1.25
   2   7 -13    4.13    1.47
   2   7 -12    3.68    1.16
   2   7 -12    2.11    1.32
   2   7 -11   -0.17    1.09
   2   7 -11    0.15    1.15
   2   7 -10   67.64    2.54
   2   7 -10   63.79    2.50
   2   7  -9    1.09    1.03
   2   7  -8    0.58    0.97
   2   7  -7   20.38    1.39
   2   7  -7   18.52    1.42
   2   7  -6    9.83    1.30
   2   7  -6    7.31    1.26
   2   7  -5   24.72    1.62
  -2  -7   5   21.47    1.16
   2   7  -4   -0.74    1.17
   2   7  -4    1.19    1.16
  -2  -7   4    0.95    1.04
   2   7  -3   61.43    2.55
   2   7  -3   54.13    2.47
  -2  -7   3   59.73    2.31
  -2  -7   3   59.61    2.49
   2   7  -2   71.93    2.92
   2   7  -2   73.66    2.86
  -2  -7   2   71.51    2.69
  -2  -7   2   70.56    2.85
   2   7  -1   59.56    2.72
   2   7  -1   59.28    2.56
  -2  -7   1   55.90    2.43
  -2  -7   1   53.90    2.56
   2   7   0    7.40    1.60
   2   7   0    8.81    1.54
  -2  -7   0    4.80    1.58
  -2  -7   0    8.99    1.45
   2   7   1   10.15    1.65
   2   7   1    8.09    1.67
  -2  -7  -1    7.66    1.78
   2   7   2    4.32    1.70
   2   7   2    3.53    1.53
  -2  -7  -2    4.61    1.92
   2   7   3    0.63    1.53
   2   7   3    0.53    1.61
  -2  -7  -3   -0.36    1.45
  -2  -7  -3   -2.03    1.76
   2   7   4    1.13    1.71
  -2  -7  -4   -0.27    1.51
  -2  -7  -4    1.59    1.78
   2   7   5    5.15    1.86
   2   7   5    4.10    1.73
  -2  -7  -5    2.56    1.68
  -2  -7  -5    2.54    1.91
   2   7   6   26.44    2.29
   2   7   6   23.33    2.31
  -2  -7  -6   24.47    2.54
  -2  -7  -6   23.82    2.25
   2   7   7   12.99    2.10
   2   7   7   12.17    2.05
  -2  -7  -7   15.31    2.28
  -2  -7  -7   11.90    2.05
   2   7   8    2.19    1.91
   2   7   8    4.09    1.83
  -2  -7  -8    2.49    1.96
  -2  -7  -8    3.07    2.16
   2   7   9   66.81    3.64
   2   7   9   65.91    3.42
  -2  -7  -9   62.83    3.37
  -2  -7  -9   61.82    3.37
   2   7  10   95.09    4.09
  -2  -7 -10   86.27    4.04
  -2  -7 -10   90.60    4.09
   2   7  11   -1.44    2.22
   2   7  11    4.14    2.06
  -2  -7 -11    2.31    2.14
  -2  -7 -11   -0.53    2.06
   2   7  12    2.24    2.36
  -2  -7 -12    3.93    2.14
  -2  -7 -12    7.90    2.37
   2   7  13   10.44    2.24
   2   7  13    8.87    2.54
  -2  -7 -13    6.59    2.43
  -2  -7 -13   13.93    2.36
   2   7  14   -1.99    2.00
   2   7  14   -0.38    2.57
  -2  -7 -14    0.81    1.99
   2   7  15    4.71    2.18
   2   7  15    6.52    2.97
  -2  -7 -15    6.42    2.18
  -2  -7 -15    5.88    2.37
   2   7  16    5.95    2.14
  -2  -7 -16    4.55    2.37
  -2  -7 -16    1.35    2.08
   2   7  17   10.94    3.12
  -2  -7 -17   12.48    2.70
  -2  -7 -17   11.11    2.35
   2   8 -18   -0.69    1.29
   2   8 -17    5.23    1.39
   2   8 -17    2.50    2.09
   2   8 -16    6.92    1.44
   2   8 -16    6.32    1.93
   2   8 -15    8.74    1.48
   2   8 -15    7.28    1.78
   2   8 -14   20.83    1.64
   2   8 -14   15.50    1.93
   2   8 -13    5.76    1.32
   2   8 -12    5.68    1.23
   2   8 -11    2.91    1.17
   2   8 -10  211.96    6.22
   2   8  -9   40.51    1.95
   2   8  -9   39.28    2.04
   2   8  -8   59.22    2.37
   2   8  -8   60.25    2.49
   2   8  -7    3.38    1.15
   2   8  -7    2.78    1.16
   2   8  -6   66.70    2.69
   2   8  -6   71.06    2.69
   2   8  -5   23.89    1.84
   2   8  -5   25.88    1.76
  -2  -8   5   27.84    1.59
  -2  -8   5   24.64    1.44
   2   8  -4    0.20    1.32
   2   8  -4    1.07    1.38
  -2  -8   4    1.09    1.07
  -2  -8   4    0.51    1.27
   2   8  -3    6.57    1.48
   2   8  -3    3.40    1.40
  -2  -8   3    5.98    1.28
  -2  -8   3    2.69    1.40
   2   8  -2  132.49    4.44
   2   8  -2  121.93    4.29
   2   8  -1   12.73    1.79
   2   8  -1   14.08    1.67
  -2  -8   1   12.90    1.77
   2   8   0   13.71    1.73
   2   8   0   10.22    1.71
  -2  -8   0   12.18    1.68
  -2  -8   0    7.90    1.85
   2   8   1   17.28    2.02
   2   8   1   21.28    1.92
  -2  -8  -1   22.54    1.92
  -2  -8  -1   15.78    2.03
   2   8   2   18.61    2.10
   2   8   2   18.41    1.90
  -2  -8  -2   18.01    1.95
   2   8   3   -1.55    1.62
  -2  -8  -3   -2.08    1.73
  -2  -8  -3    0.25    1.60
   2   8   4   58.81    3.11
   2   8   4   58.01    2.86
  -2  -8  -4   50.83    2.89
  -2  -8  -4   55.27    2.76
   2   8   5    0.77    1.71
   2   8   5   -0.97    1.73
  -2  -8  -5    4.22    1.95
  -2  -8  -5   -0.30    1.67
   2   8   6   77.18    3.55
   2   8   6   91.21    3.78
  -2  -8  -6   87.75    3.69
  -2  -8  -6   78.18    3.69
   2   8   7   67.28    3.42
   2   8   7   70.18    3.49
  -2  -8  -7   57.18    3.06
  -2  -8  -7   64.16    3.49
   2   8   8   32.00    2.67
   2   8   8   36.26    2.73
  -2  -8  -8   34.35    2.80
  -2  -8  -8   34.35    2.87
   2   8   9  179.58    6.35
   2   8   9  173.17    6.10
  -2  -8  -9  174.95    6.14
  -2  -8  -9  176.02    6.20
   2   8  10    7.16    2.17
   2   8  10    3.37    2.56
  -2  -8 -10    5.04    2.37
  -2  -8 -10    0.74    2.15
   2   8  11   -0.37    2.51
  -2  -8 -11   -3.40    2.12
  -2  -8 -11   -0.09    2.29
   2   8  12    7.43    2.14
   2   8  12    5.42    2.66
  -2  -8 -12    3.74    2.15
  -2  -8 -12    6.13    2.50
   2   8  13   10.51    2.21
   2   8  13   10.73    2.94
  -2  -8 -13   10.09    2.95
  -2  -8 -13   12.06    2.42
   2   8  14    2.70    2.22
   2   8  14    0.32    2.56
  -2  -8 -14    1.66    2.30
  -2  -8 -14   -1.27    2.24
   2   8  15   -2.32    2.14
  -2  -8 -15   -2.25    2.32
  -2  -8 -15   -2.86    2.03
  -2  -8 -16    9.52    2.34
  -2  -8 -16    8.01    2.53
   2   9 -18    2.38    1.46
   2   9 -18   -1.33    2.46
   2   9 -17    3.17    1.39
   2   9 -16   18.05    1.66
   2   9 -14   -2.05    1.15
   2   9 -13   35.67    1.95
   2   9 -12    1.33    1.54
   2   9 -12   -0.78    1.14
   2   9 -11   20.43    1.51
   2   9 -11   19.26    1.80
   2   9 -10  186.81    5.67
   2   9 -10  183.02    5.85
   2   9  -9    7.69    1.48
   2   9  -8   18.18    1.68
   2   9  -8   16.82    1.52
   2   9  -7    7.22    1.35
   2   9  -7    6.08    1.35
   2   9  -6   -1.28    1.26
   2   9  -6   -1.01    1.23
  -2  -9   6   -2.24    0.90
   2   9  -5   -0.20    1.30
   2   9  -5   -2.17    1.21
  -2  -9   5    1.28    1.23
  -2  -9   5   -0.56    1.08
   2   9  -4   63.72    2.89
   2   9  -4   55.56    2.50
  -2  -9   4   61.51    2.73
   2   9  -3   17.34    1.85
   2   9  -3   19.54    1.74
  -2  -9   3   13.77    1.65
  -2  -9   3   18.41    1.74
   2   9  -2    9.50    1.53
  -2  -9   2    9.01    1.57
  -2  -9   2    9.81    1.78
   2   9  -1   20.28    1.79
  -2  -9   1   16.04    1.77
  -2  -9   1   20.45    2.11
   2   9   0    4.27    1.55
   2   9   0    5.42    1.68
  -2  -9   0    3.13    1.86
  -2  -9   0    2.53    1.53
   2   9   1    4.48    1.57
  -2  -9  -1    4.85    1.65
   2   9   2   63.81    3.26
   2   9   2   70.44    3.13
  -2  -9  -2   69.61    3.12
  -2  -9  -2   66.14    3.29
   2   9   3  110.13    4.35
   2   9   3  115.05    4.20
  -2  -9  -3  104.84    4.28
  -2  -9  -3  120.51    4.40
   2   9   4    6.87    2.08
   2   9   4    8.79    1.87
  -2  -9  -4    5.72    1.71
  -2  -9  -4    9.24    2.12
   2   9   5   32.73    2.48
   2   9   5   37.85    2.70
  -2  -9  -5   36.71    2.59
  -2  -9  -5   32.56    2.72
   2   9   6    5.34    1.98
   2   9   6    6.67    1.92
  -2  -9  -6    8.75    2.00
  -2  -9  -6    5.95    2.31
   2   9   7   36.47    2.85
   2   9   7   29.80    2.65
  -2  -9  -7   28.74    2.59
  -2  -9  -7   36.40    2.95
   2   9   8   21.82    2.59
   2   9   8   14.61    2.37
  -2  -9  -8   18.14    2.36
  -2  -9  -8   21.84    2.70
   2   9   9   20.65    2.63
   2   9   9   20.08    2.42
  -2  -9  -9   19.59    2.50
   2   9  10    0.11    2.05
   2   9  10   -4.12    2.27
  -2  -9 -10   -0.27    2.24
  -2  -9 -10    4.47    2.18
   2   9  11    8.18    2.22
  -2  -9 -11    3.85    2.44
   2   9  12    1.92    2.49
   2   9  12    5.56    2.09
  -2  -9 -12   -0.94    2.06
  -2  -9 -12   -0.62    2.56
   2   9  13    8.62    2.69
   2   9  13    5.11    2.21
  -2  -9 -13    7.90    2.62
  -2  -9 -13   11.35    2.37
   2   9  14   11.43    2.36
   2   9  14    9.00    2.72
  -2  -9 -14   10.91    2.51
   2   9  15    6.27    2.79
  -2  -9 -15    4.29    2.40
  -2  -9 -15    7.06    2.24
   2   9  16    0.74    3.38
  -2  -9 -16    1.44    2.69
  -2  -9 -16    1.84    2.50
   2  10 -17   20.64    1.74
   2  10 -16   22.65    1.71
   2  10 -15    2.37    1.25
   2  10 -15    0.47    1.92
   2  10 -14    5.40    1.40
   2  10 -14    6.52    2.02
   2  10 -13   25.95    2.36
   2  10 -11   50.33    2.44
   2  10 -11   48.94    2.68
   2  10 -10    6.76    1.35
   2  10 -10    6.59    1.51
   2  10  -9   36.18    2.14
   2  10  -9   36.95    2.35
   2  10  -8    1.04    1.26
   2  10  -8    1.65    1.49
   2  10  -7   90.54    3.43
   2  10  -7   85.63    3.45
   2  10  -6    7.25    1.47
   2  10  -6    7.33    1.53
  -2 -10   6    7.24    1.11
   2  10  -5    3.38    1.40
   2  10  -5    4.18    1.46
  -2 -10   5    7.22    1.49
   2  10  -4    8.56    1.58
   2  10  -4    6.39    1.66
  -2 -10   4    6.84    1.46
  -2 -10   4    9.52    1.65
   2  10  -3   84.20    3.32
   2  10  -3   89.48    3.71
  -2 -10   3   89.54    3.32
  -2 -10   3   96.68    3.69
   2  10  -2   47.65    2.82
   2  10  -2   40.16    2.30
  -2 -10   2   44.47    2.29
  -2 -10   2   42.56    2.61
   2  10  -1   37.35    2.72
   2  10  -1   33.90    2.22
  -2 -10   1   30.70    2.16
  -2 -10   1   31.14    2.43
   2  10   0  181.36    5.87
  -2 -10   0  184.20    5.91
   2  10   1   35.35    2.36
   2  10   1   32.44    2.56
  -2 -10  -1   28.57    2.55
  -2 -10  -1   30.00    2.22
   2  10   2  142.69    5.01
   2  10   2  136.05    5.14
  -2 -10  -2  125.85    4.50
   2  10   3  103.10    4.06
   2  10   3  100.24    4.22
  -2 -10  -3   97.18    4.22
  -2 -10  -3  109.08    4.12
   2  10   4    3.27    1.93
   2  10   4   -0.19    1.93
  -2 -10  -4    1.93    1.71
   2  10   5   25.61    2.51
   2  10   5   30.04    2.51
  -2 -10  -5   23.98    2.31
  -2 -10  -5   20.73    2.74
   2  10   6   28.25    2.67
   2  10   6   21.60    2.38
  -2 -10  -6   30.66    2.55
  -2 -10  -6   31.02    3.05
   2  10   7   32.78    2.82
  -2 -10  -7   31.41    3.10
  -2 -10  -7   35.75    2.75
   2  10   8    2.75    2.36
   2  10   8    2.91    2.17
  -2 -10  -8    4.54    2.31
   2  10   9   -3.83    1.99
   2  10   9    2.88    2.30
  -2 -10  -9    1.54    2.24
  -2 -10  -9    2.82    2.44
   2  10  10   10.22    2.70
   2  10  10    8.35    2.18
  -2 -10 -10    6.68    2.40
  -2 -10 -10    9.50    2.48
   2  10  11    3.81    2.81
   2  10  11    0.27    2.08
  -2 -10 -11    1.96    2.09
  -2 -10 -11    3.49    2.18
   2  10  12   14.84    2.48
   2  10  12   17.84    2.86
  -2 -10 -12    8.23    2.30
  -2 -10 -12   13.37    2.60
   2  10  13    3.10    2.46
   2  10  13    2.53    2.11
   2  10  14   -2.75    2.57
   2  10  14    1.84    2.36
  -2 -10 -14   -1.62    2.42
   2  10  15   12.85    3.45
   2  10  15   12.07    2.41
  -2 -10 -15   17.06    2.54
   2  11 -16    4.16    1.26
   2  11 -16    2.83    2.23
   2  11 -15   -0.26    1.29
   2  11 -15   -1.78    2.19
   2  11 -14    1.85    1.28
   2  11 -14    0.05    1.98
   2  11 -13   -0.70    1.44
   2  11 -13   -0.47    1.95
   2  11 -12    4.59    1.77
   2  11 -12    5.28    1.36
   2  11 -11    0.27    1.33
   2  11 -11    0.38    1.66
   2  11 -10   17.67    1.92
   2  11  -9    9.13    1.67
   2  11  -8    7.43    1.68
   2  11  -8    9.70    1.64
   2  11  -7    7.07    1.58
   2  11  -7    7.39    1.65
   2  11  -6    3.53    1.46
   2  11  -6    1.98    1.52
  -2 -11   6    5.66    1.20
  -2 -11   6    7.94    1.48
   2  11  -5   -1.15    1.46
   2  11  -5    0.09    1.54
  -2 -11   5   -1.01    1.27
  -2 -11   5    3.33    1.59
   2  11  -4   -0.91    1.52
   2  11  -4   -2.79    1.62
  -2 -11   4    0.64    1.58
   2  11  -3   23.53    2.05
   2  11  -3   21.86    2.16
  -2 -11   3   20.33    2.14
  -2 -11   3   20.79    1.85
   2  11  -2  146.72    4.98
  -2 -11   2  157.75    5.50
  -2 -11   2  146.72    4.90
   2  11  -1   10.39    1.78
   2  11  -1   12.06    2.16
  -2 -11   1    9.70    2.18
  -2 -11   1   13.45    1.80
   2  11   0    0.13    1.70
   2  11   0    4.86    2.02
  -2 -11   0    3.71    1.65
  -2 -11   0    2.53    2.05
   2  11   1   46.13    3.23
  -2 -11  -1   46.00    2.61
  -2 -11  -1   46.13    3.12
   2  11   2  111.78    4.74
  -2 -11  -2  103.71    4.04
   2  11   3   37.59    2.88
  -2 -11  -3   30.58    2.34
  -2 -11  -3   30.87    2.86
   2  11   4   11.19    2.27
   2  11   4   16.62    2.21
  -2 -11  -4   12.07    1.95
  -2 -11  -4   13.02    2.51
   2  11   5    6.70    2.18
   2  11   5    5.99    2.02
  -2 -11  -5    2.89    1.79
  -2 -11  -5    7.78    2.54
   2  11   6    4.64    2.15
   2  11   6    7.02    2.04
  -2 -11  -6    2.69    2.46
   2  11   7    3.46    1.97
  -2 -11  -7   -0.77    1.86
   2  11   8    3.78    2.24
   2  11   8   -1.49    2.12
  -2 -11  -8    5.23    2.04
  -2 -11  -8    1.36    2.73
   2  11   9    3.44    2.11
  -2 -11  -9    4.83    2.06
   2  11  10    7.51    2.74
   2  11  10    3.00    2.24
  -2 -11 -10    7.91    2.18
  -2 -11 -10    2.94    2.44
   2  11  11    9.61    2.43
   2  11  11    8.20    2.61
  -2 -11 -11   10.96    2.53
  -2 -11 -11   15.42    2.44
   2  11  12    1.93    2.08
   2  11  12    0.84    2.49
  -2 -11 -12    4.60    2.40
  -2 -11 -12    3.68    2.41
   2  11  13    1.86    2.54
   2  11  13    0.72    2.02
  -2 -11 -13    1.70    2.53
   2  12 -15   -1.61    1.33
   2  12 -15    3.00    2.40
   2  12 -14   -1.16    1.34
   2  12 -14    0.81    2.09
   2  12 -13    8.01    1.51
   2  12 -13    4.72    2.21
   2  12 -12    4.25    1.45
   2  12 -12    5.69    2.05
   2  12 -11   -1.22    1.44
   2  12 -11    3.49    1.86
   2  12 -10   -0.72    1.45
   2  12 -10    1.22    1.58
   2  12  -9    2.30    1.65
   2  12  -9   -0.55    1.48
   2  12  -8    1.04    1.62
   2  12  -8    5.40    1.80
   2  12  -7   15.70    1.95
   2  12  -7   16.17    1.85
  -2 -12   7   15.78    1.29
   2  12  -6    8.07    1.64
   2  12  -6    9.88    1.78
  -2 -12   6    8.45    1.57
  -2 -12   6    5.33    1.33
   2  12  -5    9.25    1.78
   2  12  -5   12.79    1.78
  -2 -12   5   10.01    1.87
  -2 -12   5    8.09    1.54
   2  12  -4    8.43    1.68
  -2 -12   4    9.32    2.00
  -2 -12   4    6.36    1.66
   2  12  -3   13.11    1.98
   2  12  -3   15.62    1.92
  -2 -12   3   18.02    2.29
  -2 -12   3   12.53    1.84
   2  12  -2   42.59    2.54
   2  12  -2   42.11    2.78
  -2 -12   2   35.01    2.70
  -2 -12   2   35.03    2.34
   2  12  -1   62.99    3.11
   2  12  -1   57.11    3.29
  -2 -12   1   55.51    2.82
   2  12   0   49.72    2.83
   2  12   0   47.18    3.01
  -2 -12   0   51.34    3.44
  -2 -12   0   49.08    2.73
   2  12   1    3.16    1.90
   2  12   1    1.60    1.84
  -2 -12  -1    3.43    2.48
  -2 -12  -1    3.52    1.71
   2  12   2   10.49    2.18
   2  12   2    4.66    2.03
  -2 -12  -2    6.35    1.79
  -2 -12  -2    7.80    2.54
   2  12   3   46.39    2.87
  -2 -12  -3   48.00    3.56
   2  12   4    0.93    1.87
   2  12   4    0.20    2.10
  -2 -12  -4    1.21    2.25
  -2 -12  -4    1.38    1.81
   2  12   5   15.05    2.50
   2  12   5   13.45    2.11
  -2 -12  -5   14.09    2.16
  -2 -12  -5   13.14    2.75
   2  12   6    2.38    1.98
   2  12   6   -0.24    2.14
  -2 -12  -6    2.38    1.80
   2  12   7    0.51    2.15
   2  12   7    0.93    1.86
  -2 -12  -7   -3.67    2.75
  -2 -12  -7   -0.68    1.85
   2  12   8    0.57    2.08
   2  12   8    2.54    2.25
  -2 -12  -8    0.91    2.55
  -2 -12  -8   -0.56    1.85
   2  12   9    2.89    2.31
   2  12   9    0.55    2.11
  -2 -12  -9    1.26    1.98
  -2 -12  -9    0.26    2.48
   2  12  10    1.13    2.37
   2  12  10    1.54    2.12
  -2 -12 -10    4.66    2.09
  -2 -12 -10    2.80    2.49
   2  12  11    0.98    2.02
   2  12  11    0.88    2.29
  -2 -12 -11    3.67    2.27
  -2 -12 -11    0.57    2.47
   2  12  12    5.52    2.14
   2  12  12    8.14    2.79
  -2 -12 -12   10.49    2.81
   2  13 -13    1.53    1.55
   2  13 -13    3.88    2.37
   2  13 -12    9.49    1.81
   2  13 -12    7.44    2.25
   2  13 -10   -0.63    1.55
   2  13 -10    1.97    1.93
   2  13  -9    2.61    1.61
   2  13  -9    0.84    1.71
   2  13  -8   -1.53    1.62
   2  13  -8   -0.15    1.65
   2  13  -7    1.39    1.42
   2  13  -7    2.09    1.80
   2  13  -6    5.01    1.62
  -2 -13   6    4.12    1.42
  -2 -13   6    7.31    1.68
   2  13  -5   21.88    2.02
   2  13  -5   22.60    2.18
  -2 -13   5   22.57    2.22
  -2 -13   5   20.43    1.95
   2  13  -4    3.56    1.71
   2  13  -4    2.78    1.61
  -2 -13   4   -0.82    1.83
  -2 -13   4    1.27    1.67
   2  13  -3   24.17    2.08
   2  13  -3   21.29    2.31
  -2 -13   3   21.30    2.12
  -2 -13   3   26.87    2.54
   2  13  -2   24.24    2.10
   2  13  -2   26.43    2.42
  -2 -13   2   21.26    2.57
  -2 -13   2   25.87    2.31
   2  13  -1    2.24    1.76
   2  13  -1    5.68    1.83
  -2 -13   1    5.63    2.24
  -2 -13   1    2.14    1.70
   2  13   0   -0.47    1.76
   2  13   0    3.33    1.80
  -2 -13   0   -1.15    2.03
   2  13   1   -2.65    1.81
   2  13   1   -2.80    1.80
  -2 -13  -1   -0.08    1.79
  -2 -13  -1   -0.90    2.48
   2  13   2    4.89    1.98
   2  13   2    4.80    1.96
  -2 -13  -2    7.03    2.67
  -2 -13  -2    4.04    1.85
   2  13   3   14.41    2.25
   2  13   3   15.92    2.40
  -2 -13  -3   12.64    2.09
  -2 -13  -3   12.99    2.85
   2  13   4   44.37    2.86
  -2 -13  -4   44.86    2.87
  -2 -13  -4   47.29    3.36
   2  13   5   15.41    2.57
   2  13   5   16.10    2.28
  -2 -13  -5   14.80    2.06
   2  13   6   -0.18    2.04
   2  13   6   -1.44    2.10
  -2 -13  -6   -2.74    1.73
  -2 -13  -6   -1.15    2.37
   2  13   7   -0.09    1.93
   2  13   7    0.55    2.23
  -2 -13  -7    2.92    2.48
  -2 -13  -7    1.01    1.91
   2  13   8   -0.96    2.27
   2  13   8   -0.12    2.08
  -2 -13  -8   -1.61    2.51
  -2 -13  -8    0.08    1.95
   2  13   9    2.80    2.12
   2  13   9    0.40    2.36
  -2 -13  -9   -0.08    2.34
  -2 -13  -9    0.93    1.90
  -2 -13 -10   -1.61    2.48
   2  13  11    4.91    2.15
   2  13  11   -2.23    2.46
  -2 -13 -11    3.26    2.31
  -2 -13 -11   -1.08    2.43
   2  14 -12   -0.74    2.34
   2  14 -11   -0.20    1.65
   2  14 -11    3.78    2.29
   2  14 -10    9.60    1.81
   2  14 -10    9.67    2.43
   2  14  -9    0.87    1.73
   2  14  -8    3.96    1.66
   2  14  -8    3.71    2.08
   2  14  -7   -1.16    1.62
   2  14  -7    0.21    1.96
   2  14  -6    0.47    1.85
   2  14  -6   -1.54    1.64
  -2 -14   6   -0.51    1.46
  -2 -14   6   -0.82    1.48
   2  14  -5   16.01    2.16
   2  14  -5   18.60    1.99
  -2 -14   5   18.04    1.98
  -2 -14   5   20.97    2.25
   2  14  -4    6.94    1.77
   2  14  -4    8.40    1.98
  -2 -14   4    6.64    1.90
  -2 -14   4    5.29    1.95
   2  14  -3   21.60    2.14
   2  14  -3   16.93    2.24
  -2 -14   3   22.67    2.57
   2  14  -2    6.31    1.83
   2  14  -2    7.60    1.97
  -2 -14   2    3.77    1.91
   2  14  -1    1.16    1.89
   2  14  -1    2.92    1.81
  -2 -14   1    0.91    1.79
  -2 -14   1   -0.09    2.11
   2  14   0    6.61    1.92
   2  14   0    9.67    2.11
  -2 -14   0    7.54    1.97
  -2 -14   0    9.33    2.47
   2  14   1    1.14    1.93
   2  14   1    4.29    2.08
  -2 -14  -1    2.14    2.29
  -2 -14  -1    3.43    1.87
   2  14   2    4.29    1.90
  -2 -14  -2    0.33    2.27
  -2 -14  -2   -2.08    1.90
   2  14   3   14.73    2.24
   2  14   3   13.27    2.25
  -2 -14  -3   11.43    2.55
  -2 -14  -3   14.81    2.21
   2  14   4   25.60    2.60
   2  14   4   16.83    2.44
  -2 -14  -4   19.56    2.29
   2  14   5   -0.77    2.17
   2  14   5   -0.18    2.09
  -2 -14  -5   -1.04    2.44
  -2 -14  -5    1.89    1.93
   2  14   6    4.33    2.23
  -2 -14  -6    5.60    2.41
  -2 -14  -6    6.16    2.00
   2  14   7   20.91    2.67
   2  14   7   18.12    2.69
  -2 -14  -7   17.12    2.94
   2  14   8    1.27    2.66
   2  14   8    0.69    2.12
  -2 -14  -8   -0.66    2.05
  -2 -14  -8    4.63    2.56
   2  14   9    0.24    2.18
   2  14   9   -1.42    2.27
  -2 -14  -9    0.91    1.96
  -2 -14  -9    2.24    2.55
   2  15  -9   -1.96    2.02
   2  15  -9   -1.35    1.72
   2  15  -8   -2.46    1.78
   2  15  -8   -1.60    2.02
   2  15  -7    7.98    2.30
   2  15  -6    2.65    2.06
  -2 -15   6    0.76    1.59
   2  15  -5   14.53    2.36
  -2 -15   5    7.63    1.95
   2  15  -4    4.28    2.02
  -2 -15   4   10.38    2.11
  -2 -15   4    6.12    1.89
   2  15  -3   -0.47    2.19
  -2 -15   3    1.84    1.74
  -2 -15   3   -0.60    2.08
   2  15  -2   -1.25    2.19
  -2 -15   2    1.11    1.80
  -2 -15   2   -1.98    2.06
   2  15  -1    3.40    2.16
  -2 -15   1   -1.08    2.25
  -2 -15   1    1.16    1.79
  -2 -15   0    2.35    1.91
  -2 -15   0    1.19    2.18
   2  15   1    3.53    2.14
   2  15   1    3.88    2.11
  -2 -15  -1    2.80    2.44
  -2 -15  -1    3.25    1.90
   2  15   2    3.96    2.11
   2  15   2    1.10    1.89
  -2 -15  -2    2.36    2.66
  -2 -15  -2    6.41    1.99
   2  15   3    9.25    2.17
   2  15   3    9.99    2.21
  -2 -15  -3    7.52    2.03
   2  15   4    1.40    2.05
   2  15   4    0.30    2.09
  -2 -15  -4    1.17    2.70
  -2 -15  -4    1.25    1.97
   2  15   5   24.54    2.56
   2  15   5   19.62    2.51
  -2 -15  -5   17.07    3.26
  -2 -15  -5   15.60    2.35
   2  15   6   -1.61    2.10
   2  15   6    2.73    2.08
  -2 -15  -6   -3.58    2.56
  -2 -15  -6   -0.44    1.85
   2  15   7   10.54    2.48
   2  15   7   11.04    2.78
  -2 -15  -7   10.25    3.26
  -2 -15  -7   10.78    2.34
   2  16  -6    4.07    2.30
   2  16  -6    1.90    1.90
   2  16  -5    8.48    1.90
   2  16  -5    8.86    2.36
  -2 -16   5    4.67    1.83
   2  16  -4    1.29    1.89
   2  16  -4    0.07    2.15
  -2 -16   4    2.97    1.80
  -2 -16   4    5.21    1.97
   2  16  -3    1.74    1.81
  -2 -16   3   -0.72    1.87
  -2 -16   3   -0.88    1.78
   2  16  -2   -3.38    2.14
   2  16  -2    0.09    1.83
  -2 -16   2    1.78    2.34
  -2 -16   2   -0.58    1.83
   2  16  -1   16.15    2.61
   2  16  -1   15.60    2.15
  -2 -16   1   12.76    2.12
  -2 -16   1    7.72    2.53
   2  16   0    6.55    2.35
   2  16   0    7.54    1.97
  -2 -16   0    3.87    2.53
  -2 -16   0    6.08    2.06
   2  16   1    3.16    1.98
   2  16   1    2.78    2.15
  -2 -16  -1    1.68    2.56
   2  16   2    1.95    2.09
   2  16   2    2.14    2.10
  -2 -16  -2   -0.84    2.50
  -2 -16  -2   -1.49    1.99
   2  16   3   -2.57    2.25
   2  16   3   -1.65    2.16
  -2 -16  -3   -0.05    2.60
  -2 -16  -3   -0.84    1.93
   3 -17  -4    1.41    2.29
   3 -17  -4   -1.66    1.97
  -3  17   4    1.77    1.97
  -3  17   4   -3.13    2.46
   3 -17  -3    3.90    2.35
   3 -17  -3    1.55    2.05
  -3  17   3    1.13    2.32
   3 -17  -2    6.36    2.35
   3 -17  -2    2.12    2.06
  -3  17   2    5.12    2.16
  -3  17   2    3.52    1.99
   3 -17  -1   17.22    2.44
   3 -17  -1   16.06    2.60
  -3  17   1   12.44    2.61
  -3  17   1   16.07    2.46
   3 -17   0    1.19    2.23
  -3  17   0    4.50    1.96
  -3  17   0    0.00    2.40
  -3  17  -1    3.19    2.05
  -3  17  -1    6.51    2.40
   3 -17   2    5.90    2.21
  -3  17  -2    9.76    2.29
  -3  17  -2    4.04    2.10
   3 -17   3    2.42    2.08
  -3  17  -3   -1.52    2.19
  -3  17  -3    2.61    2.15
   3 -17   4    0.13    2.11
   3 -17   4   -2.05    1.89
  -3  17  -4   -1.71    2.18
  -3  17  -4   -0.47    2.05
   3 -16  -7   -1.29    1.90
  -3  16   7    1.89    2.06
  -3  16   7   -1.77    2.47
   3 -16  -6   -0.23    1.99
   3 -16  -6    0.53    2.19
  -3  16   6    2.37    2.31
   3 -16  -5   -2.10    2.21
  -3  16   5   -1.51    1.98
   3 -16  -4    7.82    2.36
   3 -16  -4    5.25    1.97
   3 -16  -3    5.29    2.23
   3 -16  -3    4.16    2.06
  -3  16   3    4.53    1.98
   3 -16  -2    9.80    2.25
   3 -16  -2   13.69    2.46
  -3  16   2   10.63    2.17
   3 -16  -1   26.04    2.75
   3 -16  -1   29.05    2.81
  -3  16   1   21.16    2.36
   3 -16   0    1.13    2.15
  -3  16   0    2.02    1.89
   3 -16   1    5.65    2.10
   3 -16   1    9.37    2.34
  -3  16  -1    8.65    2.12
   3 -16   2    3.44    2.12
   3 -16   2    0.82    2.25
  -3  16  -2    5.41    2.17
  -3  16  -2    5.52    2.29
   3 -16   3   -2.16    1.87
   3 -16   3    1.89    2.18
  -3  16  -3   -1.84    2.09
  -3  16  -3    2.19    2.06
   3 -16   4    0.96    1.72
   3 -16   4   -0.74    2.19
  -3  16  -4   -0.76    2.11
  -3  16  -4   -0.32    2.09
   3 -16   5   12.67    2.21
   3 -16   5    9.74    2.09
  -3  16  -5    7.38    2.60
  -3  16  -5    9.45    2.10
   3 -16   6    8.15    2.02
   3 -16   6    8.24    1.99
  -3  16  -6    3.30    2.02
   3 -16   7    1.85    1.83
  -3  16  -7    2.72    1.85
   3 -16   8    7.33    1.85
   3 -16   8    6.88    1.84
  -3  16  -8    9.74    1.99
   3 -15 -10    2.49    2.15
   3 -15 -10    1.19    2.06
  -3  15  10    0.05    1.87
  -3  15  10    5.43    2.50
   3 -15  -9    5.75    2.19
  -3  15   9    6.45    2.38
  -3  15   9    9.60    2.12
   3 -15  -8    1.32    1.91
   3 -15  -8    4.51    2.17
  -3  15   8    2.14    2.37
  -3  15   8    5.12    2.03
   3 -15  -7    6.31    2.10
   3 -15  -7    6.70    2.32
  -3  15   7   10.63    2.63
  -3  15   7    5.72    2.00
   3 -15  -6    2.86    2.29
   3 -15  -6    2.36    2.09
  -3  15   6    5.24    2.37
  -3  15   6    3.48    1.89
   3 -15  -5    0.44    2.11
   3 -15  -5    2.35    1.85
  -3  15   5    1.55    2.44
  -3  15   5    2.86    1.74
   3 -15  -4    8.98    2.09
   3 -15  -4   11.46    2.43
  -3  15   4    9.31    2.46
  -3  15   4    9.49    1.90
   3 -15  -3    0.15    1.85
   3 -15  -3    0.08    2.10
  -3  15   3    1.34    1.85
  -3  15   3    1.83    2.19
   3 -15  -2   10.12    2.08
  -3  15   2    7.34    2.24
   3 -15  -1    5.47    2.09
   3 -15  -1    8.47    2.12
  -3  15   1    4.76    2.24
  -3  15   1    5.50    1.92
   3 -15   0    0.11    1.96
   3 -15   0   -0.01    2.15
  -3  15   0    0.97    2.08
  -3  15   0   -0.79    1.91
   3 -15   1    5.69    2.03
   3 -15   1    1.91    2.15
  -3  15  -1   -1.29    2.11
   3 -15   2    0.66    2.16
   3 -15   2    0.89    2.04
  -3  15  -2    2.83    1.97
  -3  15  -2    3.89    2.09
   3 -15   3    0.17    2.05
   3 -15   3   -1.96    1.78
  -3  15  -3   -0.82    1.90
  -3  15  -3   -0.63    1.99
   3 -15   4    1.41    2.09
   3 -15   4   -0.81    1.71
  -3  15  -4    1.81    1.95
  -3  15  -4    6.16    2.18
   3 -15   5   -0.13    1.65
   3 -15   5    4.22    2.09
  -3  15  -5    3.16    2.17
  -3  15  -5    1.76    1.84
   3 -15   6    2.31    1.70
   3 -15   6   -0.87    1.89
  -3  15  -6   -3.00    2.35
   3 -15   7    1.28    1.77
  -3  15  -7   -1.95    2.25
   3 -15   8    1.36    1.71
   3 -15   8    0.11    1.79
  -3  15  -8    3.72    1.93
  -3  15  -8    2.18    2.18
   3 -15   9    0.64    1.73
   3 -15   9   -0.68    1.62
  -3  15  -9    2.82    2.37
  -3  15  -9   -0.02    1.80
   3 -15  10   -2.29    1.15
   3 -15  10    1.90    1.80
  -3  15 -10   -3.38    2.41
  -3  15 -10   -0.39    1.80
   3 -14 -12   17.03    2.69
  -3  14  12   19.95    3.02
  -3  14  12   24.07    2.24
   3 -14 -11    4.76    2.05
   3 -14 -11    9.61    2.31
  -3  14  11    6.68    2.32
  -3  14  11    4.66    1.95
   3 -14 -10   -1.52    2.11
  -3  14  10    3.69    2.48
  -3  14  10    0.97    1.91
   3 -14  -9    5.02    2.16
   3 -14  -9    1.86    2.12
  -3  14   9   -0.70    1.77
  -3  14   9    4.42    2.44
   3 -14  -8   -1.87    1.92
  -3  14   8    3.59    1.77
  -3  14   8   -0.18    2.34
   3 -14  -7    1.46    2.04
   3 -14  -7    2.27    2.24
  -3  14   7   -2.72    2.43
  -3  14   7    4.23    1.77
   3 -14  -6    2.12    2.34
   3 -14  -6    3.10    1.95
  -3  14   6   -1.26    1.84
   3 -14  -5   18.44    2.14
   3 -14  -5   14.73    2.56
  -3  14   5   14.93    2.65
  -3  14   5   14.86    2.19
   3 -14  -4    1.44    1.85
   3 -14  -4    3.84    2.16
  -3  14   4    3.68    1.83
  -3  14   4    5.03    2.10
   3 -14  -3   -0.58    1.71
  -3  14   3    1.57    2.08
  -3  14   3   -0.46    1.89
   3 -14  -2    5.36    2.02
   3 -14  -2    2.85    1.98
  -3  14   2    2.55    2.10
   3 -14  -1   -0.18    1.92
   3 -14  -1    1.30    2.09
  -3  14   1    4.72    2.16
  -3  14   1    3.97    2.05
   3 -14   0   -2.76    1.92
   3 -14   0   -0.19    1.90
  -3  14   0   -0.65    1.87
  -3  14   0    2.51    2.00
   3 -14   1    2.62    1.91
   3 -14   1    7.59    2.09
  -3  14  -1    2.44    1.90
  -3  14  -1    4.51    2.08
   3 -14   2   20.37    2.50
   3 -14   2   17.77    2.29
  -3  14  -2   14.72    2.24
  -3  14  -2   20.08    2.31
   3 -14   3    4.44    1.92
   3 -14   3    0.18    2.06
  -3  14  -3    0.37    1.77
  -3  14  -3    3.07    1.85
   3 -14   4   17.89    2.36
   3 -14   4   14.32    2.06
  -3  14  -4   13.12    2.05
  -3  14  -4   12.34    2.25
   3 -14   5    0.37    2.05
   3 -14   5    1.47    1.65
  -3  14  -5    1.97    1.90
  -3  14  -5    1.95    1.72
   3 -14   6    0.30    1.86
  -3  14  -6   -0.49    2.00
  -3  14  -6    2.03    1.76
   3 -14   7    0.88    1.83
   3 -14   7   -1.11    1.52
  -3  14  -7    2.31    1.91
  -3  14  -7   -0.45    2.17
   3 -14   8    1.79    1.83
   3 -14   8    1.19    1.59
  -3  14  -8    2.91    2.19
  -3  14  -8    4.31    1.87
   3 -14   9   12.60    1.84
  -3  14  -9   14.51    2.15
  -3  14  -9   10.27    2.43
   3 -14  10   -2.15    1.40
  -3  14 -10    2.38    2.15
   3 -14  11    0.68    1.53
   3 -14  11    1.06    1.40
  -3  14 -11    1.20    2.44
  -3  14 -11    0.87    1.83
   3 -14  12    0.90    1.30
   3 -14  12    2.99    1.06
  -3  14 -12    4.35    2.59
   3 -13 -13    0.19    2.04
   3 -13 -13   -0.38    2.30
  -3  13  13    1.59    2.83
  -3  13  13   -0.47    1.73
   3 -13 -12   19.30    2.57
   3 -13 -12   18.29    2.24
  -3  13  12   15.18    2.61
  -3  13  12   13.37    2.29
   3 -13 -11   34.04    2.94
   3 -13 -11   28.76    2.63
  -3  13  11   31.35    3.02
  -3  13  11   33.58    2.46
   3 -13 -10    6.46    2.18
   3 -13 -10    7.26    2.17
  -3  13  10    3.04    1.77
  -3  13  10    3.06    2.29
   3 -13  -9   56.65    3.20
   3 -13  -9   52.87    3.31
  -3  13   9   60.42    3.01
  -3  13   9   56.25    3.64
   3 -13  -8   17.70    2.35
   3 -13  -8   26.12    2.60
  -3  13   8   15.28    2.87
  -3  13   8   17.03    2.06
   3 -13  -7   -1.84    1.85
   3 -13  -7    0.26    1.85
  -3  13   7   -1.90    2.42
  -3  13   7   -2.17    1.74
   3 -13  -6   -0.59    2.06
   3 -13  -6    0.13    1.92
  -3  13   6   -0.27    1.66
  -3  13   6    0.69    2.38
   3 -13  -5    3.24    1.83
   3 -13  -5   -2.56    1.91
  -3  13   5    1.47    2.22
   3 -13  -4   13.25    2.31
  -3  13   4   14.60    2.11
  -3  13   4   13.91    2.46
   3 -13  -3    2.57    1.96
  -3  13   3    1.80    1.77
  -3  13   3    2.49    2.02
   3 -13  -2   41.04    2.88
   3 -13  -2   35.94    3.11
  -3  13   2   44.70    2.79
  -3  13   2   47.53    3.10
   3 -13  -1   -0.59    1.84
   3 -13  -1   -1.11    1.81
  -3  13   1   -0.05    1.99
  -3  13   1    1.72    1.81
   3 -13   0    1.76    1.92
   3 -13   0    4.60    1.84
  -3  13   0    5.93    2.06
  -3  13   0    5.49    1.90
   3 -13   1    6.41    1.93
   3 -13   1    2.60    1.93
  -3  13  -1    6.37    1.98
   3 -13   2    0.23    1.86
   3 -13   2    0.34    1.74
  -3  13  -2   -0.84    1.72
  -3  13  -2    4.01    1.86
   3 -13   3    5.36    1.89
   3 -13   3    2.88    1.89
  -3  13  -3    2.66    1.80
  -3  13  -3    2.27    1.77
   3 -13   4    7.92    2.04
   3 -13   4   13.96    2.08
  -3  13  -4   10.01    1.95
  -3  13  -4   14.08    2.23
   3 -13   5   -0.71    1.89
   3 -13   5    2.55    1.65
  -3  13  -5    0.31    1.81
  -3  13  -5    0.37    1.81
   3 -13   6    1.46    1.83
  -3  13  -6   -0.52    1.89
  -3  13  -6    4.22    1.81
   3 -13   7    4.70    1.85
   3 -13   7   -0.14    1.45
  -3  13  -7    2.62    1.92
  -3  13  -7    3.78    1.73
   3 -13   8    3.32    1.57
   3 -13   8   -1.42    1.79
  -3  13  -8   -0.19    1.99
  -3  13  -8    1.36    1.58
   3 -13   9   -0.58    1.68
   3 -13   9   -1.80    1.44
  -3  13  -9    4.18    2.10
  -3  13  -9    1.22    1.65
   3 -13  10    1.58    1.74
   3 -13  10    0.60    1.46
  -3  13 -10   -2.42    2.05
  -3  13 -10    3.36    1.89
   3 -13  11   -1.09    1.68
   3 -13  11    4.86    1.46
  -3  13 -11    2.78    2.42
  -3  13 -11    2.60    1.72
   3 -13  12    3.53    1.46
   3 -13  12   -0.58    1.19
  -3  13 -12   -4.27    2.37
  -3  13 -13   -1.85    1.81
  -3  13 -13    6.06    2.53
   3 -12 -14    5.82    2.12
   3 -12 -14    2.11    2.37
  -3  12  14    3.45    2.99
   3 -12 -13    6.95    2.12
   3 -12 -13    1.92    2.22
  -3  12  13    6.33    2.81
   3 -12 -12   47.39    2.93
   3 -12 -12   43.19    3.17
  -3  12  12   40.43    2.56
   3 -12 -11   31.50    2.59
   3 -12 -11   32.64    3.14
  -3  12  11   34.94    2.27
   3 -12 -10    2.19    2.14
   3 -12 -10   -2.03    1.83
  -3  12  10   -0.45    1.70
   3 -12  -9    3.48    1.85
  -3  12   9    4.00    1.76
   3 -12  -8   18.92    2.19
  -3  12   8   21.88    2.12
   3 -12  -7    9.22    2.00
   3 -12  -7    5.24    2.00
   3 -12  -6    2.94    1.85
  -3  12   6   -0.05    2.28
  -3  12   6   -0.93    1.74
   3 -12  -5    8.58    2.14
   3 -12  -5   13.44    2.05
  -3  12   5   15.38    2.14
  -3  12   5    6.62    2.37
   3 -12  -4    7.24    1.92
   3 -12  -4    2.42    2.04
  -3  12   4    8.01    2.02
  -3  12   4    5.04    2.32
   3 -12  -3   20.58    2.12
   3 -12  -3   17.22    2.30
  -3  12   3   18.55    2.44
  -3  12   3   22.65    2.30
   3 -12  -2    0.28    1.98
   3 -12  -2    4.04    1.85
  -3  12   2    0.43    2.03
  -3  12   2    6.14    1.87
   3 -12  -1   25.58    2.49
   3 -12  -1   27.08    2.42
  -3  12   1   21.99    2.24
  -3  12   1   21.61    2.49
   3 -12   0   23.43    2.34
   3 -12   0   25.70    2.43
  -3  12   0   25.88    2.32
   3 -12   1    3.61    1.97
   3 -12   1    6.99    2.03
  -3  12  -1    5.68    2.02
   3 -12   2    5.04    1.83
   3 -12   2    5.37    2.03
   3 -12   3   75.92    3.42
   3 -12   3   68.32    3.48
  -3  12  -3   74.06    3.56
   3 -12   4    0.19    1.89
   3 -12   4    4.31    1.79
  -3  12  -4    0.66    1.67
  -3  12  -4    1.84    1.85
   3 -12   5   13.37    2.03
  -3  12  -5   14.86    1.95
  -3  12  -5   11.53    2.08
   3 -12   6    9.43    1.77
   3 -12   6    6.32    1.81
  -3  12  -6    8.85    1.85
  -3  12  -6    6.65    1.98
   3 -12   7   25.04    2.21
   3 -12   7   28.30    2.31
  -3  12  -7   25.50    2.25
  -3  12  -7   28.89    2.54
   3 -12   8    2.51    1.59
   3 -12   8   -1.16    1.71
  -3  12  -8    1.17    1.59
  -3  12  -8    2.00    2.03
   3 -12   9    0.82    1.47
   3 -12   9    0.77    1.74
  -3  12  -9    5.95    1.99
  -3  12  -9    1.49    1.65
   3 -12  10    2.56    1.47
   3 -12  10    0.56    1.67
  -3  12 -10    6.23    2.24
  -3  12 -10   -0.57    1.64
   3 -12  11    2.81    1.36
   3 -12  11    2.62    1.65
  -3  12 -11    3.91    1.67
  -3  12 -11   -0.36    2.17
   3 -12  12    2.46    1.48
  -3  12 -12    1.46    2.30
  -3  12 -12    0.76    1.78
  -3  12 -13    1.08    1.99
  -3  12 -13    0.32    2.35
  -3  12 -14    2.15    1.87
  -3  12 -14   -2.60    2.51
   3 -11 -16    5.98    2.25
   3 -11 -16    1.74    2.10
  -3  11  16    2.21    1.70
  -3  11  16    1.45    2.85
   3 -11 -15    0.60    1.97
   3 -11 -15   -1.89    1.95
  -3  11  15    2.81    2.94
  -3  11  15    2.31    1.76
   3 -11 -14    5.23    2.05
   3 -11 -14    7.63    2.10
  -3  11  14    3.45    2.83
  -3  11  14    4.66    1.79
   3 -11 -13    1.76    1.92
   3 -11 -13    4.34    2.18
  -3  11  13    3.74    1.62
  -3  11  13    1.99    2.65
   3 -11 -12    1.60    1.76
  -3  11  12    2.93    1.77
  -3  11  12    0.71    2.25
   3 -11 -11   47.67    3.29
   3 -11 -11   47.69    2.72
  -3  11  11   46.14    3.37
  -3  11  11   51.17    2.79
   3 -11 -10    0.96    1.67
   3 -11 -10    2.61    2.28
  -3  11  10    0.32    2.06
  -3  11  10    2.06    1.59
   3 -11  -9    4.97    1.79
   3 -11  -9    4.12    2.08
  -3  11   9    7.41    2.29
   3 -11  -8   -1.07    1.84
   3 -11  -8    0.91    1.76
  -3  11   8    4.47    2.21
  -3  11   8    1.62    1.70
   3 -11  -7   26.00    2.50
  -3  11   7   27.60    2.31
  -3  11   7   25.31    2.74
   3 -11  -6   11.33    2.23
   3 -11  -6    8.65    2.03
  -3  11   6   13.25    2.04
  -3  11   6   14.00    2.38
   3 -11  -5    2.16    1.96
   3 -11  -5   -0.56    1.90
  -3  11   5   -3.64    2.04
  -3  11   5   -0.19    1.73
   3 -11  -4   47.29    2.75
   3 -11  -4   42.21    2.70
  -3  11   4   35.95    2.48
  -3  11   4   43.55    3.16
   3 -11  -3    3.24    1.79
   3 -11  -3    3.39    1.83
  -3  11   3    2.35    1.93
  -3  11   3    3.93    1.81
   3 -11  -2   21.86    2.21
   3 -11  -2   18.95    2.19
  -3  11   2   18.43    2.14
  -3  11   2   15.19    2.24
   3 -11  -1   12.10    1.97
   3 -11  -1   12.43    1.99
  -3  11   1   16.63    2.05
   3 -11   0    3.57    1.85
   3 -11   0    5.28    1.86
  -3  11   0    2.67    1.77
  -3  11   0    9.41    1.95
   3 -11   1    9.70    1.93
   3 -11   1    9.14    1.98
  -3  11  -1   10.40    2.02
  -3  11  -1    9.70    2.00
   3 -11   2    9.94    1.90
   3 -11   2   10.68    1.99
  -3  11  -2    7.82    1.97
  -3  11  -2    9.55    1.99
   3 -11   3   17.20    2.08
   3 -11   3   16.82    2.09
  -3  11  -3   21.07    2.19
  -3  11  -3   19.46    2.27
   3 -11   4   47.07    2.68
  -3  11  -4   44.59    2.67
  -3  11  -4   39.95    2.75
   3 -11   5   10.39    1.89
  -3  11  -5   11.58    2.16
  -3  11  -5   10.97    1.99
   3 -11   6    0.06    1.59
   3 -11   6   -0.34    1.66
  -3  11  -6   -1.11    1.76
   3 -11   7    1.85    1.67
   3 -11   7    0.38    1.67
  -3  11  -7    1.21    1.95
  -3  11  -7    2.37    1.72
   3 -11   8    9.95    1.71
  -3  11  -8    6.81    1.97
  -3  11  -8   10.30    1.76
   3 -11   9    1.08    1.66
   3 -11   9   -0.30    1.42
  -3  11  -9   -2.81    2.10
  -3  11  -9    1.53    1.57
   3 -11  10    0.82    1.62
   3 -11  10   -1.46    1.39
  -3  11 -10   -1.20    1.97
  -3  11 -10    0.01    1.62
   3 -11  11    8.59    1.59
   3 -11  11    3.07    1.66
  -3  11 -11    4.04    2.16
  -3  11 -11    5.15    1.78
   3 -11  12   -1.87    1.29
   3 -11  12    0.24    1.58
  -3  11 -12    3.14    1.72
  -3  11 -12   -0.11    2.05
   3 -11  13   -1.32    1.32
   3 -11  13    0.43    1.03
  -3  11 -13   -1.38    2.18
  -3  11 -13   -0.97    1.76
  -3  11 -14    2.23    2.36
  -3  11 -14    1.78    1.90
  -3  11 -15    0.84    2.63
  -3  11 -15   -1.83    1.85
   3 -10 -17    7.91    2.19
   3 -10 -17    7.86    2.48
  -3  10  17    7.88    3.24
   3 -10 -16    3.78    2.46
   3 -10 -16    8.40    2.04
  -3  10  16    6.54    2.72
  -3  10  16    7.06    1.72
   3 -10 -15    0.38    1.96
   3 -10 -15    2.04    2.09
  -3  10  15    7.29    2.51
  -3  10  15    0.95    1.59
   3 -10 -14   -0.87    1.71
  -3  10  14    1.76    1.55
  -3  10  14    3.68    2.51
   3 -10 -13   22.28    2.46
   3 -10 -13   27.43    2.35
  -3  10  13   25.82    3.07
  -3  10  13   23.25    2.10
   3 -10 -12    1.77    1.92
   3 -10 -12    1.83    1.83
  -3  10  12    2.14    2.16
  -3  10  12    1.48    1.61
   3 -10 -11    8.35    2.10
   3 -10 -11    4.72    1.91
  -3  10  11    4.42    1.79
  -3  10  11    6.48    2.12
   3 -10 -10   23.45    2.19
   3 -10 -10   29.01    2.50
  -3  10  10   25.60    2.10
  -3  10  10   25.30    2.61
   3 -10  -9    4.03    1.84
   3 -10  -9    5.72    1.91
  -3  10   9    5.50    1.77
  -3  10   9    5.72    2.16
   3 -10  -8    2.55    1.92
   3 -10  -8    2.06    1.80
  -3  10   8    3.26    1.71
   3 -10  -7   52.21    2.91
   3 -10  -7   56.33    3.02
  -3  10   7   56.99    2.89
  -3  10   7   56.57    3.19
   3 -10  -6   74.71    3.37
   3 -10  -6   80.15    3.55
  -3  10   6   78.08    3.37
  -3  10   6   80.92    3.70
   3 -10  -5    3.74    1.76
   3 -10  -5    3.88    1.72
  -3  10   5    1.28    1.90
  -3  10   5    5.27    1.83
   3 -10  -4   -0.33    1.81
   3 -10  -4    0.60    1.67
  -3  10   4   -1.33    1.87
  -3  10   4    3.74    2.02
   3 -10  -3  382.76   11.20
   3 -10  -3  353.82   10.45
  -3  10   3  364.49   10.76
  -3  10   3  366.04   10.82
   3 -10  -2   30.79    2.32
   3 -10  -2   28.44    2.25
  -3  10   2   28.29    2.40
  -3  10   2   31.14    2.43
   3 -10  -1    2.32    1.67
   3 -10  -1    2.63    1.70
  -3  10   1    0.78    1.90
  -3  10   1    1.10    1.59
   3 -10   0   10.08    1.85
   3 -10   0   11.56    1.86
  -3  10   0   13.79    1.91
  -3  10   0   12.03    2.12
   3 -10   1   18.03    2.08
   3 -10   1   15.06    1.96
  -3  10  -1   18.71    2.08
  -3  10  -1   16.69    2.25
   3 -10   2    4.55    1.74
   3 -10   2    4.16    1.85
  -3  10  -2    1.81    1.71
   3 -10   3  121.10    4.50
  -3  10  -3  112.48    4.22
   3 -10   4   89.10    3.70
  -3  10  -4   89.01    3.68
   3 -10   5   10.38    1.74
   3 -10   5    5.49    1.76
  -3  10  -5    8.82    1.78
   3 -10   6   34.31    2.28
   3 -10   6   30.85    2.28
  -3  10  -6   28.62    2.57
  -3  10  -6   32.76    2.30
   3 -10   7    9.20    1.71
   3 -10   7    4.57    1.73
  -3  10  -7    3.67    1.84
  -3  10  -7    5.21    1.83
   3 -10   8    4.79    1.64
   3 -10   8    0.94    1.71
  -3  10  -8    3.56    1.89
  -3  10  -8    0.71    1.83
   3 -10   9    1.54    1.60
   3 -10   9    2.15    1.47
  -3  10  -9    1.26    1.92
   3 -10  10   65.11    2.97
   3 -10  10   75.60    3.21
  -3  10 -10   75.25    3.37
   3 -10  11  114.06    4.19
  -3  10 -11  102.68    3.99
   3 -10  12    2.87    1.33
   3 -10  12    1.66    1.49
  -3  10 -12   -1.10    1.61
   3 -10  13    2.36    1.45
   3 -10  13    4.19    1.32
  -3  10 -13    0.74    2.38
  -3  10 -13    4.51    1.79
  -3  10 -14    1.34    2.35
  -3  10 -14   -0.97    1.71
  -3  10 -15    3.83    2.57
  -3  10 -15    3.64    1.80
  -3  10 -16    5.21    2.82
  -3  10 -16    5.22    1.86
   3  -9 -17    5.52    1.96
   3  -9 -17   13.28    2.48
  -3   9  17    5.16    1.58
  -3   9  17    5.60    2.48
   3  -9 -16   -1.46    2.11
  -3   9  16    0.04    2.34
  -3   9  16    1.11    1.46
   3  -9 -15    5.25    1.87
   3  -9 -15    5.17    2.18
  -3   9  15    1.62    1.47
  -3   9  15    0.50    2.44
   3  -9 -14    5.48    1.95
   3  -9 -14    3.89    1.92
  -3   9  14    7.35    2.46
  -3   9  14    4.80    1.60
   3  -9 -13   14.29    1.92
   3  -9 -13   14.81    2.32
  -3   9  13   14.15    2.63
  -3   9  13   17.59    1.93
   3  -9 -12    0.69    1.70
   3  -9 -12    0.52    1.72
  -3   9  12    1.02    2.16
   3  -9 -11   -1.26    1.89
   3  -9 -11   -0.98    1.71
  -3   9  11    3.45    1.98
  -3   9  11    3.55    1.59
   3  -9 -10   10.14    1.99
  -3   9  10    6.75    1.99
  -3   9  10    9.52    1.78
   3  -9  -9   11.11    1.93
   3  -9  -9   11.28    2.00
  -3   9   9   11.67    2.17
  -3   9   9    9.19    1.67
   3  -9  -8   25.44    2.21
   3  -9  -8   21.28    2.11
  -3   9   8   23.12    1.96
   3  -9  -7   12.47    1.86
   3  -9  -7    9.77    2.03
  -3   9   7   10.17    2.09
  -3   9   7    6.14    1.83
   3  -9  -6    2.97    1.74
   3  -9  -6    4.18    1.79
  -3   9   6    7.60    1.87
  -3   9   6    4.99    1.90
   3  -9  -5    1.89    1.79
   3  -9  -5   -0.17    1.70
  -3   9   5   -0.65    1.78
  -3   9   5    1.44    1.84
   3  -9  -4   86.14    3.62
  -3   9   4   88.28    3.88
  -3   9   4   88.43    3.67
   3  -9  -3    4.15    1.71
   3  -9  -3    6.94    1.67
  -3   9   3    7.26    1.91
  -3   9   3    6.52    1.83
   3  -9  -2   63.72    2.99
   3  -9  -2   74.22    3.24
  -3   9   2   64.39    3.20
   3  -9  -1   16.25    1.89
   3  -9  -1   18.35    2.00
  -3   9   1   14.81    2.03
   3  -9   0    3.38    1.67
   3  -9   0    4.97    1.49
  -3   9   0    3.59    1.64
   3  -9   1   24.15    2.08
   3  -9   1   23.70    2.12
  -3   9  -1   20.03    2.08
  -3   9  -1   16.71    2.24
   3  -9   2   22.41    2.06
  -3   9  -2   25.83    2.35
  -3   9  -2   20.61    1.99
   3  -9   3   21.02    2.08
  -3   9  -3   20.64    1.98
  -3   9  -3   19.31    2.21
   3  -9   4    2.41    1.81
  -3   9  -4    3.45    2.00
  -3   9  -4    6.89    1.64
   3  -9   5   21.16    2.08
   3  -9   5   20.46    1.93
  -3   9  -5   20.26    1.96
  -3   9  -5   18.33    2.18
   3  -9   6    6.05    1.48
   3  -9   6    4.51    1.70
  -3   9  -6   10.13    1.87
  -3   9  -6    6.44    1.85
   3  -9   7    0.09    1.40
   3  -9   7    1.67    1.68
  -3   9  -7   -1.86    1.80
  -3   9  -7   -1.76    1.67
   3  -9   8    1.02    1.71
   3  -9   8    0.72    1.44
  -3   9  -8   -2.32    1.89
  -3   9  -8    1.53    1.66
   3  -9   9   20.99    2.12
   3  -9   9   28.64    2.05
  -3   9  -9   21.43    2.09
  -3   9  -9   24.20    2.50
   3  -9  10   23.33    1.97
  -3   9 -10   28.75    2.47
   3  -9  11   45.01    2.48
  -3   9 -11   45.39    2.99
  -3   9 -11   44.10    2.67
   3  -9  12   28.24    1.95
  -3   9 -12   29.25    2.24
  -3   9 -12   25.29    2.55
   3  -9  13    0.59    1.48
  -3   9 -13    1.00    1.66
   3  -9  14    3.99    1.10
   3  -9  14    1.47    1.20
  -3   9 -14    4.64    1.76
  -3   9 -15    0.18    2.40
  -3   9 -16    0.47    1.87
  -3   9 -16    1.83    2.78
  -3   9 -17    8.81    1.99
  -3   9 -17    2.03    2.95
   3  -8 -18   -0.30    1.98
  -3   8  18    1.14    2.09
  -3   8  18    2.72    1.49
   3  -8 -17    7.26    2.25
   3  -8 -17    1.99    1.91
  -3   8  17    5.30    1.53
   3  -8 -16   19.10    2.14
   3  -8 -16   19.10    2.46
  -3   8  16   16.07    2.66
  -3   8  16   23.51    1.85
   3  -8 -15    0.25    1.98
   3  -8 -15   -1.84    1.91
  -3   8  15   -1.20    2.29
   3  -8 -14   -0.96    1.85
   3  -8 -14    1.21    1.52
  -3   8  14   -0.90    2.05
   3  -8 -13    3.18    1.85
   3  -8 -13   -1.53    1.60
  -3   8  13    0.21    1.41
  -3   8  13   -0.20    2.15
   3  -8 -12   26.65    2.25
   3  -8 -12   29.08    2.51
  -3   8  12   29.58    2.70
  -3   8  12   26.60    2.02
   3  -8 -11    3.01    1.87
  -3   8  11    5.15    1.60
  -3   8  11    2.98    1.95
   3  -8 -10   65.96    3.08
   3  -8 -10   60.36    3.08
  -3   8  10   61.39    2.82
  -3   8  10   57.33    3.04
   3  -8  -9   10.13    1.81
   3  -8  -9    8.27    1.86
  -3   8   9   10.54    1.67
  -3   8   9    8.52    1.93
   3  -8  -8   12.02    1.81
   3  -8  -8   12.51    1.87
  -3   8   8   10.07    1.85
  -3   8   8   10.91    1.99
   3  -8  -7    9.98    1.77
   3  -8  -7   11.98    1.99
  -3   8   7   13.53    1.87
  -3   8   7   14.52    2.00
   3  -8  -6   30.07    2.14
   3  -8  -6   27.71    2.32
  -3   8   6   33.93    2.41
  -3   8   6   32.68    2.31
   3  -8  -5   28.48    2.09
  -3   8   5   27.11    2.30
  -3   8   5   26.56    2.16
   3  -8  -4    2.19    1.53
  -3   8   4    2.36    1.66
  -3   8   4    3.42    1.66
   3  -8  -3   51.96    2.66
  -3   8   3   47.93    2.72
   3  -8  -2   47.73    2.57
  -3   8   2   52.43    2.81
   3  -8  -1   70.50    3.07
  -3   8   1   73.42    3.24
  -3   8   1   70.68    3.20
  -3   8   0   13.43    1.91
  -3   8   0   15.43    1.90
  -3   8  -1   88.90    3.59
  -3   8  -1   77.87    3.31
  -3   8  -2   43.29    2.44
  -3   8  -2   47.07    2.67
   3  -8   3   13.77    1.83
   3  -8   3   11.08    1.65
  -3   8  -3   16.74    2.00
  -3   8  -3   17.01    1.89
   3  -8   4   17.78    1.86
   3  -8   4   17.26    1.78
  -3   8  -4   15.68    1.81
  -3   8  -4   20.96    2.10
   3  -8   5   15.30    1.85
  -3   8  -5   14.76    1.93
  -3   8  -5   13.81    1.74
   3  -8   6   -1.20    1.53
   3  -8   6   -1.00    1.36
  -3   8  -6    0.58    1.46
  -3   8  -6   -1.38    1.62
   3  -8   7   17.46    1.70
   3  -8   7   13.25    1.90
  -3   8  -7   11.64    1.87
  -3   8  -7   14.26    2.06
   3  -8   8   22.35    1.95
   3  -8   8   21.65    1.78
  -3   8  -8   24.21    2.31
  -3   8  -8   21.71    2.17
   3  -8   9  121.10    4.23
   3  -8   9  121.93    4.26
  -3   8  -9  122.41    4.36
  -3   8  -9  118.97    4.58
   3  -8  10    4.18    1.62
   3  -8  10    4.36    1.44
  -3   8 -10    4.39    1.76
  -3   8 -10    5.95    1.97
   3  -8  11    1.99    1.39
   3  -8  11    2.80    1.64
  -3   8 -11    1.70    2.04
   3  -8  12    0.90    1.66
   3  -8  12    1.23    1.30
  -3   8 -12    0.14    1.58
  -3   8 -12    0.01    1.97
   3  -8  13    8.81    1.66
   3  -8  13    6.86    1.32
  -3   8 -13    9.98    1.87
  -3   8 -13    7.61    2.24
   3  -8  14    1.79    1.33
  -3   8 -14    2.87    1.74
  -3   8 -15    1.60    1.70
  -3   8 -16   -0.18    2.44
  -3   8 -16    1.19    1.90
  -3   8 -17    8.79    2.88
   3  -7 -19    4.14    1.99
   3  -7 -19    5.72    2.40
  -3   7  19    4.19    1.60
  -3   7  19    1.29    1.34
   3  -7 -18   -0.20    2.27
   3  -7 -18    1.15    1.78
  -3   7  18   -0.28    1.39
   3  -7 -17   -0.15    1.70
   3  -7 -17    0.32    2.12
  -3   7  17    1.19    1.34
  -3   7  17   -2.92    2.17
   3  -7 -16    2.97    1.76
   3  -7 -16    2.00    2.15
  -3   7  16    9.36    2.28
   3  -7 -15    3.89    1.64
   3  -7 -15    2.12    2.05
  -3   7  15    5.80    1.96
  -3   7  15    2.97    1.51
   3  -7 -14   19.13    1.98
   3  -7 -14   18.46    2.29
  -3   7  14   19.63    1.81
  -3   7  14   17.25    2.34
   3  -7 -13    6.81    1.72
   3  -7 -13    3.44    1.99
  -3   7  13    7.38    1.55
   3  -7 -12   57.41    3.12
  -3   7  12   60.29    2.76
   3  -7 -11    1.29    1.65
   3  -7 -11    0.50    1.52
  -3   7  11   -1.27    1.40
   3  -7 -10   34.09    2.28
  -3   7  10   32.55    2.19
   3  -7  -9    2.25    1.52
  -3   7   9   -0.07    1.59
   3  -7  -8   10.78    1.66
   3  -7  -8   12.38    1.99
  -3   7   8    7.24    1.66
   3  -7  -7   30.58    2.10
  -3   7   7   31.46    2.22
   3  -7  -6    4.58    1.59
   3  -7  -6   -0.18    1.70
  -3   7   6    0.95    1.58
   3  -7  -5    2.92    1.55
   3  -7  -5    3.20    1.54
   3  -7  -4   19.05    1.87
   3  -7  -4   27.00    1.98
  -3   7   4   22.37    2.21
  -3   7   4   19.83    2.11
   3  -7  -3    2.37    1.39
   3  -7  -3    0.06    1.44
  -3   7   3   -2.12    1.61
  -3   7   3   -0.84    1.59
   3  -7  -2    0.94    1.57
   3  -7  -2    5.73    1.57
  -3   7   2    6.73    1.70
  -3   7   2    3.56    1.59
   3  -7  -1   63.53    2.85
  -3   7   1   58.70    2.81
   3  -7   0   23.91    2.11
   3  -7   0   29.38    2.00
  -3   7   0   31.56    2.17
  -3   7   0   31.06    2.22
   3  -7   1   83.18    3.19
   3  -7   1   76.85    3.16
  -3   7  -1   82.67    3.32
  -3   7  -1   79.07    3.27
   3  -7   2    9.38    1.59
   3  -7   2    8.24    1.53
  -3   7  -2    6.48    1.67
  -3   7  -2    7.22    1.68
   3  -7   3   -2.35    1.49
   3  -7   3   -1.55    1.40
  -3   7  -3    0.12    1.51
  -3   7  -3    0.59    1.66
   3  -7   4    4.54    1.48
  -3   7  -4    1.60    1.46
  -3   7  -4    4.82    1.67
   3  -7   5   20.82    1.86
  -3   7  -5   21.05    1.83
  -3   7  -5   20.50    1.99
   3  -7   6   -1.04    1.39
  -3   7  -6   -0.74    1.72
  -3   7  -6    1.04    1.44
   3  -7   7   32.12    2.10
   3  -7   7   37.99    2.21
  -3   7  -7   35.58    2.43
  -3   7  -7   32.58    2.11
   3  -7   8   67.04    2.88
   3  -7   8   64.61    2.89
  -3   7  -8   67.41    2.93
  -3   7  -8   64.43    3.23
   3  -7   9   61.55    2.73
   3  -7   9   54.68    2.67
  -3   7  -9   56.51    3.06
  -3   7  -9   54.56    2.76
   3  -7  10    0.34    1.67
   3  -7  10    4.06    1.39
  -3   7 -10    1.26    1.76
  -3   7 -10    5.12    1.65
   3  -7  11    8.63    1.91
   3  -7  11   12.63    1.60
  -3   7 -11    9.98    2.05
  -3   7 -11   14.97    1.84
   3  -7  12   37.97    2.23
  -3   7 -12   34.44    2.80
   3  -7  13    2.83    1.68
   3  -7  13    4.23    1.33
  -3   7 -13    4.91    2.14
  -3   7 -13   -0.97    1.55
   3  -7  14    2.10    1.16
   3  -7  14    2.24    1.38
  -3   7 -14    2.36    1.67
  -3   7 -14    6.56    2.23
   3  -7  15    1.40    1.26
   3  -7  15    0.82    1.02
  -3   7 -15    2.17    1.71
  -3   7 -16   -2.60    2.34
  -3   7 -16   -0.11    1.79
  -3   7 -17   -3.80    1.90
  -3   7 -17   -2.62    2.55
  -3   7 -18   13.21    2.12
  -3   7 -18    5.06    3.12
   3  -6 -19    4.78    2.47
   3  -6 -19    3.70    2.02
  -3   6  19    6.03    1.49
   3  -6 -18    3.42    2.11
  -3   6  18    3.04    1.83
   3  -6 -17    5.90    2.12
   3  -6 -17    4.08    1.85
  -3   6  17    4.95    1.42
   3  -6 -16    7.92    2.08
   3  -6 -16    8.07    1.95
  -3   6  16    9.32    1.51
  -3   6  16   11.29    2.15
   3  -6 -15    1.29    1.98
   3  -6 -15    4.70    1.66
  -3   6  15    1.61    2.03
  -3   6  15    4.93    1.38
   3  -6 -14   -1.22    1.48
   3  -6 -14    0.43    1.96
  -3   6  14   -0.68    1.74
  -3   6  13    2.08    1.73
  -3   6  13    4.23    1.42
   3  -6 -12  683.68   18.91
  -3   6  12  689.85   18.84
  -3   6  12  709.06   19.68
   3  -6 -11   36.78    2.47
   3  -6 -11   33.80    2.27
  -3   6  11   37.71    2.12
  -3   6  11   28.55    2.28
   3  -6 -10   15.91    1.93
   3  -6 -10   16.05    1.78
  -3   6  10   14.21    1.76
  -3   6  10   12.42    1.84
   3  -6  -9  127.51    4.40
   3  -6  -9  131.42    4.67
  -3   6   9  130.12    4.47
   3  -6  -8   97.85    3.61
   3  -6  -8  104.44    3.99
  -3   6   8  102.74    3.74
  -3   6   8  102.26    3.91
   3  -6  -7    9.55    1.67
   3  -6  -7    6.55    1.49
  -3   6   7    5.38    1.60
   3  -6  -6   13.59    1.76
   3  -6  -6   13.05    1.64
  -3   6   6   12.54    1.77
   3  -6  -5  116.45    4.10
   3  -6  -5  116.38    4.08
  -3   6   5  116.19    4.07
  -3   6   5  122.05    4.31
   3  -6  -4   -0.72    1.40
   3  -6  -4    0.21    1.42
  -3   6   4   -0.70    1.42
  -3   6   4    0.84    1.48
   3  -6  -3  262.13    7.73
  -3   6   3  262.61    7.84
  -3   6   3  265.81    7.89
   3  -6  -2   12.31    1.74
  -3   6   2   12.48    1.79
  -3   6   2   13.59    1.74
   3  -6  -1    4.09    1.57
   3  -6  -1    3.78    1.55
  -3   6   1    2.38    1.59
  -3   6   1    3.08    1.66
   3  -6   0   25.29    1.90
   3  -6   0   26.92    2.02
  -3   6   0   27.22    2.14
   3  -6   1    2.62    1.45
   3  -6   1   -0.27    1.51
  -3   6  -1    3.75    1.61
   3  -6   2  128.81    4.27
   3  -6   2  123.59    4.28
  -3   6  -2  123.36    4.22
  -3   6  -2  114.25    4.07
   3  -6   3    8.05    1.59
   3  -6   3    6.19    1.62
  -3   6  -3    6.76    1.42
  -3   6  -3    5.74    1.52
   3  -6   4    0.96    1.47
   3  -6   4    0.89    1.51
  -3   6  -4   -0.05    1.41
  -3   6  -4    1.32    1.46
   3  -6   5   43.07    2.24
   3  -6   5   40.71    2.27
  -3   6  -5   38.47    2.17
  -3   6  -5   40.74    2.29
   3  -6   6    1.09    1.55
   3  -6   6    0.20    1.39
  -3   6  -6    2.67    1.67
  -3   6  -6    1.68    1.35
  -3   6  -7   20.66    1.99
  -3   6  -7   21.18    1.86
   3  -6   8   11.98    1.59
   3  -6   8   13.55    1.78
  -3   6  -8   12.83    1.98
  -3   6  -8   14.00    1.68
   3  -6   9    1.04    1.45
   3  -6   9    0.62    1.30
  -3   6  -9    0.40    1.89
  -3   6  -9   -0.01    1.55
   3  -6  10   17.42    1.71
   3  -6  10   16.04    1.91
  -3   6 -10   17.31    2.06
  -3   6 -10   17.93    1.99
   3  -6  11   24.81    2.06
   3  -6  11   16.78    1.67
  -3   6 -11   17.90    2.05
  -3   6 -11   21.29    2.37
   3  -6  12    3.62    1.71
   3  -6  12    8.82    1.49
  -3   6 -12    9.13    2.09
  -3   6 -12    6.61    1.85
   3  -6  13    6.37    1.64
   3  -6  13    6.43    1.44
  -3   6 -13    4.36    1.87
  -3   6 -13    9.88    2.34
   3  -6  14   11.42    1.76
   3  -6  14   13.33    1.49
  -3   6 -14   12.95    2.47
  -3   6 -14   14.79    1.90
   3  -6  15    0.36    1.40
  -3   6 -15    0.64    1.67
   3  -6  16    1.58    1.00
   3  -6  16    0.62    1.19
  -3   6 -16    3.31    2.60
  -3   6 -16    2.68    1.71
  -3   6 -17    3.62    2.59
  -3   6 -18    1.77    2.00
  -3   6 -18    8.24    2.89
   3  -5 -20    2.55    2.51
   3  -5 -20    4.69    1.86
   3  -5 -19    2.11    2.04
  -3   5  19    4.73    1.35
   3  -5 -18   -0.13    2.19
   3  -5 -18   -2.56    1.70
  -3   5  18   -0.50    1.33
   3  -5 -17    3.21    1.96
   3  -5 -17    2.32    1.58
  -3   5  17    4.46    1.40
  -3   5  17    3.55    1.74
   3  -5 -16    7.15    1.80
   3  -5 -16    1.92    1.91
  -3   5  16    5.72    1.30
  -3   5  16    4.20    1.61
   3  -5 -15   20.03    2.06
  -3   5  15   18.78    1.55
  -3   5  15   19.27    2.08
   3  -5 -14   25.87    2.27
  -3   5  14   21.72    2.17
  -3   5  14   27.00    1.77
   3  -5 -13    7.06    1.67
   3  -5 -13    3.78    1.87
  -3   5  13    2.41    1.64
  -3   5  13    6.06    1.39
   3  -5 -12  771.69   21.33
   3  -5 -12  772.76   21.21
  -3   5  12  761.37   20.88
  -3   5  12  754.97   20.47
   3  -5 -11   34.93    2.32
   3  -5 -11   38.10    2.27
  -3   5  11   30.90    2.18
  -3   5  11   35.42    2.04
   3  -5 -10   24.40    2.08
   3  -5 -10   20.95    1.79
  -3   5  10   21.49    1.97
  -3   5  10   24.37    1.80
   3  -5  -9   90.73    3.61
   3  -5  -9   85.89    3.29
   3  -5  -8   38.53    2.14
   3  -5  -8   40.71    2.31
  -3   5   8   35.82    2.14
   3  -5  -7    8.40    1.53
   3  -5  -7    6.89    1.41
  -3   5   7    4.25    1.39
  -3   5   7    7.15    1.48
   3  -5  -6   33.59    2.06
   3  -5  -6   34.35    2.03
  -3   5   6   28.36    1.95
  -3   5   6   36.73    2.10
   3  -5  -5   76.84    3.05
   3  -5  -5   76.59    3.06
  -3   5   5   71.33    2.92
  -3   5   5   74.75    3.01
   3  -5  -4  115.87    3.97
  -3   5   4  111.78    3.83
  -3   5   4  109.80    3.87
   3  -5  -3  109.40    3.84
   3  -5  -3  102.62    3.69
  -3   5   3  109.36    3.88
  -3   5   3  104.62    3.74
   3  -5  -2    5.29    1.54
   3  -5  -2    4.84    1.51
  -3   5   2    5.88    1.55
  -3   5   2    5.94    1.62
   3  -5  -1  359.87   10.24
   3  -5  -1  375.64   10.53
  -3   5   1  381.10   10.77
  -3   5   1  369.60   10.44
   3  -5   0   39.00    2.30
   3  -5   0   39.36    2.18
  -3   5   0   35.19    2.06
  -3   5   0   43.12    2.31
   3  -5   1   70.18    2.80
   3  -5   1   74.70    3.07
  -3   5  -1   68.15    2.87
  -3   5  -1   68.12    2.85
   3  -5   2    3.87    1.62
   3  -5   2    6.32    1.54
  -3   5  -2    8.04    1.66
  -3   5  -2    4.42    1.46
   3  -5   3  173.53    5.47
   3  -5   3  170.09    5.27
  -3   5  -3  156.57    4.95
   3  -5   4   47.78    2.34
   3  -5   4   46.00    2.42
  -3   5  -4   44.41    2.32
  -3   5  -4   38.12    2.23
   3  -5   5    8.43    1.64
   3  -5   5    9.88    1.59
  -3   5  -5   10.82    1.64
  -3   5  -5    9.74    1.54
   3  -5   6   11.74    1.59
   3  -5   6   11.39    1.62
  -3   5  -6    7.90    1.78
  -3   5  -6    8.77    1.54
   3  -5   7   38.17    2.14
   3  -5   7   36.51    2.14
  -3   5  -7   34.52    2.06
  -3   5  -7   38.98    2.25
  -3   5  -8    7.51    1.78
  -3   5  -8    9.77    1.60
   3  -5   9    1.06    1.53
   3  -5   9    1.46    1.30
  -3   5  -9    0.62    1.46
   3  -5  10    8.77    1.79
   3  -5  10   11.81    1.60
  -3   5 -10   15.68    2.17
   3  -5  11   17.23    2.03
   3  -5  11   17.87    1.74
  -3   5 -11   16.13    2.35
  -3   5 -11   21.08    2.10
   3  -5  12    1.35    1.78
   3  -5  12    2.99    1.36
  -3   5 -12   -0.97    2.02
  -3   5 -12    1.80    1.80
   3  -5  13    9.26    1.81
   3  -5  13   10.95    1.65
  -3   5 -13   12.39    2.34
   3  -5  14    3.29    1.58
   3  -5  14    4.69    1.41
  -3   5 -14    4.79    1.71
  -3   5 -14    5.15    2.15
   3  -5  15   -0.74    1.49
   3  -5  15    2.29    1.29
  -3   5 -15    2.06    1.61
   3  -5  16    5.55    1.46
  -3   5 -16    4.97    2.60
  -3   5 -16    6.23    1.73
   3  -5  17    3.04    1.03
   3  -5  17    2.29    1.14
  -3   5 -17    4.64    2.57
  -3   5 -17    5.91    1.84
  -3   5 -18    1.46    2.61
  -3   5 -19   -2.00    1.83
  -3   5 -19    1.76    2.85
   3  -4 -20   10.45    2.46
   3  -4 -20    3.39    1.79
   3  -4 -19   14.61    2.48
   3  -4 -19   14.72    1.97
   3  -4 -18   -2.44    2.11
   3  -4 -18    0.36    1.51
   3  -4 -17    4.31    1.55
  -3   4  17    2.27    1.17
  -3   4  17    1.03    1.30
   3  -4 -16    9.38    1.68
   3  -4 -16    5.08    1.86
  -3   4  16    9.20    1.32
  -3   4  16    6.43    1.53
   3  -4 -15   30.76    2.47
   3  -4 -15   26.81    2.02
  -3   4  15   27.61    2.03
  -3   4  15   30.10    1.77
   3  -4 -14   10.14    1.62
   3  -4 -14   10.27    1.92
  -3   4  14   12.48    1.77
  -3   4  14    9.69    1.32
   3  -4 -13    0.64    1.71
   3  -4 -13    0.12    1.39
  -3   4  13    1.27    1.54
   3  -4 -12   52.12    2.67
   3  -4 -12   52.82    2.53
  -3   4  12   49.53    2.17
  -3   4  12   52.45    2.53
   3  -4 -11   35.17    2.21
   3  -4 -11   37.86    2.15
  -3   4  11   30.65    1.90
   3  -4 -10   19.48    1.76
  -3   4  10   17.20    1.67
   3  -4  -9  152.18    4.99
   3  -4  -9  151.70    4.86
  -3   4   9  155.74    4.95
  -3   4   9  146.60    4.59
   3  -4  -8  322.98    9.31
   3  -4  -8  299.02    8.62
  -3   4   8  304.00    8.63
  -3   4   8  316.69    9.04
   3  -4  -7  171.99    5.33
   3  -4  -7  167.36    5.27
  -3   4   7  161.43    4.98
  -3   4   7  170.92    5.24
   3  -4  -6   37.75    2.06
  -3   4   6   33.13    1.87
  -3   4   6   37.54    1.99
   3  -4  -5  201.17    6.07
   3  -4  -5  200.22    6.03
  -3   4   5  203.54    6.12
  -3   4   5  197.73    5.93
   3  -4  -4    3.93    1.36
   3  -4  -4    7.00    1.41
  -3   4   4    7.28    1.46
  -3   4   4    5.98    1.51
   3  -4  -3   25.17    1.80
   3  -4  -3   22.89    1.73
  -3   4   3   22.90    1.72
  -3   4   3   21.20    1.71
   3  -4  -2  342.91    9.63
   3  -4  -2  360.46   10.17
  -3   4   2  353.35    9.96
  -3   4   2  343.26    9.66
   3  -4  -1 3579.71   94.36
   3  -4  -1 3661.56   96.57
  -3   4   1 3637.83   95.91
  -3   4   1 3773.05   99.46
   3  -4   0 1690.22   44.89
   3  -4   0 1645.15   43.67
  -3   4   0 1648.71   43.77
  -3   4   0 1647.52   43.77
   3  -4   1 2347.33   62.13
   3  -4   1 2232.28   59.03
  -3   4  -1 2201.44   58.24
  -3   4  -1 2251.26   59.58
   3  -4   2  361.53   10.21
   3  -4   2  363.31   10.15
  -3   4  -2  364.26   10.21
  -3   4  -2  352.16    9.92
   3  -4   3   81.95    3.11
   3  -4   3   86.09    3.20
  -3   4  -3   79.36    3.07
  -3   4  -3   79.70    3.05
   3  -4   4  246.36    7.22
   3  -4   4  256.20    7.48
  -3   4  -4  237.58    7.02
   3  -4   5    4.63    1.54
   3  -4   5    7.60    1.64
  -3   4  -5    5.44    1.67
   3  -4   6  188.47    5.80
   3  -4   6  213.74    6.43
  -3   4  -6  196.78    6.00
  -3   4  -6  198.68    6.07
   3  -4   7    2.06    1.49
   3  -4   7    1.22    1.38
  -3   4  -7    2.50    1.62
  -3   4  -7    2.50    1.53
   3  -4   8   84.04    3.24
  -3   4  -8   89.29    3.55
  -3   4  -8   88.76    3.32
   3  -4   9    5.63    1.48
  -3   4  -9    7.26    2.00
  -3   4  -9    6.94    1.53
   3  -4  10    3.31    1.40
   3  -4  10    4.91    1.58
  -3   4 -10    0.78    2.10
  -3   4 -10    1.71    1.67
   3  -4  11    7.12    1.52
   3  -4  11    6.25    1.76
  -3   4 -11    3.74    1.96
  -3   4 -11    4.63    1.72
   3  -4  12   25.18    1.93
   3  -4  12   19.19    2.05
  -3   4 -12   22.84    2.25
  -3   4 -12   19.80    2.47
   3  -4  13    3.42    1.52
   3  -4  13    4.48    1.68
  -3   4 -13    2.81    2.15
  -3   4 -13    2.79    1.84
   3  -4  14   60.03    2.86
   3  -4  14   50.79    2.61
  -3   4 -14   62.20    3.63
  -3   4 -14   57.37    2.86
   3  -4  15    1.90    1.42
   3  -4  15    0.74    1.59
  -3   4 -15    2.11    1.71
   3  -4  16    1.72    1.57
   3  -4  16    2.93    1.40
  -3   4 -16    3.80    1.74
  -3   4 -16    6.80    2.57
   3  -4  17    1.33    1.35
  -3   4 -17   -1.07    2.59
  -3   4 -17    0.18    1.85
   3  -4  18   -0.88    0.94
   3  -4  18    0.37    1.09
  -3   4 -18    5.69    2.87
  -3   4 -19    1.54    1.97
  -3   4 -19    2.63    2.60
   3  -3 -20    0.82    2.40
   3  -3 -19    1.53    1.59
   3  -3 -18    3.32    1.55
   3  -3 -18    5.44    2.24
   3  -3 -17    5.92    1.55
   3  -3 -17    6.17    2.02
   3  -3 -16   -1.02    1.58
   3  -3 -16    1.21    1.78
   3  -3 -15   12.03    2.06
   3  -3 -15   12.37    1.71
  -3   3  15    8.40    1.20
   3  -3 -14   55.78    2.56
   3  -3 -14   53.27    2.87
   3  -3 -13    2.21    1.60
   3  -3 -13    0.52    1.41
  -3   3  13    0.42    1.15
   3  -3 -12    4.69    1.57
   3  -3 -12    5.24    1.40
  -3   3  12    5.52    1.20
  -3   3  12    8.02    1.35
   3  -3 -11    3.23    1.35
   3  -3 -11   -1.28    1.39
  -3   3  11    0.93    1.09
  -3   3  11    2.54    1.23
   3  -3 -10   15.06    1.49
  -3   3  10   13.53    1.47
  -3   3  10   13.85    1.34
   3  -3  -9   17.39    1.51
   3  -3  -9   16.77    1.61
  -3   3   9   14.61    1.44
  -3   3   9   14.58    1.35
   3  -3  -8   10.70    1.44
   3  -3  -8   14.60    1.44
  -3   3   8   12.30    1.33
  -3   3   8   11.65    1.30
   3  -3  -7   30.08    1.83
  -3   3   7   31.16    1.66
  -3   3   7   27.80    1.64
   3  -3  -6   -0.37    1.17
   3  -3  -6    1.73    1.27
  -3   3   6    2.91    1.21
  -3   3   6    0.65    1.17
   3  -3  -5  329.74    9.29
   3  -3  -5  315.98    8.91
  -3   3   5  324.17    9.06
  -3   3   5  316.34    8.84
   3  -3  -4  260.59    7.46
   3  -3  -4  252.41    7.27
  -3   3   4  250.63    7.16
  -3   3   4  239.72    6.86
   3  -3  -3  242.92    7.02
   3  -3  -3  241.97    6.97
  -3   3   3  235.21    6.77
  -3   3   3  232.72    6.70
   3  -3  -2  840.37   22.58
   3  -3  -2  816.88   21.93
  -3   3   2  822.93   22.09
  -3   3   2  838.82   22.51
   3  -3  -1 1087.20   29.01
   3  -3  -1 1116.97   29.82
  -3   3   1 1084.11   28.92
  -3   3   1 1111.28   29.64
   3  -3   0    9.62    1.58
   3  -3   0    8.54    1.40
  -3   3   0   12.41    1.58
  -3   3   0   10.26    1.53
   3  -3   1 1350.99   35.98
   3  -3   1 1348.62   35.87
  -3   3  -1 1318.97   35.09
  -3   3  -1 1315.41   35.03
   3  -3   2  186.58    5.60
   3  -3   2  189.90    5.68
  -3   3  -2  185.63    5.57
  -3   3  -2  183.02    5.49
   3  -3   3  206.03    6.07
   3  -3   3  195.95    5.86
  -3   3  -3  209.59    6.23
  -3   3  -3  197.37    5.88
   3  -3   4    2.18    1.58
   3  -3   4    1.15    1.41
  -3   3  -4    2.75    1.51
  -3   3  -4    1.25    1.44
   3  -3   5   19.75    1.71
   3  -3   5   21.37    1.84
  -3   3  -5   22.24    1.93
   3  -3   6   19.16    1.70
   3  -3   6   21.80    1.78
  -3   3  -6   19.23    1.77
  -3   3  -6   22.51    1.99
   3  -3   7   73.99    2.89
   3  -3   7   74.27    2.98
  -3   3  -7   76.15    3.17
  -3   3  -7   75.86    3.01
   3  -3   8   36.75    2.24
   3  -3   8   38.93    2.17
  -3   3  -8   34.75    2.10
  -3   3  -8   36.14    2.31
  -3   3  -9    9.10    1.59
  -3   3  -9    7.12    1.91
   3  -3  10   15.16    1.71
   3  -3  10   10.32    1.77
  -3   3 -10   12.44    1.78
   3  -3  11   22.13    1.92
   3  -3  11   19.52    2.04
  -3   3 -11   24.16    2.08
  -3   3 -11   20.60    2.54
   3  -3  12   22.16    1.96
   3  -3  12   18.69    2.02
  -3   3 -12   21.47    2.24
  -3   3 -12   22.87    2.70
   3  -3  13   80.96    3.45
   3  -3  13   80.23    3.37
  -3   3 -13   87.60    4.21
  -3   3 -13   83.87    3.59
   3  -3  14   32.46    2.27
   3  -3  14   29.14    2.25
  -3   3 -14   32.69    2.41
   3  -3  15    6.81    1.85
   3  -3  15    8.28    1.67
  -3   3 -15   12.35    1.92
  -3   3 -15    8.47    2.75
   3  -3  16   -1.11    1.58
   3  -3  16    0.49    1.60
  -3   3 -16    0.26    1.76
  -3   3 -16    1.59    2.29
   3  -3  17    1.66    1.52
   3  -3  17    3.30    1.45
  -3   3 -17    3.43    2.56
  -3   3 -17    2.42    1.83
   3  -3  18    0.06    1.35
  -3   3 -18    4.07    2.48
  -3   3 -18    1.99    2.22
   3  -3  19   -0.26    1.22
   3  -3  19    1.11    1.00
  -3   3 -19    0.87    2.67
  -3   3 -19    0.11    2.11
   3  -2 -20   45.71    2.54
   3  -2 -20   46.76    3.51
   3  -2 -19   16.87    2.65
   3  -2 -19   10.83    1.72
   3  -2 -18    4.98    2.24
   3  -2 -18    5.92    1.62
   3  -2 -17    1.07    1.90
   3  -2 -17   -1.40    1.52
   3  -2 -16   -0.46    1.70
   3  -2 -15    3.74    1.74
   3  -2 -15    2.43    1.52
   3  -2 -14  162.74    5.47
   3  -2 -14  162.62    5.27
   3  -2 -13    3.48    1.55
   3  -2 -13    3.88    1.27
   3  -2 -12   39.90    2.03
   3  -2 -12   40.23    2.23
   3  -2 -11   11.92    1.59
   3  -2 -11   12.12    1.41
  -3   2  11   14.96    1.14
   3  -2 -10    7.53    1.26
  -3   2  10    6.07    0.95
  -3   2  10    6.77    1.07
   3  -2  -9   -0.28    1.14
   3  -2  -9   -0.34    1.06
  -3   2   9    1.01    0.88
  -3   2   9    0.00    0.89
   3  -2  -8  280.40    7.98
  -3   2   8  280.87    7.76
  -3   2   8  281.23    7.82
   3  -2  -7  186.70    5.52
   3  -2  -7  177.33    5.25
  -3   2   7  185.39    5.33
  -3   2   7  180.17    5.15
   3  -2  -6  254.42    7.21
   3  -2  -6  259.88    7.38
  -3   2   6  249.92    6.95
  -3   2   6  265.69    7.41
   3  -2  -5   46.28    1.96
   3  -2  -5   45.20    1.99
  -3   2   5   47.07    1.90
  -3   2   5   40.97    1.76
   3  -2  -4   31.88    1.65
   3  -2  -4   32.62    1.71
  -3   2   4   31.44    1.55
  -3   2   4   29.31    1.53
   3  -2  -3    4.84    1.28
   3  -2  -3    5.65    1.27
  -3   2   3    3.69    1.25
  -3   2   3    4.06    1.14
   3  -2  -2   81.37    2.83
   3  -2  -2   83.70    2.92
  -3   2   2   82.04    2.85
  -3   2   2   86.67    2.95
   3  -2  -1  192.51    5.65
   3  -2  -1  192.51    5.65
  -3   2   1  194.05    5.67
  -3   2   1  186.70    5.49
   3  -2   0  595.31   16.13
   3  -2   0  563.17   15.28
  -3   2   0  571.59   15.49
  -3   2   0  554.51   15.05
   3  -2   1    3.25    1.45
   3  -2   1    3.31    1.47
  -3   2  -1    2.35    1.45
  -3   2  -1    5.27    1.45
   3  -2   2  335.91    9.42
   3  -2   2  337.45    9.47
  -3   2  -2  312.66    8.79
  -3   2  -2  305.90    8.66
   3  -2   3   35.83    2.02
   3  -2   3   37.61    2.02
  -3   2  -3   36.44    1.97
  -3   2  -3   38.36    2.06
   3  -2   4  132.13    4.32
   3  -2   4  139.25    4.45
  -3   2  -4  132.73    4.31
  -3   2  -4  127.98    4.16
   3  -2   5   29.38    2.00
   3  -2   5   32.64    2.12
  -3   2  -5   27.48    1.99
  -3   2  -5   33.63    2.04
   3  -2   6   -1.08    1.60
   3  -2   6    2.80    1.61
  -3   2  -6   -0.98    1.49
   3  -2   7    7.96    1.61
   3  -2   7    5.56    1.62
  -3   2  -7    6.89    1.65
  -3   2  -7    7.38    1.60
   3  -2   8   57.12    2.63
   3  -2   8   57.03    2.72
  -3   2  -8   58.49    2.66
  -3   2  -8   51.02    2.61
   3  -2   9    8.98    1.53
  -3   2  -9   10.84    2.08
  -3   2  -9   10.81    1.64
   3  -2  10    5.67    1.60
   3  -2  10    4.45    1.73
  -3   2 -10    5.49    1.71
  -3   2 -10    5.23    2.09
   3  -2  11   -0.31    1.49
   3  -2  11   -1.21    1.61
  -3   2 -11   -0.70    2.22
  -3   2 -11    0.26    1.55
   3  -2  12   22.37    2.17
   3  -2  12   24.00    2.15
  -3   2 -12   22.96    2.16
  -3   2 -12   22.30    2.69
   3  -2  13   10.38    1.93
   3  -2  13    7.32    1.93
  -3   2 -13    9.56    2.04
  -3   2 -13    9.79    2.65
   3  -2  14  266.52    8.21
  -3   2 -14  255.85    7.77
   3  -2  15   24.17    2.18
   3  -2  15   20.72    2.16
  -3   2 -15   25.03    2.27
  -3   2 -15   22.83    2.83
   3  -2  16    0.93    1.65
   3  -2  16    0.95    1.62
  -3   2 -16    0.19    1.68
  -3   2 -16   -1.16    2.10
   3  -2  17   -0.51    1.60
   3  -2  17   -1.44    1.59
  -3   2 -17    0.40    2.48
  -3   2 -17    3.94    1.76
   3  -2  18   -0.02    1.49
   3  -2  18   -1.14    1.48
  -3   2 -18   -2.87    2.50
   3  -2  19    3.62    1.32
   3  -2  19    0.52    1.42
  -3   2 -19    1.30    1.95
  -3   2 -19   -0.79    2.69
   3  -1 -20   -0.60    1.60
   3  -1 -20    0.30    2.30
   3  -1 -19   -2.99    2.22
   3  -1 -19   -0.49    1.61
   3  -1 -18    5.05    2.02
   3  -1 -18    8.28    1.66
   3  -1 -17    0.15    1.83
   3  -1 -17   -0.94    1.59
   3  -1 -16   -0.63    1.49
   3  -1 -16    2.79    1.74
   3  -1 -15    0.25    1.70
   3  -1 -14    1.49    1.54
   3  -1 -14    4.98    1.32
   3  -1 -13   36.97    2.17
   3  -1 -13   37.23    1.91
   3  -1 -12    8.81    1.45
   3  -1 -12    8.56    1.34
   3  -1 -11   30.58    1.86
   3  -1 -11   29.70    1.70
   3  -1 -10   -0.14    1.04
   3  -1  -9   -0.20    1.11
   3  -1  -9    2.56    1.09
   3  -1  -8    1.02    0.94
   3  -1  -7  228.92    6.45
  -3   1   7  239.72    6.45
   3  -1  -6   67.41    2.35
  -3   1   6   62.56    2.06
  -3   1   6   64.37    1.98
   3  -1  -5  125.73    3.76
  -3   1   5  120.15    3.44
  -3   1   5  125.61    3.61
   3  -1  -4   11.84    1.09
  -3   1   4   11.19    1.02
  -3   1   4   12.21    1.02
   3  -1  -3   25.67    1.48
   3  -1  -3   27.09    1.48
  -3   1   3   28.40    1.45
  -3   1   3   27.98    1.41
   3  -1  -2   83.84    2.85
   3  -1  -2   88.41    2.94
  -3   1   2   89.11    2.87
  -3   1   2   89.53    2.98
   3  -1  -1   35.80    1.80
   3  -1  -1   40.08    1.97
  -3   1   1   34.87    1.76
  -3   1   1   38.39    1.91
   3  -1   0   85.45    2.99
   3  -1   0   82.30    2.94
  -3   1   0   82.47    2.93
  -3   1   0   88.03    3.06
   3  -1   1  283.96    8.05
   3  -1   1  272.21    7.70
  -3   1  -1  262.96    7.47
  -3   1  -1  271.03    7.67
   3  -1   2   28.87    1.81
   3  -1   2   31.24    1.89
  -3   1  -2   26.71    1.83
  -3   1  -2   27.34    1.80
   3  -1   3   33.67    1.90
  -3   1  -3   28.38    1.83
  -3   1  -3   26.57    1.78
   3  -1   4   27.89    1.85
   3  -1   4   25.39    1.80
  -3   1  -4   22.32    1.84
  -3   1  -4   26.79    1.81
   3  -1   5    8.37    1.59
   3  -1   5   11.43    1.60
  -3   1  -5   11.29    1.58
  -3   1  -5   10.54    1.51
   3  -1   6  241.85    7.24
   3  -1   6  232.24    6.88
  -3   1  -6  221.33    6.70
   3  -1   7    9.64    1.64
   3  -1   7    7.46    1.71
  -3   1  -7    7.58    1.58
  -3   1  -7    7.77    1.81
   3  -1   8    3.19    1.58
   3  -1   8    1.35    1.49
  -3   1  -8   -0.01    1.71
  -3   1  -8   -0.33    1.53
   3  -1   9   -0.65    1.59
   3  -1   9   -0.20    1.48
  -3   1  -9    1.61    1.57
  -3   1  -9   -1.13    1.95
   3  -1  10    2.22    1.73
   3  -1  10    0.05    1.58
  -3   1 -10    0.24    2.00
  -3   1 -10   -2.37    1.68
   3  -1  11    4.06    1.78
   3  -1  11    6.29    1.76
  -3   1 -11    4.10    1.79
   3  -1  12    6.19    1.79
   3  -1  12    5.18    1.92
  -3   1 -12    8.54    1.91
  -3   1 -12    8.12    2.49
   3  -1  13    9.23    1.96
   3  -1  13   11.33    2.00
  -3   1 -13   15.67    2.15
   3  -1  14    7.45    1.90
   3  -1  14    1.92    1.84
  -3   1 -14    3.33    2.35
  -3   1 -14    3.70    1.77
   3  -1  15    0.40    1.80
   3  -1  15    3.63    1.84
  -3   1 -15   -1.27    2.34
  -3   1 -15    0.66    1.72
   3  -1  16    0.90    1.83
   3  -1  16    1.39    1.76
  -3   1 -16    5.01    1.93
  -3   1 -16    3.21    2.31
   3  -1  17    1.29    1.73
   3  -1  17    1.58    1.66
  -3   1 -17   -0.01    2.28
  -3   1 -17    0.19    1.90
   3  -1  18   -0.27    1.71
  -3   1 -18    0.85    2.54
   3  -1  19    2.38    1.47
   3  -1  19    0.56    1.64
  -3   1 -19   -1.52    2.74
  -3   1 -19    2.55    1.98
   3   0 -21    2.19    2.80
   3   0 -21    6.95    1.79
   3   0 -20   24.46    2.86
   3   0 -20   24.60    2.06
   3   0 -19   14.77    2.36
   3   0 -19   16.56    1.80
   3   0 -18    1.16    1.90
   3   0 -18    3.80    1.62
   3   0 -17   -2.37    1.71
   3   0 -16   -1.44    1.62
   3   0 -16    0.38    1.46
   3   0 -15   48.64    2.61
   3   0 -15   48.24    2.29
   3   0 -14   13.74    1.70
   3   0 -13   10.88    1.51
   3   0 -13   12.26    1.33
   3   0 -12   25.05    1.51
   3   0 -11  114.01    3.61
   3   0 -10   -2.05    1.06
   3   0  -9  132.02    3.91
   3   0  -9  127.15    3.82
   3   0  -8  498.88   13.42
   3   0  -8  517.98   13.93
   3   0  -7  213.74    5.93
   3   0  -7  212.20    5.90
   3   0  -6  447.05   11.97
   3   0  -6  454.88   12.16
   3   0  -5    8.15    0.82
   3   0  -5    9.26    0.88
   3   0  -4    2.75    0.81
   3   0  -4    2.85    0.84
  -3   0   4    1.35    0.42
   3   0  -3  156.45    4.42
  -3   0   3  144.59    4.07
   3   0  -2  749.39   19.94
  -3   0   2  735.40   19.58
  -3   0   2  686.53   18.29
   3   0  -1  218.84    6.22
   3   0  -1  224.77    6.33
  -3   0   1  228.09    6.46
  -3   0   1  220.03    6.22
   3   0   0  587.13   15.81
   3   0   0  574.68   15.54
  -3   0   0  533.16   14.44
  -3   0   0  590.93   15.93
   3   0   1  461.99   12.67
   3   0   1  438.39   12.00
  -3   0  -1  468.16   12.77
  -3   0  -1  471.84   12.89
   3   0   2  188.95    5.60
   3   0   2  197.01    5.91
  -3   0  -2  193.46    5.79
  -3   0  -2  182.78    5.47
   3   0   3   66.19    2.62
   3   0   3   74.60    2.88
  -3   0  -3   63.27    2.61
  -3   0  -3   63.29    2.68
   3   0   4   22.41    1.80
   3   0   4   22.62    1.78
  -3   0  -4   20.24    1.90
  -3   0  -4   18.33    1.90
   3   0   5   41.80    2.19
   3   0   5   42.33    2.36
  -3   0  -5   40.81    2.37
  -3   0  -5   38.71    2.24
   3   0   6   15.49    1.92
   3   0   6   13.53    1.77
  -3   0  -6   15.66    1.93
   3   0   7  138.78    4.67
   3   0   7  140.79    4.66
  -3   0  -7  135.81    4.58
  -3   0  -7  136.40    4.70
   3   0   8   10.75    1.84
  -3   0  -8   11.83    1.95
  -3   0  -8    9.90    1.73
   3   0   9   75.96    3.31
   3   0   9   73.08    3.19
  -3   0  -9   78.45    3.26
  -3   0  -9   74.22    3.43
   3   0  10    4.91    1.91
  -3   0 -10    6.57    1.89
  -3   0 -10    1.85    2.05
   3   0  11    5.69    1.90
   3   0  11    6.70    1.89
  -3   0 -11    6.88    1.85
  -3   0 -11    9.28    2.48
   3   0  12    9.87    2.10
   3   0  12    9.90    1.96
  -3   0 -12    8.67    2.04
   3   0  13   20.44    2.32
   3   0  13   21.68    2.28
  -3   0 -13   14.38    2.59
   3   0  14    6.42    2.05
   3   0  14    3.52    1.99
  -3   0 -14    0.38    2.30
  -3   0 -14    7.50    1.90
   3   0  15    4.42    2.03
  -3   0 -15   -1.76    1.81
  -3   0 -15   -2.18    2.36
   3   0  16   -0.82    1.87
   3   0  16    1.70    1.84
  -3   0 -16    2.27    1.78
  -3   0 -16   -2.12    2.25
   3   0  17    2.93    1.91
  -3   0 -17    1.62    2.54
  -3   0 -17    1.68    1.85
   3   0  18    0.27    1.67
   3   0  18    2.79    1.96
  -3   0 -18   -2.53    2.50
   3   0  19    6.48    1.98
   3   0  19    9.90    1.91
  -3   0 -19   12.31    2.08
  -3   0 -19    7.54    2.93
   3   1 -21    5.54    1.95
   3   1 -21    4.47    2.79
   3   1 -20   13.13    2.40
   3   1 -20   14.85    1.77
   3   1 -19    0.72    1.97
   3   1 -19    2.22    1.42
   3   1 -18    3.84    1.90
   3   1 -18   -0.47    1.53
   3   1 -17    9.88    1.61
   3   1 -17    5.36    1.91
   3   1 -16    0.11    1.73
   3   1 -16    0.53    1.41
   3   1 -15   -0.75    1.65
   3   1 -15    3.13    1.26
   3   1 -14   60.65    2.44
   3   1 -13  150.40    4.79
   3   1 -13  163.45    5.03
   3   1 -12   43.90    1.89
   3   1 -12   38.76    1.84
   3   1 -11   53.57    2.08
   3   1 -10    6.77    0.87
   3   1 -10    5.90    1.00
   3   1  -9    2.23    0.78
   3   1  -9    4.19    0.71
   3   1  -8   -0.51    0.63
   3   1  -8   -0.90    0.60
   3   1  -7  156.92    4.28
   3   1  -7  147.20    4.03
   3   1  -6    5.34    0.50
   3   1  -6    5.69    0.49
   3   1  -4   44.08    1.47
   3   1  -4   43.98    1.46
   3   1  -3   46.78    1.65
   3   1  -3   52.00    1.78
   3   1  -2  105.86    3.23
  -3  -1   2  105.00    3.12
  -3  -1   2   99.92    3.02
   3   1  -1  580.84   15.60
   3   1  -1  586.18   15.78
  -3  -1   1  589.38   15.82
  -3  -1   1  589.74   15.81
   3   1   0   17.61    1.47
   3   1   0   17.29    1.55
  -3  -1   0   16.65    1.53
  -3  -1   0   15.31    1.44
   3   1   1  928.38   24.81
   3   1   1  965.62   25.83
  -3  -1  -1  956.37   25.54
  -3  -1  -1  908.69   24.30
   3   1   2   33.35    2.04
   3   1   2   30.79    1.98
  -3  -1  -2   28.87    1.96
  -3  -1  -2   30.34    1.90
   3   1   3   44.92    2.32
   3   1   3   40.26    2.24
  -3  -1  -3   40.93    2.27
  -3  -1  -3   43.35    2.19
   3   1   4  218.13    6.61
   3   1   4  201.76    6.10
  -3  -1  -4  204.72    6.22
  -3  -1  -4  204.49    6.24
   3   1   5  612.04   16.72
   3   1   5  643.83   17.66
  -3  -1  -5  614.29   16.88
  -3  -1  -5  659.36   18.23
   3   1   6  344.92    9.93
   3   1   6  321.91    9.25
  -3  -1  -6  312.54    9.13
  -3  -1  -6  321.79    9.37
   3   1   7   60.17    2.75
   3   1   7   57.34    2.86
  -3  -1  -7   61.74    2.97
  -3  -1  -7   62.57    2.86
   3   1   8    0.06    1.57
  -3  -1  -8    0.66    1.90
  -3  -1  -8    1.80    1.60
   3   1   9   14.66    2.02
   3   1   9   12.22    1.97
  -3  -1  -9   11.46    2.16
  -3  -1  -9   14.45    1.86
   3   1  10   14.55    2.11
  -3  -1 -10   11.09    2.27
  -3  -1 -10   13.06    1.96
   3   1  11   -0.72    1.77
  -3  -1 -11    1.51    1.78
   3   1  12   18.25    2.37
  -3  -1 -12   17.64    2.30
  -3  -1 -12   22.13    2.70
   3   1  13   -0.97    2.05
  -3  -1 -13    2.81    2.24
   3   1  14    8.56    1.97
  -3  -1 -14   11.84    2.29
  -3  -1 -14    2.75    2.47
   3   1  15   27.45    2.47
  -3  -1 -15   28.60    2.55
  -3  -1 -15   29.10    2.93
  -3  -1 -16    4.00    2.36
  -3  -1 -16    5.03    2.09
   3   1  17    0.52    2.02
   3   1  17    0.38    1.84
  -3  -1 -17   -0.76    1.91
  -3  -1 -17    2.56    2.69
   3   1  18   -1.84    1.97
   3   1  18   -1.64    1.68
  -3  -1 -18    2.22    2.85
  -3  -1 -18   -1.58    2.04
   3   1  19    3.26    1.85
   3   1  19   -1.34    1.93
  -3  -1 -19    0.24    1.86
   3   2 -20    3.70    2.02
   3   2 -20    2.02    1.42
   3   2 -19    0.81    1.42
   3   2 -19    5.24    2.06
   3   2 -18    2.57    1.89
   3   2 -17   -0.34    1.28
   3   2 -16   -0.51    1.22
   3   2 -15   97.76    3.30
   3   2 -15   87.42    3.33
   3   2 -14   34.73    1.96
   3   2 -14   40.13    1.85
   3   2 -13  298.07    8.41
   3   2 -13  288.35    8.05
   3   2 -12  252.53    7.10
   3   2 -11   10.65    1.04
   3   2 -11    9.75    0.91
   3   2 -10    0.89    0.78
   3   2 -10   -0.46    0.65
   3   2  -9  123.83    3.48
   3   2  -9  121.22    3.38
   3   2  -4  474.57   12.64
   3   2  -4  477.18   12.70
   3   2  -3  225.36    6.22
   3   2  -3  209.59    5.81
  -3  -2   3  211.01    5.68
   3   2  -2   30.02    1.49
  -3  -2   2   28.85    1.39
  -3  -2   2   29.06    1.33
   3   2  -1  422.02   11.52
   3   2  -1  405.65   11.08
  -3  -2   1  424.39   11.53
  -3  -2   1  421.31   11.46
   3   2   0 1044.97   27.86
   3   2   0 1089.81   29.08
  -3  -2   0 1065.61   28.37
  -3  -2   0 1030.98   27.47
   3   2   1   59.14    2.46
   3   2   1   57.59    2.49
  -3  -2  -1   57.11    2.42
  -3  -2  -1   60.55    2.49
   3   2   2   96.22    3.42
   3   2   2   97.23    3.49
  -3  -2  -2   96.56    3.48
  -3  -2  -2   94.06    3.33
   3   2   3   44.19    2.37
   3   2   3   39.49    2.31
  -3  -2  -3   38.94    2.30
  -3  -2  -3   42.39    2.35
   3   2   4   26.20    2.25
   3   2   4   27.46    2.12
  -3  -2  -4   23.73    1.99
  -3  -2  -4   23.85    2.03
   3   2   5  401.86   11.48
   3   2   5  400.43   11.33
  -3  -2  -5  402.69   11.47
   3   2   6    3.58    1.71
   3   2   6    1.38    1.79
  -3  -2  -6    6.03    1.64
  -3  -2  -6    5.05    1.79
  -3  -2  -7   81.43    3.46
  -3  -2  -7   82.95    3.50
   3   2   8   34.94    2.47
  -3  -2  -8   39.72    2.72
  -3  -2  -8   42.15    2.51
   3   2   9   44.91    2.73
  -3  -2  -9   46.29    2.61
  -3  -2  -9   44.16    2.94
   3   2  10    4.83    1.97
   3   2  10    4.58    2.02
  -3  -2 -10    4.14    1.89
   3   2  11   34.11    2.79
   3   2  11   28.19    2.41
  -3  -2 -11   30.55    2.78
  -3  -2 -11   30.25    2.40
   3   2  12   90.11    3.90
   3   2  12   84.99    3.88
  -3  -2 -12   85.41    3.70
  -3  -2 -12   87.35    4.35
   3   2  13    3.34    2.15
   3   2  13    4.18    2.06
  -3  -2 -13    2.25    1.91
  -3  -2 -13    0.66    2.38
   3   2  14    4.66    2.23
   3   2  14    6.80    2.02
  -3  -2 -14    5.81    2.65
  -3  -2 -14    7.32    2.15
   3   2  15    5.03    2.19
  -3  -2 -15   -0.04    2.24
  -3  -2 -15    3.83    2.17
   3   2  16   -4.23    2.16
  -3  -2 -16   -3.77    2.27
  -3  -2 -16   -2.16    2.03
   3   2  17    1.42    1.98
   3   2  17    1.35    2.23
  -3  -2 -17   -1.20    1.98
  -3  -2 -17   -2.93    2.44
   3   2  18   -2.92    1.83
   3   2  18    2.34    2.22
  -3  -2 -18    0.27    2.10
  -3  -2 -18    2.50    3.04
   3   2  19    5.06    1.98
  -3  -2 -19   -0.24    1.92
  -3  -2 -19    2.14    2.94
   3   3 -20   -0.44    2.03
   3   3 -20   -2.18    1.36
   3   3 -19    2.98    1.38
   3   3 -18    6.99    1.44
   3   3 -17    0.66    1.59
   3   3 -17    1.46    1.29
   3   3 -16    3.42    1.25
   3   3 -16    1.03    1.51
   3   3 -14    3.44    1.23
   3   3 -14    3.43    1.01
   3   3 -13   11.22    1.07
   3   3 -13   11.70    1.35
   3   3 -12   99.68    3.13
   3   3 -11   16.48    0.95
   3   3 -11   14.07    0.96
   3   3 -10    9.33    0.68
   3   3  -5  207.45    5.66
   3   3  -5  202.95    5.55
   3   3  -4  126.56    3.67
   3   3  -4  117.83    3.45
   3   3  -3   22.75    1.27
   3   3  -2  244.10    6.86
   3   3  -2  237.34    6.74
  -3  -3   2  241.02    6.74
  -3  -3   2  250.63    6.95
   3   3  -1  505.76   13.81
   3   3  -1  499.83   13.58
  -3  -3   1  533.04   14.40
  -3  -3   1  512.88   13.90
   3   3   0   -1.54    1.36
   3   3   0    2.56    1.33
  -3  -3   0   -0.70    1.21
  -3  -3   0    0.69    1.17
   3   3   1  494.38   13.59
   3   3   1  512.64   14.13
  -3  -3  -1  500.78   13.75
  -3  -3  -1  481.33   13.24
   3   3   2  182.78    5.61
   3   3   2  188.95    5.92
  -3  -3  -2  184.68    5.69
  -3  -3  -2  188.95    5.73
   3   3   3   82.93    3.31
   3   3   3   86.60    3.36
  -3  -3  -3   83.69    3.26
  -3  -3  -3   84.87    3.36
   3   3   4   17.20    1.98
  -3  -3  -4   17.07    1.91
  -3  -3  -4   17.00    2.11
   3   3   5  196.54    6.29
  -3  -3  -5  178.75    6.03
  -3  -3  -5  185.87    5.92
   3   3   6  209.47    6.69
   3   3   6  207.69    6.63
  -3  -3  -6  203.54    6.46
  -3  -3  -6  195.35    6.24
   3   3   7   44.95    2.63
  -3  -3  -7   53.46    2.87
  -3  -3  -7   48.86    2.72
   3   3   8    5.30    1.93
   3   3   8    4.52    1.83
  -3  -3  -8    3.56    1.74
   3   3   9  149.69    5.27
   3   3   9  144.83    5.17
  -3  -3  -9  150.52    5.21
   3   3  10    7.78    2.06
  -3  -3 -10    3.89    1.97
  -3  -3 -10    8.61    2.17
   3   3  11   31.65    2.67
   3   3  11   36.78    2.76
  -3  -3 -11   29.63    2.53
   3   3  12   -1.79    2.12
   3   3  12    3.01    2.19
   3   3  13    1.65    2.30
   3   3  13    2.60    2.08
  -3  -3 -13    4.52    2.41
  -3  -3 -13    2.10    2.03
   3   3  14    1.81    2.14
   3   3  14    0.89    2.32
  -3  -3 -14    3.75    2.29
  -3  -3 -14    2.75    2.09
   3   3  15    7.07    2.27
   3   3  15    4.70    1.98
  -3  -3 -15    4.10    2.10
  -3  -3 -15    0.37    2.42
   3   3  16    0.11    1.96
   3   3  16    1.77    2.27
  -3  -3 -16   -1.46    2.19
  -3  -3 -16   -3.20    2.65
   3   3  17   -3.69    2.18
   3   3  17    5.15    2.03
  -3  -3 -17   -0.17    2.55
   3   3  18   14.70    2.75
   3   3  18   19.44    2.44
  -3  -3 -18   23.11    2.60
  -3  -3 -18   16.19    3.02
   3   4 -20    0.26    1.47
   3   4 -20    1.79    2.14
   3   4 -19    7.85    1.49
   3   4 -19    5.87    1.97
   3   4 -18   -0.64    1.70
   3   4 -18    0.89    1.21
   3   4 -17    4.35    1.26
   3   4 -17    2.82    1.61
   3   4 -16    5.46    1.14
   3   4 -16    4.23    1.45
   3   4 -15    1.84    1.38
   3   4 -15    0.71    0.98
   3   4 -14    0.08    1.23
   3   4 -14   -0.12    0.91
   3   4 -13    1.04    0.88
   3   4 -12   12.54    1.11
   3   4 -11   17.60    0.94
   3   4 -11   17.63    0.95
   3   4 -10   22.23    0.93
   3   4 -10   21.59    0.91
   3   4  -7   70.46    2.15
   3   4  -7   65.70    1.98
   3   4  -6    8.41    0.90
   3   4  -6    8.21    0.78
   3   4  -5    1.83    0.94
   3   4  -5    3.46    0.83
   3   4  -4  130.35    3.88
   3   4  -3  442.07   12.10
   3   4  -3  433.53   11.80
  -3  -4   3  460.10   12.36
  -3  -4   3  413.01   11.16
   3   4  -2  222.99    6.39
   3   4  -2  216.11    6.36
  -3  -4   2  218.25    6.24
  -3  -4   2  219.91    6.20
   3   4  -1  198.79    5.86
   3   4  -1  199.15    5.99
  -3  -4   1  197.37    5.73
  -3  -4   1  199.15    5.87
   3   4   0   82.46    3.02
   3   4   0   80.31    3.17
  -3  -4   0   88.20    3.11
  -3  -4   0   79.67    3.02
   3   4   1   56.63    2.70
  -3  -4  -1   63.62    2.62
  -3  -4  -1   53.21    2.59
   3   4   2  270.08    8.04
  -3  -4  -2  252.76    7.44
  -3  -4  -2  247.66    7.41
   3   4   3   19.73    2.05
  -3  -4  -3   19.52    1.90
  -3  -4  -3   18.38    1.93
   3   4   4  231.29    7.21
   3   4   4  239.00    7.25
  -3  -4  -4  220.14    6.78
   3   4   5   -1.87    1.76
   3   4   5    2.61    1.78
  -3  -4  -5    1.65    1.73
  -3  -4  -5   -2.12    1.66
   3   4   6   36.79    2.44
  -3  -4  -6   36.00    2.51
   3   4   7   53.91    2.88
   3   4   7   44.70    2.76
  -3  -4  -7   54.86    3.01
   3   4   8    1.55    1.87
   3   4   8    3.97    1.98
  -3  -4  -8    1.83    1.79
  -3  -4  -8    2.18    1.96
   3   4   9  124.19    4.77
   3   4   9  133.68    4.87
  -3  -4  -9  125.61    4.84
  -3  -4  -9  131.54    4.80
   3   4  10  185.15    6.39
   3   4  10  185.27    6.43
  -3  -4 -10  180.65    6.12
  -3  -4 -10  178.16    6.29
   3   4  11   52.62    3.50
   3   4  11   58.87    3.33
  -3  -4 -11   55.93    3.64
  -3  -4 -11   54.59    3.13
   3   4  12   -0.06    2.15
   3   4  12    1.53    1.92
  -3  -4 -12    1.97    2.00
  -3  -4 -12    1.55    2.42
   3   4  13    6.32    2.17
   3   4  13    1.15    2.17
  -3  -4 -13    0.12    2.34
  -3  -4 -13   -2.27    2.18
   3   4  14   -1.66    2.49
   3   4  14   -1.57    2.10
  -3  -4 -14    1.59    2.43
  -3  -4 -14   -0.27    1.96
   3   4  15    0.58    2.44
   3   4  15   -1.06    2.09
  -3  -4 -15    4.08    2.22
  -3  -4 -15    1.71    2.59
   3   4  16   14.90    2.49
   3   4  16    8.82    2.29
  -3  -4 -16    9.49    2.41
  -3  -4 -16    8.10    2.78
   3   4  17    0.02    2.29
   3   4  17   -3.59    1.95
  -3  -4 -17   -1.90    2.09
  -3  -4 -17   -1.34    2.51
   3   4  18    8.60    2.31
   3   4  18   12.06    2.72
  -3  -4 -18   10.84    2.97
  -3  -4 -18   13.04    2.35
   3   5 -20    6.11    1.55
   3   5 -20    4.09    2.18
   3   5 -19    9.04    1.97
   3   5 -19    6.88    1.47
   3   5 -18    4.36    1.38
   3   5 -18    6.17    1.68
   3   5 -17   -1.10    1.09
   3   5 -17    0.65    1.46
   3   5 -16    5.15    1.13
   3   5 -16    4.09    1.38
   3   5 -15   30.36    1.49
   3   5 -15   28.68    1.89
   3   5 -14   -0.45    1.17
   3   5 -14    1.54    0.94
   3   5 -13    2.80    0.93
   3   5 -13    2.88    1.06
   3   5 -12    9.64    1.03
   3   5 -11   -0.18    0.82
   3   5 -11    0.39    0.76
   3   5 -10    1.34    0.69
   3   5 -10    1.14    0.69
   3   5  -9    8.21    0.82
   3   5  -8    6.00    0.79
   3   5  -8    5.71    0.81
   3   5  -7   11.79    0.96
   3   5  -6  100.63    3.12
   3   5  -6   94.98    3.05
   3   5  -5  113.04    3.49
   3   5  -4   19.97    1.32
   3   5  -4   19.80    1.51
  -3  -5   4   16.80    0.88
   3   5  -3   80.93    2.81
   3   5  -3   79.52    2.95
  -3  -5   3   82.30    2.74
  -3  -5   3   82.57    2.67
   3   5  -2  481.68   13.36
  -3  -5   2  514.42   13.96
  -3  -5   2  498.17   13.60
   3   5  -1   22.89    1.95
  -3  -5   1   24.45    1.79
  -3  -5   1   24.02    1.59
   3   5   0   12.74    1.78
  -3  -5   0   14.22    1.46
  -3  -5   0   10.38    1.70
   3   5   1    8.26    1.51
   3   5   1    6.89    1.67
  -3  -5  -1    6.42    1.44
  -3  -5  -1    5.98    1.67
   3   5   2  155.50    5.04
   3   5   2  153.37    5.16
  -3  -5  -2  162.74    5.40
  -3  -5  -2  154.91    4.97
   3   5   3   34.16    2.35
   3   5   3   35.33    2.27
  -3  -5  -3   31.71    2.04
  -3  -5  -3   28.93    2.27
   3   5   4    8.29    1.81
   3   5   4    2.88    1.67
  -3  -5  -4    1.98    1.78
   3   5   5    3.29    1.73
  -3  -5  -5    1.74    1.81
   3   5   6   19.59    2.17
   3   5   6   18.63    2.14
  -3  -5  -6   19.23    2.38
  -3  -5  -6   20.95    2.10
   3   5   7   28.51    2.50
   3   5   7   33.76    2.47
  -3  -5  -7   31.75    2.56
  -3  -5  -7   31.05    2.46
   3   5   8   34.98    2.61
   3   5   8   37.69    2.81
  -3  -5  -8   33.54    2.56
  -3  -5  -8   29.70    2.55
   3   5   9  151.47    5.44
   3   5   9  168.31    5.80
  -3  -5  -9  172.11    6.07
  -3  -5  -9  165.82    5.75
   3   5  10  111.42    4.52
   3   5  10  100.03    4.48
  -3  -5 -10  106.73    4.36
  -3  -5 -10  106.74    4.60
   3   5  11    0.46    2.50
   3   5  11    3.00    2.25
  -3  -5 -11    0.70    2.21
   3   5  12    2.10    2.19
   3   5  12    2.73    2.15
  -3  -5 -12    4.42    2.41
  -3  -5 -12    0.39    2.19
   3   5  13    0.56    2.50
  -3  -5 -13    3.29    2.05
  -3  -5 -13   -0.21    2.25
   3   5  14    0.84    2.35
   3   5  14   -3.83    2.14
  -3  -5 -14   -0.59    2.08
  -3  -5 -14    5.75    2.50
   3   5  15    0.30    2.32
   3   5  15    4.50    2.11
  -3  -5 -15    4.32    2.59
  -3  -5 -15    1.19    2.02
   3   5  16    3.88    2.34
   3   5  16    0.27    2.05
  -3  -5 -16    2.14    2.43
   3   5  17    1.87    2.47
  -3  -5 -17   -1.22    2.67
  -3  -5 -17   -2.05    2.02
   3   5  18    2.51    2.82
  -3  -5 -18    1.66    2.92
  -3  -5 -18    2.86    2.15
   3   6 -19    0.39    1.77
   3   6 -19    1.22    1.32
   3   6 -17    2.59    1.58
   3   6 -17    5.03    1.21
   3   6 -16    2.28    1.39
   3   6 -16    1.20    1.11
   3   6 -15    0.02    0.98
   3   6 -15   -0.42    1.25
   3   6 -14   11.17    1.39
   3   6 -14   13.02    1.14
   3   6 -12    1.96    0.88
   3   6 -12    0.37    0.95
   3   6 -11  157.64    4.57
   3   6 -11  150.28    4.44
   3   6 -10  105.59    3.33
   3   6  -9    3.17    0.88
   3   6  -8   14.44    1.19
   3   6  -7    6.33    1.09
   3   6  -5  111.09    3.72
   3   6  -4   95.09    3.21
   3   6  -4   84.40    3.11
  -3  -6   4   85.88    2.74
  -3  -6   4   84.93    2.65
   3   6  -3   90.03    3.32
   3   6  -3   93.61    3.21
  -3  -6   3  101.53    3.27
  -3  -6   3   88.33    3.01
   3   6  -2   31.37    1.81
   3   6  -2   29.29    1.93
  -3  -6   2   27.65    1.73
  -3  -6   2   28.57    1.64
   3   6  -1    3.48    1.51
   3   6  -1    5.59    1.35
  -3  -6   1    5.75    1.28
  -3  -6   1    6.06    1.44
   3   6   0   59.64    2.62
   3   6   0   59.50    2.80
  -3  -6   0   67.86    2.72
  -3  -6   0   60.59    2.79
   3   6   1   91.70    3.45
   3   6   1   80.49    3.38
  -3  -6  -1   80.51    3.12
  -3  -6  -1   79.23    3.27
   3   6   2    3.97    1.73
   3   6   2    1.73    1.58
  -3  -6  -2    3.39    1.76
   3   6   3    2.82    1.67
   3   6   3    4.26    1.71
   3   6   4   47.21    2.66
  -3  -6  -4   47.23    2.91
  -3  -6  -4   48.36    2.63
   3   6   5  140.44    4.93
   3   6   5  136.64    5.02
  -3  -6  -5  136.88    5.04
  -3  -6  -5  148.27    5.14
   3   6   6   16.93    2.05
   3   6   6   16.45    2.27
  -3  -6  -6   16.95    2.11
  -3  -6  -6   18.10    2.31
   3   6   7   18.72    2.38
   3   6   7   21.26    2.28
  -3  -6  -7   16.24    2.36
  -3  -6  -7   16.39    2.15
   3   6   8   42.62    2.86
   3   6   8   49.54    3.13
  -3  -6  -8   46.51    2.98
  -3  -6  -8   48.97    2.98
   3   6   9   21.88    2.73
   3   6   9   16.75    2.53
  -3  -6  -9   13.19    2.38
  -3  -6  -9   15.87    2.34
   3   6  10   13.06    2.48
  -3  -6 -10   12.94    2.36
  -3  -6 -10   17.96    2.42
   3   6  11   13.26    2.61
   3   6  11   11.23    2.42
  -3  -6 -11   12.76    2.38
  -3  -6 -11   10.65    2.38
   3   6  12    1.55    2.40
  -3  -6 -12   -0.20    2.22
  -3  -6 -12    5.55    2.35
   3   6  13   10.95    2.57
   3   6  13    8.91    2.29
  -3  -6 -13    9.12    2.56
  -3  -6 -13   12.22    2.24
   3   6  14    0.04    2.08
   3   6  14   -1.96    2.60
  -3  -6 -14    1.45    2.08
   3   6  15    2.40    2.10
   3   6  15    6.37    2.67
  -3  -6 -15    1.57    2.14
  -3  -6 -15    3.81    2.27
   3   6  16    4.07    2.82
   3   6  16   -1.13    2.08
  -3  -6 -16    0.33    2.37
  -3  -6 -16    1.85    2.17
   3   6  17   14.60    3.26
  -3  -6 -17    9.62    2.78
  -3  -6 -17   12.89    2.38
   3   7 -19   -1.39    1.15
   3   7 -19    0.24    1.81
   3   7 -18    1.22    1.67
   3   7 -17    3.83    1.15
   3   7 -17    2.34    1.48
   3   7 -16   -0.36    1.03
   3   7 -16   -0.24    1.35
   3   7 -14    2.80    0.98
   3   7 -14    3.56    1.23
   3   7 -13    0.49    0.95
   3   7 -13   -1.98    1.17
   3   7 -12    2.16    0.93
   3   7 -12    0.02    1.06
   3   7 -11    2.11    1.06
   3   7 -11    1.66    0.93
   3   7 -10  415.62   11.40
   3   7 -10  422.38   11.70
   3   7  -9    1.97    1.02
   3   7  -9    1.66    0.98
   3   7  -8   10.09    1.13
   3   7  -7   10.24    1.20
   3   7  -6    2.09    1.10
   3   7  -6    3.58    1.26
   3   7  -5   49.39    2.32
   3   7  -5   52.00    2.23
   3   7  -4    6.46    1.27
  -3  -7   4    9.29    1.16
  -3  -7   4    7.67    1.08
   3   7  -3   82.01    3.02
   3   7  -3   80.38    3.21
  -3  -7   3   72.35    2.83
  -3  -7   3   81.72    2.85
   3   7  -2   22.35    1.72
   3   7  -2   21.88    1.92
  -3  -7   2   22.99    1.62
   3   7  -1    8.62    1.70
   3   7  -1    9.64    1.53
  -3  -7   1    9.00    1.64
  -3  -7   1    6.12    1.38
   3   7   0   30.58    2.02
   3   7   0   27.87    2.16
  -3  -7   0   25.41    2.17
   3   7   1    0.32    1.55
   3   7   1    0.53    1.67
  -3  -7  -1   -0.33    1.51
  -3  -7  -1    1.83    1.81
   3   7   2    1.64    1.79
   3   7   2    0.04    1.54
  -3  -7  -2    1.77    1.53
   3   7   3   65.64    2.97
  -3  -7  -3   69.49    3.14
  -3  -7  -3   69.80    3.39
   3   7   4    3.17    1.89
   3   7   4   -0.74    1.60
  -3  -7  -4    0.66    1.98
  -3  -7  -4   -1.80    1.65
   3   7   5   49.44    2.85
   3   7   5   42.63    2.92
  -3  -7  -5   49.47    3.05
  -3  -7  -5   45.93    2.70
   3   7   6   11.52    2.10
   3   7   6    9.80    2.16
  -3  -7  -6    9.83    1.98
  -3  -7  -6    9.33    2.19
   3   7   7   28.56    2.56
   3   7   7   29.02    2.59
  -3  -7  -7   25.15    2.65
  -3  -7  -7   22.55    2.27
   3   7   8   22.44    2.53
   3   7   8   19.36    2.60
  -3  -7  -8   19.49    2.65
  -3  -7  -8   19.91    2.46
   3   7   9   26.09    2.74
   3   7   9   27.46    2.80
  -3  -7  -9   23.20    2.66
  -3  -7  -9   22.65    2.49
   3   7  10    4.53    2.24
  -3  -7 -10   -0.97    2.14
   3   7  11   10.50    2.78
  -3  -7 -11   12.54    2.47
  -3  -7 -11    9.76    2.40
   3   7  12    0.13    2.37
   3   7  12    0.93    2.04
  -3  -7 -12   -1.46    2.35
  -3  -7 -12   -0.91    2.12
   3   7  13   -0.26    2.56
   3   7  13   -2.87    2.08
  -3  -7 -13   -3.94    1.97
  -3  -7 -13   -2.57    2.54
   3   7  14    2.24    2.70
   3   7  14    0.71    2.18
  -3  -7 -14   -0.08    2.36
  -3  -7 -14    1.11    2.09
   3   7  15    5.30    2.24
  -3  -7 -15    2.31    2.60
  -3  -7 -15    2.63    2.28
  -3  -7 -16    3.20    2.31
  -3  -7 -16    7.82    2.46
   3   8 -17    0.79    1.08
   3   8 -17   -3.13    1.55
   3   8 -16    0.08    1.06
   3   8 -16   -1.47    1.41
   3   8 -15    0.88    0.98
   3   8 -15    0.24    1.32
   3   8 -14    1.55    1.34
   3   8 -14    1.72    1.03
   3   8 -13    6.10    1.36
   3   8 -13    8.91    1.13
   3   8 -12   23.63    1.44
   3   8 -12   19.83    1.64
   3   8 -11  102.82    3.36
   3   8 -11  104.15    3.61
   3   8 -10  108.66    3.56
   3   8  -9   28.60    1.64
   3   8  -8   -0.02    1.15
   3   8  -8    0.19    1.19
   3   8  -7   31.35    1.78
   3   8  -7   36.13    2.06
   3   8  -6   71.87    2.72
   3   8  -6   70.75    2.88
   3   8  -5   36.92    2.17
   3   8  -5   31.42    1.84
   3   8  -4   81.26    3.24
   3   8  -4   86.48    3.16
  -3  -8   4   76.93    2.72
  -3  -8   4   81.15    2.94
   3   8  -3   22.00    1.76
   3   8  -3   20.57    1.90
  -3  -8   3   22.33    1.59
  -3  -8   3   21.78    1.78
   3   8  -2    4.69    1.45
  -3  -8   2    5.54    1.51
   3   8  -1  106.37    3.81
   3   8  -1  104.44    4.10
  -3  -8   1  110.58    3.87
  -3  -8   1  115.31    4.29
   3   8   0   92.43    3.52
   3   8   0   88.01    3.81
  -3  -8   0   89.15    3.40
   3   8   1  148.98    4.96
   3   8   1  149.57    5.40
  -3  -8  -1  139.13    5.21
  -3  -8  -1  155.62    5.14
   3   8   2    1.92    1.58
  -3  -8  -2    4.28    2.02
  -3  -8  -2    1.83    1.54
   3   8   3   71.05    3.17
   3   8   3   68.28    3.50
  -3  -8  -3   70.73    3.64
  -3  -8  -3   73.20    3.21
   3   8   4  115.42    4.64
   3   8   4  115.50    4.28
  -3  -8  -4  120.39    4.84
  -3  -8  -4  115.40    4.27
   3   8   5    5.69    2.05
   3   8   5    3.91    2.04
  -3  -8  -5    8.31    1.80
  -3  -8  -5    3.61    2.10
   3   8   6   31.59    2.81
   3   8   6   34.01    2.75
  -3  -8  -6   33.38    2.85
  -3  -8  -6   28.31    2.55
   3   8   7   -1.11    2.06
   3   8   7    0.75    2.25
  -3  -8  -7    2.31    2.17
  -3  -8  -7   -2.51    2.06
   3   8   8  138.18    5.42
   3   8   8  127.86    4.97
  -3  -8  -8  134.15    5.31
  -3  -8  -8  142.81    5.42
   3   8   9    8.12    2.37
   3   8   9   10.49    2.43
  -3  -8  -9    9.87    2.42
   3   8  10    9.86    2.79
  -3  -8 -10   18.09    2.54
  -3  -8 -10   14.65    2.48
   3   8  11    2.15    2.05
  -3  -8 -11    2.91    2.17
   3   8  12    0.88    2.06
  -3  -8 -12   -1.03    2.41
  -3  -8 -12    2.74    2.06
   3   8  13    4.92    2.65
   3   8  13    6.94    2.19
  -3  -8 -13    6.39    2.25
   3   8  14    4.92    2.83
   3   8  14    3.56    2.27
  -3  -8 -14    4.45    2.44
   3   8  15   12.51    3.18
  -3  -8 -15   14.41    2.73
  -3  -8 -15   12.12    2.34
   3   8  16   12.58    2.49
  -3  -8 -16    9.47    2.73
  -3  -8 -16   10.32    2.37
   3   9 -17   14.60    2.16
   3   9 -17   17.16    1.38
   3   9 -16    1.62    1.55
   3   9 -15    1.53    1.60
   3   9 -15    0.21    1.07
   3   9 -14    5.25    1.10
   3   9 -14    5.46    1.71
   3   9 -13    2.24    1.47
   3   9 -13    5.05    1.15
   3   9 -12    1.20    1.19
   3   9 -11   -0.43    1.04
   3   9 -10  179.70    5.44
   3   9 -10  185.75    5.93
   3   9  -9    1.22    1.23
   3   9  -9    3.16    1.35
   3   9  -8   -1.54    1.20
   3   9  -8   -1.62    1.27
   3   9  -7    1.08    1.16
   3   9  -7    0.60    1.36
   3   9  -6   13.07    1.47
   3   9  -6   12.15    1.73
   3   9  -5   21.09    1.67
   3   9  -5   21.58    1.90
  -3  -9   5   22.14    1.42
  -3  -9   5   27.45    1.71
   3   9  -4   23.02    1.71
   3   9  -4   24.27    2.02
  -3  -9   4   23.06    1.78
   3   9  -3   70.66    2.92
   3   9  -3   73.87    3.32
  -3  -9   3   71.72    2.80
  -3  -9   3   75.26    3.08
   3   9  -2   79.27    3.51
   3   9  -2   88.12    3.43
  -3  -9   2   80.21    3.11
  -3  -9   2   83.82    3.43
   3   9  -1   -2.82    1.91
   3   9  -1   -1.17    1.44
  -3  -9   1    0.83    1.40
  -3  -9   1   -0.84    1.65
   3   9   0   -1.01    1.99
   3   9   0    4.28    1.54
  -3  -9   0    1.06    1.48
  -3  -9   0    3.69    2.04
   3   9   1    2.53    1.58
  -3  -9  -1    3.63    1.60
   3   9   2   67.51    3.63
   3   9   2   63.40    3.01
  -3  -9  -2   55.81    3.33
  -3  -9  -2   64.67    2.95
   3   9   3   86.25    4.03
   3   9   3   88.71    3.69
  -3  -9  -3   83.05    3.50
   3   9   4   27.72    2.28
   3   9   4   31.18    2.85
  -3  -9  -4   29.29    2.32
  -3  -9  -4   28.29    3.05
   3   9   5   -0.81    2.11
   3   9   5    0.49    1.85
  -3  -9  -5    0.28    1.90
  -3  -9  -5   -0.18    2.31
   3   9   6   23.39    2.48
   3   9   6   17.09    2.54
  -3  -9  -6   14.44    2.27
  -3  -9  -6   18.71    2.70
   3   9   7   12.36    2.80
   3   9   7   19.58    2.67
  -3  -9  -7   20.75    2.41
  -3  -9  -7   17.01    2.76
   3   9   8   33.31    2.91
  -3  -9  -8   32.56    2.75
   3   9   9    6.22    2.48
  -3  -9  -9    6.17    2.54
   3   9  10   18.46    2.74
   3   9  10   19.46    2.51
  -3  -9 -10   20.18    2.66
  -3  -9 -10   19.95    2.72
   3   9  11    2.69    2.89
   3   9  11   -2.42    2.03
  -3  -9 -11   -4.31    2.12
  -3  -9 -11   -1.80    2.29
   3   9  12    3.17    2.24
   3   9  12   -0.36    2.49
  -3  -9 -12    6.13    2.41
  -3  -9 -12    0.19    2.28
   3   9  13    4.73    2.28
   3   9  13    3.14    2.56
  -3  -9 -13    1.71    2.28
   3   9  14   21.33    3.11
  -3  -9 -14   21.67    3.14
  -3  -9 -14   25.47    2.79
   3   9  15   -0.53    3.17
   3   9  15   -1.15    2.30
  -3  -9 -15    1.49    2.49
  -3  -9 -15    6.25    2.18
   3  10 -16   -1.86    1.16
   3  10 -16    0.07    1.86
   3  10 -15    3.95    1.27
   3  10 -15    3.89    1.89
   3  10 -13   -0.77    1.15
   3  10 -12    2.72    1.28
   3  10 -12    2.73    1.55
   3  10 -11    3.69    1.42
   3  10 -11    6.41    1.36
   3  10 -10   10.21    1.54
   3  10 -10   12.85    1.81
   3  10  -9   12.89    1.61
   3  10  -9   16.72    1.78
   3  10  -8   45.75    2.51
   3  10  -7   -0.89    1.34
   3  10  -7    1.26    1.48
   3  10  -6    9.12    1.49
   3  10  -6    7.82    1.67
   3  10  -5   77.56    3.07
   3  10  -5   81.38    3.52
   3  10  -4   -0.26    1.71
   3  10  -4    0.89    1.40
  -3 -10   4    1.26    1.47
  -3 -10   4    0.56    1.20
   3  10  -3   86.03    3.40
   3  10  -3   80.16    3.62
  -3 -10   3   89.61    3.62
  -3 -10   3   83.49    3.16
   3  10  -2  246.12    7.80
   3  10  -2  253.47    7.66
  -3 -10   2  246.83    7.35
  -3 -10   2  251.81    7.79
   3  10  -1   26.75    2.08
   3  10  -1   27.09    2.69
  -3 -10   1   31.38    2.57
  -3 -10   1   24.79    1.96
   3  10   0    1.68    1.58
   3  10   0    0.13    1.95
  -3 -10   0   -2.00    1.49
   3  10   1  149.93    5.09
  -3 -10  -1  161.67    5.97
  -3 -10  -1  148.38    5.01
   3  10   2   69.92    3.26
   3  10   2   65.77    3.61
  -3 -10  -2   65.31    3.02
  -3 -10  -2   64.95    3.69
   3  10   3    4.26    2.06
  -3 -10  -3    2.43    1.73
  -3 -10  -3    4.85    2.32
   3  10   4    5.66    2.06
  -3 -10  -4    8.27    1.89
  -3 -10  -4    6.16    2.41
   3  10   5   14.59    2.43
   3  10   5   13.19    2.21
  -3 -10  -5   15.40    2.17
  -3 -10  -5   13.28    2.74
   3  10   6    2.70    2.06
   3  10   6   -2.19    2.02
  -3 -10  -6   -0.56    1.99
  -3 -10  -6    3.14    2.47
   3  10   7    3.20    2.21
   3  10   7    3.11    2.08
  -3 -10  -7    1.78    2.65
   3  10   8    2.40    2.16
   3  10   8    1.46    2.18
  -3 -10  -8    1.59    1.95
   3  10   9    4.35    2.23
   3  10   9    6.30    2.24
  -3 -10  -9    4.23    2.59
  -3 -10  -9    7.26    2.15
   3  10  10   13.23    2.69
   3  10  10    7.26    2.28
  -3 -10 -10   11.22    2.56
  -3 -10 -10   14.67    2.47
   3  10  11    7.92    2.66
   3  10  11    7.97    2.36
  -3 -10 -11    7.88    2.31
  -3 -10 -11   15.16    2.69
   3  10  12    2.37    2.53
   3  10  12   -1.48    2.29
  -3 -10 -12    1.22    2.23
  -3 -10 -12    3.31    2.37
   3  10  13    6.44    2.82
  -3 -10 -13    3.07    2.43
  -3 -10 -13    3.83    2.35
   3  10  14    9.99    2.51
   3  10  14   12.16    3.10
  -3 -10 -14   15.22    2.54
   3  11 -15    5.68    1.38
   3  11 -14    2.67    1.33
   3  11 -14    1.32    2.05
   3  11 -13   -0.52    1.26
   3  11 -13    1.41    1.83
   3  11 -12    9.03    1.57
   3  11 -12    6.94    1.74
   3  11 -11    5.21    1.45
   3  11 -11    5.81    1.68
   3  11 -10   13.36    1.99
   3  11  -9    1.51    1.55
   3  11  -8    5.90    1.60
   3  11  -7    6.01    1.59
   3  11  -6   -0.62    1.47
  -3 -11   6    1.51    1.14
   3  11  -5    8.77    1.81
  -3 -11   5    9.88    1.55
  -3 -11   5    7.76    1.39
   3  11  -4    3.64    1.86
  -3 -11   4    2.43    1.72
  -3 -11   4    0.21    1.38
   3  11  -3   28.98    2.51
  -3 -11   3   24.29    2.24
  -3 -11   2   95.09    3.96
  -3 -11   2   98.97    3.69
   3  11  -1   19.03    2.31
  -3 -11   1   17.20    1.90
  -3 -11   1   17.69    2.31
   3  11   0    6.96    1.87
   3  11   0    8.03    2.11
  -3 -11   0   10.22    2.66
  -3 -11   0    8.22    1.70
   3  11   1    2.80    2.11
   3  11   1    0.58    1.70
  -3 -11  -1    1.60    1.59
  -3 -11  -1   -0.31    2.14
   3  11   2    7.73    2.19
   3  11   2    6.03    1.96
  -3 -11  -2    1.92    2.56
  -3 -11  -2    7.64    1.80
   3  11   3    3.23    1.90
  -3 -11  -3    4.91    2.60
  -3 -11  -3    5.37    1.76
   3  11   4   -2.14    1.74
   3  11   4   -1.13    2.10
  -3 -11  -4    1.20    2.63
   3  11   5    1.64    2.15
   3  11   5   -1.44    1.86
  -3 -11  -5    0.42    2.36
  -3 -11  -5    0.85    1.83
   3  11   6    6.89    2.11
   3  11   6    6.10    2.40
  -3 -11  -6    2.29    2.62
  -3 -11  -6    6.96    1.95
   3  11   7    8.47    2.15
   3  11   7    3.11    2.27
  -3 -11  -7    6.41    2.66
  -3 -11  -7    5.21    2.10
   3  11   8   -1.00    2.12
   3  11   8    1.35    2.30
  -3 -11  -8   -2.95    2.57
  -3 -11  -8   -0.06    1.97
   3  11   9   -1.10    2.23
  -3 -11  -9    0.57    2.55
  -3 -11  -9    3.99    2.19
   3  11  10    1.73    2.32
   3  11  10   -1.79    2.27
  -3 -11 -10    2.31    2.09
  -3 -11 -10   -1.40    2.37
   3  11  11    5.44    2.51
   3  11  11    6.42    2.40
  -3 -11 -11    4.57    2.41
  -3 -11 -11    7.52    2.40
   3  11  12   16.91    2.93
   3  11  12   20.06    2.87
  -3 -11 -12   13.98    2.91
  -3 -11 -12   17.92    2.88
   3  11  13    2.11    2.72
   3  11  13    0.25    2.41
  -3 -11 -13   -0.52    2.41
  -3 -11 -13    1.38    2.43
   3  12 -14   -1.54    1.42
   3  12 -14   -0.75    2.09
   3  12 -13    5.44    1.54
   3  12 -13    2.99    2.06
   3  12 -12   12.42    1.68
   3  12 -12   11.60    2.05
   3  12 -11   -0.32    1.64
   3  12 -11    0.77    1.42
   3  12 -10    1.89    1.49
   3  12 -10    2.28    1.74
   3  12  -9   -1.96    1.45
   3  12  -9    3.38    1.70
   3  12  -8    2.92    1.54
   3  12  -8    0.82    1.67
   3  12  -7   10.50    1.77
   3  12  -7   10.91    1.87
   3  12  -6    2.63    1.62
   3  12  -6    3.56    1.54
  -3 -12   6    3.46    1.17
  -3 -12   6    3.70    1.27
   3  12  -5   35.94    2.50
   3  12  -5   35.12    2.22
  -3 -12   5   33.61    2.38
  -3 -12   5   30.38    1.95
   3  12  -4    9.30    1.73
  -3 -12   4    6.50    2.00
  -3 -12   4    6.07    1.54
   3  12  -3   35.30    2.67
   3  12  -3   34.16    2.36
  -3 -12   3   31.67    2.15
  -3 -12   3   31.73    2.55
   3  12  -2    4.04    1.71
   3  12  -2    4.96    1.99
  -3 -12   2    5.78    2.03
  -3 -12   2    5.68    1.65
   3  12  -1   14.93    2.42
   3  12  -1   15.11    1.99
  -3 -12   1    9.84    1.83
   3  12   0    5.87    2.16
   3  12   0    0.71    1.73
  -3 -12   0    4.60    2.29
  -3 -12   0    2.80    1.68
   3  12   1   20.61    2.44
   3  12   1   19.83    2.15
  -3 -12  -1   18.84    2.91
  -3 -12  -1   12.18    2.05
   3  12   2    1.35    1.81
   3  12   2   -0.08    1.96
  -3 -12  -2    1.42    2.49
   3  12   3   21.18    2.22
   3  12   3   18.16    2.51
  -3 -12  -3   15.91    2.79
  -3 -12  -3   18.37    2.21
   3  12   4   -0.70    2.28
   3  12   4   -0.82    1.92
  -3 -12  -4    1.47    1.83
  -3 -12  -4    0.28    2.43
   3  12   5    6.73    2.00
  -3 -12  -5   13.27    2.12
  -3 -12  -5    9.61    2.66
   3  12   6   18.76    2.80
   3  12   6   19.83    2.51
  -3 -12  -6   13.63    3.23
  -3 -12  -6   17.92    2.16
   3  12   7   -0.44    2.28
   3  12   7   -1.52    2.22
  -3 -12  -7    5.18    2.56
  -3 -12  -7    0.23    1.79
   3  12   8   -4.53    2.19
   3  12   8   -0.31    2.24
  -3 -12  -8    0.23    2.49
  -3 -12  -8   -2.16    1.89
   3  12   9   -1.67    2.25
   3  12   9    3.83    2.43
  -3 -12  -9    0.87    1.97
  -3 -12  -9   -3.43    2.75
   3  12  10   -0.18    2.40
   3  12  10   -1.44    2.32
  -3 -12 -10    2.40    2.22
  -3 -12 -10   -2.24    2.34
   3  12  11   -1.08    2.21
  -3 -12 -11   -1.35    2.50
  -3 -12 -11   -1.60    2.27
   3  13 -13    2.04    2.27
   3  13 -13   -0.01    1.59
   3  13 -12    2.09    2.28
   3  13 -12    3.33    1.64
   3  13 -11    2.81    1.60
   3  13 -11    3.82    1.99
   3  13 -10    1.07    1.53
   3  13 -10    1.66    1.83
   3  13  -9    1.73    1.51
   3  13  -9    1.10    2.00
   3  13  -8    0.68    1.52
   3  13  -8   -1.48    1.83
   3  13  -7    2.75    1.86
   3  13  -6    0.07    1.51
  -3 -13   6    2.09    1.38
  -3 -13   6   -2.32    1.26
   3  13  -5   10.53    2.03
   3  13  -5   11.42    1.76
  -3 -13   5    9.24    1.91
  -3 -13   5    7.32    1.67
   3  13  -4   -1.71    1.60
   3  13  -4   -1.72    1.72
  -3 -13   4    1.07    1.62
  -3 -13   4    0.45    1.90
   3  13  -3    4.29    1.87
   3  13  -3    4.96    1.78
  -3 -13   3    5.34    1.78
  -3 -13   3    2.93    2.02
   3  13  -2    1.64    1.89
   3  13  -2    1.38    1.66
  -3 -13   2   -0.62    2.03
  -3 -13   2    0.63    1.66
   3  13  -1    5.21    1.96
   3  13  -1    8.60    1.92
  -3 -13   1    4.38    2.15
   3  13   0   -0.94    1.90
   3  13   0   -0.64    1.86
  -3 -13   0    1.38    2.21
  -3 -13   0    1.99    1.80
   3  13   1    1.87    1.84
   3  13   1    2.80    2.08
  -3 -13  -1    1.68    1.79
  -3 -13  -1   -0.56    2.44
   3  13   2   12.73    2.12
   3  13   2   16.81    2.50
  -3 -13  -2   13.14    2.60
  -3 -13  -2   17.10    2.15
   3  13   3   -2.04    1.86
  -3 -13  -3   -0.76    1.71
  -3 -13  -3    1.03    2.34
   3  13   4    8.43    2.53
   3  13   4   13.39    2.12
  -3 -13  -4   11.35    2.02
  -3 -13  -4   11.75    2.66
   3  13   5   17.80    2.38
   3  13   5   17.86    2.89
  -3 -13  -5   17.93    2.18
   3  13   6   -2.22    2.28
  -3 -13  -6   -2.16    1.79
  -3 -13  -6    1.65    2.63
   3  13   7    1.35    2.25
   3  13   7    5.09    2.41
  -3 -13  -7    3.01    1.92
  -3 -13  -7    2.10    2.43
   3  13   8    8.86    2.61
  -3 -13  -8   13.83    2.94
  -3 -13  -8    6.16    2.25
   3  13   9   -0.49    2.28
  -3 -13  -9   -0.24    2.10
  -3 -13  -9    3.36    2.50
   3  13  10    4.97    2.48
   3  13  10   -0.13    2.31
  -3 -13 -10   -1.15    2.03
   3  14 -11   -1.06    1.98
   3  14 -10   -2.24    1.59
   3  14 -10    2.21    2.25
   3  14  -9    1.17    1.57
   3  14  -9    1.15    2.49
   3  14  -8    6.26    1.78
   3  14  -7   -3.65    2.09
   3  14  -7    2.34    1.64
   3  14  -6   16.05    1.87
   3  14  -6   18.16    2.50
  -3 -14   6   16.75    1.68
  -3 -14   6   13.57    1.57
   3  14  -5    9.14    1.79
   3  14  -5   10.53    2.21
  -3 -14   5   11.28    1.96
  -3 -14   5   10.40    1.84
   3  14  -4   16.19    1.97
   3  14  -4   13.76    2.24
  -3 -14   4   13.64    1.99
  -3 -14   4   11.87    2.17
   3  14  -3    1.28    1.70
   3  14  -3   -0.77    1.99
  -3 -14   3    3.11    2.04
   3  14  -2   -0.52    1.74
   3  14  -2    3.11    2.02
  -3 -14   2   -1.71    2.03
  -3 -14   2    0.25    1.72
   3  14  -1    2.06    1.84
   3  14  -1   -0.63    2.10
  -3 -14   1    0.60    1.77
  -3 -14   1    0.34    2.11
   3  14   0    3.52    1.85
   3  14   0    0.33    2.18
  -3 -14   0    1.08    2.30
  -3 -14   0    2.95    1.83
   3  14   1    0.62    2.35
   3  14   1   -0.50    1.92
  -3 -14  -1    1.04    1.87
  -3 -14  -1    3.20    2.37
   3  14   2   21.94    2.40
   3  14   2   19.40    2.70
  -3 -14  -2   23.45    2.30
  -3 -14  -2   27.02    3.12
   3  14   3    5.48    2.32
  -3 -14  -3    6.94    1.97
  -3 -14  -3    6.46    2.53
   3  14   4    2.72    2.27
  -3 -14  -4   -1.91    1.77
   3  14   5    2.19    2.35
   3  14   5   -1.59    2.09
  -3 -14  -5    2.53    2.46
  -3 -14  -5    0.65    1.97
   3  14   6    3.44    2.30
   3  14   6    2.50    2.43
  -3 -14  -6    2.03    2.55
   3  14   7    2.91    2.40
   3  14   7   -1.14    2.31
  -3 -14  -7    2.03    2.46
  -3 -14  -7    3.43    1.96
   3  14   8   -0.36    2.46
  -3 -14  -8    2.81    1.97
  -3 -14  -8    2.78    2.53
   3  15  -8   -1.25    2.15
   3  15  -8    2.68    1.81
   3  15  -7    4.86    2.28
   3  15  -7    6.71    1.90
   3  15  -6   -0.57    1.79
   3  15  -6    2.42    2.15
  -3 -15   6    1.61    1.25
  -3 -15   6    0.32    1.27
  -3 -15   5   26.01    2.03
  -3 -15   5   23.08    2.16
   3  15  -4    2.36    2.00
   3  15  -4   -1.01    1.72
  -3 -15   4    1.59    1.70
  -3 -15   4    2.23    1.92
   3  15  -3    0.89    1.93
   3  15  -3    3.17    2.19
  -3 -15   3   -0.79    2.03
  -3 -15   3   -2.12    1.65
   3  15  -2    5.44    2.32
   3  15  -2    8.52    1.99
  -3 -15   2    3.42    1.71
   3  15  -1    2.54    1.92
  -3 -15   1    2.32    1.64
  -3 -15   1    3.68    2.38
   3  15   0   -1.33    1.91
   3  15   0   -1.83    2.21
  -3 -15   0   -1.01    1.74
  -3 -15   0    0.37    2.27
   3  15   1    7.67    2.35
   3  15   1    3.46    1.97
  -3 -15  -1    4.03    2.29
   3  15   2   19.03    2.34
   3  15   2   15.36    2.54
  -3 -15  -2   13.36    2.21
  -3 -15  -2   11.47    2.95
   3  15   3   -0.39    2.14
   3  15   3    2.67    2.05
   3  15   4    2.23    2.05
   3  15   4    2.19    2.02
  -3 -15  -4    0.96    2.59
  -3 -15  -4    2.95    1.85
   3  15   5   -1.97    2.09
   3  15   5    1.10    1.99
  -3 -15  -5    2.59    1.86
  -3 -15  -5    3.11    2.63
   3  16  -3   -0.28    1.90
  -3 -16   3    0.50    1.85
  -3 -16   3    0.20    1.99
   3  16  -2    7.18    2.47
   3  16  -2    8.24    2.00
  -3 -16   2    7.28    1.90
   3  16  -1    2.55    1.93
   3  16  -1    8.23    2.53
  -3 -16   1    4.10    2.00
  -3 -16   1    7.28    2.34
   3  16   0    9.41    2.32
   3  16   0    9.36    2.67
  -3 -16   0    3.12    2.65
   4 -17  -4    4.18    2.32
   4 -17  -4    4.40    2.23
  -4  17   4   -4.14    2.55
   4 -17  -3    7.77    2.21
   4 -17  -3   11.96    2.50
  -4  17   3    8.69    2.63
   4 -17  -2    5.06    2.43
   4 -17  -2    3.95    2.17
  -4  17   2    6.52    2.18
  -4  17   2    6.27    2.32
   4 -17  -1   10.49    2.25
  -4  17   1    6.76    2.38
  -4  17   1   10.15    2.42
   4 -17   0    1.22    2.24
   4 -17   0   -0.31    2.05
  -4  17   0    1.85    2.09
  -4  17   0   -1.91    2.36
   4 -17   1   -2.32    2.21
   4 -17   1   -3.07    2.02
  -4  17  -1   -2.15    2.11
  -4  17  -1    0.77    2.36
   4 -17   2   -0.71    2.15
  -4  17  -2   -3.90    2.17
  -4  17  -2   -1.16    2.12
   4 -17   3    0.91    2.17
   4 -17   3    0.12    2.22
  -4  17  -3    2.53    2.14
  -4  17  -3    6.20    2.40
   4 -17   4    0.05    2.02
   4 -17   4   -1.16    2.28
  -4  17  -4    0.97    2.05
  -4  17  -4   -1.38    2.41
   4 -16  -8    0.74    2.59
   4 -16  -7    1.41    1.96
  -4  16   7    2.56    1.89
  -4  16   7    3.50    2.70
   4 -16  -6    2.99    2.22
   4 -16  -6   -2.34    1.93
   4 -16  -5    4.52    2.03
  -4  16   5    6.38    2.19
   4 -16  -4    1.64    2.32
   4 -16  -4    0.77    2.15
  -4  16   4    6.32    2.16
   4 -16  -3    5.72    2.11
   4 -16  -3    3.55    2.23
  -4  16   3    3.07    2.06
   4 -16  -2   -0.06    2.11
   4 -16  -2   -1.72    2.17
  -4  16   2   -1.67    2.12
   4 -16  -1   11.73    2.40
   4 -16  -1   12.62    2.36
  -4  16   1    9.58    2.21
   4 -16   0    1.14    2.15
   4 -16   0    1.44    2.16
  -4  16   0   -0.75    2.05
   4 -16   1   -2.92    2.22
  -4  16  -1   -0.23    2.11
  -4  16  -1    1.36    2.30
   4 -16   2   -0.70    2.11
   4 -16   2    3.74    2.18
  -4  16  -2   -0.21    1.95
  -4  16  -2   -2.08    2.18
   4 -16   3    0.26    2.16
   4 -16   3    4.74    2.10
  -4  16  -3    3.36    2.22
  -4  16  -3    0.04    1.98
   4 -16   4   -1.17    1.77
   4 -16   4   -0.84    2.31
  -4  16  -4   -0.75    2.21
  -4  16  -4    1.30    1.99
   4 -16   5    0.18    1.83
   4 -16   5    1.28    2.09
  -4  16  -5    0.87    2.30
  -4  16  -5    0.14    1.95
   4 -16   6    0.97    1.92
   4 -16   6   -1.85    2.00
  -4  16  -6    1.09    1.86
  -4  16  -6    4.14    2.46
   4 -16   7   -0.11    1.65
   4 -16   7   -2.25    1.95
  -4  16  -7   -1.59    1.71
  -4  16  -7   -1.55    2.30
   4 -15 -10   -0.36    2.24
   4 -15 -10   -0.98    2.34
  -4  15  10   -2.65    1.84
  -4  15  10    1.86    2.48
   4 -15  -9   -0.02    2.06
  -4  15   9    2.73    1.84
  -4  15   9    0.60    2.30
   4 -15  -8   11.98    2.27
   4 -15  -8    3.96    2.35
  -4  15   8    6.50    2.10
  -4  15   8    9.54    2.60
   4 -15  -7   17.55    2.37
   4 -15  -7   16.75    2.25
  -4  15   7   16.77    2.21
  -4  15   7    8.36    2.69
   4 -15  -6   -0.55    2.27
   4 -15  -6   -1.58    2.00
  -4  15   6    2.60    1.90
  -4  15   6    1.29    2.42
   4 -15  -5    8.09    2.34
   4 -15  -5    9.04    2.09
  -4  15   5   13.11    1.97
   4 -15  -4    0.06    2.04
   4 -15  -4    2.06    2.06
  -4  15   4    5.37    1.90
  -4  15   4   -0.18    2.47
   4 -15  -3    2.61    2.02
   4 -15  -3    2.56    2.14
  -4  15   3    0.76    1.89
  -4  15   3    4.53    2.29
   4 -15  -2    1.60    1.90
   4 -15  -2    3.20    2.12
  -4  15   2    4.66    2.35
  -4  15   2    0.60    2.06
   4 -15  -1   -0.26    2.03
  -4  15   1   -1.89    2.15
   4 -15   0   -2.57    1.97
   4 -15   0    1.11    2.08
  -4  15   0    3.94    2.22
  -4  15   0    1.78    2.14
   4 -15   1    1.61    1.97
   4 -15   1    3.13    2.15
  -4  15  -1    3.26    2.29
  -4  15  -1    7.39    2.14
   4 -15   2    7.03    2.08
   4 -15   2    5.92    2.18
  -4  15  -2    4.15    2.19
   4 -15   3    3.96    2.04
   4 -15   3    1.17    2.10
  -4  15  -3   -1.11    1.97
   4 -15   4   31.12    2.61
   4 -15   4   35.73    2.81
  -4  15  -4   36.07    2.83
   4 -15   5    2.22    2.10
   4 -15   5    3.13    1.79
  -4  15  -5    2.08    2.04
  -4  15  -5    3.12    2.34
   4 -15   6    1.68    1.95
   4 -15   6    0.28    1.77
  -4  15  -6    7.83    2.53
   4 -15   7   -0.25    1.92
   4 -15   7    1.70    1.74
  -4  15  -7    0.65    2.32
  -4  15  -7    1.38    1.85
   4 -15   8   -0.04    1.81
  -4  15  -8   -1.16    2.40
  -4  15  -8    1.47    1.91
   4 -15   9    0.98    1.93
   4 -15   9    1.35    1.57
  -4  15  -9   -2.53    1.84
  -4  15  -9    2.35    2.38
   4 -15  10    0.50    1.80
   4 -15  10    1.67    1.44
  -4  15 -10   -3.68    1.71
   4 -14 -12   25.89    2.49
  -4  14  12   20.24    3.13
  -4  14  12   27.92    2.37
   4 -14 -11   19.78    2.42
   4 -14 -11   23.32    2.73
  -4  14  11   20.03    2.79
  -4  14  11   19.81    2.31
   4 -14 -10    5.56    2.29
  -4  14  10    6.05    2.51
  -4  14  10    3.80    1.86
   4 -14  -9    0.62    2.24
   4 -14  -9   -1.72    2.03
  -4  14   9    2.67    2.49
  -4  14   9    5.08    1.85
   4 -14  -8   -1.91    1.97
   4 -14  -8   -0.85    1.90
  -4  14   8    2.05    1.71
  -4  14   8    3.81    2.44
   4 -14  -7    4.12    2.10
   4 -14  -7   -0.87    2.04
  -4  14   7   -4.15    2.53
  -4  14   7   -1.60    1.68
   4 -14  -6    1.09    2.06
   4 -14  -6    1.30    1.83
  -4  14   6    5.79    2.51
  -4  14   6   -0.34    1.65
   4 -14  -5    0.49    2.02
   4 -14  -5    1.14    2.19
  -4  14   5   -1.55    2.48
  -4  14   5    0.74    1.83
   4 -14  -4   19.26    2.32
   4 -14  -4   18.33    2.56
  -4  14   4   12.94    2.15
  -4  14   4   15.82    2.67
   4 -14  -3    4.32    1.95
   4 -14  -3    2.65    2.18
  -4  14   3    1.02    1.87
  -4  14   3    2.12    2.15
   4 -14  -2    6.33    1.96
  -4  14   2    4.82    2.22
   4 -14  -1   -1.14    1.90
   4 -14  -1    0.20    2.04
  -4  14   1    3.89    2.10
   4 -14   0   14.04    2.28
   4 -14   0   15.92    2.44
  -4  14   0   17.95    2.49
   4 -14   1    0.79    2.11
   4 -14   1   -4.38    1.92
  -4  14  -1    0.14    1.91
  -4  14  -1    1.00    2.00
   4 -14   2    8.81    2.23
   4 -14   2    5.91    2.12
  -4  14  -2    6.80    2.05
  -4  14  -2    7.70    2.08
   4 -14   3    1.02    2.04
   4 -14   3    4.40    2.06
  -4  14  -3   -1.52    1.86
  -4  14  -3    2.78    1.96
   4 -14   4    2.79    2.10
   4 -14   4    7.92    2.08
  -4  14  -4    2.92    1.87
  -4  14  -4    4.23    2.08
   4 -14   5   -0.70    1.77
   4 -14   5    0.33    1.91
  -4  14  -5   -3.36    1.91
  -4  14  -5    0.51    1.80
   4 -14   6    0.13    1.92
   4 -14   6    4.42    1.80
  -4  14  -6    3.71    1.99
  -4  14  -6    6.04    2.17
   4 -14   7    1.65    1.92
   4 -14   7   -0.70    1.93
  -4  14  -7    1.67    1.85
  -4  14  -7    0.23    2.27
   4 -14   8   -0.27    1.87
  -4  14  -8    2.36    2.31
  -4  14  -8   -0.94    1.79
   4 -14   9   -0.15    1.66
   4 -14   9   -0.60    1.86
  -4  14  -9    1.22    2.37
   4 -14  10    1.23    1.66
   4 -14  10    1.04    1.66
  -4  14 -10    0.79    2.57
  -4  14 -10    3.63    1.86
   4 -14  11    1.59    1.48
   4 -14  11    2.03    1.80
  -4  14 -11    6.33    2.00
  -4  14 -11    4.98    2.41
   4 -13 -13    2.22    2.17
   4 -13 -13    1.71    2.10
  -4  13  13    1.97    1.76
  -4  13  13    0.53    2.66
   4 -13 -12   15.93    2.31
   4 -13 -12   14.46    2.46
  -4  13  12   14.03    2.67
  -4  13  12   11.37    2.12
   4 -13 -11   11.51    2.49
  -4  13  11   13.49    1.97
   4 -13 -10    1.74    1.98
  -4  13  10    4.89    2.40
  -4  13  10    6.42    1.68
   4 -13  -9   17.08    2.68
   4 -13  -9   14.07    2.19
  -4  13   9   13.45    1.89
  -4  13   9   19.99    2.76
   4 -13  -8   -1.57    1.78
   4 -13  -8    0.69    2.05
  -4  13   8    1.85    2.47
  -4  13   8   -2.51    1.65
   4 -13  -7   19.74    2.43
   4 -13  -7   24.15    2.34
  -4  13   7   19.76    2.08
  -4  13   7   17.71    2.97
   4 -13  -6    1.73    1.99
   4 -13  -6   -0.70    1.93
  -4  13   6    1.55    1.67
   4 -13  -5    1.72    2.06
   4 -13  -5   -0.77    1.79
  -4  13   5   -1.33    1.70
  -4  13   5   -0.62    2.27
  -4  13   4    8.24    2.47
   4 -13  -3   15.46    2.36
  -4  13   3   12.11    2.34
  -4  13   3   16.43    2.18
   4 -13  -2    2.40    2.06
  -4  13   2   -0.33    1.76
   4 -13  -1    0.42    1.99
  -4  13   1   -0.43    1.93
  -4  13   1    0.66    2.10
   4 -13   0    4.09    2.02
  -4  13   0    2.16    2.02
  -4  13   0    4.04    1.98
   4 -13   1   -0.56    1.92
  -4  13  -1    0.30    1.92
  -4  13  -1    0.71    1.83
   4 -13   2   13.52    2.27
  -4  13  -2   14.17    2.12
  -4  13  -2   13.70    2.22
   4 -13   3    0.74    1.91
  -4  13  -3    0.98    1.86
  -4  13  -3    0.43    1.79
   4 -13   4    9.55    2.09
  -4  13  -4    5.66    1.89
  -4  13  -4    5.16    1.87
   4 -13   5   17.53    2.18
  -4  13  -5   25.22    2.49
  -4  13  -5   22.17    2.38
   4 -13   6    2.80    1.70
  -4  13  -6    1.77    2.05
  -4  13  -6    3.45    1.77
   4 -13   7    1.79    1.64
  -4  13  -7    4.42    1.77
  -4  13  -7   -1.95    2.04
   4 -13   8   -0.39    1.91
  -4  13  -8    0.95    2.23
  -4  13  -8    0.11    1.74
   4 -13   9    2.35    1.83
   4 -13   9   -1.76    1.84
  -4  13  -9   -2.15    1.78
  -4  13  -9    1.80    2.29
   4 -13  10    7.21    1.89
   4 -13  10    3.95    1.98
  -4  13 -10    8.43    2.31
  -4  13 -10    5.66    1.92
   4 -13  11    7.48    1.79
   4 -13  11    2.49    1.77
  -4  13 -11    6.90    2.56
   4 -13  12    1.61    1.39
  -4  13 -12   -1.47    1.70
  -4  13 -12    0.66    2.46
   4 -13  13   -0.34    1.53
  -4  13 -13    0.83    2.50
  -4  13 -13    2.30    1.90
   4 -12 -15    2.85    2.29
   4 -12 -15    0.84    2.31
  -4  12  15   -0.94    1.81
   4 -12 -14    3.27    1.93
   4 -12 -14    4.38    2.17
   4 -12 -13    6.19    1.97
   4 -12 -13    8.46    2.08
  -4  12  13    0.77    1.76
   4 -12 -12   11.71    2.29
   4 -12 -12   10.34    2.06
  -4  12  12   15.64    1.99
  -4  12  12    8.55    2.54
   4 -12 -11   21.98    2.34
   4 -12 -11   21.80    2.67
  -4  12  11   13.27    2.57
  -4  12  11   17.66    1.95
   4 -12 -10   16.04    2.10
  -4  12  10   11.43    2.67
   4 -12  -9   11.15    1.92
  -4  12   9   11.53    2.57
  -4  12   9    9.88    1.87
   4 -12  -8    6.41    1.90
  -4  12   8    4.95    2.29
  -4  12   8    5.90    1.73
   4 -12  -7   15.53    2.11
  -4  12   7   17.36    2.76
   4 -12  -6   10.98    2.09
   4 -12  -6    6.16    2.02
  -4  12   6    7.03    1.83
  -4  12   6    8.80    2.61
   4 -12  -5   42.76    2.82
  -4  12   5   46.77    3.26
  -4  12   5   41.29    2.72
   4 -12  -4    4.13    2.19
   4 -12  -4    3.31    1.80
  -4  12   4    2.24    1.87
  -4  12   4    2.60    2.35
   4 -12  -3   48.18    3.11
   4 -12  -3   46.09    2.83
  -4  12   3   45.32    2.88
  -4  12   3   55.77    3.64
   4 -12  -2   53.51    3.25
   4 -12  -2   50.87    3.06
  -4  12   2   58.78    3.14
   4 -12  -1    6.64    1.97
  -4  12   1    3.89    2.00
   4 -12   0   18.35    2.19
   4 -12   0   15.24    2.31
  -4  12   0   15.30    2.15
   4 -12   1   25.88    2.54
   4 -12   1   18.04    2.36
  -4  12  -1   22.62    2.36
   4 -12   2   24.11    2.44
   4 -12   2   29.02    2.62
  -4  12  -2   23.07    2.41
  -4  12  -2   19.59    2.66
   4 -12   3  104.07    4.39
   4 -12   3  105.28    4.23
  -4  12  -3  110.23    4.41
  -4  12  -3  105.97    4.57
   4 -12   4    2.04    1.92
   4 -12   4    0.74    1.86
  -4  12  -4    1.10    1.87
  -4  12  -4   -0.37    1.90
   4 -12   5    7.00    1.95
   4 -12   5    2.94    1.84
  -4  12  -5    3.38    1.91
  -4  12  -5    1.16    1.85
   4 -12   6    0.78    1.68
   4 -12   6   -0.69    1.74
  -4  12  -6   -1.28    1.70
  -4  12  -6    1.03    2.05
   4 -12   7    1.09    1.86
  -4  12  -7    2.22    2.09
  -4  12  -7    1.29    1.76
   4 -12   8   -1.74    1.64
  -4  12  -8    0.45    1.62
  -4  12  -8   -0.68    2.05
   4 -12   9    0.37    1.67
   4 -12   9   -1.08    1.89
  -4  12  -9    0.64    1.67
  -4  12  -9   -2.54    2.02
   4 -12  10   35.51    2.72
   4 -12  10   42.36    2.73
  -4  12 -10   38.12    2.55
  -4  12 -10   37.54    3.06
   4 -12  11   -0.09    1.70
   4 -12  11    1.02    1.79
  -4  12 -11   -1.07    2.02
  -4  12 -11    0.04    1.86
   4 -12  12   -0.62    1.68
   4 -12  12    1.90    1.59
  -4  12 -12   -3.20    2.16
  -4  12 -12    0.49    1.97
   4 -12  13   -2.05    1.26
   4 -12  13   -0.26    1.53
  -4  12 -13   -0.88    1.89
  -4  12 -13    5.05    2.46
   4 -12  14    0.90    1.38
   4 -12  14    0.43    0.94
  -4  12 -14    2.06    2.53
  -4  12 -14    0.95    1.97
   4 -11 -16   10.25    2.41
   4 -11 -16   11.64    2.06
  -4  11  16    8.78    2.94
   4 -11 -15   -0.69    1.77
   4 -11 -15   -0.43    2.14
  -4  11  15    0.18    2.65
   4 -11 -14    0.13    1.77
   4 -11 -14    5.20    2.09
  -4  11  14   -2.50    1.64
  -4  11  14    4.14    2.69
   4 -11 -13   -0.57    2.23
   4 -11 -13    1.86    1.92
  -4  11  13   -1.42    2.35
  -4  11  13    1.14    1.60
   4 -11 -12    4.22    1.84
  -4  11  12    2.97    1.60
  -4  11  12    3.32    2.31
   4 -11 -11    0.89    1.74
   4 -11 -11   -1.00    1.96
  -4  11  11    2.16    2.25
  -4  11  11   -0.42    1.67
   4 -11 -10   12.67    2.00
  -4  11  10   13.71    2.44
  -4  11  10   11.92    1.80
   4 -11  -9   -0.66    1.76
   4 -11  -9    2.60    2.04
  -4  11   9   -0.58    2.17
   4 -11  -8   30.60    2.55
   4 -11  -8   23.84    2.22
  -4  11   8   26.47    2.82
  -4  11   8   27.55    2.22
   4 -11  -7   11.79    2.19
  -4  11   7    7.46    1.95
  -4  11   7    7.08    2.36
   4 -11  -6    0.58    1.90
   4 -11  -6    3.88    2.11
  -4  11   6    1.16    2.18
  -4  11   6    1.03    1.66
   4 -11  -5   -2.21    2.03
   4 -11  -5    0.37    1.72
[truncated: 614,305 more chars]
