# Supplementary material for: Benzoyl‐Xanthenoxanthenes: Versatile Chromophores for Light‐Engaging Applications
Source: Angew Chem Int Ed Engl. 2026 Jan 9;65(7):e23349. doi: 10.1002/anie.202523349 (PMC12887625; doi:10.1002/anie.202523349)
Supplement: Supplementary file 2 — Supporting Information [file ANIE-65-e23349-s002.zip › 2386241.cif]

####################################################################### 
# 
# This file contains crystal structure data downloaded from the 
# Cambridge Structural Database (CSD) hosted by the Cambridge 
# Crystallographic Data Centre (CCDC).
# 
# Full information about CCDC data access policies and citation 
# guidelines are available at http://www.ccdc.cam.ac.uk/access/V1 
# 
# Audit and citation data items may have been added by the CCDC. 
# Please retain this information to preserve the provenance of 
# this file and to allow appropriate attribution of the data. 
# 
#######################################################################

data_bcd-544
_database_code_depnum_ccdc_archive 'CCDC 2386241'
loop_
_audit_author_name
_audit_author_address
'Martina Crosta'
;Centre of Xray Structure Analysis, University of Vienna
Austria
;
_audit_update_record             
;
2024-09-24 deposited with the CCDC.	2024-09-24 downloaded from the CCDC.
;
_audit_creation_date             2023-10-25
_audit_creation_method           
;
Olex2 1.5
(compiled 2023.08.24 svn.re1ec1418 for OlexSys, GUI svn.r6817)
;
_shelx_SHELXL_version_number     2019/3
_audit_contact_author_address    ?
_audit_contact_author_email      ?
_audit_contact_author_phone      ?
_publ_contact_author_id_orcid    ?
_publ_section_references         
;
Dolomanov, O.V., Bourhis, L.J., Gildea, R.J, Howard, J.A.K. & Puschmann, H.
 (2009), J. Appl. Cryst. 42, 339-341.

Sheldrick, G.M. (2015). Acta Cryst. A71, 3-8.

Sheldrick, G.M. (2015). Acta Cryst. C71, 3-8.
;
_chemical_name_common            ?
_chemical_name_systematic        ?
_chemical_formula_moiety         'C36 H26 O2'
_chemical_formula_sum            'C36 H26 O2'
_chemical_formula_weight         490.57
_chemical_melting_point          ?
loop_
_atom_type_symbol
_atom_type_description
_atom_type_scat_dispersion_real
_atom_type_scat_dispersion_imag
_atom_type_scat_source
C C 0.0033 0.0016 'International Tables Vol C Tables 4.2.6.8 and 6.1.1.4'
H H 0.0000 0.0000 'International Tables Vol C Tables 4.2.6.8 and 6.1.1.4'
O O 0.0106 0.0060 'International Tables Vol C Tables 4.2.6.8 and 6.1.1.4'

_shelx_space_group_comment       
;
The symmetry employed for this shelxl refinement is uniquely defined
by the following loop, which should always be used as a source of
symmetry information in preference to the above space-group names.
They are only intended as comments.
;
_space_group_crystal_system      trigonal
_space_group_IT_number           148
_space_group_name_H-M_alt        'R -3'
_space_group_name_Hall           '-R 3'
loop_
_space_group_symop_operation_xyz
'x, y, z'
'-y, x-y, z'
'-x+y, -x, z'
'x+2/3, y+1/3, z+1/3'
'-y+2/3, x-y+1/3, z+1/3'
'-x+y+2/3, -x+1/3, z+1/3'
'x+1/3, y+2/3, z+2/3'
'-y+1/3, x-y+2/3, z+2/3'
'-x+y+1/3, -x+2/3, z+2/3'
'-x, -y, -z'
'y, -x+y, -z'
'x-y, x, -z'
'-x+2/3, -y+1/3, -z+1/3'
'y+2/3, -x+y+1/3, -z+1/3'
'x-y+2/3, x+1/3, -z+1/3'
'-x+1/3, -y+2/3, -z+2/3'
'y+1/3, -x+y+2/3, -z+2/3'
'x-y+1/3, x+2/3, -z+2/3'

_cell_length_a                   25.3924(15)
_cell_length_b                   25.3924(15)
_cell_length_c                   10.2317(6)
_cell_angle_alpha                90
_cell_angle_beta                 90
_cell_angle_gamma                120
_cell_volume                     5713.3(8)
_cell_formula_units_Z            9
_cell_measurement_reflns_used    18731
_cell_measurement_temperature    100
_cell_measurement_theta_max      26.78
_cell_measurement_theta_min      2.62
_shelx_estimated_absorpt_T_max   0.986
_shelx_estimated_absorpt_T_min   0.974
_exptl_absorpt_coefficient_mu    0.078
_exptl_absorpt_correction_T_max  0.9977
_exptl_absorpt_correction_T_min  0.7355
_exptl_absorpt_correction_type   multi-scan
_exptl_absorpt_process_details   
;
STOE LANA, absorption correction by scaling of reflection intensities.
J. Koziskova, F. Hahn, J. Richter, J. Kozisek, "Comparison of different
absorption corrections on the model structure of tetrakis(\m~2~-acetato)-
diaqua-di-copper(II)", Acta Chimica Slovaca, vol. 9, no. 2, 2016, pp. 136 - 140.
Afterwards a spherical absorption correction was performed within STOE LANA.
;
_exptl_absorpt_special_details   ?
_exptl_crystal_colour            yellow
_exptl_crystal_colour_primary    yellow
_exptl_crystal_density_diffrn    1.283
_exptl_crystal_density_meas      ?
_exptl_crystal_density_method    'not measured'
_exptl_crystal_description       block
_exptl_crystal_F_000             2322
_exptl_crystal_size_max          0.34
_exptl_crystal_size_mid          0.247
_exptl_crystal_size_min          0.18
_exptl_transmission_factor_max   ?
_exptl_transmission_factor_min   ?
_diffrn_reflns_av_R_equivalents  0.0543
_diffrn_reflns_av_unetI/netI     0.0459
_diffrn_reflns_Laue_measured_fraction_full 0.998
_diffrn_reflns_Laue_measured_fraction_max 0.967
_diffrn_reflns_limit_h_max       29
_diffrn_reflns_limit_h_min       -32
_diffrn_reflns_limit_k_max       31
_diffrn_reflns_limit_k_min       -32
_diffrn_reflns_limit_l_max       13
_diffrn_reflns_limit_l_min       -12
_diffrn_reflns_number            38365
_diffrn_reflns_point_group_measured_fraction_full 0.998
_diffrn_reflns_point_group_measured_fraction_max 0.967
_diffrn_reflns_theta_full        25.242
_diffrn_reflns_theta_max         27.320
_diffrn_reflns_theta_min         3.158
_diffrn_ambient_temperature      100
_diffrn_detector_area_resol_mean 13.33
_diffrn_measured_fraction_theta_full 0.998
_diffrn_measured_fraction_theta_max 0.967
_diffrn_measurement_device_type  'STOE STADIVARI'
_diffrn_measurement_method       'rotation method, \w scans'
_diffrn_radiation_type           'Mo K\a'
_diffrn_radiation_wavelength     0.71073
_diffrn_source                   'Axo Mo'
_reflns_Friedel_coverage         0.000
_reflns_Friedel_fraction_full    .
_reflns_Friedel_fraction_max     .
_reflns_number_gt                1829
_reflns_number_total             2774
_reflns_special_details          
;
 Reflections were merged by SHELXL according to the crystal
 class for the calculation of statistics and refinement.
 
 _reflns_Friedel_fraction is defined as the number of unique
 Friedel pairs measured divided by the number that would be
 possible theoretically, ignoring centric projections and
 systematic absences.
;
_reflns_threshold_expression     'I > 2\s(I)'
_computing_cell_refinement       'X-Area Recipe 1.37.0.0 (STOE, 2021)'
_computing_data_collection       'X-Area Pilatus3_SV 1.31.186.0 (STOE, 2022)'
_computing_data_reduction        
;
X-Area Integrate 2.5.3.0 (STOE, 2021)
X-Area LANA 2.7.5.0 (STOE, 2022)
;
_computing_molecular_graphics    'Olex2 1.5 (Dolomanov et al., 2009)'
_computing_publication_material  'Olex2 1.5 (Dolomanov et al., 2009)'
_computing_structure_refinement  'SHELXL 2019/3 (Sheldrick, 2015)'
_computing_structure_solution    'SHELXT 2018/2 (Sheldrick, 2018)'
_refine_diff_density_max         0.280
_refine_diff_density_min         -0.274
_refine_diff_density_rms         0.042
_refine_ls_extinction_coef       .
_refine_ls_extinction_method     none
_refine_ls_goodness_of_fit_ref   1.048
_refine_ls_hydrogen_treatment    constr
_refine_ls_matrix_type           full
_refine_ls_number_parameters     174
_refine_ls_number_reflns         2774
_refine_ls_number_restraints     0
_refine_ls_R_factor_all          0.0630
_refine_ls_R_factor_gt           0.0398
_refine_ls_restrained_S_all      1.048
_refine_ls_shift/su_max          0.000
_refine_ls_shift/su_mean         0.000
_refine_ls_structure_factor_coef Fsqd
_refine_ls_weighting_details     
'w=1/[\s^2^(Fo^2^)+(0.0594P)^2^] where P=(Fo^2^+2Fc^2^)/3'
_refine_ls_weighting_scheme      calc
_refine_ls_wR_factor_gt          0.1018
_refine_ls_wR_factor_ref         0.1055
_refine_special_details          ?
_olex2_refinement_description    
;
1. Fixed Uiso
 At 1.2 times of:
  All C(H) groups
 At 1.5 times of:
  All C(H,H,H) groups
2.a Aromatic/amide H refined with riding coordinates:
 C005(H005), C009(H009), C00C(H00C), C00F(H00F), C00G(H00G), C00H(H00H),
 C00I(H00I)
2.b Idealised Me refined as rotating group:
 C00E(H00A,H00B,H00D), C00J(H00E,H00J,H00K)
;
_atom_sites_solution_hydrogens   geom
_atom_sites_solution_primary     dual
_atom_sites_solution_secondary   ?
loop_
_atom_site_label
_atom_site_type_symbol
_atom_site_fract_x
_atom_site_fract_y
_atom_site_fract_z
_atom_site_U_iso_or_equiv
_atom_site_adp_type
_atom_site_occupancy
_atom_site_site_symmetry_order
_atom_site_calc_flag
_atom_site_refinement_flags_posn
_atom_site_refinement_flags_adp
_atom_site_refinement_flags_occupancy
_atom_site_disorder_assembly
_atom_site_disorder_group
O001 O 0.52249(4) 0.53110(4) 0.23795(8) 0.0212(2) Uani 1 1 d . . . . .
C002 C 0.55776(6) 0.53296(6) 0.13044(12) 0.0166(3) Uani 1 1 d . . . . .
C003 C 0.46041(6) 0.50726(6) 0.21989(12) 0.0182(3) Uani 1 1 d . . . . .
C004 C 0.36299(6) 0.48208(5) 0.31256(12) 0.0176(3) Uani 1 1 d . . . . .
C005 C 0.42617(6) 0.50482(5) 0.32738(12) 0.0176(3) Uani 1 1 d . . . . .
H005 H 0.444910 0.518293 0.410418 0.021 Uiso 1 1 calc R U . . .
C006 C 0.32576(6) 0.48037(6) 0.42696(12) 0.0174(3) Uani 1 1 d . . . . .
C007 C 0.56752(6) 0.51353(5) -0.09678(12) 0.0169(3) Uani 1 1 d . . . . .
C008 C 0.30710(6) 0.43386(6) 0.52064(12) 0.0185(3) Uani 1 1 d . . . . .
C009 C 0.33582(6) 0.46208(6) 0.19203(12) 0.0207(3) Uani 1 1 d . . . . .
H009 H 0.293417 0.447131 0.183334 0.025 Uiso 1 1 calc R U . . .
C00A C 0.53161(5) 0.51180(5) 0.01118(12) 0.0174(3) Uani 1 1 d . . . . .
C00B C 0.63027(6) 0.53665(6) -0.08105(12) 0.0202(3) Uani 1 1 d . . . . .
C00C C 0.27143(6) 0.43309(7) 0.62530(13) 0.0238(3) Uani 1 1 d . . . . .
H00C H 0.258184 0.401624 0.688627 0.029 Uiso 1 1 calc R U . . .
C00D C 0.30857(6) 0.52484(6) 0.43923(13) 0.0254(3) Uani 1 1 d . . . . .
C00E C 0.32553(6) 0.38619(6) 0.50772(13) 0.0230(3) Uani 1 1 d . . . . .
H00A H 0.315470 0.368545 0.419817 0.035 Uiso 1 1 calc R U . . .
H00B H 0.303688 0.354153 0.572714 0.035 Uiso 1 1 calc R U . . .
H00D H 0.369415 0.404846 0.522216 0.035 Uiso 1 1 calc R U . . .
C00F C 0.61977(6) 0.55625(6) 0.14885(13) 0.0242(3) Uani 1 1 d . . . . .
H00F H 0.637653 0.571024 0.232123 0.029 Uiso 1 1 calc R U . . .
C00G C 0.65506(6) 0.55766(6) 0.04487(12) 0.0242(3) Uani 1 1 d . . . . .
H00G H 0.697324 0.573236 0.058183 0.029 Uiso 1 1 calc R U . . .
C00H C 0.25512(6) 0.47679(7) 0.63863(13) 0.0282(4) Uani 1 1 d . . . . .
H00H H 0.231425 0.475815 0.711426 0.034 Uiso 1 1 calc R U . . .
C00I C 0.27319(6) 0.52228(7) 0.54602(14) 0.0314(4) Uani 1 1 d . . . . .
H00I H 0.261369 0.552163 0.555221 0.038 Uiso 1 1 calc R U . . .
C00J C 0.32824(8) 0.57474(7) 0.33899(15) 0.0447(5) Uani 1 1 d . . . . .
H00E H 0.372372 0.594673 0.326783 0.067 Uiso 1 1 calc R U . . .
H00J H 0.317333 0.604667 0.369251 0.067 Uiso 1 1 calc R U . . .
H00K H 0.307793 0.557313 0.255783 0.067 Uiso 1 1 calc R U . . .

loop_
_atom_site_aniso_label
_atom_site_aniso_U_11
_atom_site_aniso_U_22
_atom_site_aniso_U_33
_atom_site_aniso_U_23
_atom_site_aniso_U_13
_atom_site_aniso_U_12
O001 0.0154(5) 0.0257(5) 0.0188(5) -0.0024(4) -0.0002(4) 0.0074(4)
C002 0.0156(7) 0.0188(7) 0.0143(7) 0.0019(5) 0.0014(5) 0.0077(6)
C003 0.0116(7) 0.0135(7) 0.0265(8) 0.0018(6) -0.0011(6) 0.0041(6)
C004 0.0183(7) 0.0140(7) 0.0192(7) 0.0015(5) 0.0022(6) 0.0071(6)
C005 0.0178(7) 0.0140(7) 0.0174(7) -0.0008(5) -0.0003(6) 0.0053(6)
C006 0.0134(7) 0.0200(7) 0.0171(7) -0.0050(6) -0.0031(5) 0.0070(6)
C007 0.0195(7) 0.0129(7) 0.0159(7) 0.0015(5) -0.0001(6) 0.0063(6)
C008 0.0125(7) 0.0213(7) 0.0177(7) -0.0045(6) -0.0030(5) 0.0055(6)
C009 0.0174(7) 0.0212(7) 0.0216(8) 0.0002(6) 0.0007(6) 0.0082(6)
C00A 0.0156(7) 0.0142(7) 0.0197(7) 0.0015(5) -0.0020(6) 0.0054(6)
C00B 0.0200(7) 0.0169(7) 0.0219(8) 0.0021(6) 0.0000(6) 0.0078(6)
C00C 0.0172(7) 0.0326(8) 0.0166(8) -0.0002(6) -0.0009(6) 0.0087(6)
C00D 0.0247(8) 0.0243(8) 0.0287(8) -0.0017(6) 0.0014(6) 0.0133(7)
C00E 0.0244(8) 0.0233(8) 0.0206(7) 0.0034(6) 0.0017(6) 0.0114(6)
C00F 0.0203(8) 0.0292(8) 0.0182(8) -0.0038(6) -0.0051(6) 0.0087(6)
C00G 0.0163(7) 0.0293(8) 0.0228(8) -0.0016(6) -0.0040(6) 0.0082(6)
C00H 0.0223(8) 0.0402(9) 0.0214(8) -0.0072(7) 0.0049(6) 0.0153(7)
C00I 0.0291(9) 0.0332(9) 0.0385(9) -0.0095(7) 0.0003(7) 0.0205(8)
C00J 0.0598(12) 0.0350(10) 0.0527(11) 0.0103(8) 0.0156(9) 0.0338(9)

_geom_special_details            
;
 All esds (except the esd in the dihedral angle between two l.s. planes)
 are estimated using the full covariance matrix.  The cell esds are taken
 into account individually in the estimation of esds in distances, angles
 and torsion angles; correlations between esds in cell parameters are only
 used when they are defined by crystal symmetry.  An approximate (isotropic)
 treatment of cell esds is used for estimating esds involving l.s. planes.
;
loop_
_geom_bond_atom_site_label_1
_geom_bond_atom_site_label_2
_geom_bond_distance
_geom_bond_site_symmetry_2
_geom_bond_publ_flag
O001 C002 1.4043(14) . ?
O001 C003 1.3896(14) . ?
C002 C00A 1.3645(17) . ?
C002 C00F 1.3905(17) . ?
C003 C005 1.3841(17) . ?
C003 C007 1.4120(16) 10_665 ?
C004 C005 1.4156(17) . ?
C004 C006 1.4915(17) . ?
C004 C009 1.3799(16) . ?
C005 H005 0.9500 . ?
C006 C008 1.4066(17) . ?
C006 C00D 1.4051(18) . ?
C007 C00A 1.4189(17) . ?
C007 C00B 1.4050(17) . ?
C008 C00C 1.3963(17) . ?
C008 C00E 1.5061(18) . ?
C009 H009 0.9500 . ?
C009 C00B 1.4156(16) 10_665 ?
C00A C00A 1.423(2) 10_665 ?
C00B C00G 1.4160(16) . ?
C00C H00C 0.9500 . ?
C00C C00H 1.3717(19) . ?
C00D C00I 1.3952(19) . ?
C00D C00J 1.5080(19) . ?
C00E H00A 0.9800 . ?
C00E H00B 0.9800 . ?
C00E H00D 0.9800 . ?
C00F H00F 0.9500 . ?
C00F C00G 1.3797(17) . ?
C00G H00G 0.9500 . ?
C00H H00H 0.9500 . ?
C00H C00I 1.383(2) . ?
C00I H00I 0.9500 . ?
C00J H00E 0.9800 . ?
C00J H00J 0.9800 . ?
C00J H00K 0.9800 . ?

loop_
_geom_angle_atom_site_label_1
_geom_angle_atom_site_label_2
_geom_angle_atom_site_label_3
_geom_angle
_geom_angle_site_symmetry_1
_geom_angle_site_symmetry_3
_geom_angle_publ_flag
C003 O001 C002 118.42(9) . . ?
C00A C002 O001 120.70(11) . . ?
C00A C002 C00F 120.88(12) . . ?
C00F C002 O001 118.41(11) . . ?
O001 C003 C007 121.99(11) . 10_665 ?
C005 C003 O001 117.65(11) . . ?
C005 C003 C007 120.35(11) . 10_665 ?
C005 C004 C006 120.02(11) . . ?
C009 C004 C005 120.13(12) . . ?
C009 C004 C006 119.84(11) . . ?
C003 C005 C004 119.44(12) . . ?
C003 C005 H005 120.3 . . ?
C004 C005 H005 120.3 . . ?
C008 C006 C004 120.11(11) . . ?
C00D C006 C004 119.60(11) . . ?
C00D C006 C008 120.28(12) . . ?
C003 C007 C00A 119.21(11) 10_665 . ?
C00B C007 C003 120.74(12) . 10_665 ?
C00B C007 C00A 120.05(11) . . ?
C006 C008 C00E 120.36(11) . . ?
C00C C008 C006 118.57(12) . . ?
C00C C008 C00E 121.07(12) . . ?
C004 C009 H009 119.3 . . ?
C004 C009 C00B 121.46(12) . 10_665 ?
C00B C009 H009 119.3 10_665 . ?
C002 C00A C007 120.35(11) . . ?
C002 C00A C00A 122.27(15) . 10_665 ?
C007 C00A C00A 117.38(14) . 10_665 ?
C007 C00B C009 117.88(11) . 10_665 ?
C007 C00B C00G 117.34(12) . . ?
C009 C00B C00G 124.78(12) 10_665 . ?
C008 C00C H00C 119.3 . . ?
C00H C00C C008 121.40(13) . . ?
C00H C00C H00C 119.3 . . ?
C006 C00D C00J 120.60(12) . . ?
C00I C00D C006 118.95(13) . . ?
C00I C00D C00J 120.45(13) . . ?
C008 C00E H00A 109.5 . . ?
C008 C00E H00B 109.5 . . ?
C008 C00E H00D 109.5 . . ?
H00A C00E H00B 109.5 . . ?
H00A C00E H00D 109.5 . . ?
H00B C00E H00D 109.5 . . ?
C002 C00F H00F 120.4 . . ?
C00G C00F C002 119.29(12) . . ?
C00G C00F H00F 120.4 . . ?
C00B C00G H00G 119.0 . . ?
C00F C00G C00B 122.09(12) . . ?
C00F C00G H00G 119.0 . . ?
C00C C00H H00H 120.0 . . ?
C00C C00H C00I 119.95(13) . . ?
C00I C00H H00H 120.0 . . ?
C00D C00I H00I 119.6 . . ?
C00H C00I C00D 120.83(13) . . ?
C00H C00I H00I 119.6 . . ?
C00D C00J H00E 109.5 . . ?
C00D C00J H00J 109.5 . . ?
C00D C00J H00K 109.5 . . ?
H00E C00J H00J 109.5 . . ?
H00E C00J H00K 109.5 . . ?
H00J C00J H00K 109.5 . . ?

loop_
_geom_torsion_atom_site_label_1
_geom_torsion_atom_site_label_2
_geom_torsion_atom_site_label_3
_geom_torsion_atom_site_label_4
_geom_torsion
_geom_torsion_site_symmetry_1
_geom_torsion_site_symmetry_2
_geom_torsion_site_symmetry_3
_geom_torsion_site_symmetry_4
_geom_torsion_publ_flag
O001 C002 C00A C007 -179.65(11) . . . . ?
O001 C002 C00A C00A 1.3(2) . . . 10_665 ?
O001 C002 C00F C00G 179.09(11) . . . . ?
O001 C003 C005 C004 178.64(10) . . . . ?
C002 O001 C003 C005 178.93(10) . . . . ?
C002 O001 C003 C007 -1.57(16) . . . 10_665 ?
C002 C00F C00G C00B 0.6(2) . . . . ?
C003 O001 C002 C00A -0.04(16) . . . . ?
C003 O001 C002 C00F -179.36(11) . . . . ?
C003 C007 C00A C002 -178.45(11) 10_665 . . . ?
C003 C007 C00A C00A 0.7(2) 10_665 . . 10_665 ?
C003 C007 C00B C009 -0.46(18) 10_665 . . 10_665 ?
C003 C007 C00B C00G 178.83(12) 10_665 . . . ?
C004 C006 C008 C00C -178.93(11) . . . . ?
C004 C006 C008 C00E 1.20(17) . . . . ?
C004 C006 C00D C00I 179.31(12) . . . . ?
C004 C006 C00D C00J -0.9(2) . . . . ?
C005 C004 C006 C008 -78.90(15) . . . . ?
C005 C004 C006 C00D 102.23(14) . . . . ?
C005 C004 C009 C00B 0.34(19) . . . 10_665 ?
C006 C004 C005 C003 -178.74(11) . . . . ?
C006 C004 C009 C00B 179.61(11) . . . 10_665 ?
C006 C008 C00C C00H -0.71(19) . . . . ?
C006 C00D C00I C00H -0.1(2) . . . . ?
C007 C003 C005 C004 -0.88(18) 10_665 . . . ?
C007 C00B C00G C00F -0.45(19) . . . . ?
C008 C006 C00D C00I 0.4(2) . . . . ?
C008 C006 C00D C00J -179.82(12) . . . . ?
C008 C00C C00H C00I 1.1(2) . . . . ?
C009 C004 C005 C003 0.52(18) . . . . ?
C009 C004 C006 C008 101.83(14) . . . . ?
C009 C004 C006 C00D -77.03(16) . . . . ?
C009 C00B C00G C00F 178.78(13) 10_665 . . . ?
C00A C002 C00F C00G -0.23(19) . . . . ?
C00A C007 C00B C009 -179.42(11) . . . 10_665 ?
C00A C007 C00B C00G -0.13(18) . . . . ?
C00B C007 C00A C002 0.52(18) . . . . ?
C00B C007 C00A C00A 179.66(13) . . . 10_665 ?
C00C C00H C00I C00D -0.7(2) . . . . ?
C00D C006 C008 C00C -0.07(18) . . . . ?
C00D C006 C008 C00E -179.94(12) . . . . ?
C00E C008 C00C C00H 179.16(12) . . . . ?
C00F C002 C00A C007 -0.34(18) . . . . ?
C00F C002 C00A C00A -179.43(14) . . . 10_665 ?
C00J C00D C00I C00H -179.79(14) . . . . ?

_shelx_res_file                  
;
TITL bcd-544_a.res in R-3
    bcd-544.res
    created by SHELXL-2019/3 at 11:22:19 on 25-Oct-2023
REM Old TITL
REM SHELXT solution in R-3: R1 0.125, Rweak 0.005, Alpha 0.018
REM <I/s> 0.000 for 0 systematic absences, Orientation as input
REM Formula found by SHELXT: C18 O
CELL 0.71073 25.3924 25.3924 10.2317 90 90 120
ZERR 9 0.0015 0.0015 0.0006 0 0 0
LATT 3
SYMM -Y,+X-Y,+Z
SYMM +Y-X,-X,+Z
SFAC C H O
UNIT 324 234 18

L.S. 10
PLAN  5
SIZE 0.18 0.247 0.34
TEMP -173.15
CONF
BOND
list 4
fmap 2
MORE -1
BOND $H
ACTA
OMIT -4 5 0
REM <olex2.extras>
REM <HklSrc "%.\\BCD-544.hkl">
REM </olex2.extras>

WGHT    0.059400
FVAR       0.20306
O001  3    0.522488    0.531099    0.237954    11.00000    0.01541    0.02568 =
         0.01878   -0.00239   -0.00025    0.00741
C002  1    0.557762    0.532960    0.130445    11.00000    0.01562    0.01875 =
         0.01428    0.00194    0.00136    0.00765
C003  1    0.460411    0.507256    0.219886    11.00000    0.01159    0.01349 =
         0.02650    0.00178   -0.00112    0.00409
C004  1    0.362987    0.482076    0.312557    11.00000    0.01826    0.01404 =
         0.01917    0.00150    0.00218    0.00706
C005  1    0.426169    0.504818    0.327384    11.00000    0.01782    0.01397 =
         0.01740   -0.00084   -0.00030    0.00528
AFIX  43
H005  2    0.444910    0.518293    0.410418    11.00000   -1.20000
AFIX   0
C006  1    0.325760    0.480373    0.426956    11.00000    0.01343    0.01998 =
         0.01709   -0.00502   -0.00314    0.00703
C007  1    0.567518    0.513535   -0.096782    11.00000    0.01955    0.01288 =
         0.01594    0.00152   -0.00007    0.00627
C008  1    0.307102    0.433862    0.520639    11.00000    0.01248    0.02127 =
         0.01772   -0.00449   -0.00300    0.00547
C009  1    0.335818    0.462081    0.192031    11.00000    0.01739    0.02123 =
         0.02162    0.00025    0.00067    0.00815
AFIX  43
H009  2    0.293417    0.447131    0.183334    11.00000   -1.20000
AFIX   0
C00A  1    0.531610    0.511805    0.011177    11.00000    0.01563    0.01416 =
         0.01972    0.00145   -0.00203    0.00539
C00B  1    0.630267    0.536647   -0.081054    11.00000    0.02004    0.01687 =
         0.02185    0.00210    0.00002    0.00782
C00C  1    0.271434    0.433088    0.625303    11.00000    0.01725    0.03262 =
         0.01659   -0.00016   -0.00094    0.00870
AFIX  43
H00C  2    0.258184    0.401624    0.688627    11.00000   -1.20000
AFIX   0
C00D  1    0.308574    0.524844    0.439234    11.00000    0.02471    0.02431 =
         0.02870   -0.00170    0.00136    0.01330
C00E  1    0.325528    0.386188    0.507718    11.00000    0.02443    0.02333 =
         0.02064    0.00343    0.00165    0.01143
AFIX 137
H00A  2    0.315470    0.368545    0.419817    11.00000   -1.50000
H00B  2    0.303688    0.354153    0.572714    11.00000   -1.50000
H00D  2    0.369415    0.404846    0.522216    11.00000   -1.50000
AFIX   0
C00F  1    0.619772    0.556248    0.148851    11.00000    0.02026    0.02923 =
         0.01815   -0.00375   -0.00507    0.00866
AFIX  43
H00F  2    0.637653    0.571024    0.232123    11.00000   -1.20000
AFIX   0
C00G  1    0.655055    0.557664    0.044873    11.00000    0.01626    0.02931 =
         0.02281   -0.00161   -0.00396    0.00815
AFIX  43
H00G  2    0.697324    0.573236    0.058183    11.00000   -1.20000
AFIX   0
C00H  1    0.255121    0.476793    0.638630    11.00000    0.02232    0.04023 =
         0.02145   -0.00724    0.00487    0.01528
AFIX  43
H00H  2    0.231425    0.475815    0.711426    11.00000   -1.20000
AFIX   0
C00I  1    0.273194    0.522283    0.546015    11.00000    0.02911    0.03323 =
         0.03849   -0.00952    0.00027    0.02046
AFIX  43
H00I  2    0.261369    0.552163    0.555221    11.00000   -1.20000
AFIX   0
C00J  1    0.328239    0.574742    0.338988    11.00000    0.05981    0.03501 =
         0.05272    0.01028    0.01564    0.03385
AFIX 137
H00E  2    0.372372    0.594673    0.326783    11.00000   -1.50000
H00J  2    0.317333    0.604667    0.369251    11.00000   -1.50000
H00K  2    0.307793    0.557313    0.255783    11.00000   -1.50000
AFIX   0
HKLF 4


REM  bcd-544_a.res in R-3
REM wR2 = 0.1055, GooF = S = 1.048, Restrained GooF = 1.048 for all data
REM R1 = 0.0398 for 1829 Fo > 4sig(Fo) and 0.0630 for all 2774 data
REM 174 parameters refined using 0 restraints

END

WGHT      0.0591      0.0000

REM Highest difference peak  0.280,  deepest hole -0.274,  1-sigma level  0.042
Q1    1   0.5400  0.5402  0.3250  11.00000  0.05    0.28
Q2    1   0.6117  0.5358  0.0134  11.00000  0.05    0.28
Q3    1   0.5841  0.5485  0.2336  11.00000  0.05    0.27
Q4    1   0.3292  0.4691  0.4899  11.00000  0.05    0.22
Q5    1   0.5508  0.5435  0.0606  11.00000  0.05    0.21
;
_shelx_res_checksum              35872
_shelx_hkl_file                  
;
  -9  12  -6   86.33    6.86
  -8  -7  11    1.91   11.88
  -8   5  -7   85.95    5.92
  -7 -19   6   25.05   11.53
  -6 -18   6   -4.37   10.15
  -6   8  -5  718.91    9.68
  -6  14  -2  197.42    6.33
  -5 -17   6    0.32    9.37
  -5  12  -2 1056.36   10.68
  -4 -16   6   13.44    9.02
  -4 -12   8   39.10    9.52
  -4  -7   9   10.26    8.36
  -4   1  -5  102.61    3.98
  -4   8  -3  486.32    7.17
  -2 -16   2    0.12    5.89
  -2   4   6   10.99    3.68
  -1 -14   1   14.05    5.00
  -1 -13   0   20.14    4.37
  -1 -12   5  419.71   10.39
   0 -10   4  569.99    9.93
   0  -5   5   24.58    4.52
  -9  18  -3   60.54    6.19
  -8  10  -6  177.14    6.99
  -7 -13   9    4.86   11.71
  -7  16  -2  297.86    7.70
  -6 -12   9    1.22   10.77
  -6  -7  10    0.78    9.81
  -4  -4   9    7.29    8.29
  -4  10  -2  189.38    5.11
  -3 -17   2   11.57    7.23
  -3  -8   8   79.26    8.68
  -3   1   8  321.45    8.59
  -2  -9   7    7.17    6.92
  -7 -17   7    7.01   11.39
  -7 -15   8    3.21   11.72
  -7   8  -6   12.05    5.18
  -6 -19   4   16.14    9.49
  -6 -16   7   12.26   10.49
  -6 -14   8    3.25   10.61
  -5 -15   7    3.93    8.75
  -4 -18   2   39.68    7.65
  -4   6  -4 3241.60   17.09
  -3 -16   4   11.99    7.42
  -2   0   7   10.47    4.99
  -1  -7   6    0.70    5.40
   0  -1   4    7.90    2.71
  -8  18  -2  317.43    8.55
  -7  -8  10   -1.99   10.42
  -6  -4  10  226.82   11.45
  -5 -18   4    8.64    8.80
  -5  -8   9    7.48    9.11
  -5   6  -5   95.19    4.75
  -4 -17   4    0.70    7.91
  -3  -5   8   70.03    7.83
  -3  -2   8  805.21   13.16
  -3   8  -2  454.36    6.42
  -2 -15   1   75.41    6.34
  -2 -13  -1   26.96    4.56
  -2 -11   6  122.70    8.20
  -2  -6   7    0.41    6.11
  -1 -13   3  318.46    8.44
  -1  -4   6  101.62    6.21
   0 -10   1  964.87   10.10
  -9  10  -7    7.16    6.30
  -8 -19   5    3.05   11.42
  -5   1  -6   99.97    4.88
  -4  -9   8   13.91    8.63
  -3 -16   1   11.07    6.71
  -3 -10   7    2.21    7.61
  -2 -14   0   24.50    5.63
  -2  -3   7   16.56    5.55
  -1  -9   5    5.98    5.35
   0  -9   3  715.55    9.76
  -9 -10  10   -2.70   13.20
  -9  -5  11    6.92   11.60
  -9  20  -2   56.11    6.87
  -7 -18   5   -1.13   10.22
  -6  -9   9    5.76    9.76
  -6   6  -6  270.78    7.16
  -5  -5   9   54.64    9.44
  -5  14  -1 1857.88   14.18
  -5  15   1  102.57    4.59
  -4 -15   5   50.19    9.23
  -4  12  -1  773.46    9.00
  -4  13   1   70.72    3.55
  -3 -12   6   31.49    7.80
  -2 -14   3   92.88    6.89
  -1 -11   4   67.75    6.09
  -1   1  -2   37.38    1.70
   0  -4   4   40.67    3.70
   0   0   3   53.32    2.46
 -10  -6  11   18.36   13.28
  -9 -18   6   25.41   12.67
  -8   8  -7    7.45    5.54
  -7  -5  10  249.62   12.46
  -6 -17   5   82.70   10.46
  -6  16  -1  340.82    7.73
  -5 -16   5   47.94    9.35
  -5 -10   8   19.30    9.34
  -5  -2   9   26.96    8.27
  -4 -11   7   12.40    8.50
  -3 -15   0   -4.15    6.15
  -3  11   1  185.30    3.93
  -2   5   5  559.72    6.12
  -1 -12   2  185.08    6.53
  -9 -12   9   43.93   13.64
  -8 -17   6   48.06   11.99
  -8 -11   9   35.28   12.32
  -7  18  -1   43.80    5.76
  -6 -18   3    4.25    9.23
  -6 -11   8    7.43   10.47
  -5 -17   3    1.61    8.40
  -4 -16   3    8.18    7.71
  -4   4  -5  255.40    6.03
  -3 -15   3    3.27    6.35
  -3   4  -4    9.93    2.75
  -3   6   6    4.51    3.58
  -3  10  -1  875.07    8.68
  -2  -8   6   13.21    6.16
  -1   0   5   -0.70    3.34
   0  -8   2  668.88    8.43
  -9 -16   7   15.96   12.58
  -9 -14   8   14.74   12.42
  -8 -15   7    0.69   12.13
  -8  -6  10   43.26   11.72
  -8  15  -5   37.10    6.26
  -7 -16   6   -3.53   10.20
  -7 -12   8   70.58   11.24
  -7  -2  10   13.22    8.87
  -7   6  -7   18.88    5.59
  -7  13  -5   69.30    6.15
  -6 -15   6   -2.61    9.43
  -6  -6   9    6.07    9.68
  -5 -14   6    9.72    8.81
  -5 -12   7   -1.04    8.78
  -3  -7   7  667.32   13.07
  -3   2   7  183.35    6.88
  -2 -12   4  246.33    8.57
  -2 -10   5    8.61    6.05
  -2   6  -2  155.54    3.94
  -1  -6   5    6.57    4.78
   0  -6   3  182.75    5.18
  -8 -13   8    9.64   11.51
  -8  17  -4   12.12    6.00
  -8  20  -1  134.64    7.34
  -7 -14   7   22.83   10.63
  -7  15  -4   14.72    5.44
  -6  11  -5   96.13    6.01
  -6  13  -4  235.55    7.37
  -5   4  -6    6.49    4.34
  -4  -3   8   16.21    7.41
  -4   0   8  114.18    7.67
  -2 -13   2   -1.64    5.35
  -2   1   6   -0.07    4.06
  -1 -11   1    5.46    3.92
  -1 -10   3   56.81    5.22
  -1  -3   5  117.10    5.40
   0  -6   0  371.38    4.74
  -9  -7  10    3.17   11.57
  -8 -18   4    8.04   10.00
  -7  11  -6   28.90    5.78
  -6  15  -3   32.36    5.62
  -5  -7   8  311.05   11.73
  -5  11  -4    5.73    4.47
  -3 -13   4  295.38    9.71
  -3  -9   6   52.13    7.25
  -3  -4   7   86.43    7.47
  -2  -5   6  177.43    7.36
  -2   4  -3  211.82    4.42
  -1  -8   4  439.55    8.86
   0  -7   1  679.19    7.37
   0  -3   3  808.04    7.97
 -11  -4  11   87.95   13.85
 -10 -18   5   99.41   13.18
  -8  -3  10    4.86   10.27
  -7 -17   4    7.88    9.49
  -7  -7   9    2.06    9.61
  -7  17  -3   70.43    6.44
  -6 -16   4    5.07    9.27
  -6  -3   9    2.53    8.77
  -5   9  -5   18.85    4.69
  -5  13  -3   21.96    4.74
  -4 -14   4   14.82    7.40
  -4  -8   7  159.08    9.41
  -3 -14   2   14.25    6.18
  -3 -11   5 1022.61   15.20
  -3  -1  -5  160.66    4.17
  -2  -4  -4 3203.29    9.49
  -2  -2   6   12.87    5.04
  -2  -1  -4  246.44    4.02
  -2   8  -1 2885.20   14.07
  -1 -10   0   11.71    3.32
  -9 -17   5   25.41   12.20
  -8  -8   9    6.42   10.18
  -6 -17   2   -0.71    8.30
  -6  -8   8  122.76   10.91
  -6   0   9    6.15    7.80
  -6   9  -6   64.09    5.77
  -5 -16   2   12.82    7.65
  -5 -15   4    8.24    7.97
  -4 -15   2   28.08    7.04
  -4   9  -4  132.85    5.58
  -4  11  -3   52.30    4.74
  -3  -4  -5   77.15    2.96
   0  -5   2  306.23    5.23
 -11 -11   9   -2.30   12.94
 -10 -16   6  153.91   14.48
 -10 -10   9  139.31   14.52
  -9  -4  10    9.08   11.17
  -8 -16   5    1.39   10.84
  -5  -9   7   -0.44    8.19
  -5  -4   8    8.84    8.16
  -2 -12   1    6.11    4.50
  -2 -11   3  123.56    6.55
 -11 -15   7   27.28   13.41
 -11 -13   8   -6.07   13.15
  -7 -15   5   46.11    9.97
  -7  -9   8    1.61    9.64
  -7  -4   9   44.50    9.93
  -7   9  -7    2.60    5.69
  -6 -14   5    8.01    9.26
  -6  18   0    5.48    5.21
  -5  15  -2  172.22    6.85
  -4  -1  -6   86.10    4.29
  -4   7  -5   79.86    5.04
  -4  14   0   29.58    4.03
  -3   2  -5  118.83    4.40
  -2  -7   5   68.86    6.02
  -1  -9   2   33.30    3.99
  -1  -5   4   -0.06    3.61
  -1   1   4    8.13    2.62
   0  -2   2 2563.70   11.37
 -10 -14   7   -2.44   12.21
 -10 -12   8   -5.25   12.28
 -10  -5  10    6.59   11.18
  -9 -15   6    3.70   10.88
  -9 -11   8   59.89   11.80
  -8 -14   6    7.08   10.84
  -8 -10   8   50.91   10.89
  -7  19  -2  548.67   10.91
  -6 -10   7    8.00    8.87
  -5 -11   6   74.66    8.74
  -5  -1   8   -0.67    7.10
  -5   2   8   45.86    6.65
  -5   7  -6    1.58    4.60
  -4  -5   7  837.46   13.98
  -4   2  -6   10.77    4.31
  -4   4   7  133.63    6.04
  -4  13  -2 1776.25   14.67
  -3  -6   6   77.38    6.84
  -3   7  -4 2446.53   16.10
  -3   9  -3  727.15    9.33
  -3  12   0 1408.55   10.81
  -2  -9   4   10.76    5.27
  -2   2  -4   54.90    3.18
 -12 -17   5  116.66   14.86
 -12  -7  10   -0.84   13.75
 -11  -6  10    2.15   12.26
  -9 -13   7    5.02   10.87
  -9  -1  10   15.37   10.24
  -8 -12   7   18.75   10.45
  -7 -13   6   87.82   10.57
  -7 -11   7   59.83   10.20
  -3 -13   1   28.25    5.47
  -3 -12   3  114.01    6.95
  -2 -11   0   57.27    4.57
  -1  -7   3  630.04    8.97
  -1  -1  -3  177.48    3.01
   0  -4   1   46.12    2.25
 -13  -3  11    8.02   13.89
 -10 -17   4   25.07   10.95
  -8  -5   9   -3.08    9.35
  -8  21  -2 1347.97   16.22
  -7 -16   3   39.02    8.96
  -7  -1   9   -0.49    7.88
  -6 -15   3   -0.05    8.20
  -6  -5   8  494.49   13.12
  -6   7  -7  128.23    6.73
  -5 -15   1   91.91    7.64
  -4 -14   1    1.77    5.96
  -4 -13   3   83.85    7.27
  -4  -2   7  218.76    8.56
  -3   7   5  904.81    6.96
  -1  -2   4    2.58    2.95
 -10  -2  10   14.02   10.87
  -9  -6   9   12.36   10.30
  -6  14  -5   35.20    6.23
  -5 -14   3   70.30    7.78
  -5  -6   7  264.51   10.33
  -4   1   7   67.90    6.16
  -3 -10   4  175.86    7.77
  -3  -8   5   42.59    6.24
  -3  -3   6    9.85    5.65
  -2  -4   5  448.40    8.67
  -2   2   5   94.14    4.12
  -1   4  -2 1579.44    9.70
 -12 -15   6   17.43   13.75
 -12  -9   9   -1.80   12.67
 -11 -16   5  202.52   14.24
 -11  -8   9   44.36   13.37
 -10  -7   9   31.78   11.29
  -9 -16   4   12.20   10.06
  -7  -6   8  255.49   11.76
  -6  12  -6    0.31    5.82
  -6  16  -4   24.51    6.15
  -5  12  -5    2.15    5.28
  -4  -7   6   10.32    6.60
  -4   5  -6   -0.68    4.63
  -3   5  -5  223.22    6.22
  -2 -10  -1    4.79    3.37
  -2  -1   5  125.49    5.19
  -2   7  -3   78.42    4.17
  -1  -8   1  157.89    4.69
 -11  -3  10    1.50   11.71
 -10 -15   5   19.91   11.67
  -8 -15   4   30.64    9.51
  -8  -2   9   63.45   10.05
  -7   7  -8   84.70    6.91
  -6  -2   8  173.42    9.53
  -5  14  -4  295.31    8.42
  -4 -11   4   60.94    7.01
  -4  -9   5  320.22    9.95
  -3 -12   0    2.83    4.53
  -3   0   6  192.23    6.45
  -1  -4  -3   44.78    1.28
  -1   6  -1 9166.79   22.61
 -12 -13   7    4.10   13.00
 -12 -11   8   -4.04   12.89
 -12  -4  10   -1.99   12.55
 -11 -14   6   27.28   12.28
 -11 -10   8   12.00   12.80
  -9  -8   8   60.35   11.32
  -8  -7   8   17.06    9.56
  -7 -14   4    9.75    8.52
  -6 -13   4   -1.04    7.71
  -6  -7   7  319.00   11.53
  -6   1   8    5.87    7.30
  -6  19  -1  111.86    7.02
  -5 -12   4    0.77    6.95
  -5  -8   6   51.32    7.77
  -5   5  -7   17.73    5.44
  -5  10  -6   28.08    5.80
  -5  17  -1  469.88    9.23
  -4 -13   0    1.98    5.53
  -4  10  -5   -1.70    5.24
  -4  12  -4    9.44    5.05
  -4  15  -1  243.56    7.03
  -2   5  -4  533.94    7.75
  -2   9  -2  987.82    9.97
  -1   2  -3  179.31    3.82
 -13  -5  10    4.77   12.93
 -11 -12   7   18.81   12.08
 -10 -13   6    0.92   11.57
 -10  -9   8   -5.21   10.75
  -9 -14   5   14.72   10.06
  -9  -3   9   -0.55    9.98
  -8   1   9    5.24    8.35
  -7  -8   7  467.87   13.59
  -6  10  -7   15.06    6.31
  -6  18  -3   48.17    7.21
  -5 -14   0   -4.18    6.14
  -5 -10   5    3.98    7.05
  -5  -3   7   91.18    8.06
  -5  16  -3    2.45    6.07
  -3 -11   2   62.69    5.50
  -2  -8   3   33.38    4.53
  -1  -4   3   92.71    4.00
 -12 -16   4   44.57   12.67
 -10 -11   7    7.33   10.82
  -9 -12   6   26.29   10.34
  -9 -10   7  131.22   11.70
  -8 -13   5   90.50   10.23
  -8  -9   7  303.70   12.73
  -7 -15   2  124.51    9.42
  -7 -10   6 1194.12   18.91
  -7  -3   8    8.85    8.56
  -4 -12   2   12.26    5.89
  -3  -5   5  160.49    6.93
  -3  13  -1 1917.13   14.41
  -1  -6   2  374.29    6.23
 -13 -15   5  170.09   15.39
 -10  -4   9   29.63   10.29
  -8 -11   6  439.43   13.89
  -6 -14   2   63.10    7.42
  -5 -13   2  216.22    8.72
  -4  -4   6   16.82    5.82
  -4   8  -6    9.86    5.05
  -3  10  -4  846.11   11.19
  -1  -7   0   33.62    2.75
  -1   2   3  701.09    5.66
 -14 -14   6   75.54   14.39
 -13  -7   9   -0.90   12.88
 -12  -6   9  122.23   13.79
 -12  -1  10   57.32   11.99
 -11  -5   9    6.08   10.63
  -9 -15   3    2.52    9.90
  -5   0   7   14.09    6.24
  -5   3   7   30.25    6.01
  -5   8  -7    1.22    5.63
  -3  -9   3   34.94    5.33
  -3   0  -6    0.04    3.74
  -3  12  -3    5.73    4.63
  -2  -9   1  179.40    5.38
  -2   0  -5   88.06    3.87
 -14 -10   8   21.36   13.97
 -11 -15   4    4.36   10.53
  -9   0   9    3.87    8.41
  -8  -4   8  281.44   11.67
  -7   0   8   96.98    8.58
  -6  -4   7  179.11    9.16
  -4 -12  -1   16.43    4.92
  -4   5   6  109.58    5.20
  -3 -10  -2    2.78    3.57
  -3  -7   4  101.92    6.14
  -3   3  -6  187.25    6.08
  -3  12   3   34.48    2.00
  -2  -3   4    1.04    3.81
  -2   3  -5    6.34    3.80
  -2  11  -1    0.65    3.40
  -1  -1   3  679.69    6.93
 -15  -4  10   14.77   13.72
 -14  -3  10   21.74   12.83
 -13 -13   6  114.73   14.01
 -13  -9   8   79.62   13.67
 -12 -14   5  150.31   12.91
  -9  -5   8  105.31   10.47
  -8 -14   3    1.02    8.09
  -5  -5   6   -0.10    6.19
  -5  18  -2   25.85    6.61
  -4  -6   5  114.81    7.02
  -4  -1   6    7.80    5.42
  -4   3  -7   11.32    4.96
  -1   7  -2   90.40    3.83
  -1   8   0 1661.97    9.51
 -13 -11   7   63.58   13.09
 -12  -8   8    8.51   11.52
 -11  -7   8   27.87   10.91
 -10 -14   4    1.30    9.63
 -10  -6   8    5.01    9.96
 -10  -1   9    3.53   10.01
  -7 -13   3   73.16    8.39
  -7  -5   7  154.86    9.61
  -7   3   8   30.62    6.94
  -6 -12   3   52.41    7.86
  -6  20  -2  743.74   12.46
  -5 -11   3  428.68   10.65
  -3 -10   1 1296.75   12.48
  -3  -2   5  557.05    9.07
  -3  14   1  858.28    8.52
  -2   8  -4  323.79    7.41
  -2  10  -3 1899.93   15.31
 -14 -15   4   -0.02   13.16
 -12 -12   6   10.35   11.34
 -12 -10   7  101.65   12.62
 -11 -13   5   46.59   10.97
  -9 -13   4   16.18    9.21
  -7 -14   1   49.14    7.69
  -4  -8   4   52.48    6.08
  -4   2   6  347.25    7.51
  -4   6  -7   14.90    5.84
  -4  13  -5   23.59    6.10
  -3   4   5  114.32    4.35
  -3   6  -6   19.43    4.87
  -3  14  -2   22.36    5.29
  -2  -7   2  121.97    4.96
  -2  -3  -5  222.36    4.22
  -2   3   4    3.09    2.57
  -1  -6  -1  169.66    3.03
  -1   0  -4   10.03    2.58
 -15 -14   5   10.13   13.31
 -15  -6   9   26.79   13.61
 -12 -15   3    2.79   11.09
 -11 -11   6  181.41   12.68
 -11  -9   7   97.79   11.90
 -11  -2   9   26.57   10.22
 -10  -8   7  628.52   16.22
  -9  -7   7  456.28   13.99
  -8 -12   4   13.33    8.95
  -8  -6   7    8.42    8.49
  -8  -1   8   93.40    9.21
  -6 -13   1  176.18    8.26
  -6  -6   6   80.77    7.86
  -6  -1   7   22.69    6.90
  -5  -9   4   -0.27    6.05
  -5  -7   5  270.96    9.22
  -4 -11   1    5.28    4.96
  -4  11  -6   20.06    6.02
  -4  15  -4  254.12    8.61
  -4  17   0   14.46    5.10
  -2  -5   3   26.24    3.72
  -2   0   4   61.54    3.64
  -2   6  -5  359.27    7.63
  -1   3  -4  265.89    5.58
 -14  -5   9   48.37   13.25
 -14   0  10    5.58   12.15
 -13  -4   9   12.74   11.26
 -12  -3   9   22.22   10.60
 -10 -10   6   23.67   10.22
 -10   2   9   18.49    9.00
  -7  -7   6    5.06    7.53
  -6 -10   4    6.19    6.74
  -6  -8   5    6.57    6.79
  -5 -12   1  265.28    8.16
  -5   6  -8    3.61    6.33
  -3   1   5    5.42    3.53
  -1  -5   1  342.70    4.97
  -1  -3   2   16.07    2.37
 -16  -2  10    6.89   13.24
 -15 -12   6  170.61   15.24
 -15  -8   8   13.04   13.48
 -14 -13   5  194.27   15.09
 -13 -14   4   59.87   11.82
  -9 -14   2  218.58   10.97
  -9  -9   6   75.38    9.95
  -9  -2   8    8.80    9.01
  -8 -10   5  609.05   14.26
  -7  -9   5  185.19    9.63
  -5  -2   6   31.19    6.20
  -3  11  -5   -1.24    5.29
  -3  13  -4  179.67    7.47
  -3  15   0   10.31    4.41
  -2  -8   0    0.67    2.82
  -2  12  -2  317.92    7.24
  -1  -5  -2    5.54    1.11
  -1   9  -1   -1.02    2.52
 -15 -10   7    4.24   13.43
 -14  -7   8   17.22   13.39
 -11 -14   3   -2.17   10.29
  -8   2   8   92.04    8.36
  -7  -2   7   -2.44    7.25
  -6   2   7   20.07    6.09
  -6   5   7   11.68    5.45
  -4   9  -7   36.73    6.45
  -3  -8   2   34.33    4.56
  -3   9  -6   38.34    5.86
  -2  12   1  478.34    6.13
 -16 -14   4    5.86   13.46
 -14 -11   6  263.84   15.33
 -14  -9   7    0.61   13.05
 -13  -6   8   77.61   12.06
 -12 -13   4   -3.62   10.95
 -11   1   9   -0.25    9.51
 -10  -3   8   -4.86    8.85
  -8 -13   2  102.25    8.97
  -4  -3   5  855.18   11.74
  -4  17  -3   42.71    6.67
  -1   6  -4  604.98    8.88
   0   2  -2 2406.89   10.70
 -13 -12   5   53.16   11.65
 -12  -5   8  224.63   12.96
 -11  -4   8   58.12   10.25
 -10 -13   3   62.81   10.04
  -4  18  -1  336.37    8.64
  -3   4  -7   69.54    6.00
  -3  15  -3   68.08    6.40
  -2   1  -6    1.22    4.17
  -2   4  -6  338.94    7.76
  -2   9  -5    0.45    4.98
  -2  11  -4    0.78    5.04
  -2  13   0  460.82    7.20
  -1  -3  -4   11.46    2.08
 -16  -4   9   28.72   13.53
 -15  -3   9   92.78   14.15
 -13  -8   7  705.55   18.11
 -13  -1   9   -3.34   11.09
 -12   0   9   -1.17    9.62
  -8  -3   7   26.31    7.79
  -7 -13   0  100.59    7.32
  -6 -11   2   11.18    6.33
  -6  -3   6   -3.35    5.90
  -5   7   6  190.00    5.57
  -4  -9   2  220.31    6.92
  -3  16  -1   59.33    5.68
  -1  10  -2  363.57    7.24
 -17   0  10    0.04   12.84
 -16 -12   5   23.82   14.19
 -16   1  10   -2.90   12.11
 -14 -14   3    5.65   10.91
 -14  -2   9    6.92   10.96
 -12 -11   5  232.47   12.92
 -12  -7   7  236.11   13.15
 -11 -12   4   75.40   10.35
  -9 -12   3    5.66    8.66
  -9  -4   7    5.62    8.27
  -9   1   8   11.58    7.50
  -6 -12   0   40.57    6.26
  -5 -10   2   54.42    5.79
  -5   1   6    0.00    5.03
  -4  -5   4    1.05    4.76
  -3   7  -7   47.83    6.10
  -2  13  -3    4.45    4.97
  -1   1  -5    1.27    3.49
   0   5  -2  309.15    5.13
 -16  -6   8   75.49   14.59
 -15 -13   4   16.15   12.21
 -12  -9   6   60.19   11.07
 -11  -6   7   34.08   10.12
 -10  -5   7  244.43   11.70
  -7  -4   6   28.85    7.44
  -7   1   7  137.46    7.92
  -5 -11   0   38.06    5.15
  -4 -10   0   16.66    4.11
  -4  -7   3  196.63    6.77
  -2  -2   3   35.89    3.10
  -2   7  -6    3.57    4.99
  -2  14  -1   25.89    4.78
  -1   4  -5  158.07    5.60
   0   3  -3  829.91    8.09
 -16 -10   6  107.27   14.24
 -16  -8   7   74.92   14.52
 -11 -10   5   28.13    9.88
 -11  -8   6  211.58   12.12
 -10   0   8   10.65    8.69
  -9   4   8    2.78    7.54
  -8 -11   3   21.18    7.45
  -5   4   6   93.79    5.25
  -4   0   5  275.75    6.92
  -4  19  -2   70.06    7.42
  -3  12  -6    1.17    6.17
  -3  14  -5    0.91    6.34
  -2  -6   1   58.79    3.41
  -2  -2  -6  327.80    5.99
  -1   9  -4   14.59    4.87
 -15 -11   5   55.34   13.07
 -15  -5   8   -3.32   11.89
 -13 -13   3    8.73   10.18
 -11  -1   8   35.50    9.75
 -10  -7   6  382.05   12.77
  -9 -13   1   17.31    7.81
  -9  -6   6   53.54    8.56
  -7 -10   3   57.02    7.12
  -6  -9   3   11.80    5.91
  -6  -5   5  342.34    9.58
  -5  -8   3   95.60    6.36
  -5  -6   4  102.14    6.53
  -3  -1   4  543.28    7.98
  -3  16  -4  779.94   13.41
  -3  17  -2    2.23    6.13
  -1   0   2   38.87    1.99
 -15  -7   7  206.47   14.89
 -14 -12   4  167.76   12.60
 -14  -4   8   46.98   11.37
 -13  -3   8   -1.88   10.14
 -13   2   9    2.18   10.20
 -12  -2   8  122.17   10.92
 -11 -13   2    8.53    9.31
  -9  -8   5  326.25   11.50
  -8  -9   4   38.14    7.54
  -8  -7   5  385.25   11.26
  -8   0   7   10.65    7.25
  -7  -8   4   -0.49    6.86
  -7  -6   5   58.83    7.34
  -2  -7  -1  284.17    4.29
  -2  -4   2  489.64    6.62
  -2  12  -5   70.35    6.76
  -1  11  -3  127.92    6.06
  -1  11   0  914.31    8.59
   0   6  -3  197.83    5.36
   0   7  -1  613.90    6.67
 -18 -11   5   10.60   13.84
 -17 -12   4   -1.21   13.63
 -16  -1   9   -1.20   12.06
 -15   0   9   25.24   12.02
 -14   1   9    8.98   10.96
  -8 -12   1    1.10    6.99
  -6   0   6  297.57    8.38
  -2  10  -6   21.31    6.18
  -2  14  -4  329.59    9.58
  -2  15  -2   20.23    5.59
  -1  -2  -5    5.34    3.02
  -1  12  -1  251.88    6.25
   0   6   0  291.74    3.78
 -18  -5   8    5.31   13.69
 -14 -10   5   98.18   11.90
 -14  -6   7  123.95   12.42
 -13 -11   4   18.92   10.83
 -12 -12   3   57.35    9.85
 -10   3   8    9.94    7.91
  -9  -1   7   -3.93    7.75
  -4   3   5  169.33    5.20
  -4   6   5  447.10    6.30
  -3   5  -8   39.25    6.67
  -2   2  -7   10.49    4.91
  -2   5  -7   21.75    5.48
   0   1  -4    7.26    2.81
   0   4  -4   43.50    4.01
   0   8  -2  659.32    8.19
 -18  -9   6    4.84   13.36
 -18  -7   7   19.23   13.93
 -17  -4   8   34.03   13.87
 -13  -5   7   84.68   11.18
 -10 -12   2    4.76    7.69
  -7 -11   1   37.59    6.56
  -3  -7   1  789.44    8.84
  -3  18  -3  329.79   10.28
  -1  -4   0    6.43    1.50
  -1   2  -6   -1.20    4.35
  -1   5  -6   86.40    5.71
 -19  -1   9   31.71   14.75
 -17 -10   5    9.03   12.83
 -12  -4   7   49.57   10.01
 -11 -11   3    9.23    9.20
 -11  -3   7   45.91    9.22
 -11   2   8   13.45    8.66
 -10  -2   7   -4.69    7.86
  -7  -1   6  101.46    7.43
  -5  -1   5  278.88    7.34
  -3  -3   3    2.54    3.45
  -2   8  -7    2.71    6.06
  -1  10  -5    0.28    5.50
  -1  12  -4   50.81    6.48
  -1  13  -2   31.99    5.20
   0   7  -4  389.59    7.97
 -17  -8   6    7.61   13.48
 -17  -6   7    9.36   12.95
 -16 -11   4   -1.05   11.39
 -16  -3   8   10.20   11.58
 -15 -12   3  167.49   12.47
  -9 -11   2   77.78    8.37
  -8   3   7    3.29    6.36
  -6 -11  -1   27.49    5.05
  -6 -10   1  454.31    9.24
  -6   3   6   22.93    5.20
  -5  -9   1  204.95    6.62
  -4  -8   1  404.79    7.32
  -4  -2   4  415.36    7.72
  -3  -8  -1  271.94    4.88
  -3   2   4  260.59    5.18
  -2   1   3  186.57    3.94
  -2  16  -3   80.26    6.94
  -1   8  -6   27.66    6.30
   0   9  -3  758.70   10.14
 -19 -11   4    2.22   13.31
 -18   0   9   31.61   13.16
 -17   1   9    4.55   12.61
 -15  -2   8   50.87   11.27
 -15   3   9    1.55   10.59
 -14  -1   8   39.83   11.13
 -13   0   8   23.56   10.19
 -12  -6   6   57.07    9.89
 -12   1   8   11.97    9.18
  -8  -2   6   56.88    7.49
  -5 -10  -1   95.16    5.13
  -4  -9  -1  174.96    4.97
  -3  -5   2    9.59    3.17
 -19  -3   8   15.20   14.39
 -16  -9   5   -3.22   11.32
 -16  -5   7  104.07   12.76
 -16   2   9    2.03   10.55
 -13 -12   2   16.25   10.11
 -11  -9   4    5.77    8.54
 -11  -5   6   94.25    9.52
 -10 -10   3   96.98    8.91
 -10  -4   6   16.14    8.35
  -9  -3   6  173.46    9.08
  -8 -10   2    0.63    6.69
  -8   6   7    2.94    6.18
  -6  -2   5  149.61    6.92
  -2  16   0   25.60    4.93
  -1  -1  -6    0.04    3.94
  -1  14  -3  193.12    7.89
   0   2  -5   99.60    5.05
   0   5  -5   25.67    4.68
 -19  -9   5   45.70   14.65
 -15 -10   4  127.70   12.82
 -14 -11   3   -1.16   10.41
 -11 -12   1   25.00    8.50
 -11  -7   5  382.74   12.48
  -9   2   7    2.70    6.92
  -6   6   6   72.90    5.21
  -3   5   4    2.65    2.42
  -2  17  -1    8.57    5.62
  -1   3   2 1097.63    4.70
   0  10  -1  821.83    8.88
 -20   1   9   51.36   14.95
 -19  -7   6   11.15   14.04
 -19  -5   7   -0.25   13.52
 -18 -10   4   43.29   13.89
 -18  -2   8   44.06   13.84
 -15  -4   7   13.45   10.74
 -10  -8   4    2.26    7.52
 -10  -6   5   35.41    8.03
  -9  -9   3   10.06    6.93
  -7  -9   2   92.31    6.63
  -7  -3   5  146.60    7.45
  -4  -6   2  172.48    5.59
  -1   3  -7  161.96    6.90
  -1   6  -7   12.29    6.16
  -1  11  -6   60.34    7.16
  -1  13  -5   44.18    6.95
   0   8  -5   70.74    5.99
   0  10  -4  592.98   10.33
   0  11  -2   12.85    4.07
 -15  -8   5   54.30   11.12
 -15  -6   6   -0.42   10.59
 -14  -3   7  138.54   11.58
 -10   1   7    4.71    7.60
  -9  -7   4    3.15    7.31
  -9  -5   5   16.41    7.11
  -8 -11   0  292.75    9.13
  -8  -8   3   48.48    7.12
  -8  -4   5   12.72    6.38
  -7   2   6    4.27    5.47
  -6  -8   2   96.78    6.12
  -5  -7   2  120.28    5.60
  -5   2   5  224.68    6.32
   0  -2  -4   57.34    2.87
 -19   2   9    3.56   12.60
 -18  -4   7  188.22   15.31
 -18   3   9    3.96   12.33
 -17  -1   8   46.28   11.78
 -14  -9   4  312.26   13.17
 -13  -2   7    7.80    9.14
 -12 -11   2    0.58    8.23
 -12  -1   7   49.89    9.58
 -12   4   8   67.55    9.13
 -11   0   7   26.78    8.65
  -8  -6   4    1.16    6.22
  -7  -7   3  100.08    6.76
  -7  -5   4   20.90    6.22
  -6  -4   4   91.09    6.16
  -2  18  -2    8.28    6.48
  -1   9  -7   25.94    6.78
  -1  14   0    2.91    4.17
  -1  15  -4   21.25    6.75
  -1  15  -1    6.67    4.90
   0   3  -6   -1.73    4.74
   0   6  -6   69.28    6.29
   0  12  -3 1037.61   12.61
 -18  -8   5    0.18   12.41
 -18  -6   6    7.34   12.15
 -17   4   9   -1.78   11.11
 -16   0   8   17.93   10.65
 -14  -5   6  254.99   12.75
 -13 -10   3   20.16    9.15
 -13   3   8   51.54    9.65
 -10 -11   1    9.75    7.46
  -6  -6   3   -1.20    4.94
  -2   4   3   36.50    2.05
   0  -1  -5   -0.28    3.13
   1   3  -2   13.56    2.06
   1   6  -2  340.36    5.67
 -20  -9   4   45.43   14.28
 -20  -1   8   17.90   13.56
 -17  -9   4   15.27   11.26
 -15   1   8    5.49    9.75
 -14  -7   5  172.46   11.63
 -14   2   8  181.45   11.31
  -9   5   7   41.80    6.61
  -7 -10   0  134.01    6.64
  -2  -5   0    1.32    1.91
  -1  16  -2   29.63    6.12
   0   9  -6   26.37    6.72
   0  11  -5   -0.21    6.00
   1   5  -4    0.60    3.91
   1   7  -3  611.80    8.66
 -21   3   9   10.15   13.82
 -19 -10   3  110.60   14.05
 -17  -3   7    5.45   11.26
 -16 -10   3    0.03   10.50
 -13  -8   4    9.60    9.10
 -13  -4   6  202.56   11.45
 -11 -10   2   28.99    7.81
  -4   1   4   14.54    3.40
  -1  13   1  277.53    5.36
   0  -3  -3   39.68    1.58
   0  13  -4  163.53    7.76
   1   2  -4    1.42    3.16
 -20  -7   5    3.45   13.79
 -20  -3   7  140.45   15.02
 -19   0   8   -0.13   12.40
 -17  -7   5   79.86   12.07
 -12  -9   3    2.23    8.18
 -12  -3   6   33.42    8.71
  -9 -10   1    7.38    6.58
  -9   0   6   74.75    7.56
  -7   5   6   -1.94    4.80
  -6  -9   0    4.68    4.61
  -6   1   5   94.82    5.54
  -2  -1   2  971.25    7.53
  -1   4  -8  349.12    9.42
  -1  17  -3   46.97    7.58
   0   0  -6   93.24    5.30
   1   1  -3  615.71    6.27
   1   5  -1  308.07    4.40
   1   8  -4  438.71    8.78
 -20  -5   6    1.75   13.12
 -18   1   8   15.24   12.04
 -13 -11   1   11.49    8.99
 -11  -2   6    3.67    7.49
 -10  -1   6  106.97    8.14
 -10   4   7   17.84    7.05
  -5   5   5   26.75    3.68
  -3   0   3   47.96    3.21
   0   4  -7  121.96    7.10
   0   7  -7   28.10    6.48
   0  13  -1    8.43    4.31
   0  14  -2    8.24    5.32
   1   3  -5  108.95    5.59
   1   9  -2   25.92    3.86
   1  10  -3   59.68    5.42
 -19  -8   4    9.02   12.95
 -16  -8   4  171.55   12.35
 -16  -4   6  458.38   15.83
 -15  -1   7    8.44    9.63
 -13   6   8  133.55    9.69
 -12  -7   4   92.06    9.28
 -12  -5   5   42.34    8.58
 -11  -8   3    5.39    7.93
 -10  -9   2   25.84    6.99
  -5  -9  -2   45.22    4.10
  -5  -8   0   54.87    4.19
  -3  -6   0  105.55    3.55
   0  12   0    6.18    3.50
   1   8  -1  141.86    4.17
 -21  -9   3   42.90   13.40
 -21   1   8   21.78   14.16
 -19  -2   7   97.46   13.39
 -18  -9   3   15.36   12.09
 -17   2   8   23.35   10.56
 -16   3   8    8.10   10.64
 -15  -9   3  138.07   11.10
 -14 -10   2    3.32    9.02
 -14   0   7   -0.12    8.90
 -14   5   8   20.85    9.16
 -11  -4   5   51.60    7.89
 -11   3   7   25.64    7.11
  -8  -9   1   10.72    5.52
  -7   0   5  117.87    6.66
  -7   8   6    0.23    4.53
  -5   8   5  161.66    4.49
  -4  -7   0  205.96    5.04
  -2  -3   1 1154.00    8.04
   0  15  -3  130.79    7.25
   1   9  -5    2.09    5.61
   1  11  -4   60.21    6.49
 -22   5   9    3.00   13.10
 -19  -6   5    8.11   12.20
 -19  -4   6    9.55   12.19
 -13   1   7   65.61    9.05
 -12   2   7   20.97    7.77
 -11  -6   4   45.34    7.82
 -10  -3   5   27.31    7.00
  -5   0   4    5.13    3.86
   0   1  -7    1.71    4.94
   1   4  -6  115.57    6.57
   1   7  -6    0.09    5.68
 -20   2   8   35.63   13.38
 -18  -1   7    9.53   11.18
 -15  -7   4  610.04   15.75
 -15  -3   6  131.07   11.13
 -12 -10   1    1.15    7.92
 -10  -7   3   27.86    6.90
 -10   7   7    3.06    6.36
  -9  -8   2   21.80    6.26
  -9  -2   5   73.57    7.01
  -8  -1   5   46.86    6.07
  -8   4   6    8.32    5.42
  -7  -8   1  126.32    6.53
  -4  -8  -2   16.90    2.92
  -3  -7  -2  146.09    3.32
 -21  -7   4   12.58   13.33
 -21  -1   7  266.53   16.08
 -18  -7   4  154.08   12.75
 -15  -5   5   35.97    9.87
 -14  -8   3   -0.79    9.46
 -14  -2   6  167.11   11.29
 -13  -9   2    3.04    8.72
 -10  -5   4    2.05    6.68
  -8 -10  -1   40.38    5.98
  -1  -5  -5   93.95    3.00
   1   0  -5    0.04    3.33
   1  10  -6   -1.03    6.56
   1  12  -5  422.83   10.61
   1  12  -2  162.82    6.10
   1  13  -3  307.08    8.68
 -21  -5   5   11.77   13.11
 -21  -3   6   -3.97   12.74
 -20  -8   3   -2.40   12.83
 -19   3   8  156.46   12.95
 -17   0   7    1.84   10.27
 -10 -10   0    2.18    6.62
  -9  -6   3    8.29    6.10
  -9  -4   4   17.21    6.26
  -6  -7   1 1250.45   12.74
  -6  -1   4  827.75   10.74
  -4  -1   3   42.04    3.47
  -3  -4   1 2436.85   13.13
  -3  -2   2   19.76    2.64
   1  -1  -4    6.66    2.50
   1   1  -6    1.34    4.88
   1  11  -1    4.93    3.84
 -22   3   8    9.88   14.01
 -19  -9   2   23.36   12.06
 -18   4   8   63.51   11.77
 -17  -8   3   31.37   10.52
 -16  -9   2   60.49   10.80
 -16   1   7   13.85   10.50
 -15 -10   1   -5.68    9.39
 -14  -4   5  178.62   10.73
 -13  -1   6   52.57    8.74
 -11   6   7   34.46    7.51
  -9   3   6   69.04    6.71
  -8  -3   4    9.17    5.54
  -7  -2   4   20.12    5.12
  -6   4   5  364.71    7.16
  -4   4   4   39.75    3.25
   1   5  -7   99.82    6.93
   1   8  -7   -0.35    6.67
   2   5  -3   21.49    3.42
   2   6  -4   50.20    4.85
   2   8  -3   32.70    4.67
 -17  -2   6  526.01   16.19
 -17   5   8   54.10   11.01
 -16   6   8   10.48    9.72
 -12   0   6   -6.00    7.24
 -11  -9   1   22.62    7.38
 -11   1   6   -0.86    7.16
 -10   2   6  186.48    8.57
  -8  -5   3  129.16    6.96
  -7  -6   2    3.68    4.84
  -4  -5   1   28.27    3.21
   0  16  -1   28.64    5.47
   0  17  -2    6.19    6.28
   1   7   0   27.55    2.35
   2   3  -4    3.03    3.41
   2   4  -5  439.73    8.70
   2   7  -5   59.64    5.91
   2   9  -4    6.90    5.02
 -22  -7   3  100.99   14.92
 -21   4   8   -0.64   12.92
 -20  -6   4   49.59   12.36
 -20  -2   6   14.78   12.78
 -17  -6   4   81.23   11.18
 -17  -4   5    2.32   10.79
 -15   2   7   29.05    9.12
 -13  -7   3    5.99    8.09
 -13  -3   5    4.74    8.45
 -12  -8   2    3.33    7.76
  -7  -9  -1   20.63    4.80
  -7  -4   3   16.02    5.03
  -5  -2   3    7.38    3.52
  -4  -3   2   32.99    3.29
   1   2  -7   15.59    5.67
   2   7  -2  103.51    4.16
 -19   1   7   54.55   11.60
 -14   3   7    2.55    8.08
 -13   4   7    2.50    7.34
  -9  -9   0  232.31    8.16
  -8   7   6   19.72    5.07
  -6  -5   2   17.55    4.19
  -5  -4   2   13.74    3.64
   0  -3  -6  189.02    5.28
   0  15   0   28.90    4.86
   2   4  -2  427.37    5.72
   2   5  -6  180.24    7.69
   2   8  -6   15.57    6.27
   2  10  -5    8.53    6.14
   2  11  -3  114.93    6.37
 -22   1   7    1.36   13.05
 -21  -8   2   10.34   12.28
 -20   5   8   33.99   12.27
 -19  -7   3   19.25   10.94
 -16  -7   3   -0.74    9.45
 -16  -1   6  149.92   11.28
 -12  -2   5   10.73    7.19
  -7   3   5   78.85    5.22
   1  10   0   10.13    2.79
   1  15  -2   37.99    6.20
   1  16  -3   67.60    7.57
   2   2  -3   35.61    2.72
   2  10  -2   30.04    4.57
   2  12  -4  227.48    8.20
 -23   5   8    2.20   13.77
 -22  -5   4   13.95   13.23
 -22  -1   6    4.78   13.69
 -19  -1   6  162.23   13.61
 -19   6   8   50.05   11.59
 -18  -8   2   -0.14   10.21
 -18   2   7   28.11   10.53
 -17  -9   1   90.00   11.33
 -16  -5   4  336.71   13.66
 -16  -3   5   12.66   10.13
 -15  -8   2    3.12    8.61
 -14  -9   1   11.34    8.14
 -10  -8   1   12.88    6.54
   1   3  -8  336.33    9.44
   1  14  -1   11.42    4.89
 -22  -3   5   -0.07   12.98
 -21   2   7    6.26   12.85
 -19  -5   4    6.16   10.87
 -18   7   8    8.98   10.38
 -15   0   6   11.02    8.92
 -12  -4   4   36.25    7.61
 -11  -7   2   16.43    6.69
 -11  -1   5   23.21    6.80
  -8   2   5  747.51   11.22
  -6  -8  -1    1.34    3.77
   2   1  -5  121.03    5.05
   2   2  -6    8.61    5.25
   2   6  -7    1.29    6.46
 -22   6   8    2.48   12.82
 -21  -6   3   17.26   12.93
 -17   3   7    6.21    9.42
 -10   0   5    1.09    5.90
  -9   1   5    4.62    5.43
  -9   6   6   37.61    5.72
  -8  -8   0  522.67    9.52
 -24   0   6    3.21   14.13
 -18  -6   3   61.21   11.46
 -18   0   6    6.31   10.18
 -16   4   7   97.79   10.45
 -15  -2   5    7.82    8.46
 -14   1   6    2.45    8.03
 -12  -9   0   17.23    7.45
 -12   8   7    0.09    6.62
 -11  -5   3   30.46    6.86
 -11  -3   4  104.72    7.88
  -5   3   4  510.77    7.19
   2   3  -7   18.68    6.29
   2   9  -1  159.15    4.87
   2  13  -2    0.46    5.13
   2  14  -3   89.01    6.78
   3   7  -4   85.85    5.54
 -23   3   7   20.96   13.40
 -21  -4   4    2.72   11.64
 -21   0   6    8.15   11.74
 -20   3   7    7.75   10.91
 -15  -4   4  650.22   15.05
 -13   2   6   11.90    7.43
   3   8  -5   35.22    6.00
 -22  22   7   10.48   17.23
 -18  14   1  325.85   11.12
 -17  13   0   17.08    7.35
 -17  17   8    4.54   15.18
 -14  14   8   -2.03   12.57
 -11  11   8    1.29   11.81
 -10  13  10   13.73   15.01
 -10  15  11    1.93   16.98
  -9   6   3  708.83   11.15
  -6   7   8  315.34   13.29
  -5   9  10   49.34   13.14
  -3   4  -4   13.08    2.39
  -3   5  -5  204.08    5.07
  -1   5  -6   77.66    5.61
   0   0   3   55.95    3.19
   5   2  -6   31.67    6.41
   7  -1  -4  223.55    7.27
   7   0  -5  115.56    7.00
  15  -5  -1   89.73    6.45
  17  -4  -3  131.31    9.10
 -25  24   5   76.13   17.54
 -23  22   6   94.74   17.54
 -19  15   2   66.67    9.53
 -19  17   6   56.12   12.98
 -17  13   3   45.53    9.25
 -17  14   5  371.45   14.21
 -14  11   5    2.13    8.46
 -13  14   9   10.48   14.43
 -10   7   4  828.91   13.46
  -3   2   4  261.81    6.70
  -3   6   9  110.06   11.41
  -1   2  -3  155.78    3.32
   3   3  -6    6.77    5.65
 -22  19   4    8.93   12.71
 -21  20   7   28.61   16.84
 -20  17   5  226.50   14.73
 -16  17   9    4.72   15.73
 -14  10   0   29.10    5.29
 -14  10   3  333.93   10.73
 -10   8   6   25.17    8.25
 -10  11   9   56.38   13.43
  -9   8   7   30.32    9.16
  -7  10  10    7.49   13.23
  -4   3   5  164.58    7.08
  -3   3   6   -1.45    6.04
   0   2   7   15.37    6.64
   3   0  -3   43.56    3.36
   5   1  -5  260.99    7.75
   8  -3   5  160.97    3.67
  18  -5  -1   16.77    7.22
 -24  22   5   -3.54   15.09
 -22  20   6   32.19   15.19
 -20  16   3   45.64   10.75
 -20  20   8   24.22   16.70
 -12   8   1  766.49   10.69
 -12  16  11    1.66   17.89
 -11   8   5   -5.58    7.79
  -8   8   8    4.60   10.68
  -5   7   9    9.59   11.22
  -2   1   3  180.18    4.82
  -1   4  -5  155.18    5.12
   1   1  -3  583.30    6.44
   5   0  -4    6.31    4.14
  12  -3  -3  739.34   11.56
  12  -1  -5   12.36    6.94
 -18  14   4  273.72   12.56
 -16  15   8    2.35   13.07
 -15  11   4  250.23   10.72
 -15  12   6   11.86   10.64
 -15  17  10   14.88   16.56
 -14  12   7   -2.93   10.59
 -13  12   8   96.13   13.55
 -12  14  10    6.66   14.46
  -9  13  11    0.64   15.87
  -5   4   6   84.25    7.64
  -1   3  -4  225.76    4.74
   1   3  -5   96.44    5.10
   3   1  -4  477.75    7.65
   3   2  -5  487.80    8.63
  12  -2  -4  135.02    7.58
  14  -5   1  196.55    6.00
 -20  18   7   51.14   15.55
 -19  18   8   13.39   16.39
 -18  15   6  322.90   15.05
 -16  12  -1   12.09    5.47
 -15  15   9   14.68   15.58
  -9  11  10    6.97   13.88
  -5   3   4  523.29    9.15
  -4   4   7  130.33    9.07
   1   2  -4    2.76    3.02
   8  -3  -1  417.47    6.26
  10  -3  -2  136.60    5.85
  10   1  -6   98.62    8.21
 -23  19   3   -1.04   11.68
 -23  20   5   14.57   13.15
 -21  17   4   77.51   11.53
 -21  18   6   87.51   14.81
 -18  18   9  130.07   17.90
 -16  12   5   14.20    9.99
 -12   8   4    3.54    7.30
 -12   9   6    4.56    9.08
 -12  12   9   25.63   12.86
 -11   7   3   49.76    5.98
 -11   9   7    8.02    9.50
  -7   4   1 5250.03   20.74
  -7   8   9  543.24   16.14
  -6   4   5  353.24    9.31
  -1   3   8   60.88    9.17
   6  -3   3    8.40    1.50
  18  -4  -2   20.44    7.60
 -25  23   6   31.43   17.51
 -14  15  10    3.35   16.78
 -11  14  11   -4.33   15.45
 -10   9   8    4.01   10.42
  -4   2   3  235.03    5.76
  -3   4   8  362.42   12.23
  10   0  -5    2.04    6.21
  15  -3  -3   99.27    7.47
  15  -2  -4   40.06    7.55
 -23  21   7   24.51   16.36
 -18  13   2   23.85    8.33
 -16  13   7    6.64   12.37
 -15  13   8   26.63   13.73
 -13   9   5   19.08    8.73
 -11  12  10   -1.72   14.54
  -9   9   9    5.24   12.11
  -7   5   6    4.80    6.75
  -6   5   7   14.04    7.64
   8   2  -6   50.29    7.18
  10  -2  -3  193.64    6.90
  10  -1  -4  198.60    7.97
  11  -4   0  195.19    5.23
  13  -4  -1  157.76    6.35
 -24  20   4   68.33   13.84
 -22  18   5   43.31   12.61
 -21  16   2    1.58    9.48
 -20  15   1  268.86   11.11
 -19  16   7   21.86   13.12
 -17  12   1  475.45   11.04
 -17  16   9    7.54   16.29
 -16  11   3   -1.02    7.29
 -15  10   2  160.16    8.52
 -14  13   9   49.02   14.82
 -11   7   0  130.37    4.95
  -8   5   5   33.65    6.58
  -7   4   4 2471.62   19.42
  -6   8  10    8.22   12.51
  -5   5   8  286.50   12.32
   2   6  -7   -1.06    6.56
 -26  23   5   12.84   15.22
 -24  21   6    1.25   15.22
 -22  17   3   21.69   11.11
 -21  19   8   27.26   17.35
 -20  15   4   42.83   11.38
 -20  16   6    8.10   13.00
 -17  12   4 1286.49   19.44
 -13   9  -1   78.18    4.67
 -13  10   7    0.38    9.94
 -13  15  11    6.32   16.59
 -12  10   8   15.80   11.09
  -8   6   7    5.88    8.73
   6   3  -6    0.27    6.66
  13   0  -5   15.33    7.42
  16  -4  -1   12.55    6.07
  19  -4  -1   99.41    8.28
 -22  19   7   -0.59   15.24
 -16  16  10    2.58   16.46
 -14  10   6   39.49    9.61
 -13  13  10   28.80   15.65
 -10  12  11    3.37   15.97
  -9   6   6   30.38    7.68
  -8   9  10  188.59   15.23
  -7   6   8   -3.35    9.76
  -6   3   3 1726.82   14.57
  -2   4   9 1107.96   18.39
   8  -2  -2   23.47    3.58
   8   1  -5   50.46    6.26
  13  -3  -2    2.51    5.38
 -25  21   5    4.31   15.13
 -23  18   4   -3.64   12.47
 -23  19   6   19.50   14.84
 -18  13   5  204.90   12.65
 -16  11   0   75.25    6.26
 -14   9   1 1794.23   16.54
 -14   9   4  291.40   10.67
  -4   5   9 1154.79   19.66
   6  -2  -1 1307.35    9.31
  13  -2  -3    2.42    6.11
  13  -1  -4   39.26    6.93
  19  -3  -2   67.40    8.38
 -21  16   5    3.56   11.47
 -20  17   8    5.36   16.16
 -18  14   7   12.30   12.41
 -16  14   9   34.56   15.73
 -15  10   5   16.81    8.67
 -10   6   5    3.66    6.79
  -9   5   1 2011.79   14.37
  -9   5   4  134.11    7.41
  -6   6   9  307.15   14.10
   4   4  -6   24.41    5.85
   8  -1  -3   66.96    5.07
  16  -3  -2   11.83    6.31
  16  -2  -3   66.44    8.34
 -21  17   7  137.32   15.48
 -19  17   9  101.94   17.57
 -15  11   7   -0.12   10.64
 -14  11   8   26.55   11.95
 -12   7   2 1094.84   13.48
 -12  13  11    1.25   16.82
 -10   7   7    3.48    8.85
 -10  10  10   10.08   13.07
  -9   7   8    4.24    9.82
  -1   0   2   39.96    2.35
   6   2  -5  134.30    6.77
  11   1  -5   23.43    7.47
  14  -4   0   19.71    5.12
 -26  22   6   12.25   17.28
 -24  19   5   18.38   13.23
 -21  15   3  501.84   15.13
 -19  14   6    7.71   11.53
 -18  12   3   45.72    9.41
 -15  14  10   13.73   16.07
 -13  11   9   88.96   13.72
 -11   7   6   28.80    8.35
  -8   4   3  500.75    9.31
  -8   7   9  493.34   16.35
  -3   1   2   50.31    3.07
  -2   7  -6    0.44    5.21
  11  -3  -1  254.77    6.43
  17  -4   0    1.37    6.14
 -24  20   7    1.63   15.99
 -22  17   6   29.16   13.24
 -17  11   2 1174.22   16.64
 -12  11  10  181.46   16.56
  -8   5  -1  432.90    4.90
  -5   6  10    3.86   11.74
 -22  16   4   26.28   11.16
 -19  13   1  106.40    8.67
 -18  15   9   47.66   16.06
 -16  10   4   23.73    8.95
 -14  14  11   38.16   17.25
 -12   7   5   -0.19    7.48
 -12   8   7    3.93    9.50
 -11   6   4    0.30    6.39
 -11   8   8  102.56   11.73
  -9  10  11   61.79   14.63
  -2   1   6   -0.27    5.28
  -1   1   7    0.02    6.83
   0   0   6   90.93    5.97
   4   3  -5  768.66   11.24
   6  -1  -2    3.40    2.87
   6   1  -4  749.04   10.57
  11   0  -4   86.32    7.06
 -25  20   6    7.69   16.63
 -22  18   8    1.92   16.29
 -20  15   7    4.12   13.09
 -17  11   5   73.71   10.40
 -17  12   7    7.56   11.64
 -17  15  10   71.97   17.35
 -16  12   8   25.26   12.93
 -15   9   3   28.08    7.23
 -15  12   9   16.55   13.59
 -13   8   0  116.86    5.50
 -13   8   6   -1.57    8.57
 -10   7  -2   28.33    2.58
 -10   8   9    2.33   11.35
  -7   7  10   48.11   13.13
  -5   2   2 3356.03   17.26
  -4   2   6  327.86    9.18
  -1   0   5   -1.47    4.35
   1   0   7   -0.15    6.18
   6   0  -3    0.00    3.55
   7   4  -6   29.32    7.80
   9  -3   0  106.12    3.73
  11  -2  -2   36.14    5.29
  11  -1  -3  475.70    9.99
  14   0  -4   26.14    7.38
  17  -3  -1   38.66    7.10
 -25  19   4    8.93   13.38
 -23  17   5   85.75   13.34
 -23  18   7    8.95   15.68
 -16  10   1  353.12    9.63
 -14  12  10  121.27   17.19
 -10   5   3  353.99    8.83
  -6   3   6   21.69    7.16
  -5   3   7   25.80    7.37
  -4   2   0  125.74    2.58
  -4   3   8  362.90   12.27
  -3   1   5    2.50    4.33
  -2   2   8   73.97    8.95
   0   1   8    3.40    7.81
   9   2  -5   66.76    7.09
  14  -3  -1  224.26    7.27
  15  -4   1    6.40    5.04
  17  -2  -2  190.38    9.52
 -21  15   6   53.77   13.08
 -14   8   2  211.74    8.57
 -14   9   7   13.06   11.04
 -13   9   8   16.70   11.36
 -12   9   9   69.23   13.71
 -11   6   1  654.49    9.57
  -9   8  10  519.37   17.93
  -7   4   7   47.32    8.88
  -5   2   5  216.07    7.54
   1  -1   5   -0.38    3.75
   3  -1   7   13.96    5.88
  14  -2  -2   44.44    6.52
  14  -1  -3   29.14    6.72
 -26  20   5   52.16   16.01
 -24  18   6    4.68   15.09
 -21  16   8   -1.42   16.31
 -20  13   3  523.35   14.87
 -20  16   9   13.38   16.41
 -18  12   0    6.01    6.66
 -18  13   8   -1.13   14.36
 -17  13   9   -0.16   15.48
 -15  10  -1   98.83    5.56
 -14   8   5   38.55    8.74
 -13   7   4  247.12    9.96
 -13  12  11   33.27   17.18
  -8   4   6    4.30    7.56
  -6   4   8  179.16   10.71
   0   5  -5   22.64    4.79
   4   2  -4  376.61    7.58
   5   5  -6    0.03    6.77
 -23  16   3    7.60   11.45
 -22  15   2   17.28   10.58
 -21  14   4    3.92   10.41
 -19  13   7   31.58   13.80
 -18  11   4  355.79   13.56
 -16  13  10  134.12   18.39
 -15   9   6   45.45   10.05
 -11   9  10   66.51   13.87
  -9   5   7   39.53    9.45
  -8   5   8   47.19   10.63
  -7   3   5   82.88    7.04
  -5   4   9    8.58   10.42
  -4   7  -5   74.36    4.36
  -2   6  -5  336.41    6.83
   4  -2   6   11.77    4.70
   9   1  -4    9.91    5.66
  18  -3   0   -0.24    6.93
 -24  17   4    4.18   12.91
 -22  15   5  136.10   13.45
 -22  16   7   -0.24   14.18
 -19  12   2  573.00   13.67
 -17  10   3   70.63    9.17
 -15  10   8   87.00   13.12
 -14  10   9    7.95   13.79
 -12   6   3  105.34    7.78
  -7   5   9    0.09   10.98
  -6   3   0 2998.93   12.63
  -4   1   4   10.02    4.64
  -2   0   4   54.19    4.47
   3  -2   5  121.00    4.72
   4   1  -3   38.15    3.84
 -27  21   6    4.27   16.35
 -25  18   5    3.90   14.49
 -25  19   7  101.82   18.59
 -16  10   7   87.82   12.13
 -15  13  11    6.81   17.25
 -13  10  10  165.46   16.78
 -10   5   6   27.10    8.01
 -10   6   8   59.66   11.56
 -10   9  11   91.99   16.46
  -9   4   5   28.64    6.98
   2   3  -4    1.15    3.53
   3   6  -6   65.98    7.08
   4   0  -2  172.59    4.22
   9  -2  -1  251.58    5.81
  12  -3   0   25.62    4.36
  12   1  -4   33.17    7.07
  18  -2  -1    1.70    7.40
  18  -1  -2   65.63    8.68
 -23  16   6   -1.53   13.28
 -20  13   6   15.87   12.15
 -20  14   8    6.33   15.28
 -19  14   9    6.61   15.94
 -16   9   5   39.60   10.20
 -11   6   7   32.40    9.51
  -9   4   2  153.51    5.95
  -9   6   9   13.91   11.90
  -6   2   4 3340.45   22.09
   0  -1   4    7.13    3.24
   3  -2   2 1183.79    5.09
   9   0  -3  585.20   10.01
  10   3  -5   20.19    7.24
 -18  11   1   44.02    7.51
 -18  14  10   51.11   17.73
 -16   9   2  318.71   10.03
 -16  11   9   54.54   15.55
 -15   8   4   12.81    7.94
 -15   9   0  394.10    8.60
 -13   7   1  159.19    6.66
 -12  10  11   18.39   16.90
 -10   6  -1    5.34    2.82
  -6   5  10   63.70   12.77
   9  -1  -2  226.09    6.46
  12   0  -3  323.11    9.27
 -26  19   6    8.37   15.96
 -23  15   4   21.71   12.64
 -21  14   7    2.29   13.49
 -15  11  10   57.20   15.95
 -12   6   6   -2.49    8.39
 -12   7   8   59.95   11.57
 -11   5   5   86.70    8.44
 -11   7   9   36.79   12.96
  -8   6  10   89.11   13.98
   1   7  -6    0.23    5.93
   7   2  -4   15.42    5.65
  15  -1  -2   18.99    6.59
 -24  16   5   59.20   14.53
 -24  17   7   -2.74   15.81
 -22  14   3   -0.67   10.05
 -21  13   5  331.28   15.25
 -14   7   3   47.02    7.35
 -13   7   7   11.83   10.05
 -10   7  10  140.56   15.43
  -8   4   0 1311.33    9.87
   0   4  -4   38.90    3.59
   6   6  -6   75.16    8.52
  12  -2  -1    3.17    4.46
  12  -1  -2   27.58    5.49
  19  -1  -1   50.19    8.95
 -22  14   6   82.14   14.49
 -21  13   2 1387.68   20.06
 -21  15   9   -4.40   17.11
 -19  11   3  139.34   10.43
 -14   8   8   20.53   12.70
 -14  11  11   76.34   17.44
 -13   8   9    0.76   13.36
 -11   5   2  113.49    6.14
 -10   4   4   -0.90    6.27
  -1   8  -6   22.61    5.98
   2  -2   4   57.45    3.60
   2   2  -3   34.11    3.03
  10   2  -4   -0.35    6.66
  13   2  -4    9.62    7.52
  16  -3   1   22.70    6.01
 -27  19   5    1.96   16.17
 -25  17   6   18.81   16.25
 -22  15   8   43.99   16.70
 -19  11   6    8.44   11.78
 -18  10   5    3.91   10.20
 -18  12   9    9.46   15.16
 -17   9   4   10.35    8.87
 -17  12  10   91.85   17.51
 -14   7   6   16.80    9.41
 -13   6   5   68.53    9.01
 -12   8  10   35.73   14.85
  -2   5  -4  474.74    6.53
   6  -3   6    6.43    4.24
   7  -2   0   -1.74    2.27
   8   4  -5   12.02    6.72
  10  -3   1  717.74    7.34
 -23  15   7    2.85   15.95
 -18  10   2  335.41   11.49
 -15   8   1  351.64    9.17
 -15   8   7  131.39   12.35
  -9   7  11   -2.63   13.59
  -5   2   8   41.84    9.36
  -4   1   7   74.49    8.17
  -4   6  -4 3140.05   13.54
   2   1  -2  867.18    7.25
   3   5  -5  143.81    7.01
   5  -3   5  546.90    6.86
   7   1  -3   73.53    5.28
  16   0  -2   -0.43    7.77
 -26  18   7   -4.66   17.97
 -20  12   7    0.74   13.05
 -16   8   3   11.87    8.18
 -16   9   8    2.35   13.23
 -15   9   9   63.20   14.04
 -12   5   4    3.90    7.05
 -11   8  11    1.88   15.98
 -10   5   0   90.91    4.37
  -7   3   8   27.31    9.98
  -6   2   7   19.11    7.65
  -5   1   3   51.49    4.58
  -3   0   3   43.72    4.08
  -3   1   8  322.46   11.72
  -2   0   7   14.40    6.88
   4   7  -6   16.36    7.41
  13  -3   1 1240.52   11.54
  13   1  -3   83.14    7.64
  16  -2   0   23.46    6.73
 -25  16   4   12.60   13.27
 -23  14   5    2.07   12.38
 -22  13   4   30.64   11.26
 -20  12   1  151.69    9.60
 -20  13   9    3.57   16.47
 -19  13  10   30.58   17.99
 -17  10   0    3.28    6.18
 -16   8   6    0.88   10.07
 -15   7   5   39.74    9.95
 -14   9  10    4.54   14.37
 -12   7  -1   41.44    3.97
  -9   4   8    1.07   10.53
  -8   3   7   -0.32    8.02
  -8   4   9   29.18   11.59
  -7   2   3  760.96   10.92
  -7   2   6   -3.31    7.38
  -6   3   9   35.27   11.19
  -5   1   6   -0.99    6.15
  -4   2   9    2.02    9.95
  -3   0   6  195.46    8.17
  -1   0   8    2.09    7.71
   5   3  -4  186.03    6.74
   7   7  -6    6.97    8.37
  10   1  -3  523.08   10.40
  16  -1  -1   48.71    7.02
 -24  15   3   13.97   10.98
 -24  15   6   34.73   14.32
 -24  16   8  166.96   19.23
 -21  12   3 1327.48   21.09
 -21  12   6   28.18   13.68
 -21  13   8    7.88   15.45
 -17   9   7  151.33   13.56
 -13   9  11    6.97   17.35
 -10   4   7   17.26    9.02
   0  -1   7   -0.51    6.64
   0   3  -3  718.38    7.17
   7  -1  -1  141.02    4.26
   7   0  -2   73.11    4.35
 -27  18   6   74.16   17.76
 -19  10   4   -6.15    9.81
 -17  10   9   39.74   14.84
 -16  10  10    1.03   16.14
 -14   6   4    7.35    7.80
 -11   5   8  195.67   12.82
 -10   5   9    1.84   11.25
  -9   3   6   57.98    8.32
  -7   4  10    5.95   12.73
  -6   2   1 1529.67   11.24
  -1  -1   3  688.93    7.93
   1   6  -5    8.48    5.17
   2   8  -6   12.76    6.84
   6   5  -5  322.62    9.48
   8   3  -4   13.61    5.96
   9   5  -5   11.19    7.50
  11   3  -4  102.70    8.23
  13   0  -2    5.45    5.80
 -25  16   7    3.90   16.53
 -22  13   7   -4.89   14.14
 -15  10  11    1.90   18.47
 -12   5   7   32.90   10.09
 -12   6   9   19.77   13.07
 -11   4   6   24.02    8.64
  -9   5  10    8.58   12.52
  -6   1   5   99.50    7.68
  -4   1   1  842.63    7.43
  10  -2   0    1.37    3.23
  10   0  -2   72.53    5.62
  13  -2   0   48.89    5.35
  13  -1  -1    2.51    5.58
  14   2  -3   99.53    8.63
 -20  11   2   59.76    9.62
 -19  10   7   -0.65   12.57
 -18   9   3   58.93    9.13
 -17   8   5   28.73   10.17
 -17   9   1   23.14    7.04
 -15   7   2   41.92    6.84
 -13   6   8  130.50   13.00
 -12   6   0  468.70    8.04
 -11   4   3   -1.53    5.83
 -11   6  10   -3.66   14.21
  -8   2   5  772.64   13.75
  -8   3   1  462.40    7.33
  -4   0   5  268.50    8.06
   2  -2   7    9.78    6.15
  10  -1  -1  384.63    7.68
  17  -1   0   13.15    7.46
  17   0  -1   32.02    7.59
 -25  15   5    4.09   13.46
 -24  14   4   -1.86   13.02
 -23  14   8   30.59   17.02
 -22  12   5   15.02   12.91
 -19  11   9    4.03   15.92
 -18  11  10   -2.50   17.00
 -14   6   7    7.95   10.57
 -14   7   9  295.11   16.87
 -13   5   6   64.05   10.49
 -10   3   5  315.22   10.80
  -2  -1   5  119.65    6.16
  -1   7  -5  221.74    6.98
   0   9  -6   26.23    6.94
   3   4  -4  189.87    6.59
   5   2  -3    6.22    3.80
   5   8  -6   44.51    8.18
  14  -3   2   58.64    4.78
 -26  16   6   12.47   16.03
 -23  13   3   68.04   12.14
 -23  13   6   83.82   14.52
 -21  11   4  567.03   17.24
 -20  11   8   -2.44   14.21
 -15   7   8   -1.51   12.20
 -13   5   3   56.56    7.89
 -13   7  10    2.35   13.75
 -10   4   1   79.29    5.06
 -10   6  11   -0.73   14.02
  -2   4  -3  202.59    3.84
   4  -3   4  578.47    6.29
  11   2  -3   33.88    6.63
  12   4  -4   38.19    8.30
 -24  14   7   -0.88   15.92
 -20  10   6   18.73   12.42
 -19  11   0   -2.30    7.10
 -14   8  -1  175.79    5.80
 -12   4   5   99.72    9.37
   4   6  -5   96.77    6.91
   7   6  -5   58.41    8.09
   8   2  -3   82.75    6.08
  14   1  -2  279.07    9.62
 -21  11   7   -1.54   13.63
 -21  12   9    7.85   17.05
 -20  10   3  470.94   14.80
 -19   9   5   -0.91   10.99
 -17   8   2  161.44    9.57
 -16   7   7  142.76   13.17
 -16   8   9   26.33   14.17
 -15   6   6   25.48   10.25
 -15   8  10   55.27   15.74
 -14   9  -2  399.04    6.53
  -3   8  -5   34.35    4.85
   6   4  -4   87.33    6.76
   9   4  -4   17.95    6.74
  18   0   0    1.48    7.94
 -22  12   2  614.22   15.69
 -22  12   8   11.80   16.94
 -19  10   1   29.71    8.09
 -18   8   4  278.97   13.18
 -17   8   8    9.88   12.99
 -15   6   3   43.37    8.42
 -14   5   5  278.33   12.52
 -14   7   0    1.27    4.79
 -14   8  11    9.97   16.57
 -12   5   1    3.30    4.83
   0  -2   5   92.86    5.51
   1  -2   3  197.50    4.29
   3   9  -6   49.61    7.63
  14   0  -1    0.42    6.30
 -27  16   5   14.23   16.06
 -26  15   4   -4.86   13.73
 -25  14   6    8.46   14.68
 -24  13   5   -2.19   12.92
 -18   9   9   14.18   15.11
 -17   9  10    4.93   16.63
 -13   8  12   -0.54   19.21
 -10   3   8    7.62   11.09
  -9   2   4  293.37    9.63
  -9   3   9   47.23   12.32
  -8   2   8   83.63   10.45
  -7   2   9    8.51   11.24
  -6   1   8   11.01    9.43
  -5   0   4    5.96    4.90
  -5   1   9    1.99   10.47
  -5   9  -5   19.47    4.39
  -4   0   8  108.61   10.42
   5   1  -2  536.83    7.47
  11   1  -2  114.00    6.77
  14  -1   0   12.63    5.81
  15   2  -2  376.98   11.38
 -28  17   6    3.19   16.75
 -26  15   7   19.09   16.97
 -23  12   4   85.72   12.60
 -22  11   6   -3.69   13.06
 -19   9   8    6.51   13.88
 -16   9  11    7.02   17.75
 -11   3   4  147.66    8.78
 -11   4   9   36.41   12.14
  -9   2   7    2.55    8.65
  -8   2   2   25.77    4.43
  -8   3  10   -1.33   13.18
  -7   1   7  136.38    9.63
  -6   1   2    4.15    3.51
  -6   2  10   22.32   12.50
  -5   0   7   15.65    8.09
  -4   5  -3   47.23    2.29
   1   5  -4    0.13    3.88
   2   7  -5   66.41    6.58
   3  -3   6  188.69    6.63
   8   7  -5  365.00   11.94
  12   3  -3    9.55    7.00
 -23  12   7    3.15   14.89
 -19   9   2   30.73    8.89
 -19  10  10    1.93   18.12
 -14   6   1    0.98    5.34
 -13   5   9    0.12   13.16
 -12   4   8   68.63   11.81
 -11   3   7   22.76    9.80
 -10   3   2  156.22    6.59
 -10   4  10    6.80   12.92
  -3  -1   4  557.03    9.28
  -2  -1   8   65.82    9.32
   1  10  -6    1.44    7.21
   3   3  -3    7.87    3.64
   8   1  -2   41.96    4.84
  10   5  -4    1.82    7.30
 -22  11   3   50.96   11.58
 -20   9   4    4.01   10.40
 -20  10   9   22.37   16.71
 -16   9  -1   28.33    5.42
 -14   5   8   17.55   11.89
 -13   4   4    0.06    7.63
 -13   4   7    2.12   11.07
 -12   5  10   -1.72   13.47
  -8   1   6   11.52    8.17
   4  10  -6  232.11   10.94
   5   0  -1  185.05    4.18
   5   7  -5  255.95    9.32
  11   0  -1  348.17    8.33
  13   4  -3    4.70    8.45
  15   1  -1   28.71    7.54
 -26  14   5   13.29   15.18
 -21  10   8    4.50   16.27
 -21  11   1    1.42    9.02
 -20   9   7   40.24   13.70
 -19   8   6  121.90   13.61
 -16   8   0  524.87    9.96
 -15   6   9   50.87   13.87
 -14   6  10    9.45   14.24
 -12   4   2   15.51    5.46
 -11   5  11   15.20   14.82
 -10   2   6  190.79   10.58
  -6   0   6  290.99   10.16
  -4   0   2  198.55    5.09
   7   5  -4   16.14    6.66
   9   3  -3   37.23    6.21
  11  -2   1  182.53    5.20
 -27  15   6    7.22   16.28
 -25  13   4   78.92   14.32
 -25  13   7   20.59   17.55
 -24  12   6   75.50   15.02
 -23  11   5    4.17   13.43
 -18   7   5   46.30   11.21
 -16   6   8    6.47   12.71
 -15   5   4   96.88    9.48
 -15   5   7   96.76   12.37
 -13   6  11   38.27   16.38
 -12   3   6  100.10   10.30
  -4  -1   6    5.82    6.96
  -1  -2   7    7.39    7.07
   0  -2   8   85.63    8.57
   2  -3   5    4.49    4.17
   4   5  -4    3.43    4.92
   6   3  -3   15.32    4.80
   8   0  -1  125.81    4.99
  11  -1   0    7.02    4.09
  12   2  -2    5.35    6.12
  15   0   0   29.49    6.81
  16   2  -1   25.42    8.56
 -22  11   9   -0.48   17.59
 -17   7   9   35.83   14.66
 -16   7   1   17.45    6.75
 -16   7  10   18.51   16.21
 -15   7  11   16.48   18.03
 -14   5   2   50.80    7.25
  -6   6  -3   -0.27    1.45
  -1  -2   4    1.34    3.87
  -1   6  -4  552.96    7.95
   0   8  -5   66.02    6.19
  15  -1   1   11.40    5.71
 -22  10   4  241.22   13.92
 -22  10   7   33.44   14.83
 -21   9   6    1.88   12.82
 -21  10   2   35.08   10.05
 -17   6   7   56.75   13.52
   2  11  -6  117.25    9.39
   6   8  -5    7.91    7.51
   8  -1   0   32.56    3.33
 -24  12   3   86.23   11.99
 -23  11   8    0.75   16.13
 -20   8   5   12.00   11.51
 -19   8   9    4.54   16.62
 -18   8  10   32.37   17.23
 -18   9   0  251.75    9.17
 -17   6   4   73.13   10.07
 -16   5   6  190.83   13.50
 -10   2   3  219.92    8.19
  -9   1   5    7.24    7.38
  -8   1   3   74.70    6.03
  -7   0   5  126.50    8.23
  -2  -2   6    9.49    5.97
  -2   3  -2   39.79    1.74
   3   8  -5   38.71    6.52
  10   4  -3  189.45    8.60
  13   3  -2   19.02    7.66
 -26  13   6   10.88   15.93
 -25  12   5    1.00   14.57
 -16   6   2   18.30    7.63
 -13   3   5   24.15    9.53
 -12   3   3  824.87   13.88
  -6   0   3    2.92    4.40
  -5  -1   5  296.80    9.36
  -2  -1   2 1034.10    8.83
   8   6  -4    1.97    6.76
   9   2  -2   37.93    5.46
  12   1  -1  283.63    8.31
 -24  11   7   92.72   16.64
 -23  10   6    7.67   14.76
 -21   9   3   35.13   11.10
 -18   8   1   50.50    7.86
 -12   3   9    4.05   12.90
 -11   2   8   15.96   11.59
 -11   3  10    4.00   14.06
 -10   2   9   23.54   11.40
  -9   1   8   17.42   10.78
  -9   2  10    6.04   13.29
  -8   1   9   -3.72   10.48
  -7   1  10    0.68   12.49
  -6   0   9    2.06   10.75
  -2   9  -5    1.59    5.31
   1  -3   7  168.40    7.87
   1   4  -3   85.69    3.96
  14   4  -2   22.20    8.47
  16   0   1   35.33    6.75
  17   2   0   86.56    9.18
 -24  11   4  256.91   15.77
 -22   9   5   38.95   13.42
 -21   9   9   -3.36   16.67
 -19   7   4  591.67   16.15
 -15   4   5   20.03    9.48
 -14   4   9   58.67   13.42
 -13   3   8   49.43   11.88
 -13   4  10   25.54   13.78
 -10   3  11    1.25   15.25
  -7   0   8   86.23   10.07
  -3   7  -4 2351.51   13.82
   2   6  -4   57.40    5.48
   5   6  -4   95.64    6.70
   9   7  -4    2.51    7.47
  11   5  -3   31.83    7.58
 -23  11   2  333.34   13.63
 -18   7   2   35.51    8.70
 -15   4   8  192.01   15.29
 -15   5  10    1.21   14.67
 -14   5  11   22.33   17.66
 -12   2   7   16.11   10.93
 -10   1   7    2.23    9.23
  -8   0   7   16.16    9.34
  -5  -1   8   -4.18    8.78
  -4  -1   9   22.60   10.09
  -3  -2   5  566.31   10.69
   0  -3   6    1.64    5.51
   4   9  -5  280.26   10.16
   5  -4   6    6.26    4.50
   7   4  -3   12.96    5.39
  12   0   0    7.79    5.09
 -28  14   6   25.29   17.45
 -22   9   8   -6.05   15.87
 -16   5   9    2.96   13.67
 -14   3   7   -1.59   11.47
  -6  -1   7   20.17    8.77
   1   9  -5    4.64    6.18
   4   4  -3   64.07    4.89
  12  -2   2   29.24    4.00
  13   2  -1  119.60    7.46
 -27  13   5    1.77   14.63
 -26  12   7   -3.16   16.84
 -25  11   6   13.98   14.79
 -23  10   3  214.24   13.61
 -21   8   4   62.29   11.52
 -20   9   1   38.28    8.49
 -18   6   9   -1.96   15.77
 -17   5   8   58.70   13.73
 -17   6  10    0.47   15.98
 -16   6  11    1.93   17.24
 -10   1   4  224.59    9.38
  -4  10  -5    2.24    5.02
  -3  -2   8  819.98   15.30
   1  -3   4  280.13    5.95
   9  -3   3    5.18    1.76
  10   3  -2   69.29    6.43
  12  -1   1    5.19    4.24
 -26  12   4   67.17   14.25
 -24  10   5    0.70   13.78
 -19   7  10    8.42   17.97
 -18   6   3  630.01   15.20
 -16   4   7  113.60   12.99
 -11   1   6    2.52    8.61
  -8   0   4  389.37   10.26
   5  10  -5    2.13    7.64
   6   7  -4   92.50    7.32
  14   3  -1    3.79    6.88
 -23   9   7   12.83   14.85
 -22   8   6   11.17   14.04
 -20   7   9    0.27   16.65
 -20   8   2    3.71    8.91
 -19   6   5   85.12   12.13
 -19   6   8   52.82   14.46
 -14   3   4    5.03    8.05
 -13   2   6   15.12    9.60
 -11   4   0  205.73    5.76
  -9   3   0  111.28    4.44
  -7  -1   6  103.77    9.17
  -6  -1   4  881.41   12.68
   8   5  -3  132.33    7.44
  15   4  -1   33.28    8.85
 -23   9   4  286.12   15.27
 -18   5   7   -1.33   12.37
 -16   4   4   24.59    8.86
 -13   4   1  173.70    7.09
 -13   5   0   56.78    4.85
 -11   3   1  274.00    7.13
  -9   2   1  276.51    6.72
  -5   8  -4  238.95    5.07
  -1  -3   5  107.23    5.91
  -1  -3   8  347.74   11.14
   3  -4   7   64.25    6.52
  11   4  -2  796.35   13.14
  13   1   0    2.41    5.26
 -27  12   6   11.27   15.99
 -25  11   3   38.86   12.48
 -21   7   5    4.18   12.49
 -21   7   8   -1.29   16.20
 -20   7   3  419.70   14.31
 -12   2  10    0.18   14.02
 -11   5  -1  946.56    8.86
 -10   1  10    4.88   13.25
  -5  -2   6   39.06    7.85
  -2  -3   7   23.94    7.55
  -2  -2   3   36.93    3.61
  -1  10  -5    1.60    5.62
   0   7  -4  355.59    7.49
   2  10  -5   10.73    6.45
   3   7  -4   89.39    6.06
   7   8  -4   -0.51    6.97
 -26  11   5    2.34   13.63
 -25  10   7   12.69   16.28
 -24   9   6    2.94   14.93
 -22   9   2   62.10   10.29
 -18   5   4   64.13   10.86
 -17   4   6   18.94   11.23
 -15   5   1   92.76    7.14
 -15   6   0    5.78    5.33
 -14   3  10    2.60   13.57
 -13   2   9   -4.14   12.03
 -13   3  11   20.98   16.21
 -13   6  -1 1271.14   11.15
 -11   1   9    4.03   11.25
 -11   2   2   31.82    5.87
 -11   2  11   -5.11   15.07
  -9   0   9    4.51   10.46
  -9   4  -1   29.50    2.82
  -8   0  10   -0.21   12.28
  -7   2   0   -1.87    2.64
   2  -4   6  353.91    8.23
   6   1  -1   13.93    2.91
   7   3  -2   26.25    4.68
   9   0   0  317.36    6.26
   9   6  -3    6.80    6.53
 -16   4  10    0.02   15.20
 -15   3   9    0.64   12.81
 -15   4  11   -4.35   16.05
 -14   2   8  174.96   14.32
 -13   3   2    0.44    5.83
 -12   1   5   13.11    8.35
 -12   1   8   10.22   11.02
 -10   0   5    7.57    7.58
 -10   0   8    4.47   10.09
  -9   1   2  259.67    7.35
  -7  -1   9    0.56   10.49
  -7   1   1  155.86    4.81
  -4  -2   4  421.86    8.75
  -1   5  -3   23.22    2.75
   5   5  -3   41.05    5.20
  10   2  -1  478.62    9.10
  10   7  -3   22.81    7.55
  15   3   0   -0.55    7.31
 -25  10   4  209.35   15.21
 -23   8   5   -1.87   13.00
 -23   8   8    0.94   16.11
 -19   5   6    5.78   11.80
 -18   5  10   43.12   17.06
 -17   6   1   22.98    6.93
 -17   7   0  129.53    7.38
 -16   3   8    7.13   13.03
 -15   4   2  118.28    7.82
 -15   7  -1  130.10    5.90
 -14   2   5   37.58    9.33
  -8  -1   5   50.88    7.51
  -8  -1   8   94.60   10.50
  -5  -2   9   27.37   10.03
  -3  -3   6    7.98    6.63
  13  -1   2  162.83    5.76
  16   4   0  131.93    9.21
 -22   8   3   84.20   10.75
 -20   6   4   69.27   11.03
 -19   5   9   -0.08   15.80
 -16   3   5   -0.83    9.42
 -13   1   7   64.26   11.83
 -11   0   7   32.00   10.76
  -7   0   2   83.97    4.86
  -6  -2   8  150.38   10.89
   0  -2   2 2594.26   11.49
   2   5  -3   23.42    3.83
   4   8  -4   44.15    6.06
   9  -1   1  147.69    4.27
  14   1   1    1.65    6.04
 -28  12   5   -5.20   14.45
 -26  10   6   -2.05   14.95
 -21   6   6  120.15   13.90
 -18   4   8   63.93   13.99
 -17   5   2    8.79    7.17
 -15   2   7   41.97   11.61
 -13   2   3    4.72    6.67
 -11   1   3  513.66   11.21
  -9  -1   7   -0.42    8.90
  -3  11  -5    1.46    5.34
   0  -4   7  125.52    7.89
   0  11  -5    2.41    6.16
   4   3  -2   32.56    3.42
  11   3  -1  815.51   12.19
 -25   9   5    7.95   13.75
 -24   8   7    4.99   15.26
 -22   7   4    3.45   11.57
 -21   6   9   -6.75   16.41
 -19   7   1    2.19    7.39
 -17   3   7    9.49   11.91
 -17   8  -1   11.32    5.41
  -7  -2   7    0.43    8.69
   6   6  -3   -0.29    5.16
   8   4  -2   19.88    5.13
  15   2   1   13.21    6.50
 -24   9   3  281.97   14.13
 -23   7   6   10.60   14.15
 -20   5   8   40.10   14.33
 -19   8   0  283.56    9.16
 -17   4   3  137.58   10.05
  -5   0   1  199.99    4.55
  -2  -3   4    4.73    4.16
   1  -4   5  175.78    5.92
   5   9  -4    2.14    6.23
  12   4  -1   10.84    6.06
  14   0   2   12.66    5.17
 -28  11   6   83.23   17.00
 -20   5   5   10.98   10.87
 -19   4   7   -1.55   12.39
 -14   1   6   -0.33    9.42
 -13   1  10   82.13   14.73
 -12   0   6   -1.78    8.71
 -10  -1   6  110.24   10.01
  -7   3  -1 2505.22   10.06
  -5  -3   7   87.01    8.91
  -1  -4   6   97.38    6.86
   6   0   0  287.18    4.58
   6  10  -4    8.87    7.03
  13   5  -1   60.37    7.53
 -26   9   7  100.54   17.00
 -22   6   8   -0.77   14.98
 -21   8   1  140.11    9.45
 -19   5   3  820.46   16.53
 -16   2   6   -0.37   10.03
 -15   2   4   30.57    8.33
 -15   2  10   96.45   15.03
 -14   1   9    3.03   12.86
 -14   2  11   22.63   15.16
 -13   1   4   37.13    7.92
 -12   0   9   -0.49   12.17
 -12   1  11    1.25   14.02
 -11   0   4  100.27    8.11
 -11   0  10   69.68   12.82
  -9  -1  10   18.47   12.21
  -5  -1   2  579.56    8.03
  -4  -3   5  844.52   12.44
   7   2  -1  251.41    5.77
   7   7  -3  100.32    6.92
 -27  10   5    6.26   13.72
 -25   8   6    4.95   14.78
 -24   8   4   50.40   11.96
 -22   6   5   40.25   11.95
 -21   5   7   28.48   13.51
 -21   7   2   58.32    9.46
 -18   3   6   35.84   11.38
 -17   3  10    3.39   14.68
 -16   2   9   -1.15   12.68
 -10  -1   9    2.27   10.30
  -9  -1   4   10.40    6.24
  -8  -2   6   55.13    8.19
  -5   1   0    5.34    1.94
  -2  -4   8  861.59   14.76
  -2  12  -5   61.43    6.52
   0  -3   3  783.12    7.81
   8   8  -3   44.32    6.97
   9   9  -3    8.60    6.87
  11   7  -2   12.98    6.89
 -21   6   3  273.07   12.65
 -18   3   9    4.50   14.06
 -13   0   8   19.68   11.12
 -11  -1   8   37.12   11.20
  -8  -2   9   59.11   10.44
  -7  -2  10   13.02   11.30
   2   9  -4    9.20    5.49
   3   6  -3    5.23    4.02
 -23   6   7    3.11   14.04
 -20   4   6    7.01   11.53
 -19   4   4   83.68   10.35
 -17   2   8   23.32   12.40
  -6  -3   6    2.93    6.72
  -5  -2   3    6.54    3.96
   5   4  -2   12.48    3.59
 -11 -14   6   40.34   12.90
 -10 -15   2  247.72   11.99
 -10 -10   9  141.20   14.84
 -10  -8  10    8.17   13.17
  -9 -14   5   17.24   10.74
  -9 -11   8   53.47   12.38
  -9  -7  10    0.45   12.39
  -8  -6  10   45.40   11.59
  -7 -11   7   73.64   11.07
  -6 -10   7    7.13    9.30
  -6  -6   9    5.66   10.21
  -6  16  -4   20.96    6.35
  -6  18  -3   46.37    6.34
  -5 -12   4   -0.67    7.18
  -5  -9   7   -0.97    8.68
  -5  16  -3    0.42    5.68
  -4 -11   1    9.63    5.40
  -4 -11   4   61.88    7.37
  -2   9  -2  964.61   10.15
  -2  13   0  488.66    8.08
 -13 -15   5  148.36   14.99
 -11 -15   4    1.13   11.16
  -9  -9   9   -2.51   11.65
  -8 -14   3   -3.45    8.71
  -8 -10   8   54.91   11.47
  -8  -8   9    3.59   10.90
  -7  -9   8   -0.04   10.11
  -7  -7   9    8.78   10.22
  -7  11  -6   27.17    5.92
  -6 -12   0   41.11    6.15
  -6 -11  -1   27.42    5.12
  -6  -8   8  135.11   11.09
  -5 -11   0   35.70    5.40
  -5   9  -5   20.97    4.70
  -5  18  -2   21.20    6.35
  -4 -10   0   22.73    4.47
  -3  -2   8  824.42   13.69
  -2  -7   5   63.23    6.19
 -12 -15   3    8.76   11.23
 -12 -13   7    6.20   13.73
 -10 -13   6   10.19   12.30
  -8 -13   5  103.62   10.91
  -6   6  -6  282.84    7.33
  -5 -10  -1   90.65    4.97
  -5  14  -4  301.14    8.62
  -4  14  -3  334.99    8.55
  -4  16  -2   32.48    5.80
  -3  17   1    3.41    5.11
  -2  -8   3   37.42    4.85
  -2  -5   6  190.80    7.62
  -2   4  -3  212.71    4.47
  -1  -1   6    1.20    4.40
  -1  12   2  115.84    4.21
   0  -3   3  849.42    8.30
 -14 -15   4    4.06   13.49
 -14 -14   6   81.13   15.21
 -10 -14   4    0.46   10.27
  -9 -14   2  218.82   10.65
  -7 -13   3   72.49    8.80
  -6   3  -6    8.52    4.19
  -6  14  -5   34.96    6.38
  -5  20  -1  271.31    9.31
  -4  18  -1  341.22    9.55
  -3  -8   5   41.34    6.51
  -3   4  -4    7.22    2.84
  -2   1  -3  609.38    5.34
  -1  -6   2  395.63    6.83
  -1  -5   4   -1.19    4.09
   0  -1   4    9.74    2.94
 -12 -14   5  166.59   13.71
 -12 -11   8    4.40   14.34
 -12  -5  11    5.02   14.59
  -6 -12   3   50.44    7.75
  -6 -11   5   29.37    8.40
  -6   9  -6   60.69    6.05
  -5 -10   5    5.89    7.28
  -5  -2   9   19.17    8.66
  -4  -9   5  314.99   10.12
  -3  -9   3   31.26    5.50
  -3  -4   7   75.11    7.64
  -3  14  -2   17.61    5.06
  -2  15   1  120.69    5.87
  -1   5   6    9.04    3.46
  -1   9  -1   -0.08    2.96
  -1  11   0  997.31   10.02
 -12  -7  10    0.56   14.69
  -9 -13   4   27.15   10.46
  -8 -13   2  100.13    9.30
  -5 -11   3  445.53   10.87
  -4 -10   3  293.60    8.87
  -4  -3   8   12.67    7.70
  -4  12  -4    8.59    5.04
  -3  -6   6   74.59    6.96
  -3   1   8  334.61    9.36
  -3   7  -4 2450.43   16.01
  -3  12  -3    5.85    4.75
  -3  16  -1   58.10    5.90
  -2   0   7   12.43    5.61
  -2   7  -3   75.44    4.02
  -1  -3   5  115.44    5.13
  -1   2   6   -0.76    4.08
  -1   4  -2 1511.27    9.52
   0   6   0  330.54    4.51
   0   8   1  124.14    3.37
 -15 -14   5    9.46   13.73
 -13 -14   4   52.97   13.00
 -13 -13   6  120.80   14.62
 -12  -9   9   -0.67   13.60
 -11 -14   3    8.34   10.06
 -11 -13   5   50.33   12.38
 -11 -10   8   15.94   12.76
 -11  -6  10    3.50   13.69
  -8 -11   6  448.30   14.45
  -8  -3  10    9.66   10.79
  -6  -3   9   -2.39    9.11
  -5  12  -5    2.54    5.41
  -4   4  -5  259.44    5.96
  -3   1  -4    1.38    2.24
  -1  -5   1  401.72    5.93
   0  -2   2 2607.03   11.73
 -11  -8   9   58.49   13.48
 -10  -5  10    1.08   11.67
  -9 -13   1   17.31    7.74
  -9 -10   7  128.44   12.13
  -9  -4  10    8.32   10.72
  -7 -12   2  122.36    8.85
  -7 -10   6 1205.28   19.09
  -6  -9   6  214.45   11.00
  -5  -8   6   49.78    8.37
  -5  -4   8    2.82    8.44
  -4  -7   6   21.16    6.84
  -4  -5   7  855.49   14.36
  -4   7  -5   87.54    5.09
  -2  -7   2  120.79    5.09
  -2  12  -2  307.66    7.48
  -2  14  -1   27.05    5.37
  -1  -4   0    7.15    1.86
  -1   1  -2   37.27    1.63
 -12 -12   6   15.89   13.07
 -10  -9   8   -0.08   11.24
 -10  -7   9   35.41   11.75
  -9  -6   9    5.50   11.46
  -8  -9   7  296.58   13.58
  -8  -5   9   -0.03   10.55
  -7  -4   9   31.66   10.32
  -6  12  -6    3.55    6.01
  -5  -6   7  281.02   11.15
  -3  18   0    2.84    6.02
  -2   3   7   14.19    4.77
  -1   7  -2   88.02    3.90
  -1  13   1  309.42    6.63
   0   2   4   55.28    2.74
 -14 -13   5  183.56   15.44
 -14 -10   8   16.75   15.54
 -13 -11   7   63.35   15.02
 -10 -13   3   63.99    9.88
 -10 -12   5    8.96   10.28
  -8 -12   1    3.66    6.89
  -8  -7   8   12.93   10.64
  -7  -8   7  445.28   13.76
  -7  -6   8  239.84   12.36
  -7   9  -7   -0.82    5.98
  -6 -11   2    9.89    6.27
  -6  -7   7  326.00   11.90
  -6  -5   8  476.26   13.24
  -3  -8   2   37.63    4.92
  -2  -2   6   13.60    5.07
 -12 -13   4   -1.38   10.62
  -9 -12   0   77.99    7.87
  -6 -10   4    2.67    7.42
  -5 -10   2   62.56    6.27
  -5   7  -6    4.01    4.97
  -4  -9   2  207.92    7.22
  -4   0   8  108.50    8.20
  -4   1  -5  100.55    3.89
  -4  10  -5    0.29    4.82
  -3  -7   4   92.59    6.21
  -2  -4   5  430.43    8.52
  -2  10  -3 1831.80   15.11
  -2  16   0   31.31    5.69
  -1  -4   3   93.34    4.10
 -15 -12   6  174.68   15.78
 -14  -8   9    9.39   14.44
 -11 -13   2    6.64    9.43
 -11 -11   6  190.68   13.26
  -9 -12   3    1.15    9.13
  -5  -9   4    4.80    6.32
  -5   4  -6    6.60    4.34
  -4  -8   4   46.67    6.23
  -4  15  -4  246.60    8.61
  -4  19  -2   64.90    7.69
  -3  -1   7   10.74    5.88
   0   0   3   54.53    2.53
 -15 -13   4   11.33   13.32
 -13 -13   3   10.13   11.19
 -13  -9   8   70.94   13.99
 -13  -5  10    3.65   14.43
  -7 -11   1   31.64    6.72
  -5  10  -6   26.80    5.70
  -3  15  -3   60.58    6.44
  -3  17  -2    1.83    6.07
  -2  -6   1   65.51    3.72
  -1   0   5   -0.24    3.36
  -1  12  -1  286.51    7.03
   0   4  -1   44.73    2.27
   0   9   0  326.49    5.69
 -13 -12   5   44.41   11.96
 -13  -7   9   -2.42   13.20
 -12  -4  10   -0.77   13.36
 -11 -12   4   79.42   10.77
 -10 -10   6   15.79   10.51
  -8 -10   5  587.27   14.38
  -3  -5   5  159.52    6.99
  -3  -3   6    2.29    5.67
  -1  -2   4    2.09    3.19
  -1  10  -2  370.69    7.49
 -16 -12   5   16.03   14.22
 -14 -11   6  265.63   15.81
 -12  -8   8   10.60   11.99
 -12  -6   9  117.56   14.38
 -11  -3  10   -1.83   11.15
 -10 -12   2   -0.41    8.73
 -10  -2  10   27.10   10.69
  -8 -11   0  304.64    8.91
  -8 -11   3   21.91    7.84
  -7  -9   5  171.23    9.76
  -7  -1   9    6.35    8.81
  -6 -10   1  459.85    9.95
  -6   7  -7  120.31    6.90
  -4  -2   7  218.71    8.70
  -4  13  -5   20.42    6.11
  -3  13  -4  173.43    7.42
  -3  19  -1   16.70    7.17
  -2   5  -4  500.64    7.41
  -2  15  -2   20.09    6.17
   0   7  -1  674.78    7.55
 -15 -10   7    7.70   13.94
 -11  -7   8   28.01   12.19
 -11  -5   9   -2.70   11.83
  -9  -9   6   79.82   10.32
  -6  -8   5    7.70    7.09
  -5  -9   1  224.06    7.26
  -5  -7   5  263.84    9.34
  -5  13  -6   -1.39    6.22
  -4  -8   1  411.85    8.11
  -4  -6   5  108.14    7.05
  -3  -7   1  844.53    9.77
  -3   5  -5  213.07    5.94
  -3   8  -5   33.61    5.14
  -2  -5   3   23.64    3.73
  -2   8  -4  307.78    7.16
  -2  13  -3    3.08    5.20
   0  11   1  373.71    6.10
 -14 -12   4  174.19   13.04
 -12 -12   3   68.14   11.11
 -12 -11   5  231.92   13.31
 -11 -12   1   16.21    8.21
 -10  -8   7  607.79   16.50
 -10  -4   9   36.17   10.70
  -9  -3   9    0.14   10.50
  -8  -8   6   60.86    9.16
  -8  -2   9   54.97    9.74
  -7 -10   3   45.52    7.25
  -6  -2   8  167.07    9.81
  -4  -4   6   21.41    6.01
  -3   2   7  172.10    7.07
  -2  -5   0    2.27    2.38
  -2   1   6    2.39    4.22
  -2  17  -1   13.17    6.53
  -1   5  -3   20.10    2.97
 -17 -12   4    6.07   13.71
 -15  -8   8    8.70   13.97
 -15  -4  10   13.80   15.03
 -14  -9   7    0.78   13.53
 -10  -6   8   -3.26   10.26
  -9 -11   2   76.37    8.84
  -9  -7   7  456.23   14.45
  -9  -5   8  110.79   11.66
  -8 -10  -1   43.58    5.76
  -7  -7   6   10.23    7.82
  -7  -3   8   14.77    8.88
  -6  -9   3   13.29    6.18
  -5  -5   6   -0.93    6.30
  -5  -3   7   97.94    7.81
  -4   8  -6    5.34    5.31
  -3  -6   3    3.65    4.03
  -1   8  -3   75.89    4.72
 -15 -12   3  157.56   13.08
 -15 -11   5   68.39   12.88
 -15  -6   9   15.06   14.12
 -13 -12   2   13.70    9.87
 -11 -10   5   24.01   10.77
  -8  -6   7    2.66    8.79
  -8  -4   8  252.35   11.66
  -7  -5   7  152.96   10.31
  -6  -6   6   78.16    8.00
  -6  -4   7  173.68    9.31
  -5  -8   3   98.45    6.63
  -4  -7   3  197.05    7.03
  -4   5  -6    1.01    4.48
  -3  11  -5   -2.84    5.29
  -2   2  -4   49.79    3.11
  -2  11  -4    2.57    5.03
  -1  -3   2   14.14    2.39
  -1   3   5  121.36    4.11
  -1  13  -2   37.06    5.80
   0  10  -1  903.93   10.32
 -16 -10   6  102.90   14.70
 -14  -7   8   19.01   13.00
 -14  -3  10   18.89   13.40
 -13 -11   4   18.73   11.31
 -11 -11   3    6.51    9.65
  -6  -9   0    7.11    4.57
  -4  11  -6   20.92    6.11
  -2  -3   4    3.75    3.47
  -2  -1   5  117.05    5.11
   0  12   0    5.63    4.38
 -14  -5   9   53.21   13.83
 -13  -8   7  719.61   18.74
 -12  -9   6   64.72   11.59
 -12  -1  10   52.42   12.38
 -10 -11   1    9.53    7.51
  -8 -10   2    0.59    7.10
  -8  -9   4   36.82    7.76
  -7  -9  -1   18.61    5.08
  -5  -8   0   55.63    4.81
  -5   2   8   37.34    7.29
  -3   2  -5  104.14    4.07
  -1   2  -3  172.03    3.71
  -1  11  -3  121.67    6.20
   0   5  -2  307.00    5.35
 -19 -11   4    6.30   13.78
 -16 -11   4   -2.75   12.56
 -14 -10   5   91.49   13.10
 -13  -6   8   71.99   13.44
 -13  -4   9    4.62   12.59
 -10  -9   5    4.90    9.14
  -5   8  -7    0.09    5.84
  -5  11  -7   34.40    7.46
  -2   4   6   10.39    4.05
   0   8  -2  697.43    8.97
 -16  -8   7   87.78   14.43
 -14 -11   3    0.40   10.98
 -12 -11   2    4.26    9.20
 -12  -7   7  219.31   13.37
 -11  -8   6  218.01   12.53
  -8   1   9   -0.59    9.17
  -7  -8   4    4.29    6.79
  -4   1   7   66.53    6.41
  -3  -4   4  198.66    6.32
  -3  14  -5    0.77    6.44
  -2  14  -4  308.08    9.21
  -2  18  -2   11.67    7.54
  -1   6   5  289.43    4.26
   0  13   2    4.85    3.69
 -18  -9   6    9.48   15.04
 -17 -11   3    5.96   12.00
 -17 -10   5   14.41   13.31
 -16  -2  10    3.51   14.91
 -12  -5   8  225.73   13.47
 -12  -3   9   18.73   11.00
 -11  -2   9   26.34   11.42
 -10 -10   3  100.36    9.38
  -9 -10   1    2.03    6.81
  -9  -8   5  329.66   11.92
  -7  -9   2   96.47    7.04
  -6  -8  -1   -2.54    4.02
  -6  -7   4  108.01    7.42
  -6   1   8   11.39    7.62
  -2   9  -5   -1.14    5.23
  -1  17   0   99.11    6.84
 -16  -6   8   72.82   14.57
 -16  -4   9   37.75   14.98
 -11  -6   7   31.54   10.47
 -10  -7   6  363.33   13.07
 -10  -1   9    7.73    9.61
  -9   0   9    8.86    8.83
  -7  -8  -2   35.87    4.33
  -5  -6   4   95.01    6.65
  -4  -5   4    5.09    4.83
  -4   2  -6    9.35    3.73
  -3  -2   5  521.50    8.92
  -3   9  -6   33.88    6.16
  -2  -4   2  460.10    6.54
  -2   6  -5  350.41    7.38
  -1  -1   3  618.42    6.70
  -1   1   4    8.46    2.78
  -1   6  -4  568.75    8.48
  -1   9  -4   17.70    4.85
   0  11  -2   12.99    4.67
   0  14   1    0.56    4.44
 -15 -10   4  132.77   13.33
 -15  -7   7  191.58   14.52
 -15  -1  10   12.85   14.13
 -14  -8   6    9.90   12.34
 -11  -4   8   60.72   10.90
 -10 -10   0    2.99    6.82
  -8  -7   5  384.42   11.67
  -7   0   8   88.37    8.81
  -5  -7  -1    0.81    3.43
  -5   0   7   17.02    6.49
  -4  -1   6    6.41    5.49
  -3  -5  -1  506.84    5.63
  -3   6  -6   19.31    5.07
  -1  14  -3  193.30    8.00
  -1  16  -2   29.80    6.49
   0   3   3   50.37    1.86
 -18 -10   4   42.90   13.21
 -18  -7   7   18.16   15.20
 -14   0  10    2.65   12.90
 -13 -10   3   15.29   10.33
 -11 -10   2   33.99    9.02
 -11  -9   4   -2.72    8.89
 -10  -5   7  244.37   12.20
 -10  -3   8    3.81    9.45
  -9  -9   3    8.08    7.34
  -9  -6   6   63.65    9.05
  -9  -2   8    3.04    9.37
  -8  -1   8   87.29    9.60
  -7  -6   5   66.18    7.71
  -5  -7   2  113.11    5.75
  -4  -3   5  859.23   11.98
  -3  -5   2   10.63    3.32
  -3  12  -6    0.30    6.22
  -2  12  -5   59.60    6.65
   1   7   0   32.93    2.66
 -19  -9   5   24.89   14.21
 -17  -8   6    5.45   13.41
 -16  -9   5    0.77   11.76
 -15  -5   8   -1.04   12.52
 -15  -3   9   90.73   13.92
  -9  -4   7    6.03    8.67
  -8  -9   1    6.43    6.32
  -8  -5   6  244.72   10.31
  -6  -5   5  337.73    9.83
  -6  -1   7   24.27    7.29
  -5  -4   5  978.11   13.55
  -5  -2   6   39.38    6.55
  -4  -6  -1   84.82    3.55
  -4  -6   2  172.88    5.77
  -4   9  -7   39.58    6.41
  -2  -2  -3  191.57    2.05
  -1  12  -4   46.38    6.19
  -1  18  -1   -2.75    6.92
   0   2  -2 2460.69   11.07
   0   6  -3  193.45    5.45
   0   9  -3  751.34   10.53
   0  15   0   35.80    5.57
   1   9   1  371.04    5.32
 -18  -5   8    2.88   14.22
 -16 -10   3    3.49   11.47
 -14  -2   9    2.13   12.39
  -8  -8   3   47.32    7.50
  -8  -3   7   25.50    8.11
  -7  -4   6   30.15    7.22
  -7  -2   7   -0.35    7.05
  -6  -7  -2  102.91    4.19
  -6  -3   6    0.59    6.68
  -4   6  -7   15.49    5.52
  -2   3  -5    4.86    3.37
  -1   3  -4  243.50    5.20
   1   8  -1  154.82    4.90
   1  10   0    8.63    3.34
 -14 -10   2    0.59    9.72
 -14  -9   4  313.09   13.81
 -14  -4   8   43.94   12.03
 -12 -10   1    1.49    7.99
 -10  -8   4    1.29    7.98
  -4   4   7  134.27    6.56
   0  12  -3 1070.68   13.76
   0  14  -2   11.93    5.73
 -20  -9   4   47.86   13.79
 -17  -9   4   18.37   11.62
 -17  -6   7    2.75   13.53
 -17   0  10    4.29   13.76
 -15  -8   5   47.33   12.34
 -13  -1   9   -1.93   10.94
 -12  -9   3   -1.25    9.31
 -10  -9   2   25.33    7.97
  -9  -9   0  246.94    8.28
  -7  -8   1  128.92    6.96
  -3   3  -6  175.73    5.86
  -2   2   5   92.78    4.22
   0  16  -1   31.12    6.66
   1   5  -1  341.11    5.12
 -19  -7   6    9.36   14.17
 -18  -8   5    4.64   13.16
 -17  -4   8   29.54   14.16
 -17  -2   9   42.27   14.41
 -16  -7   6   11.16   12.11
 -13  -5   7   82.13   11.61
 -13  -3   8   -0.03   10.70
 -12  -6   6   60.74   10.63
 -12   0   9   -0.78   10.22
 -11   1   9   -3.73   10.14
 -10  -9  -1   27.28    6.17
 -10   2   9   27.21    9.66
  -7  -7   3  105.18    7.20
  -6  -6  -3  108.72    3.55
  -5  -6  -2  115.69    3.66
  -2  -2   3   35.72    3.16
  -2  10  -6   23.21    6.13
  -1   7  -5  217.89    7.11
  -1  10  -5    5.22    5.55
  -1  15  -4   21.59    7.00
   1  11  -1    7.42    4.28
  -9  -7   4    1.93    7.24
  -3  10  -7    2.57    7.05
  -2   7  -6   -0.47    4.90
   0   3  -3  803.24    8.01
   1   9  -2   32.94    4.60
   1  12   1    3.19    3.77
 -16  -5   7  106.97   13.50
 -16  -1   9    4.75   13.65
 -15  -9   3  127.44   11.37
 -15   2  10   94.12   13.17
 -13  -8   4    7.83    9.61
 -12  -4   7   49.46   10.49
 -12  -2   8  112.59   11.41
 -11  -9   1   25.32    7.72
 -10  -6   5   29.20    8.96
  -7   3   8   23.63    7.81
  -6  -7   1 1251.25   13.16
  -6  -6   3    1.26    5.27
  -2   0   4   55.51    3.64
  -1  13  -5   46.65    7.12
   0   7  -4  369.96    7.93
   0  10  -4  564.70   10.37
   0  15  -3  128.72    8.55
   1   6  -2  377.90    6.59
 -19  -8   4    4.32   13.40
 -19  -5   7   -0.37   14.07
 -16  -8   4  183.05   13.81
 -15  -6   6   -0.19   11.27
 -14  -7   5  155.01   12.41
 -13  -9   2    7.38    9.07
 -11  -8   3   16.19    8.69
 -11  -5   6   79.01    9.88
 -11  -1   8   40.30    9.73
  -9  -8   2   23.72    6.75
  -8  -8   0  521.55    9.69
  -8  -6   4    5.14    6.73
  -5   3   7   32.16    6.29
  -3  -3   3    4.87    3.31
  -3   7  -7   35.19    5.84
   0  17  -2    8.52    7.59
   1  12  -2  178.08    7.37
 -20  -7   5    4.14   13.99
 -19  -3   8   22.90   14.68
 -19  -1   9   28.83   15.02
 -18  -6   6    6.01   13.26
 -17  -7   5   63.98   12.60
 -16  -9   2   56.62   10.93
 -15   0   9   17.85   12.72
 -11  -3   7   46.73    9.84
 -10   0   8    8.28    8.63
  -9   1   8   12.26    8.79
  -3  -1  -5  147.71    3.74
  -2  -1  -4  227.11    3.56
  -1   4  -5  147.64    5.62
   0  13  -4  162.99    8.21
 -18   2  10    6.11   13.79
 -15  -4   7   12.14   11.52
 -15  -2   8   52.76   12.96
 -14  -9   1    9.79    8.66
 -12  -9   0   14.19    7.19
 -10  -4   6   18.74    8.37
 -10  -2   7   -2.38    9.04
  -9  -5   5   13.77    7.54
  -7  -5   4   15.00    6.19
  -6   2   7   17.87    6.90
  -5  -5  -3  375.45    4.09
  -4   2   6  331.11    7.66
  -3   1   5    3.86    3.65
  -2  -3   1 1125.44    8.19
  -2   4  -6  312.52    7.35
   0   4  -4   40.02    4.03
   1   7  -3  632.03    9.45
   1  10  -3   60.72    5.83
 -20  -8   3   -1.90   12.13
 -18  -4   7  202.60   15.97
 -14  -8   3   -0.76   10.10
 -14  -5   6  274.75   13.86
 -14   1   9   -0.13   10.93
 -12  -7   4   96.98    9.91
  -9  -8  -1   24.06    5.42
  -9  -1   7    1.82    8.36
  -4  -5   1   26.72    3.37
  -3  -4   1 2442.56   13.57
  -3  -1   4  518.59    7.91
  -1  11  -6   52.30    7.42
 -21  -7   4   20.81   13.75
 -20  -5   6   -4.92   14.81
 -18  -2   8   49.61   14.43
 -17  -8   3   31.23   11.01
 -13   2   9    5.45   11.01
 -10  -8   1   10.10    6.97
 -10  -7   3   23.16    7.36
  -9  -3   6  166.05    9.49
  -8  -4   5   18.31    6.94
  -8   0   7    6.95    7.65
  -7   1   7  130.61    8.32
  -4  -2   4  395.34    8.06
  -3   4  -7   62.69    5.93
  -1   8  -6   23.30    5.82
   0   8  -5   61.93    5.87
   0  11  -5   -2.07    6.03
   1  13  -3  324.61    9.50
   1  15  -2   44.06    7.31
   1  16   0   14.30    6.19
 -19  -6   5    3.34   12.65
 -18  -7   4  163.12   13.50
 -15  -7   4  615.33   16.43
 -14  -3   7  129.81   12.27
 -14  -1   8   34.07   11.16
 -12  -8   2   -0.73    7.70
 -12   3   9   -1.22   10.24
  -8  -2   6   63.98    7.61
  -7  -3   5  138.30    7.83
  -5   1   6    0.76    5.39
  -4   0   5  266.54    7.12
  -2   8  -7    5.15    6.05
 -22  -7   3   97.15   14.74
 -18  -8   2   -2.21   10.91
 -17   1   9   11.44   13.09
 -15  -8   2    5.36    9.62
 -13  -4   6  211.71   12.25
 -11  -6   4   37.43    8.40
  -7  -1   6   97.27    7.47
  -6  -2   5  133.71    7.17
  -6   0   6  287.68    8.73
  -5  -1   5  273.15    7.91
  -3   6   6    7.59    4.04
  -1   4   4  544.14    5.39
   1   3  -2    9.53    2.38
   1   8  -4  436.73    9.20
   1  11  -4   59.60    6.68
   1  17  -1  127.51    8.19
   2   9  -1  168.39    5.73
 -23  -6   4    8.72   14.51
 -20  -3   7  135.85   16.11
 -20   1   9   48.84   15.41
 -17  -3   7    2.69   12.05
 -17  -1   8   34.16   12.72
 -13  -2   7    0.32   10.47
 -13   0   8   24.86   10.24
 -12  -5   5   42.68    9.28
 -11  -8   0   -0.91    6.61
  -9  -6   3    8.43    7.04
  -7  -6   2    5.30    5.24
  -3   8  -8   38.59    7.51
  -2   0  -5   80.07    3.54
  -1  -1  -3  175.33    2.85
  -1   5  -6   81.08    5.94
   0   5  -5   22.58    4.88
   1   4  -3   93.24    4.25
   2   8   0    3.33    2.74
   2  11   0   47.05    4.79
 -20  -1   8   15.18   14.43
 -19  -7   3   13.24   12.35
 -16  -4   6  442.70   16.09
 -16   2   9   10.86   12.73
 -13  -8   1   -1.91    8.01
 -13  -7   3    6.12    8.69
 -12   1   8   12.87   10.14
  -8  -7  -1  335.36    7.59
  -2   5   5  547.27    6.64
  -1   0  -4    6.85    2.47
   1  14  -4   20.50    7.94
   2  10  -2   33.46    5.11
   2  12  -1    8.20    4.74
 -21  -5   5   12.33   13.79
 -20  -6   4   40.27   12.86
 -16  -8   1    0.34    9.23
 -16  -7   3    0.37    9.94
 -12  -3   6   25.61    9.35
 -11  -7   2   12.74    7.72
 -11   2   8   12.68    9.54
  -9  -7   1   25.94    6.07
  -6  -6   0  478.22    7.95
  -3   0  -6    0.18    3.50
  -2   5  -7   23.92    5.75
   2   6  -1   58.29    3.26
   2   7  -2  116.23    5.09
   2  10   1    1.72    3.27
 -19  -2   7   94.92   15.37
 -19   2   9   -0.22   13.96
 -18  -5   5   23.51   12.07
 -16  -2   7   15.30   11.56
 -16   0   8   19.59   11.73
 -15   3   9    8.54   11.95
 -14  -8   0    3.51    7.72
 -12  -1   7   41.87    9.76
 -11  -4   5   55.20    8.73
 -10  -5   4   -2.09    7.13
 -10   3   8   15.53    8.84
  -9   4   8    4.20    7.90
  -6  -5   2   14.15    4.50
  -1   9  -7   32.74    6.91
   0   9  -6   21.23    6.29
   1   5  -4    1.00    4.19
   2  11  -3  118.42    7.49
   2  13  -2    1.37    5.75
   2  14   0   20.25    5.70
 -23  -4   5    2.37   14.77
 -20  -7   2  234.49   13.52
 -19   0   8    1.49   14.04
 -14   4   9   53.90   11.74
  -9  -7  -2  299.88    7.05
  -8  -5   3  126.14    7.46
  -1   1  -5   -0.93    3.38
   1   9  -5    2.80    5.90
   1  12  -5  406.65   11.04
   2   8  -3   35.75    5.30
 -22  -5   4    9.56   13.95
 -21  -6   3   28.67   12.64
 -21  -3   6   -2.75   14.21
 -18   3   9    0.46   13.95
 -17  -7   2   45.74   11.20
 -15  -3   6  111.32   12.01
 -15   1   8    8.90   11.64
 -14  -7   2    1.11    8.47
 -12  -6   3   -2.97    7.81
 -11  -2   6    7.08    8.31
 -11   0   7   33.46    8.92
  -6   5   7   12.75    6.17
  -5  -4   2   14.29    3.92
  -2   1  -6   -1.82    3.95
  -1   2   3  662.02    5.77
   0   6  -6   64.86    6.33
   2   7   1  238.89    4.07
   2  13   1   19.68    4.65
   2  14  -3   86.69    8.53
 -21   3   9   14.92   15.29
 -20  -4   5   -2.28   12.57
 -18  -3   6   92.65   13.09
 -15  -1   7    9.77   10.93
 -14  -4   5  200.51   11.98
 -12  -7   1   -4.31    7.36
 -10  -7   0    6.49    6.08
 -10  -3   5   21.27    7.69
 -10   1   7    2.26    8.41
  -9  -4   4   21.33    6.91
  -8  -6   1  164.51    7.09
  -5  -5   0   87.12    4.16
  -4   5   6  103.73    5.54
  -1   6  -7   10.18    6.31
   1   6  -5    6.83    5.43
   2  16  -2    2.43    7.66
 -21  -1   7  254.75   17.12
 -21   1   8   25.91   14.95
 -19  -5   4    3.29   11.72
 -18  -6   3   68.32   11.56
 -18  -1   7    6.25   12.37
 -18   1   8   16.54   12.63
 -16  -5   4  362.09   14.86
 -15  -6   3   17.36    9.68
 -14   2   8  166.73   12.83
 -10  -6   2  205.35    8.79
 -10  -1   6  106.80    8.93
  -9   2   7   -0.04    7.74
  -7  -4   3   10.08    5.44
  -7   4   7   44.83    7.31
  -4  -3   2   35.52    3.59
  -2  -1   2  927.02    7.78
   0   1  -4    7.01    3.02
   2   5   0    1.12    1.86
   2   9  -4   10.00    5.81
   2  12  -4  250.32    9.46
 -23  -5   3    1.55   13.49
 -17   4   9   11.05   11.98
 -15  -7   1   11.48    8.84
  -8   3   7    2.02    6.92
  -7  -6  -1  163.97    5.49
  -3  -2   2   18.43    2.87
   0   0  -3   55.59    2.73
   1  10  -6    1.24    6.67
   2   5  -3   21.35    4.08
 -22  -3   5   -0.32   14.19
 -20  -2   6   13.44   13.34
 -20   4   9    3.97   14.16
 -19  -6   2   86.07   12.40
 -14   0   7   -2.99    9.87
 -13  -7   0   10.35    7.70
 -13   3   8   55.21   10.94
 -11  -7  -1   50.70    6.62
  -9  -2   5   84.83    7.84
  -9   0   6   89.35    8.07
  -8  -3   4    7.36    6.10
  -3   4   5  108.08    4.77
  -1   2  -6    1.38    4.19
   0   2  -5   87.89    4.64
   2   4  -2  468.29    6.63
   2   6  -4   52.76    5.84
 -25  -4   3  125.60   15.72
 -21  -4   4   -0.06   12.36
 -20  -5   3   36.21   12.71
 -20   0   7   80.31   15.43
 -20   2   8   42.43   15.20
 -17  -2   6  504.96   16.80
 -17   2   8   20.87   11.96
 -16   5   9    0.45   11.06
 -13  -6   2    1.70    8.42
 -12  -4   4   35.58    8.35
 -11  -5   3   30.19    7.40
  -5   4   6   82.29    5.73
  -4  -4   0 1301.52    9.83
  -2   3   4    2.00    2.87
   0   7  -7   28.49    7.13
   1   7  -6   -1.38    6.33
   2  10  -5    7.20    6.76
   3  10  -1 1182.55   12.28
   3  11  -2   61.65    5.94
 -24  -2   5   10.52   16.01
 -19  -3   5   13.97   12.16
 -16  -6   2    3.40    9.16
 -16  -3   5    3.83   10.48
 -13   1   7   61.11   10.77
 -12   4   8   64.74   10.28
  -8  -6  -2  203.23    5.91
  -8  -1   5   49.49    6.81
  -7  -5   1   37.90    5.19
  -7  -2   4   19.96    5.72
  -7   2   6    0.89    6.20
  -6   3   6   25.01    5.93
   3   8  -2   30.52    4.67
   3   9  -3   38.91    5.88
   3  12  -3  120.75    7.85
   3  14  -2   15.88    7.09
 -22  -1   6   10.47   14.60
 -22   5   9   11.12   15.36
 -18  -4   4   13.65   11.25
 -17  -5   3   14.98   10.47
 -14  -5   3   24.42    9.00
 -13  -1   6   58.89    9.83
 -11  -6   1    6.35    6.94
 -11   5   8  211.00   11.04
  -9  -6   0  407.93    9.06
  -9  -5   2  395.97    9.93
  -5  -2   3    8.46    4.04
  -2   1   3  186.20    4.24
   0   3  -6   -0.43    5.08
   2   7  -5   55.17    6.32
   3   7  -1  719.53    8.64
   3   9   0   20.85    3.62
 -23  -3   4   -2.89   14.14
 -22  -4   3   -2.25   13.40
 -22   1   7    2.02   14.56
 -22   3   8    1.78   14.97
 -21  -5   2   13.54   12.28
 -19  -1   6  162.71   14.19
 -16  -1   6  157.10   13.16
 -16   3   8   10.12   11.10
  -7   0   5  120.39    7.05
  -4   3   5  172.52    5.77
   1   2  -4    1.22    3.10
   3  10  -4  177.41    8.49
   3  13  -4  293.05   10.98
   3  16  -1    6.53    6.93
 -21  -2   5    3.38   13.11
 -19   1   7   64.87   13.25
 -19   3   8  155.31   14.46
 -18   6   9   -2.02   12.83
 -17  -6   1   25.43    9.20
 -16   1   7    9.04   10.86
 -14  -6   1    3.89    8.25
 -12  -2   5   13.61    8.13
 -12   2   7   17.94    8.86
 -11  -3   4  102.13    9.16
 -10  -4   3  197.33    8.96
  -6  -5  -1  674.58    8.22
  -6  -1   4  837.35   11.60
  -6   1   5  106.26    6.33
  -5   2   5  226.37    6.75
  -4  -1   3   41.90    3.85
  -3  -3   0 2944.36   12.64
  -3   0   3   47.93    3.55
  -3   2   4  254.16    5.61
   1   1  -3  652.80    7.08
   1   3  -5  104.49    5.43
   2   3  -1  994.42    7.28
 -25  -2   4    1.28   15.09
 -21   6   9    3.41   14.40
 -20  -3   4    1.60   12.67
 -18  -5   2   20.84   10.92
 -15   4   8  175.40   13.37
 -12   0   6   -1.82    8.34
  -5   0   4    8.71    4.08
   1   8  -7    0.80    6.92
   2   8  -6   12.07    7.19
   3   6  -3    3.48    4.53
   3  11   1  209.37    5.98
 -24  -3   3    7.98   14.05
 -23  -4   2   51.09   12.90
 -23  -1   5   30.98   15.63
 -21   0   6   14.99   14.42
 -19  -4   3    1.80   10.98
 -18  -2   5    6.32   11.39
 -15  -5   2    1.91    9.38
 -15  -2   5   10.38    9.50
 -12  -6   0    8.06    6.78
 -12  -5   2  225.06    9.76
 -11   3   7   21.81    8.21
 -10  -6  -1  326.55    8.31
  -8  -4   2   20.27    5.25
  -6  -4   1    7.34    4.12
  -4   1   4   11.49    3.80
   1   4  -6  102.84    6.60
   3   7  -4   96.96    6.77
   3  11  -5 1007.94   15.97
 -26  -2   3   -1.27   15.45
 -21   2   7   15.03   13.90
 -20   7   9    3.35   14.52
 -18   4   8   70.04   12.77
 -17  -3   4  235.59   13.38
 -15  -6   0   68.52    8.75
 -15   0   6   21.66   10.24
 -15   2   7   39.91   10.82
 -14  -3   4    4.88    8.79
 -14   5   8   18.95   10.84
 -13  -4   3    5.25    7.95
 -11  -1   5   20.98    7.75
 -10   4   7   13.50    7.97
   3   5  -2    9.41    3.29
 -25   0   5   -5.26   16.42
 -22  -2   4    6.46   14.00
 -19  -5   1   49.02   11.02
 -18   0   6   12.38   11.70
 -18   2   7   34.68   12.21
 -11   1   6    0.17    7.63
 -10  -5   1  102.76    7.43
 -10  -2   4    0.76    7.18
  -9  -3   3   33.31    6.41
  -9   5   7   40.74    8.15
  -2  -2   0  123.41    2.54
   2   3  -4    4.32    4.01
   2   4  -5  428.35    9.17
   3   8  -5   43.03    7.02
   4  10  -3  279.52    9.25
   4  11  -1    7.14    5.25
   4  12  -2   11.37    6.03
   4  13  -3   78.66    8.56
 -23   1   6   45.32   15.44
 -23   5   8    0.74   15.38
 -21  -3   3    3.97   12.93
 -20  -1   5   15.78   12.46
 -13  -6  -1  101.02    7.88
 -13   6   8  135.86   11.37
  -8  -5   0  128.73    5.93
  -8   6   7    5.46    6.61
  -2   8   5  153.26    4.04
   3   6   0   98.44    3.49
   3   8   1  246.36    4.95
   4   9  -2  198.34    6.96
   4  15  -2   28.04    8.14
 -24  -1   4    0.39   15.26
 -23   3   7   22.78   14.96
 -22   8   9    1.31   15.53
 -20   5   8   36.96   13.30
 -17  -1   5   20.95   11.03
 -17   5   8   60.59   12.22
 -16  -5   1   19.32    9.36
 -14  -1   5    4.10    8.92
 -14   3   7   -1.93    9.49
   1   5  -7   97.89    7.18
   2   2  -3   36.77    3.26
   2   5  -6  169.85    7.98
   3   9  -6   62.61    8.76
   4  11  -4   49.51    7.89
 -20   3   7    5.03   12.67
 -14   1   6    2.01    9.34
 -13  -5   1   66.18    7.93
 -11  -4   2  824.55   14.00
 -10   0   5    5.81    6.90
  -7  -3   2   33.08    4.84
  -5  -3   1  428.19    7.13
   4   7  -3  193.40    7.45
   4   8  -4   50.56    7.27
   4  13   0    4.50    5.86
 -26   0   4    7.23   15.69
 -23  -2   3    1.01   12.66
 -22  -3   2   29.89   13.04
 -22   0   5   -2.38   13.09
 -17  -4   2  139.50   11.15
 -17   1   6    2.83   11.04
 -17   3   7    7.92   11.07
 -16  -2   4  318.09   13.43
 -16   6   8   10.72   11.68
 -13  -2   4    5.00    8.05
 -12  -3   3    6.15    7.44
  -9  -1   4    6.85    6.20
  -9   3   6   67.54    7.84
   3   4  -4  208.58    7.32
   4  10   0   16.91    4.45
 -25  -1   3    6.53   15.44
 -22   2   6    7.01   14.73
 -22   6   8    2.80   14.76
 -19   6   8   55.86   13.78
 -17  -5   0   15.35    8.85
 -14  -4   2   28.77    8.23
 -13   4   7    1.27    8.89
  -8  -2   3   88.33    6.32
  -5   7   6  183.08    6.64
   2   6  -7   -1.84    7.31
   3   4  -1 2232.21   12.37
   3   5  -5  150.99    7.38
 -24   1   5   16.13   14.76
 -22   4   7    9.13   14.35
 -21  -1   4    3.30   12.22
 -14  -5   0   43.56    7.90
 -13   0   5   13.18    8.49
 -13   2   6   17.41    9.37
 -11  -5   0   75.68    7.02
  -9   1   5    5.54    6.36
  -8   4   6    6.61    6.47
   3   6  -6   75.83    7.35
   4   6  -2  156.13    5.63
 -27   0   3   38.16   15.93
 -24   3   6   12.12   15.01
 -24   7   8   40.35   16.27
 -20  -2   3   45.67   11.94
 -19   2   6   52.39   12.52
 -19   4   7    4.59   12.06
 -18  -4   1   27.49   10.37
 -16   0   5   55.50   10.52
 -16   4   7  106.08   11.80
 -15   7   8    1.56   10.78
 -12   5   7   33.78    9.32
  -9  -5  -1 1880.56   15.43
  -8  -5  -3   20.09    3.85
  -7   5   6    1.60    5.84
  -6   6   6   68.44    6.06
   1   0  -2   34.44    1.82
   5  11  -3  407.42   10.69
 -26  -1   2    1.32   13.97
 -24   5   7    0.26   15.36
 -23   0   4    3.59   13.34
 -21   7   8    4.39   14.80
 -19  -3   2    2.40   10.39
 -18   7   8    6.37   12.74
 -16   2   6   -6.39   10.21
 -12  -1   4   30.78    8.07
  -6  -2   2  174.36    5.90
   4  12   1    9.26    5.18
 -21   1   5   30.17   12.98
 -15  -5  -1  264.50    9.95
 -14   8   8   23.36   10.44
 -12  -4   1    5.57    7.11
 -11  -2   3   42.73    7.78
 -11   6   7   40.87    8.69
 -10  -3   2   76.79    7.03
  -8   2   5  793.56   12.63
  -7  -1   3   79.16    5.68
  -4  -2   1    2.01    2.62
  -1  -1  -6    0.77    3.83
   0   0  -6   90.93    5.34
   3   7  -7  612.06   13.21
   4   5  -4   -0.54    5.36
   4   6  -5  114.79    7.80
   5   8  -3   93.29    6.99
   5   9  -4    1.92    6.84
   5  12  -1  251.18    8.49
 -25   1   4   -1.91   14.94
 -23   8   8    1.97   15.73
 -22  -1   3   -5.09   12.16
 -21   3   6    1.25   12.88
 -21   5   7   22.43   13.40
 -17  -2   3   -0.27    9.86
 -16  -3   2    9.72    9.03
 -15   5   7   95.17   11.85
 -12  -5  -1  445.91   10.05
 -12   1   5   12.38    7.83
 -12   3   6   98.45    9.25
   1   1  -6    2.24    5.05
   2   1  -2  847.06    6.95
   4   7  -6   13.00    7.44
   4   7   0  189.72    5.01
 -27   2   4    5.75   16.26
 -21  -2   2   57.37   11.97
 -20  -3   1    1.26   10.31
 -20   0   4    1.94   12.56
 -18   1   5   19.92   11.24
 -18   5   7   -3.00   11.25
 -17   8   8   10.58   11.94
 -15   1   5   38.81   10.28
 -13  -3   2   23.55    7.60
 -10  -5  -2  165.08    6.45
 -10   7   7    1.79    7.61
  -7   3   5   83.40    6.28
   1   0  -5    0.78    3.74
   1   2  -7   15.85    5.84
   4   4  -3   64.97    4.86
 -25   3   5   34.83   15.42
 -24   0   3   -2.71   13.11
 -23   4   6    7.31   14.27
 -23   6   7    3.98   14.89
 -20   8   8    4.21   12.67
 -18   3   6   36.12   11.81
 -15   3   6    8.65    9.76
  -9   8   7   24.95    7.68
  -7   1   4  243.34    7.53
   2   2  -6    8.65    5.54
   4   5  -1   26.03    3.12
   5   7  -2  103.44    5.67
 -26   1   3    4.33   14.91
 -25   5   6    5.33   16.58
 -25   7   7   19.02   17.07
 -23  -1   2    6.18   12.35
 -22  -2   1   82.38   12.95
 -19  -1   3   39.77   11.95
 -16  -4   0  129.90    9.30
 -14   6   7    5.59    9.88
 -11   0   4  103.34    8.32
 -11   4   6   32.92    8.38
   2   1  -5  125.02    5.91
   2   3  -7   19.54    6.65
   5   6  -4   97.29    7.49
   5  11   0   33.67    5.53
   6  12  -3   48.41    8.53
 -22   1   4   29.65   12.96
 -22   9   8    0.09   14.35
 -20   2   5    1.99   12.02
 -20   6   7    5.26   12.52
 -17   0   4  636.05   16.56
  -6   0   3    1.47    4.04
  -5  -1   2  593.38    8.28
   3   2  -2   14.67    2.56
 -13  25   4    1.50   11.56
 -13  27   2   23.89   11.01
 -13  27   5  199.06   15.57
 -11  23   8    5.01   13.79
 -10  15   5    3.23    7.94
  -9  16   8   -3.12    9.84
  -9  18   9    9.75   12.45
  -7   9   2  126.36    5.36
  -7   9   5   67.26    6.03
  -5   7   0   -0.04    2.29
  -1   0   5    1.02    2.96
  12  -9  -3    3.88    4.77
  13  -5  -6   60.89    6.45
 -13  28   1   19.59   10.72
 -12  20   4   12.01    8.62
 -12  23   7   16.73   14.43
 -12  24   0   34.88    8.95
 -10  15   2   54.77    6.28
 -10  17   0  125.65    7.12
 -10  18   8   60.99   12.32
  -9  14   7    4.89    9.38
  -9  16  -1   23.01    5.49
  -8  12   7  175.53   10.20
  -5   8  -1  437.58    5.53
  16  -9  -5   28.51    7.01
 -13  23   3   60.04   10.60
 -13  24   2   12.17    9.82
 -13  24   5   49.66   12.05
 -13  26   6  114.49   15.40
 -12  21   6   23.96   11.19
 -11  17   2    7.39    6.84
 -11  17   5   27.15    8.64
 -11  18   1   35.28    7.09
 -10  16   7    1.04   10.39
 -10  20   9  134.21   15.43
  -7  13  -2  106.26    4.93
  -6   7   5    4.79    4.38
  -6   8   7    1.99    6.89
   5   1  -5  253.71    4.95
   6  -2  -4 3250.12   15.44
  11  -5  -5   91.21    5.89
  14 -13   0    2.09    4.54
  14  -9  -4  293.13    8.55
  18 -16   1   16.73    6.68
 -14  28   3    2.40   12.41
 -14  30   4    0.56   14.02
 -14  31   3   21.05   14.41
 -13  22   4   20.02   10.68
 -13  25   1   72.31   10.65
 -11  19   0  289.37    9.49
 -11  20   8   56.14   13.46
 -10  14   3  298.42    9.22
 -10  18  -1   46.65    6.60
  -9  12   3   37.78    5.82
  -6   7   2  390.44    6.80
  -6  11  -2  111.40    4.05
 -14  27   4   52.72   12.89
 -14  29   2   20.53   12.62
 -13  23   6   12.17   13.25
 -13  25   7    2.84   15.25
 -12  19   5    1.28    9.30
 -11  18   7   65.51   11.17
 -11  22   9    5.26   15.10
  -8  10   3   32.38    4.87
  -8  15  -2   35.77    4.61
  -5   6   1  341.99    5.38
  -2   1   3  200.35    3.80
   8  -9   2  247.80    4.67
   8  -2  -5  713.24    9.05
  15  -6  -6   20.04    6.35
 -14  26   5  165.25   14.91
 -12  20   1    2.59    7.00
 -12  20   7   19.28   12.55
 -12  22   8   -1.89   14.74
  -9  12   6   65.32    8.59
  -5   5   5   24.73    4.79
  -5   6   7  119.48    7.44
   9  -6  -3  688.03    9.06
  11 -11   1  374.59    7.14
  14 -12  -1   25.63    5.12
  16 -14   0   30.67    5.75
  16 -10  -4   18.44    6.18
 -14  24   4    6.69   11.63
 -14  25   3    1.03   10.33
 -14  26   2    4.19   10.03
 -13  21   5  109.28   11.66
 -12  18   3   51.82    8.10
 -12  21   0   86.69    8.41
 -11  16   6   90.69   10.24
 -11  20  -1   34.86    7.42
  -9  15   9    8.96   11.55
  -9  17  -2  165.48    6.99
  -8  10   6   13.36    7.29
  -8  13   9   11.57   10.77
  -7   8   3  689.49    9.76
  -5   9  -2  167.30    3.87
   3   0  -3   42.23    2.18
  13  -6  -5   71.18    6.53
  14 -11  -2   17.90    5.21
  18 -15   0   -0.03    6.69
 -15  29   4    4.12   14.40
 -14  25   6   42.75   14.46
 -14  27   1    2.55   10.86
 -13  21   2  101.54    9.43
 -13  22   1   16.27    8.74
 -11  15   4   57.37    7.89
 -10  17   9    1.52   12.47
  -9  11   4    9.46    6.29
  -3   2   4  276.53    5.34
   9  -8  -1    0.60    3.03
   9  -7  -2  909.00    9.84
  11  -6  -4    3.20    4.77
  15 -14   2  295.44    8.04
  16 -13  -1   55.36    6.22
  16 -11  -3    4.75    5.92
 -15  28   5  167.25   16.94
 -15  30   3    3.55   13.30
 -14  23   5   21.92   11.60
 -13  20   3   73.20    9.35
 -13  24   8    3.98   15.21
 -12  17   4    4.66    7.87
 -10  15   8   17.79   11.27
 -10  19  -2   29.43    6.55
  -9  13   8   18.40   10.32
  -7   8   6   -0.56    6.39
  -2   1   6    1.43    4.19
   2   3  -4    3.86    1.88
   6  -3  -3 1701.56   11.23
  16 -12  -2   27.04    6.00
 -15  26   4    0.75   12.85
 -15  27   3    0.52   11.29
 -15  31   2   10.32   12.88
 -13  19   4    0.55    9.31
 -13  20   6  100.47   12.26
 -13  23   0    5.92    8.59
 -12  22  -1   43.76    8.41
 -11  17   8    2.53   11.82
 -11  19   9   21.55   13.26
  -8  11   8   91.86   10.04
  -5   5   2  343.18    5.88
  -4   5   0    4.59    1.96
  -4   6  -1 1545.49    8.46
  12 -12   3  360.91    7.17
  15  -7  -5   39.75    7.17
  17 -15   2  405.85    9.75
  18 -14  -1  330.05    9.62
  18 -13  -2   22.62    6.80
 -15  27   6   17.72   15.53
 -15  28   2    3.61   11.26
 -14  23   2  221.70   11.63
 -14  24   1  139.31   11.00
 -14  24   7    1.27   14.63
 -12  19   8   80.03   13.88
 -12  21   9   54.26   15.53
 -11  21  10   23.84   15.45
  -7   9   8   -2.06    8.26
  -6   6   3  204.47    5.70
   6  -6   0  307.29    4.65
  11 -10   0  936.85   10.61
  19 -16   2   17.25    7.08
 -14  21   4   10.42    9.78
 -14  22   6   10.80   12.04
 -11  15   7   14.34   10.53
 -10  13   7    1.79    9.34
  -7  14  -3   56.32    4.56
  10  -3  -5  290.10    7.42
  11  -7  -3   53.54    4.91
  13  -7  -4  263.47    8.09
 -16  29   3    6.84   13.93
 -15  25   2  256.15   13.40
 -15  26   7   37.98   16.78
 -13  18   5    3.94    9.34
 -13  21   8   14.34   13.44
 -12  17   7   -2.11   10.32
 -10  12   5    6.94    6.85
  -9  11   7   -3.52    8.50
  -6  12  -3  109.89    4.32
   6  -4  -2  157.96    3.97
   8  -3  -4  250.44    6.11
 -16  28   4   48.62   14.13
 -16  30   2   21.86   13.37
 -15  24   6    6.37   13.11
 -14  25   0   86.79    9.82
 -13  19   7   12.15   11.52
 -11  15   1    8.79    6.13
  -9  10   5    6.77    6.66
   4   3  -5  814.08    7.23
   6  -5  -1 8810.08   23.57
  10 -10   2   61.21    4.09
  11  -9  -1    3.10    4.00
  14 -13   3   87.30    6.01
  15  -8  -4   13.22    6.47
 -16  27   5  227.59   16.55
 -15  26   1    1.57    9.93
 -14  20   5    2.23   10.17
 -14  21   7   21.04   13.65
 -14  23   8   18.84   15.21
 -12  16   2   12.55    6.65
 -12  17   1  279.50    9.32
 -11  14   2   65.76    6.69
 -11  16   0   33.52    6.36
 -10  13   1 1365.87   14.67
 -10  14   0   17.40    5.14
  -8   9   7    1.55    7.69
   5   0  -4    7.11    2.83
   7   0  -5  116.63    4.88
   8  -8   1  128.28    3.95
  13 -11   0  473.47    8.92
  19 -15   1   45.77    7.78
 -16  26   3    5.21   11.11
 -16  26   6  165.45   17.31
 -16  27   2   60.30   12.35
 -15  22   5   45.75   11.76
 -13  18   2  212.51    9.68
 -13  19   1  186.49    9.22
 -12  18   0   43.50    7.19
 -11  16   9   10.15   12.41
 -10  12   2   36.05    5.72
 -10  14   9   15.79   11.56
  -9  11   1  193.77    6.71
  -9  12   0   25.74    4.57
   3  -1  -2   49.03    1.97
  12  -4  -5   99.25    6.57
  17  -9  -4    7.98    6.69
 -17  30   4    1.56   14.71
 -17  31   3   21.39   15.32
 -16  25   4   11.88   11.70
 -15  23   7    3.69   14.07
 -14  20   2   54.24    8.78
 -14  21   1   50.70    9.20
 -13  17   3   93.11    8.69
 -13  17   6    8.11   10.00
 -12  15   3  115.56    8.34
 -12  15   6   44.51    9.63
 -12  18   9   -2.11   12.43
 -11  13   3  123.08    7.67
  -8   8   5   67.75    6.25
  13 -10  -1 1885.43   16.01
  13  -9  -2 1760.11   15.79
  15 -12   0    8.26    5.56
  15  -9  -3   29.76    6.41
 -16  24   5   -0.28   12.03
 -16  28   1  172.63   13.31
 -14  19   6   -5.06   10.66
 -13  20   9    8.19   14.10
 -12  16   8   51.27   12.47
 -11  17  -1   25.17    6.11
 -10  15  -1   93.75    5.91
  -9  10   2   28.73    4.76
  -7   7   7   35.46    7.80
  -5   4   3   23.35    3.42
  -5   4   6   93.58    6.03
   8  -4  -3  502.10    7.45
  14  -5  -5  266.54    8.82
  17 -13   0   20.16    6.57
  17 -10  -3   75.49    7.16
  19 -14   0   37.99    7.64
 -17  27   4   21.50   14.03
 -17  28   3    4.39   12.31
 -16  25   7   18.18   15.45
 -15  21   6   -1.21   11.63
 -15  22   2  127.06   10.53
 -15  23   1   81.72   10.32
 -14  22   0   17.85    8.66
 -14  22   9  122.94   17.64
 -13  18   8    4.22   11.72
 -12  19  -1    4.93    6.70
 -11  14   8    2.27   10.23
 -10  11   6    4.45    7.30
  -8  10   0    2.93    3.72
  10  -4  -4   -0.15    4.11
  12 -11   2  125.45    5.67
  15 -11  -1  242.58    7.87
  15 -10  -2  173.59    7.38
 -17  26   5   28.90   14.73
 -17  29   2   16.99   12.34
 -14  20   8    5.28   12.69
 -13  21  -1  143.89    8.90
 -12  14   4  257.50   10.14
 -10  12   8   35.53    9.52
  -8   9   1  156.99    5.42
  16  -6  -5   26.10    6.93
  17 -12  -1  487.37   10.57
  17 -11  -2 1234.97   15.38
  19 -13  -1  115.88    8.07
 -16  23   3   41.66   10.56
 -16  23   6   -3.04   12.52
 -16  24   2    2.30    9.86
 -15  20   4    7.50    9.37
 -15  24   0   53.92    9.84
 -11  12   4   67.61    7.34
  -9   9   6   32.84    7.47
  -9  10   8   21.39    8.97
  -4   3   2 1701.61   10.55
   8  -7   0 1693.45   11.58
 -18  29   4    0.06   14.09
 -18  30   3   17.65   14.93
 -17  25   6   53.26   15.65
 -16  22   4    2.33   10.49
 -16  24   8    6.93   16.62
 -16  25   1  294.57   12.94
 -14  18   7   14.05   11.31
 -13  16   7  103.44   11.56
 -12  14   7    0.16   10.06
 -11  18  -2   29.16    6.39
 -10  16  -2   21.17    5.39
  -8  11  -1  286.40    6.19
   8  -5  -2  460.46    6.86
   9  -1  -5    4.94    4.39
  10  -9   1   37.44    3.78
  12  -5  -4    2.10    5.15
  14 -12   2    2.05    5.07
  20 -15   2    6.97    7.42
 -18  28   5  102.22   15.89
 -18  31   2    9.87   14.21
 -17  24   4    0.19   12.04
 -17  25   3    8.36   10.94
 -17  26   2   27.18   10.91
 -15  19   5   53.20   10.74
 -15  20   7    2.02   12.04
  -8   8   2  739.83    9.87
  -2   0   4   60.48    3.22
   8  -6  -1 2784.97   15.14
  16 -13   2   26.39    6.05
 -18  27   6   23.19   16.65
 -17  27   1    0.66   11.24
 -16  21   5   46.56   11.50
 -16  26   0    3.98   10.38
 -11  12   7    0.63    8.41
  -9  14  -2   46.67    4.72
  -8   8   8    2.62    8.36
  -3   1   5    7.99    3.44
  -1  -1   6   -1.77    3.50
   9  -9   3  632.27    7.11
  10  -5  -3  357.94    7.24
  14  -6  -4   13.35    5.59
  16  -7  -4  122.63    8.00
 -18  26   4    6.08   13.28
 -18  27   3   14.35   11.87
 -17  23   5   87.97   12.76
 -17  24   7    1.68   14.63
 -13  17   9    1.39   11.96
 -12  15   9    7.72   11.98
  -7   8   0   31.54    3.45
   5  -1  -3   48.40    2.78
   7  -1  -4  234.22    5.38
  11  -2  -5   60.40    5.73
 -18  28   2   30.28   11.94
 -15  18   6   24.06   11.34
 -15  21   9    4.63   14.63
 -14  16   6    6.96   10.50
 -11  11   5    0.14    6.62
 -10  10   7    6.65    8.20
  -4   2   6  360.06    7.58
   6   2  -5  143.60    4.73
  12 -10   1  509.80    8.30
  12  -6  -3  102.97    6.01
  20 -14   1    2.98    7.13
 -18  25   5   -0.71   12.77
 -16  20   6   11.15   11.42
 -15  18   3    2.92    8.56
 -15  19   8   35.21   13.57
 -15  20   1   98.93    8.89
 -14  17   2    7.58    7.18
 -14  17   8    1.07   12.36
 -14  18   1    0.13    6.85
 -13  15   2   -0.22    6.39
 -13  16   1   28.19    6.50
  -9   8   4   18.23    5.65
  -8   7   3   71.92    4.98
  -8  12  -2   21.29    3.67
  -7   9  -1  287.62    5.58
  10  -8   0   22.94    3.48
  10  -6  -2  186.12    5.67
  13  -3  -5   19.40    6.02
  14 -11   1  869.57   11.43
  18 -13   1   72.87    6.90
  18  -9  -3   60.57    7.77
 -19  28   4   -3.05   13.49
 -19  29   3    0.49   13.23
 -19  30   2   48.88   14.33
 -17  22   6   -4.64   12.11
 -16  21   8    5.67   13.89
 -16  22   1  136.47   10.72
 -14  16   3   95.69    8.59
 -13  15   8   31.37   11.07
 -13  17   0    1.64    6.56
 -12  14   1    6.57    5.59
  -6   4   5  385.20    7.96
  10  -7  -1  843.96    9.68
  14  -7  -3   57.48    5.79
  15  -4  -5    9.00    6.63
  16 -12   1   10.86    5.37
  16  -8  -3   10.47    5.93
 -19  27   5    3.82   14.18
 -18  24   6    0.63   13.60
 -17  22   3    5.14    9.92
 -17  23   2    5.61    9.50
 -17  23   8    0.68   15.00
 -17  24   1    2.79    9.88
 -16  19   4   13.42    9.02
 -15  21   0   10.10    8.16
 -12  12   6   33.12    8.19
 -12  13   2  181.53    7.95
 -12  13   8   17.75    9.87
 -12  15   0    0.17    5.69
 -10   9   5    1.84    5.94
  -9   8   7   35.32    7.89
   5  -5   1  193.94    3.17
   7  -7   2   80.56    3.07
  11 -10   3  552.65    7.73
  12  -9   0 1379.08   12.87
  12  -7  -2 1079.59   12.06
  18 -12   0    7.88    6.18
  18 -10  -2  311.12    9.56
 -19  26   6   24.07   15.67
 -18  24   3    3.90   10.53
 -18  25   2    2.11   11.10
 -17  21   4   -0.82   10.11
 -16  23   0    1.15    9.11
 -14  15   4   22.75    7.93
  -7   6   2   92.13    4.35
  -5   3   7   31.00    6.01
   2   2  -3   32.14    1.75
   9  -2  -4  279.08    6.58
  12  -8  -1  751.25   10.10
  14 -10   0   34.41    5.08
  14  -8  -2  205.96    7.22
  16 -11   0   72.73    6.14
  16  -9  -2  316.00    8.88
  17 -13   3    1.68    6.25
  18 -11  -1   49.34    6.80
 -18  23   4    8.65   11.06
 -18  26   1    1.12   10.94
 -17  21   7    4.83   12.57
 -16  19   7    4.53   11.63
 -15  17   7   39.22   11.18
 -14  15   7   45.39   11.09
 -14  20  -1   10.50    7.35
 -13  18  -1   16.16    6.54
 -12  12   3 1106.42   14.94
 -11  11   8    0.60    9.31
 -11  12   1    6.88    4.90
  -7   5   6    1.96    5.49
  -4   2   3  242.00    4.83
  -3   4  -1  917.87    5.34
  -1  -1   3  738.75    5.27
   4   2  -4  383.66    5.06
  13 -11   3   32.63    4.93
  14  -9  -1 1822.06   16.08
  15 -12   3    5.49    5.48
 -19  25   4   16.89   11.97
 -19  26   3   24.20   11.64
 -19  27   2   23.10   12.13
 -18  23   7   -1.08   14.16
 -17  20   5    3.53   10.58
 -17  25   0    3.35    9.80
 -16  18   5    5.98    9.79
 -15  22  -1    6.34    7.97
 -12  16  -1   11.47    5.77
 -11  10   6   68.84    7.89
 -11  11   2   12.14    5.33
  -9  15  -3   38.45    4.79
   5  -2  -2 3096.73   13.12
   8   1  -5   47.52    4.63
 -19  25   7   50.46   15.81
 -18  22   5   37.86   11.68
 -16  20   9   34.44   14.44
 -15  18   9   20.12   13.05
 -14  16   9    6.70   12.52
 -13  13   7   33.82    9.32
  -8   6   4  328.39    7.84
  -7  10  -2  150.88    4.36
   7  -2  -3  697.64    7.78
  11  -3  -4  139.07    5.85
  17  -6  -4   71.00    7.30
 -20  27   4   14.80   13.49
 -20  28   3   -0.37   12.79
 -20  29   2    1.40   13.30
 -19  24   5   19.41   12.25
 -19  28   1    9.79   10.89
 -11  14  -1  241.69    7.14
  -9   7   5    7.86    5.32
  -8   6   7    2.50    7.13
   1   5  -4    1.50    1.57
  13  -4  -4    0.15    4.94
  15  -5  -4   91.21    6.73
  19 -13   2    1.55    6.84
 -20  26   5  107.66   14.92
 -18  21   6   26.27   11.95
 -17  20   8   -1.28   13.02
 -16  17   6  486.44   15.60
 -16  18   8   12.57   12.98
 -12  11   4   40.47    6.79
 -12  11   7    4.74    8.81
 -11  10   3  127.54    6.89
 -10  10   1  909.36   11.25
 -10  11   0    9.21    4.34
   9  -8   2   42.78    3.33
  10   0  -5    5.60    5.00
 -21  29   4   13.75   14.32
 -19  23   6    7.55   13.03
 -15  15   6   22.01   10.17
 -15  16   8   -1.83   11.02
 -13  12   5   53.21    7.87
 -13  19  -2  133.08    7.96
 -10   8   6   22.84    7.02
  -8  13  -3   53.23    4.31
  -6   6   0  327.18    5.17
   5  -3  -1 6526.67   18.00
  12  -1  -5    9.17    5.73
  17 -12   2  226.40    8.22
 -21  31   2   -0.09   13.15
 -20  25   6   17.22   14.32
 -17  19   3   10.06    8.69
 -17  21   1  276.83   11.85
 -16  19   1    4.01    8.10
 -14  14   8    0.30   11.05
 -12  17  -2   13.40    5.65
  -6   5   1 9344.96   26.04
   9  -3  -3   83.93    4.39
  14  -2  -5   34.67    6.43
  15 -11   2  810.84   11.26
  17  -7  -3  147.70    7.74
  19 -12   1    0.79    6.78
 -19  23   3    2.14   10.27
 -19  24   2   13.75   10.16
 -18  20   4   32.92   10.01
 -18  23   1   12.03    9.06
 -16  17   3   75.84    8.77
 -15  16   2   36.38    7.36
 -15  17   1   70.99    7.54
 -10  12  -1    2.03    3.89
  -6   7  -1  159.41    3.91
   7  -6   1   11.82    2.27
  11  -9   2   33.74    3.80
  13 -10   2   71.32    5.18
  15  -6  -3   45.05    5.85
 -20  24   7    5.80   15.32
 -20  25   3    1.40   11.04
 -20  26   2    1.09   10.62
 -19  22   4   -5.06   10.42
 -19  22   7    8.70   13.82
 -19  25   1    6.14    9.89
 -18  20   7    3.51   12.12
 -17  18   4   -3.40    8.72
 -17  18   7   -0.08   11.12
 -17  22   0    2.10    8.76
 -16  20   0  105.50    8.99
 -15  15   3  134.55    8.82
 -15  18   0   -1.85    6.96
 -13  12   8   79.12   10.82
 -12  10   5   70.42    7.88
 -11   9   4   -0.13    5.56
 -11  15  -2  119.78    6.00
  -6   3   6   29.14    5.38
  -5   2   5  238.24    6.12
   6   1  -4  752.88    7.82
   7  -3  -2  320.42    5.33
  11  -4  -3   -0.83    3.98
  13  -5  -3   54.94    5.29
  17 -11   1    3.15    5.94
  19 -10  -1   27.47    6.75
 -21  26   4    4.67   13.58
 -21  27   3   -0.24   12.22
 -20  27   1   20.07   11.49
 -18  21   9    0.04   14.53
 -18  24   0   11.14    9.63
 -16  16   4   36.66    8.59
 -16  16   7    0.96   10.19
 -14  14   2   10.36    6.36
 -14  15   1   10.80    6.12
  12 -10   4    0.25    4.15
  17  -8  -2  146.34    7.51
 -21  25   5    5.18   14.04
 -21  28   2    1.21   12.07
 -19  26   0    0.51   10.24
 -18  19   5   15.52   10.13
 -17  17   5   95.10   10.49
 -16  17   9    7.05   12.09
 -15  14   7    1.99   10.15
 -14  16   0   26.30    6.13
 -13  11   6    3.01    8.16
  -8   5   5   32.32    5.14
  -6   4   2  166.37    4.44
  -3   0   6  195.89    5.45
  15  -7  -2   35.31    5.51
  17 -10   0    5.78    5.56
  17  -9  -1   18.07    5.81
 -22  28   4   18.11   13.94
 -22  29   3    9.21   13.45
 -17  23  -1   39.10    8.87
 -16  21  -1    0.25    7.65
 -15  14   4   25.42    7.76
 -15  15   9   12.91   12.10
 -15  19  -1  102.72    7.94
 -14  13   3  181.80    8.64
  -9   6   6   38.17    6.46
  -9   8   1    4.18    3.57
  -9   9   0  326.49    6.52
  -7   4   4 2622.84   16.98
  -7   4   7   48.19    6.51
   7  -5   0 5021.77   17.69
   7  -4  -1 4765.04   17.85
   9  -7   1  259.23    5.15
   9  -4  -2  157.92    4.74
  13  -9   1   76.53    5.20
  13  -6  -2  104.80    5.93
  16  -4  -4   23.46    6.80
 -22  27   5   10.08   14.10
 -22  30   2   10.24   12.93
 -21  24   6   53.05   15.10
 -20  22   6   39.48   12.83
 -19  20   6   45.06   11.83
 -19  21   8    6.24   13.99
 -18  19   8   -2.57   12.64
 -16  15   5  389.14   12.88
 -13  12   2   34.02    6.07
 -13  13   1    6.56    5.48
 -12  10   8    9.08    8.98
 -10  13  -2    3.67    3.92
  -4   1   4   10.71    3.11
  -3   1   2   53.32    2.29
  -2  -1   5  123.57    3.93
   8   0  -4  342.62    6.55
  11  -8   1  192.20    5.48
  11  -5  -2  106.01    5.07
  15  -8  -1  337.14    8.33
  18 -12   3    0.65    6.20
 -18  18   6    4.95   10.67
 -17  17   8    0.09   11.54
 -14  12   7    3.68    9.30
 -14  17  -1   36.90    6.51
 -13  14   0   19.02    5.38
 -11   8   5    1.00    6.37
 -10   7   7    2.63    7.13
  -9   7   2  919.61   10.73
  -9  10  -1  395.22    6.84
  -7  11  -3    1.46    3.02
  10  -1  -4  207.40    6.46
  12  -2  -4  141.01    6.41
  14  -3  -4    1.88    5.26
  20 -12   2    1.39    6.64
 -17  16   6  215.21   12.33
 -16  15   8    4.07   11.52
 -15  13   5   11.17    7.97
 -13  11   3    2.88    5.90
 -12   9   6   -1.82    7.32
 -10   7   4  827.79   11.77
  -6   8  -2   21.24    2.60
   4   1  -3   34.55    2.39
   9  -6   0  310.59    5.62
   9  -5  -1 1836.64   12.66
  11  -7   0  129.70    4.96
  11  -6  -1  607.74    8.60
  16 -11   3   31.64    6.03
  18  -6  -3  567.33   11.64
 -21  23   7   -3.42   14.92
 -21  24   3    3.97   10.74
 -21  25   2   24.13   11.59
 -20  21   7   -1.16   13.10
 -20  23   2    2.44    9.80
 -19  21   2   35.22    9.42
 -19  22   1   26.52    9.78
 -18  19   2   -3.26    8.20
 -13  15  -1   26.26    5.70
  20 -11   1   23.16    7.41
 -22  25   4   11.41   12.25
 -22  26   3   -0.33   11.87
 -22  27   2   19.58   12.49
 -20  24   1  211.00   11.90
 -19  19   4    3.44    9.53
 -19  19   7   90.61   12.86
 -19  20   9    2.44   14.70
 -18  20   1   34.61    8.50
 -17  17   2    6.28    7.95
 -16  14   6   72.62    9.86
 -15  13   8   24.04   10.76
 -13  10   7   -1.74    8.37
 -12  11   1  254.86    7.63
 -11   8   8   97.81    9.15
  -6   3   3 1750.60   12.39
  11   1  -5   20.10    5.21
  16  -5  -3   59.81    6.36
  18 -11   2   14.51    6.48
 -23  27   4    9.29   13.53
 -23  28   3   -3.08   12.92
 -22  24   5    5.42   13.75
 -21  22   5   67.22   12.29
 -21  26   1   58.41   11.08
 -19  23   0   48.47    9.96
 -18  17   4   23.89    9.56
 -18  17   7   76.04   11.87
 -18  18   9  149.47   15.64
 -17  16   3   43.57    8.13
 -17  18   1  131.06    8.88
 -12  12   0    7.90    4.43
  -9   6   3  699.79    9.83
  14 -10   3  185.90    6.68
  18  -7  -2   27.02    6.47
 -23  26   5    4.96   13.94
 -23  29   2    0.61   12.55
 -20  20   5   17.97   11.09
 -19  18   5   32.94   11.17
 -18  21   0   26.47    8.13
 -17  15   7   93.85   11.88
 -17  16   9    7.78   12.84
 -17  19   0   27.58    7.99
 -14  11   5    1.41    7.06
 -14  18  -2   17.60    6.25
 -13  10   4  168.46    8.16
   2   1  -2  808.89    4.64
  14  -4  -3   16.85    5.44
  17  -3  -4    7.65    7.27
 -21  22   8    6.14   14.81
 -20  20   8   30.37   15.02
 -17  15   4   50.06    9.22
 -16  15   2   28.38    7.23
 -16  16   1   38.81    6.99
 -15  12   6    6.49    8.35
 -12   9   3    7.63    5.77
  -9  11  -2   26.01    3.62
  -8   4   6    9.65    5.72
  18 -10   1   12.31    5.93
  18  -9   0  235.75    8.64
  18  -8  -1   40.74    6.46
 -22  23   6   12.15   13.42
 -21  21   6  119.46   13.63
 -20  19   6   -0.05   12.08
 -19  18   8   26.89   12.71
 -18  16   5    8.09    9.51
 -16  14   3   71.13    8.03
 -16  17   0    9.60    7.08
 -14  11   8   26.02    9.25
 -13  16  -2   18.98    5.94
 -12  13  -1    3.78    4.13
 -11   7   6   22.73    6.97
 -10   6   5    2.71    5.74
  -9   5   7   40.58    7.15
  -7   3   5   92.91    5.36
   6   0  -3    0.51    2.41
  12  -3  -3  723.46   10.10
  16  -6  -2   18.85    5.64
 -18  22  -1   16.85    8.45
 -17  20  -1   87.24    8.50
 -16  13   7    7.35    9.27
 -10  14  -3   12.89    4.35
  -8   6   1 2737.72   15.86
  -8   7   0 1667.52   12.06
  -6   2   7   19.07    5.64
   8  -7   3   68.73    3.28
   8  -1  -3   65.04    3.94
  10  -8   3   77.63    3.87
  15  -2  -4   34.66    6.18
 -22  22   7   11.30   14.95
 -19  17   6   63.87   11.33
 -18  16   8   -0.26   11.30
 -17  14   5  362.37   13.01
 -16  13   4  749.77   14.49
 -15  13   2   21.30    6.54
 -15  14   1    7.90    6.09
 -13   9   5   18.90    7.21
 -11   9   1    5.88    4.68
  -9   5   4  133.01    6.10
  -5   1   6    0.46    4.36
   0  -3   6   -1.33    2.81
  14  -5  -2   39.70    5.55
  16  -9   1   26.65    5.30
  16  -7  -1   16.09    5.47
  19 -11   3   10.49    6.78
 -23  24   4   45.41   13.57
 -23  25   3    1.82   11.75
 -23  26   2   74.62   12.93
 -22  23   3    6.15   10.78
 -22  24   2   71.52   11.38
 -21  20   7   28.36   13.27
 -21  21   3   -2.94   10.04
 -16  18  -1    0.17    6.89
 -15  12   3   60.47    7.76
 -15  15   0   28.34    6.15
 -14  10   6   34.54    7.93
 -12   8   4    6.43    6.09
 -11  10   0  919.91   10.97
  -8   5   2  454.01    7.35
  -5   4   0 2610.16   11.78
  -3   0   3   44.84    2.60
  13  -1  -4   38.42    5.97
  17  -4  -3  115.53    7.87
 -24  26   4   18.44   13.64
 -24  27   3    4.39   13.12
 -24  28   2   10.98   13.40
 -22  25   1   35.78   11.61
 -21  20   4    1.58   10.41
 -21  23   1  219.78   12.73
 -20  18   7   53.97   12.26
 -20  19   9   74.48   15.78
 -20  20   2    2.19    9.09
 -20  21   1  150.25   11.21
 -18  15   6  325.04   13.42
 -17  14   8    9.29   10.68
 -15  11   7    4.88    9.32
 -13   9   8   11.99    9.08
  -8   8  -1  134.48    4.28
  -5   3   1 7023.44   20.19
 -24  25   5   80.03   14.91
 -23  23   5   51.36   13.71
 -22  21   5   24.16   11.73
 -20  18   4   33.95   10.70
 -19  17   9  110.55   15.19
 -19  18   2    4.87    8.42
 -12  14  -2   46.97    5.01
  -6   2   4 3417.08   17.72
  -1  -2   4    2.94    2.14
  11   0  -4  100.29    5.93
  12  -8   2   19.40    4.42
  12  -4  -2   19.80    4.41
  14  -8   1  165.57    6.44
  14  -6  -1    0.21    4.63
  19 -10   2   23.20    7.11
 -22  21   8   -6.00   15.91
 -22  26   0    2.27   10.96
 -21  19   5   -1.24   10.88
 -21  24   0  171.71   12.13
 -20  22   0   10.71    9.47
 -19  16   7   11.74   11.09
 -19  17   3   -3.64    8.39
 -19  19   1  144.91    9.94
 -16  12   5    5.73    7.98
 -15  11   4  243.46   10.04
 -15  16  -1   49.23    6.83
 -14  12   1   29.44    5.92
 -11  11  -1  361.98    7.41
  -4   0   5  268.15    5.57
   5   3  -4  179.34    4.32
   9   1  -4    9.92    4.45
  14  -7   0    2.07    4.52
  17 -10   3   23.12    6.46
  19  -7  -1    8.10    6.61
 -24  24   6   45.72   15.14
 -23  22   6  100.57   14.78
 -21  19   8   24.77   15.06
 -19  16   4    1.00    9.65
 -19  20   0    5.29    8.72
 -18  16   2    7.46    7.55
 -17  13   6    5.03    9.19
 -16  12   8   19.90   10.85
 -14  11   2   17.81    5.97
 -11   7   3   55.50    5.36
  -5   5  -1  201.07    3.60
   4   0  -2  162.14    3.20
   7   2  -4   16.99    3.60
  10  -3  -2  130.93    5.03
  15  -3  -3   94.19    6.65
  17  -5  -2   11.94    6.50
  19  -9   1    4.93    6.40
 -20  17   5  230.11   12.87
 -18  14   7    7.70   11.00
 -18  15   3  304.29   11.39
 -18  17   1    4.70    7.54
 -16  19  -2   73.05    7.67
 -14  10   3  329.02    9.93
 -13   8   6    0.83    7.64
 -11   6   7   39.82    7.66
 -10   5   6   27.29    6.46
  -8   4   3  513.23    8.05
  -5   2   2 3343.95   14.82
  10  -7   2   28.43    3.56
  12  -5  -1   -0.65    4.01
 -21  18   6   81.46   12.38
 -20  17   8   -5.58   12.62
 -18  18   0    7.56    8.00
 -14   9   7   12.32    8.95
  -9  12  -3  763.52    8.58
  -8   3   7   -1.91    6.48
  -6   9  -3   84.36    3.11
   6  -1  -2    3.34    2.35
   8  -2  -2   22.57    3.01
  12  -7   1   36.57    4.24
  13  -9   4   20.22    4.78
 -24  24   3   -2.28   12.94
 -23  21   7   17.23   14.55
 -18  14   4  267.75   11.48
 -16  11   6    0.32    9.29
 -15  10   5   17.37    8.14
 -14  14  -1    0.44    5.71
  13  -2  -3    0.49    4.87
  17  -6  -1   22.52    6.08
  20 -10   3   85.01    8.30
 -25  25   4    8.91   13.90
 -25  26   3   33.39   13.36
 -25  27   2    8.03   13.14
 -24  25   2   85.46   12.58
 -23  22   3   66.41   11.90
 -23  23   2    5.50   10.90
 -22  19   7    3.43   13.38
 -20  16   6   12.45   10.91
 -19  15   8    9.76   11.65
 -19  21  -1   13.41    8.07
 -17  14   2    3.63    7.16
 -17  15   1    9.53    6.92
 -15  10   8   82.59   10.98
 -15  17  -2  206.28    8.40
 -11   6   4    5.17    5.73
  -8   9  -2  241.24    5.07
  -7   2   6    2.15    5.12
   8  -6   2  155.13    4.00
  10  -4  -1   73.65    4.24
  14   0  -4   27.89    6.47
  15  -9   3    5.47    5.36
  15  -4  -2  118.24    7.05
 -26  29   2   36.36   14.54
 -25  24   5   85.09   15.42
 -24  22   5    6.64   14.19
 -24  26   1  101.46   13.61
 -23  21   4   37.60   12.00
 -23  24   1    2.19   10.52
 -21  18   9   27.19   15.90
 -18  19  -1   62.67    8.66
 -17  12   7    6.93    9.86
 -17  13   3   45.11    8.06
 -17  16   0  104.80    8.04
 -14   9   4  296.93    9.73
 -13  10   1 1820.18   17.09
 -11  12  -2   26.86    4.18
 -10   7   1  833.45   10.33
 -10   8   0   22.43    4.19
   6  -5   2  516.48    5.18
  10  -6   1    2.25    3.30
  17  -8   1   13.08    5.71
  17  -7   0  126.40    7.20
 -25  28   1   12.98   12.80
 -23  20   5   23.84   13.39
 -22  19   4   13.34   10.99
 -22  22   1   -4.18    9.94
 -21  17   7  144.79   13.70
 -21  18   3    9.79   10.57
 -21  19   2   23.26    9.97
 -18  13   5  220.11   12.25
 -13   9   2 1740.27   17.18
 -13  11   0  469.59    9.46
 -12  15  -3  105.35    5.97
 -10   6   2  190.27    6.25
  10  -5   0   77.11    4.05
  11  -8   4    9.86    4.05
  16  -2  -3   73.25    7.64
  20  -9   2   67.46    7.95
 -23  20   8   28.20   15.57
 -23  25   0   12.32   11.37
 -21  20   1    2.88    9.25
 -19  14   6    7.85   10.42
 -18  13   8    1.17   11.09
 -17  12   4 1220.35   18.22
  -8   3   4  261.46    6.84
  -2  -2   6   12.28    3.72
   8  -3  -1  422.75    6.33
  12   1  -4   27.16    5.89
  18  -4  -2   16.03    6.89
 -24  21   6    1.92   14.24
 -22  18   5   52.59   12.11
 -22  18   8    8.46   15.00
 -22  23   0   19.23   10.23
 -21  17   4   73.51   11.28
 -20  15   7   10.81   12.48
 -20  17   2    6.13    9.05
 -17  17  -1   32.41    7.68
 -16  12   2   28.58    7.18
 -16  13   1   54.07    7.17
 -15   9   6   53.15    9.30
 -14  15  -2   16.63    5.88
 -13   8   3   23.28    6.14
 -12   6   6   -0.19    7.26
  -6   1   5   94.56    5.11
  -5   1   3   50.22    3.49
  13  -3  -2    3.76    5.17
  15  -8   2  291.25    8.14
  15  -5  -1   91.61    6.39
 -21  21   0   71.19    9.98
 -20  16   3   55.63    9.75
 -20  18   1   45.57    9.35
 -16  10   7   92.92   11.12
 -16  11   3    0.88    7.68
 -16  14   0   27.85    6.63
 -14   8   5   30.97    8.08
 -13  12  -1  293.02    8.05
 -10   9  -1   39.44    3.91
  -7   4   1 5262.82   20.88
   6  -2  -1 1334.01    9.20
   8  -5   1  400.08    5.77
   8  -4   0 1178.37    9.70
   9   0  -3  581.73    8.66
  15  -6   0    4.27    5.58
  18  -9   3    8.40    6.95
 -21  16   5   -0.74   10.97
 -20  19   0  131.47   10.81
 -18  12   6   48.47   11.11
 -11   5   5   86.70    7.31
 -10   4   7    9.06    7.33
 -10   5   3  371.03    8.17
  -7   5   0 5467.45   20.42
  -3  -1   4  559.47    6.46
  10   2  -4   -0.32    5.32
  15  -7   1  123.35    6.49
  15   1  -4  171.25    8.44
  16  -9   4    0.46    6.32
  18  -5  -1   23.78    6.91
 -26  24   4   -1.27   14.62
 -26  25   3    2.85   14.14
 -26  26   2   68.33   14.55
 -25  23   3   -2.35   12.86
 -25  24   2  180.96   15.31
 -24  20   7   -0.65   15.11
 -22  17   6   36.77   12.65
 -20  15   4   62.07   10.70
 -19  13   7   22.89   12.24
 -19  15   2   66.93    9.23
 -17  11   5   66.50    9.60
 -17  11   8   -0.98   11.50
  -9   3   6   69.52    7.21
  -5   6  -2    4.58    2.13
  14  -1  -3   22.02    5.97
  16  -3  -2   12.19    6.78
  18  -8   2    5.52    7.00
 -26  23   5   15.76   15.08
 -26  27   1   90.33   15.61
 -25  22   4   23.16   13.86
 -25  25   1  193.40   15.40
 -24  21   3   -0.57   11.90
 -24  22   2   67.60   12.50
 -23  18   7    8.05   15.35
 -21  22  -1   -1.05   10.13
 -16  10   4   21.20    7.86
 -16  15  -1   31.91    7.29
 -13   7   4  265.01    9.26
  -7   3   2  366.25    6.47
   6  -4   1    1.44    2.01
   6  -3   0 2693.06   12.64
   7   1  -3   81.99    4.08
  13  -4  -1  174.28    6.77
  17  -1  -3   29.57    7.66
  18  -7   1   41.27    7.40
  18  -6   0   39.56    7.08
 -25  21   5    3.27   14.05
 -24  23   1    9.03   11.55
 -23  20   2  223.95   14.22
 -21  15   6   79.55   13.52
 -20  14   5  362.05   15.20
 -20  14   8    6.36   13.50
 -20  20  -1   87.85   10.39
 -19  17   0   93.29    9.31
 -17  18  -2   59.21    8.32
 -15  11   1  246.75    9.15
 -11  13  -3    5.41    4.87
  11  -2  -2   29.45    4.65
  13  -7   2    1.21    4.94
 -23  19   3    3.10   11.65
 -23  21   1  120.98   13.14
 -19  13   4  498.82   14.84
 -15  10   2  172.88    8.71
 -13  13  -2    7.30    5.61
 -12   9   0 1445.07   14.86
  -7   6  -1   15.02    2.85
   8   3  -4    8.73    4.68
  13   2  -4   10.24    6.72
 -24  19   5   14.69   13.40
 -24  24   0   14.03   12.55
 -22  16   7   -3.50   12.86
 -22  18   2  293.40   14.52
 -18  11   7   60.78   12.53
 -18  13   2   29.28    8.43
 -18  14   1  334.04   11.94
 -17  10   6   -0.98   10.45
 -15   8   7  133.37   11.30
 -14   7   6   23.07    8.97
 -10   4   4    1.33    4.77
 -10  10  -2   66.15    4.47
  11  -7   3   20.12    4.01
  12   0  -3  354.42    9.04
  13  -6   1 1273.90   13.46
  13  -5   0   59.93    5.52
  16  -8   3   50.41    6.91
  16  -4  -1   14.29    6.33
 -25  20   6    9.27   15.36
 -22  17   3   24.29   11.17
 -15   9   3   40.83    7.44
 -24  -2  -1   13.87   14.33
 -23  -3   1    0.11   14.56
 -23  -3   4   -1.51   15.43
 -23  -2   6   58.59   17.53
 -22  -3   5   -3.10   14.07
 -22  -2  -2   76.55   13.31
 -20  -4   2  235.80   16.17
 -17  -4   5    0.87   12.40
 -17  -3  -2    2.39    9.91
 -14  -5   3   17.74    9.01
 -14  -3   7  138.61   13.38
 -11  -4  -1  263.14    9.51
 -11  -1  -4   49.49    5.84
  -5  -2   6   39.73    6.73
   0  11  -5    1.67    6.33
   2   8  -3   31.24    5.19
   3   8  -2   38.45    5.64
   5  10   4   96.41    7.27
 -26  -1  -1  121.12   16.99
 -24  -2   5    3.43   16.78
 -19  -4   3   -0.99   12.53
 -18  -3   6  106.28   14.58
 -17  -2  -3   -0.40    9.26
 -14  -4   5  192.66   13.52
 -11  -4   5   58.68   10.28
 -11  -3  -2   24.28    6.63
  -2  -2   3   39.81    3.41
  -2  -1   5  130.51    4.79
   3  12  -3  117.09    8.44
   5  11   0   41.72    7.91
   5  14   0   -3.64    8.60
 -28   0  -1   99.32   17.67
 -25  -2   1   21.17   15.99
 -22  -3   2   40.51   14.41
 -21  -3   0  100.53   13.74
 -19  -3  -1  136.69   12.47
 -19  -2   7  106.29   15.65
 -16  -4   0  144.91   11.51
 -14  -3  -2    0.18    7.50
 -11  -2  -3    1.58    5.41
  -7  -4   3   13.67    5.75
  -7  -3  -1  872.78   10.80
   1   8  -4  447.40    8.89
   2  12  -4  245.92    9.87
   4  12  -2   11.47    7.46
 -19  -3   5   20.39   12.98
 -17  -4   2  149.30   12.62
 -15  -4   4  643.28   16.81
 -15  -3   6  130.92   13.64
 -14  -2  -3   71.31    8.21
 -13  -4   0   17.67    7.99
 -10  -4   0   34.52    6.64
  -9  -4   4   17.56    7.35
  -7  -1  -3   76.65    4.10
  -4  -3   2   34.59    3.88
  -1   7  -5  221.47    6.17
 -24  -2   2   10.65   15.42
 -23  -2   0   -2.77   13.09
 -20  -3   4   -0.40   12.28
 -20  -2   6   17.91   13.97
 -19  -2  -2   29.55   11.02
 -16  -4   3   -2.94   10.01
 -16  -2   7    8.96   12.41
 -15  -4   1   45.23    9.72
 -12  -4   4   36.76    8.94
 -12  -3   6   32.10    9.70
 -10  -2   7   -5.05    9.01
  -7  -2  -2  941.25   10.12
   1   3  -2   10.72    2.15
   6  13   2  142.23    9.80
 -26  -1   2    6.70   16.43
 -25  -1   0   25.78   14.82
 -23  -2   3    0.61   14.39
 -21  -2  -1  110.86   12.72
 -21  -2   5    4.53   14.38
 -19  -1  -3    5.71    9.91
 -16  -3  -1   26.22    9.08
 -14  -4   2   30.85    9.01
 -13  -4   3    7.07    8.22
 -13  -2   7   11.20   11.01
 -12  -4   1    3.98    7.55
 -10  -4   3  194.70    9.26
  -6  -3   0  368.03    7.35
  -4  -1   6    7.37    5.11
  -1   0   5   -0.80    2.94
   2   3  -1 1135.89    8.60
   3   9  -3   37.02    5.81
   4   9  -2  211.62    8.09
   5   7   1    0.75    5.04
   5   8   0   57.62    6.49
   6  12   3  601.92   12.57
 -27   0   0   21.26   16.21
 -25  -1   3   -0.04   16.40
 -23   0   7   30.64   16.79
 -22  -2   4   13.61   13.56
 -22  -1   6    9.59   15.40
 -19  -3   2   10.82   11.41
 -16  -3   5   12.65   11.18
 -11  -4   2  846.44   14.95
  -5  -3   1  429.83    7.49
   4   4   3  468.52    6.27
   5   6   2  109.88    5.35
   5   7   4    2.47    4.71
   6  10   2   18.40    6.47
   6  11   1   27.59    7.51
 -24  -1   4    5.54   14.77
 -23  -1  -1    7.09   12.50
 -23  -1   5   33.63   15.27
 -22  -2   1   97.96   13.92
 -21  -1  -2   52.93   12.18
 -18  -3   3   78.99   11.76
 -18  -1   7    3.27   13.82
 -17  -3   4  223.56   13.25
 -17  -2   6  535.49   18.17
 -16  -2  -2    6.50    8.57
 -13  -3  -1   57.56    7.61
 -13  -3   5    5.30    9.90
 -10  -3   5   26.34    8.50
  -1  -1   3  725.64    6.31
   0   8  -5   62.21    5.59
   2   4  -2  448.89    6.40
   2   9  -4    7.69    5.27
   4  13  -3   80.72    8.62
   5  13  -2  216.07   10.41
   6   9   3   34.23    6.26
   6  12   0   35.62    8.47
 -25   0  -1  186.87   16.32
 -25   0   5   -4.67   16.67
 -24  -1   1    0.59   14.68
 -24   0   6    2.94   16.16
 -17  -3   1    2.93    9.74
  -8  -2   6   54.35    8.01
  -6  -3   3   14.48    5.16
  -6   1  -4    1.79    2.34
   3   4  -1 2505.69   14.68
 -29   2  -1   74.13   17.85
 -27   1  -1   83.60   15.61
 -26   0   1   34.02   15.70
 -23   0  -2    9.32   12.44
 -21  -2   2   60.17   13.13
 -18  -2  -1   48.13   10.05
 -18  -2   5    7.80   11.42
 -16  -1  -3   48.08    8.58
 -15  -3   0    1.43    8.14
 -14  -2   6  157.34   12.66
 -10  -2  -2  304.66    8.02
  -9  -1   7    0.20    8.38
  -8  -3   4   14.19    6.68
  -4  -2   4  433.12    7.98
   0   3  -3  715.07    6.00
   3   3   0 2887.65   14.31
 -20  -2   3   43.21   12.30
 -20   0   7   87.54   15.71
 -19  -2   4   14.85   11.48
 -19  -1   6  164.25   15.35
 -16  -3   2    8.44    9.44
 -15  -3   3  128.63   10.30
 -15  -1   7    6.68   11.88
 -14  -3   4    6.42    8.85
 -13  -2  -2   20.94    6.51
 -13   0  -4  157.24    7.76
 -11  -2   6    6.25    8.95
 -10  -1  -3  116.47    5.78
  -9  -3   0 1339.38   14.86
  -6  -2   5  136.65    6.81
   1   4  -3   81.19    3.53
   1   9  -5    4.33    5.84
   4  10  -3  278.88    9.00
   6   8   1    5.45    5.72
   6   9   0    4.26    6.47
 -23  -1   2    0.82   13.13
 -22  -1   0   -2.94   11.81
 -14  -3   1    1.27    8.01
 -13  -1  -3  185.24    8.12
 -11  -3   4   95.51    8.47
  -7  -3   2   27.88    4.88
  -6  -2  -1 2829.00   16.14
  -3  -2   2   17.21    2.79
  -3   0   6  199.40    5.94
   0   1   5   -0.64    2.40
   3   5  -2    8.58    3.36
   3  10  -4  164.82    7.72
   6   7   2   96.54    6.21
   7  11   2   24.89    7.91
   7  12   1    4.10    8.77
 -25   0   2   13.64   14.99
 -24   0   0   14.65   12.86
 -21  -1   4    2.62   12.67
 -21   0   6    6.61   14.18
 -20  -1  -1    3.06   10.22
 -20  -1   5   10.23   12.19
 -18  -1  -2    2.70    8.56
 -15  -2   5    5.12   10.61
 -13  -3   2   14.26    7.87
 -12  -3   3    5.49    7.28
  -9  -3   3   39.73    6.49
  -8  -3   1  189.89    7.06
   2   5  -3   18.77    3.42
   4   4   0 1343.12   11.59
   4   5  -1   26.33    3.97
   6   8   4    8.88    5.56
   6  10  -1  462.05   11.59
 -28   2   0   -9.34   16.13
 -26   1   0    4.46   14.19
 -24   0   3    2.72   13.54
 -24   2   7  328.57   20.15
 -18  -2   2   81.49   10.94
 -18   0  -3   27.18    8.91
 -17  -2   0   87.03   10.17
 -15  -2  -1   10.90    7.59
 -11  -3   1  822.12   13.87
 -10  -3   2   71.11    7.07
 -26   1   3    0.90   15.29
 -23   0   4    2.80   13.13
 -23   1   6   39.55   15.40
 -22   0  -1    4.69   11.90
 -22   0   5   -1.65   12.98
 -17  -2   3    3.33    9.63
 -17   0   7    1.71   11.76
 -16  -2   4  304.52   13.00
 -16  -1   6  138.80   12.28
 -12  -2   5   20.47    8.98
  -9  -2   5   78.49    8.17
  -7  -1   6  110.91    7.87
  -6  -1  -2   90.51    3.80
  -5  -2   0 5376.61   21.44
   2  10  -5    7.09    6.24
   3   6  -3    6.22    4.31
   4   6  -2  175.10    6.20
 -25   1   4   -2.85   14.67
 -25   2   6   13.81   16.22
 -24   1   5   16.48   14.97
 -23   0   1   80.09   14.04
 -20   0  -2   -2.65    9.47
 -12  -2  -1   22.59    6.25
  -6   0  -3  184.22    4.10
  -4  -2   1    1.63    2.71
   4   3   1 5230.66   19.81
   4  11  -4   48.82    7.30
   5   6  -1  942.43   11.95
   6  11  -2    8.89    7.46
   7   9   1   23.71    6.61
   7  10   0  135.19    8.92
 -28   3  -1   22.05   15.64
 -26   2  -1   89.32   15.13
 -26   2   5    6.55   15.51
 -25   1   1   -1.43   14.63
 -24   1  -1    9.97   12.25
 -20  -1   2   -1.34   11.03
 -19   1   7   67.99   14.34
 -17  -1   5   14.76   10.64
 -16  -2   1   18.43    8.85
 -15  -1  -2   29.38    7.30
 -14   0   7   -0.08   10.54
 -13  -1   6   64.44   10.33
 -10  -1   6   97.81    9.58
   6   6   3   96.23    5.37
   7   8   2   34.26    6.41
 -27   2   1    2.12   15.28
 -22   1  -2   49.80   11.23
 -20   1  -3   -0.71    8.88
 -19  -1   3   35.35   10.97
 -18  -1   4  153.33   12.35
 -18   0   6    0.57   11.54
 -17  -1  -1   -2.02    8.31
 -14  -2   0   31.86    7.65
 -13  -2   4    9.33    7.94
 -11   0   7   22.18    9.59
  -7  -2   4   26.24    5.25
  -5  -2   3    5.00    3.76
  -5  -1   5  294.60    7.74
   0   4  -4   33.58    2.92
   1   5  -4    0.79    3.28
   4   7  -3  177.18    6.97
   5   7  -2  113.85    6.46
   7  11  -1   37.14    8.17
   8  12   2   -2.30    8.09
 -24   2  -2   59.61   13.01
 -22   0   2   37.31   12.64
 -15   0  -3  118.46    8.42
 -14  -2   3   90.24    9.07
 -10  -2   4    2.36    6.51
  -3  -1   4  555.60    7.55
  -2   1   6   -1.99    3.88
   2   6  -4   44.68    4.47
   5   4   1 2012.31   14.35
   6   7  -1 1245.06   14.83
   6  12  -3   40.40    8.28
 -26   2   2   82.57   15.63
 -24   1   2   17.96   13.39
 -21   0   3   -2.89   11.59
 -21   2   7   13.67   13.80
 -20   0   4   -3.00   11.92
 -20   1   6   37.79   13.86
 -19   0   5    9.85   11.45
 -14  -1   5    1.81    9.62
 -13  -2   1  125.06    8.79
 -12  -1  -2   29.69    5.65
  -9  -1  -2  346.52    7.41
  -8  -2   0   21.54    4.60
   5  12  -4   -3.61    7.62
   8  10   1   46.21    8.62
 -29   4   0    3.43   16.65
 -23   1   0   25.18   12.23
 -23   1   3    9.00   13.71
 -19   0  -1  154.21   11.28
 -17   0  -2    7.09    8.63
 -16   1   7   -0.10   11.74
 -12  -2   2    5.18    6.85
 -11  -2   3   37.48    7.00
  -8  -2   3   75.17    6.28
  -6  -2   2  161.77    5.92
   0   0   3   61.54    2.18
   3   7  -4   85.65    5.61
   5   8  -3   89.79    6.60
   6   5   1  676.40   10.13
   6   8  -2   97.52    7.13
   8  11   0  302.88   11.62
 -27   3   0   33.15   14.86
 -27   3   3   58.55   16.15
 -25   2   0    7.32   12.88
 -25   2   3   54.83   14.72
 -25   4   7    7.52   16.41
 -22   1   4   33.61   12.61
 -22   2   6   16.82   13.52
 -21   1   5   30.86   12.55
 -17  -1   2   10.99    9.35
 -16  -1   0  108.38    9.50
 -15  -1   4  172.76   10.88
 -15   0   6   14.08   10.04
 -14  -1  -1    3.70    7.40
 -12   0  -3  979.46   12.54
 -12   1  -4   59.82    6.03
 -10  -2   1  475.32   10.34
  -9   0  -3  710.47    9.17
  -9   1  -4  420.84    6.87
  -7  -2   1  276.25    7.03
 -26   3   4   -1.10   14.75
 -26   4   6    1.21   16.46
 -25   3   5   27.17   16.16
 -24   2   4   12.61   13.51
 -24   3   6   18.79   15.49
 -23   2   5   -0.46   13.27
 -21   1  -1  161.80   13.02
 -17   1  -3   71.15    8.79
 -16  -1   3  778.60   16.34
 -11  -1   5   26.47    7.73
  -8  -1   5   49.57    6.98
  -6   0   6  292.80    8.51
  -2  -1   2 1015.42    7.73
   4   8  -4   41.21    5.89
   7   7   0   -0.92    6.07
   7   8  -1  132.61    8.14
 -23   2  -1  223.94   14.79
 -19   1  -2    0.55    9.52
 -18   2   7   27.34   13.16
 -16   0   5   54.02   11.27
 -12   0   6    0.93    9.10
  -5  -1  -1 8881.97   24.83
   6   9  -3   14.47    6.55
 -29   5  -1    5.07   15.11
 -28   4   1   11.33   15.87
 -27   4  -1   12.66   14.85
 -26   3   1    3.61   13.97
 -25   3  -1   22.95   13.79
 -24   2   1    1.54   12.70
 -19   0   2   -2.49   10.04
 -18   0   0    2.01    9.83
 -17   1   6    0.95   10.84
 -15  -1   1   23.27    8.40
  -9   0   6   81.53    8.77
   1   6  -5    6.77    4.33
   2   7  -5   59.56    5.99
   5   9  -4   -0.18    6.81
   7   9  -2   94.78    8.02
   8   8   3    6.48    6.30
   9  11   1   32.74    8.93
 -21   1   2   65.58   12.94
 -21   2  -2   39.60   11.13
 -20   3   7    3.47   14.10
 -18   0   3  363.07   13.90
 -17   0   4  610.77   15.97
 -14   0  -2    5.70    6.98
 -12  -1   4   29.51    7.53
 -10   1   7    3.16    8.15
   0   5  -5   24.05    3.97
   3   8  -5   36.83    6.63
   5   3   2  421.95    6.24
   6   5   4    3.80    4.28
   8   9  -1   12.44    7.64
   9  10   2   31.24    8.51
 -23   2   2    8.04   13.61
 -19   2  -3   -0.23    8.90
 -19   2   6   34.10   13.16
 -18   1   5   16.10   11.02
 -16   0  -1   36.26    8.18
 -14  -1   2  275.82   10.96
 -13  -1   3   92.15    8.47
  -9  -1   4    9.33    6.50
  -8  -1  -1    1.02    4.06
  -6  -1   4  850.84   11.40
   4   2   2  140.49    3.59
   6   4   2  176.42    5.43
   7  10  -3   54.01    8.13
   8   7   1  349.24    9.98
 -27   4   2   15.20   15.70
 -25   3   2   84.64   14.74
 -25   4  -2   15.01   13.07
 -24   5   7    4.40   17.11
 -23   3  -2   -1.27   10.93
 -22   4   7    6.96   14.24
 -20   1   3   45.50   11.47
 -19   1   4  204.37   13.24
 -17   0   1   40.23   10.06
 -13   0   5   14.55    9.10
  -4  -1   3   43.51    4.11
  -4   0   5  281.99    6.86
   6  10  -4    4.39    7.42
   7   5   2 1044.01   12.03
   7   6   4  232.33    7.51
   8  10  -2   -0.96    8.00
 -28   5   0   21.20   16.61
 -28   5   3   58.27   17.22
 -22   2   3    6.97   12.16
 -21   2   4    8.55   12.74
 -21   3  -3   -5.24   10.09
 -21   3   6    2.39   13.02
 -20   2   5   -1.40   11.64
 -15   2   7   40.51   11.56
 -14   1  -3  291.88    9.36
 -14   1   6    2.09   10.15
 -12  -1   1  300.64   10.32
  -4  -1   0 2657.11   13.39
  -3  -1   1    2.76    2.15
   9   9   0  248.87   11.40
   9   9   3   53.46    7.99
 -26   4   0   -0.80   13.41
 -26   4   3   32.85   15.08
 -25   5   6   -0.43   16.08
 -24   3   0  166.98   14.44
 -24   3   3   21.82   13.23
 -23   3   4    2.56   13.81
 -23   4   6    8.97   14.05
 -22   3   5   -4.88   12.71
 -18   1  -1  121.43   10.30
 -16   0   2   -0.06    9.18
 -14   0   4   33.23    9.08
 -14   2  -4  243.20    8.65
 -10  -1   0  944.29   12.97
 -10  -1   3  519.75   11.12
   5  10  -5    6.12    8.02
   9   8   1   17.34    8.02
   9  10  -1    3.34    8.91
 -26   5   5   -2.93   15.88
 -25   4   4   13.42   14.38
 -24   4   5   15.66   14.21
 -16   1  -2   41.82    7.90
 -15   0   0   33.78    8.13
 -15   0   3  219.46   10.95
 -11  -1   2  120.42    7.78
 -11   0  -2    6.98    5.08
 -10   0   5    4.23    7.54
  -7  -1   3   77.92    5.76
  -2   0   4   58.34    3.64
 -30   7  -1    3.12   15.74
 -29   6   1    6.41   16.49
 -20   2  -1   26.07   10.29
 -17   3   7    5.92   11.67
 -15   1   5   32.80   10.52
 -13   0  -1    7.00    6.85
 -12   2   7   20.81    9.65
 -11   1   6    2.87    9.03
  -7  -1   0 1738.91   14.24
  -5   0  -2  315.69    4.81
  -5   1   6   -0.34    5.67
  -1   2   6   -1.38    3.54
 -28   6  -1   -1.08   14.59
 -27   5   1   67.90   15.71
 -26   5  -1   54.25   14.95
 -25   4   1    2.29   13.52
 -22   3  -1   27.52   12.19
 -18   1   2   59.77   10.55
 -16   2   6   -3.24   10.35
  -9  -1   1   34.45    5.47
  -8  -1   2   42.68    5.66
  -8   0  -2  661.68    8.88
  -5  -1   2  576.71    8.21
   5   4  -2   16.45    3.96
   6   4  -1    7.47    4.40
   6   5  -2   13.42    5.13
 -24   4  -1  220.59   14.58
 -19   4   7   -2.65   12.70
 -18   2  -2   -0.72    9.01
 -17   1   0   14.32    9.46
 -17   1   3   26.95    9.69
 -16   1   4  588.99   15.32
 -16   2  -3   88.22    8.74
 -14   0   1    1.35    8.10
 -11   1  -3   63.86    5.58
  -8   1   6   18.02    7.50
  -6  -1   1   12.65    3.65
   5   3  -1  412.33    7.17
   5   5  -3   42.42    5.14
   6   6  -3   -1.33    5.38
   7   5  -1   38.51    5.97
   7   6  -2    4.48    5.90
  10   9   1   28.25    8.62
 -28   6   2  109.41   17.69
 -25   7   7    2.63   18.13
 -23   6   7   -0.60   16.48
 -21   5   7   20.77   15.11
 -20   2   2   39.78   11.21
 -18   3   6   30.36   12.78
 -17   2   5  190.14   12.81
 -11   0   4   93.32    7.99
   4   4  -3   57.29    4.29
   7   7  -3  102.70    7.52
   8   6  -1  180.64    8.59
   8   7  -2  291.68    9.99
 -29   7   0    1.68   17.00
 -29   7   3  436.70   22.07
 -26   5   2   73.99   15.25
 -26   6  -2   -0.58   13.70
 -24   4   2   -3.90   13.23
 -22   3   2    6.50   11.96
 -20   3  -2    3.24    9.39
 -20   4   6    1.71   13.48
 -19   2   3   22.52   10.73
 -18   2   4  136.50   12.18
 -13   0   2    0.75    7.28
 -12   0   3  341.39   10.67
 -11   2  -4    8.25    5.02
   5   6  -4   89.20    6.80
 -28   7   4    2.24   16.95
 -27   6   0    2.73   15.29
 -27   6   3    1.09   15.99
 -27   7   5   10.61   17.70
 -26   7   6    4.56   16.96
 -25   5   3   15.09   15.28
 -24   5  -2    8.32   12.85
 -24   6   6   -5.93   16.29
 -22   4  -2   42.27   11.12
 -22   5   6   -0.24   14.85
 -21   3   3   22.27   11.99
 -19   2   0   21.39   10.16
 -19   3   5    7.02   11.59
 -18   3  -3   -1.06    8.90
 -15   1  -1   17.78    7.45
 -13   1  -2  171.34    8.15
 -13   2   6    7.83    9.68
 -12   0   0   10.02    6.48
 -12   1   5    5.53    8.64
   3   3  -3    7.78    3.38
   4   5  -4    5.79    4.97
   6   3   0  354.75    7.25
   6   3   3  686.62    8.44
   6   7  -4  105.29    7.40
   7   4   3   52.32    4.95
   8   8  -3   43.20    7.91
   9   8  -2   25.73    8.25
 -31   9  -1   29.71   17.84
 -26   6   4    1.43   15.36
 -25   5   0   10.02   13.33
 -25   6   5    2.34   15.46
 -24   5   4  112.01   16.18
 -23   4   0   57.17   12.82
 -23   4   3  101.42   14.04
 -23   5   5   33.39   15.12
 -22   4   4   -3.44   12.60
 -21   4   5   11.08   12.77
 -20   3   4   81.44   12.50
 -20   4  -3   -1.54    9.69
 -16   1   1   58.80    9.40
  -8   0   4  388.73    9.58
  -8   1  -3  636.29    8.09
  -5   0   4   12.77    4.60
  -5   1  -3   96.81    3.09
   4   2  -1    4.52    2.67
   7   8  -4    2.84    7.21
 -30   8   1    7.37   16.97
 -16   4   7  114.08   14.01
   3   2  -2   13.20    2.75
   3   4  -4  186.53    5.90
   9   6   3   31.93    6.63
   9   9  -3    9.64    8.63
  10   8  -1   17.29    8.99
  11   9   2   55.52    9.74
 -29   8  -1   24.26   15.99
 -28   7   1   -6.65   16.04
 -18   2   1   10.58    9.63
 -17   2  -1   75.28    9.34
 -15   1   2   24.28    8.60
 -14   1   3   22.90    8.67
 -13   1   4   44.98    8.28
   5   2   0 5381.20   21.44
   5   7  -5  245.12    9.24
   8   9  -4   33.60    8.70
  10   7   0    5.32    8.23
 -29   8   2   16.88   18.29
 -27   7  -1   18.22   15.19
 -26   6   1   63.49   15.09
 -20   3   1   92.46   12.12
 -18   5   7   -3.39   13.41
 -15   3   6    0.74   10.78
 -14   2   5   36.13   10.07
 -13   2  -3  127.26    7.62
 -11   3   7   23.20    9.25
  -9   0   3  603.65   11.01
  -9   1   5    0.83    7.10
  -5   2  -4    2.69    2.12
  -3   1   5    7.62    4.24
   4   6  -5  102.48    7.00
   6   8  -5    7.49    7.25
   7   3   1  875.18   10.99
   8   4   1  780.49   11.64
   9   5   1 1899.28   18.54
  10   7   3   64.48    7.99
 -26   9   7  116.48   20.51
 -25   6  -1   -3.43   13.88
 -19   3  -1   10.26    9.59
 -17   2   2  214.72   11.98
 -15   2  -2    0.09    7.53
  -7   0  -1  659.76    8.82
   7   9  -5  174.22   10.22
  10   6   1  359.44   10.72
  11   8   0    0.54    9.23
 -30   9   0    9.08   17.38
 -29   9   4   18.67   19.09
 -27   7   2   36.02   15.87
 -27   9   6    4.12   19.10
 -23   5  -1    6.01   11.78
 -22   7   7   -1.27   15.83
 -20   6   7   13.30   13.81
 -17   4   6   15.52   12.49
 -16   2   3   75.88    9.91
 -15   2   4   40.72    9.38
 -13   3  -4  167.90    7.86
  -9   0   0  327.94    8.20
  -6   1   5  111.91    6.55
   3   5  -5  143.97    6.66
  11   8   3  133.39    9.88
 -28   8   0   -9.79   16.23
 -28   9   5   14.01   18.21
 -27   8  -2   17.26   14.91
 -25   6   2   11.75   14.25
 -25   8   6    8.43   17.70
 -23   5   2   57.25   13.57
 -21   4   2  107.64   12.74
 -19   3   2   85.56   11.50
 -19   5   6   14.58   13.56
 -17   3  -2   13.71    8.86
 -16   3   5   -2.52   10.13
 -10   1  -2   25.76    5.27
  -6   0   3   -0.52    4.23
  -3   0   3   49.48    3.68
   6   2   1 2916.80   16.86
  11   7   1   51.84    8.68
 -31  10   1   36.02   19.03
 -27   8   4   21.65   16.98
 -26   7   3    1.71   14.96
 -26   8   5   -2.95   17.02
 -23   7   6   11.60   14.72
 -21   6   6  107.23   14.95
 -18   3   3  157.27   11.96
 -18   4   5  307.64   15.42
 -17   3   4   13.36   10.22
 -16   2   0   22.62    8.55
 -13   1   1    0.72    7.19
 -13   4   7    7.91   11.07
 -10   1   4  226.58    9.46
  -7   2   6    6.53    6.65
  -4   0  -1   47.35    2.64
  -2   3  -5    3.91    2.35
   2   2  -3   33.06    2.91
   2   3  -4    1.50    3.20
 -30  10  -1   92.69   19.07
 -26   7   0   -0.08   14.00
 -25   7  -2   -1.80   12.61
 -25   7   4    8.08   14.77
 -24   6   3   33.68   14.00
 -24   7   5   17.02   14.80
 -23   6  -2   -4.02   12.40
 -23   6   4    2.12   14.19
 -22   5   3   58.36   13.15
 -22   6   5   29.07   14.76
 -21   5  -2    9.11   11.13
 -20   4   3  169.84   13.31
 -20   5   5   10.03   12.46
 -19   4  -2   29.64   10.23
 -19   4   4   82.01   12.33
 -18   3   0   -2.58    9.91
 -15   3  -3  104.21    8.42
  -8   0   1  135.05    6.11
  12   8   1  133.88   10.74
 -29   9   1    5.28   16.91
 -24   6   0   14.41   13.05
 -21   5   4    3.61   12.30
 -20   4   0  108.85   12.08
 -12   1   2   27.31    7.14
 -12   3   6  107.68   10.65
 -11   1   3  518.09   11.75
 -11   2   5   67.85    8.97
  -7   0   2   81.80    5.13
   2   4  -5  415.66    7.69
   3   1  -1    0.31    1.95
   4   1   0 2519.28   12.55
   9   4   2 1743.93   16.80
  10   5   2  168.68    8.49
 -30  10   2   77.68   18.77
 -28   9  -1    4.43   16.24
 -27   8   1    7.01   15.13
 -27  11   7   -7.83   19.73
 -17   4  -3   84.50    9.52
 -15   2   1   26.85    8.52
 -15   4  -4   55.88    7.99
 -15   5   7   91.47   12.72
   8   3   2  355.33    8.11
   8   4  -2   20.64    6.09
   8   4   4    9.02    5.59
   8   5  -3  118.59    7.73
   9   5  -2  392.04   10.88
   9   5   4  291.91    9.04
   9   6  -3    8.51    7.39
  11   6   2 1172.15   16.36
 -31  11   0   -0.30   18.27
 -28   9   2   -0.57   17.60
 -19   5  -3   64.88   10.27
 -14   2  -1   11.94    7.03
  -6   0   0  336.69    6.51
   7   4  -3   17.37    6.14
   8   6  -4    5.84    7.77
  10   7  -3   23.56    8.72
  11   6  -1    5.88    9.35
  11   7  -2   14.81    9.24
  12   7   2  548.70   13.90
 -29  10   3   -2.00   17.99
 -26   8  -1    0.15   14.85
 -23   9   7   -3.60   16.87
 -21   6  -3   -3.20   10.53
 -17   3   1   37.52    9.70
 -17   6   7   49.23   13.53
 -14   2   2   50.27    8.34
 -14   4   6   73.34   11.41
 -11   1   0   13.47    5.70
 -10   2  -3   35.80    4.86
   7   3  -2   32.32    5.71
   7   5  -4   16.23    6.91
   9   7  -4    1.60    8.28
 -29  10   0   35.37   16.96
 -28  10   4   51.11   18.26
 -27  10   5   11.56   18.76
 -26  10   6   -5.25   17.68
 -24   7  -1   -3.90   13.35
 -23   6   1   43.91   13.07
 -21   5   1   -4.89   11.48
 -21   8   7   55.20   15.18
 -19   4   1  111.30   11.59
 -19   7   7    3.68   13.32
 -16   3  -1   22.93    8.28
 -13   2   3    4.15    7.48
 -13   3   5   21.15    8.87
 -12   2  -2   35.12    6.08
  -4   0   2  210.93    4.90
   2   1  -2  896.65    6.89
   7   3   4  827.63   10.03
  11   5   0   83.75    9.51
  12   7  -1   -2.15    9.88
 -31  12  -1   26.87   19.11
 -28  10  -2   24.79   14.84
 -27   9   3  121.06   17.14
 -24   7   2    6.60   13.72
 -24   9   6    1.00   16.81
 -22   6  -1  138.94   13.87
 -18   4  -1    7.80    9.82
 -16   3   2   13.82    8.91
 -16   5   6  189.33   13.79
  -9   3   6   76.24    8.95
  -5   0   1  210.74    5.26
   5   1   1 9071.43   25.41
   6   3  -3   16.90    5.29
   6   4  -4   95.00    6.85
   7   2   2  966.82   10.65
   8   7  -5  372.60   12.25
  10   4   0   31.94    7.25
  12   6   0   13.46    9.20
 -30  11   1    9.21   18.25
 -27   9   0   70.88   15.66
 -26   9   4   80.54   16.64
 -25   9   5    1.26   15.54
 -22   6   2   -2.96   12.19
 -22   8   6   11.04   14.44
 -20   5  -1   86.08   11.32
 -20   7   6   16.38   14.39
 -18   4   2   16.46    9.93
 -18   6   6   74.34   13.74
 -15   4   5   16.82   10.51
 -14   3   4    6.15    8.35
 -10   1   1  415.57    9.77
  -9   1  -1  170.05    6.27
  -7   1  -2  394.54    6.64
   7   6  -5   59.39    7.77
 -26   9  -2   30.12   13.74
 -24   8   4   47.07   14.86
 -23   7   3  106.15   14.69
 -23   8   5   -3.75   14.18
 -17   5   5  137.49   13.32
 -13   2   0   58.37    7.68
 -10   3  -4   95.28    5.61
  -8   1   3   76.92    5.76
  -4   1   4   12.26    4.18
  -1   1   4    9.13    2.84
   6   5  -5  321.76    9.74
   7   2  -1  280.65    7.15
  11   5   3    2.77    7.29
 -30  12   3   53.16   20.34
 -29  11  -1   33.20   17.67
 -28  10   1   12.90   16.14
 -25   8   0    8.70   13.68
 -24   8  -2   -3.60   13.15
 -22   7   4   -0.32   12.96
 -21   7   5    9.43   13.07
 -19   5   3  867.11   19.26
 -19   6   5   81.15   13.07
 -18   5   4   55.96   12.06
 -17   4   3  139.05   11.22
 -16   4   4   28.70    9.77
 -14   3  -2   70.42    7.87
 -12   5   7   38.24   10.21
  -9   1   2  253.12    7.89
   6   2  -2  165.76    5.78
  10   4   3  327.32    9.52
  12   5   1  492.63   13.07
  12   6   3   42.05    8.75
 -29  11   2   20.86   17.92
 -26  12   7   -7.76   18.38
 -20   6   4   63.46   12.57
 -12   3  -3   37.94    5.96
   1   2  -4    2.10    2.75
   8   2   0   26.22    4.74
  13   6   1  108.38   10.08
 -30  12   0   60.44   19.42
 -29  12   4   -4.65   18.40
 -28  12   5    4.76   19.27
 -27  10  -1    3.86   15.56
 -27  12   6    3.54   18.53
 -26   9   1    3.43   14.47
 -24  11   7   86.00   19.09
 -22   7  -2  126.14   12.44
 -21   6   0    4.65   11.29
 -20   6  -2   54.77   11.17
 -18   5  -2  222.86   11.74
 -17   4   0   -5.47    9.23
 -16   4  -2   16.21    7.77
 -14   6   7    2.40   11.52
 -11   4   6   37.95    9.83
  -9   2   4  298.24    9.29
   1   3  -5  105.04    4.58
   5   3  -4  186.73    6.80
 -32  14  -1    8.60   18.30
 -31  13   1   -0.48   18.34
 -28  11   3   36.99   17.52
 -27  10   2   22.46   15.83
 -22  10   7   39.02   16.75
 -19   5   0    0.43    9.88
 -12   2   1    5.26    6.25
 -10   3   5  306.47   10.76
  -6   3   6   27.25    6.58
  -5   2   5  243.62    7.31
   5   2  -3    7.42    3.60
 -27  11   4   40.10   17.17
 -26  11   5    4.22   17.72
 -25  11   6    3.95   16.55
 -24   8   1   28.57   13.72
 -20   9   7   45.22   15.33
 -18   8   7    4.53   13.77
 -16   7   7  139.41   13.71
  -8   1   0   35.03    4.51
   6   1   2   93.51    4.17
  11   5  -3   32.48    9.05
 -28  11   0   36.14   15.70
 -25   9  -1  283.02   16.23
 -25   9   2   23.05   14.43
 -23  10   6    9.93   16.14
 -22   8  -3   -2.89   11.29
 -14   3   1  246.52   10.37
 -14   4  -3  293.92    9.33
 -13   5   6   78.78   10.81
 -11   2   2   31.44    6.22
 -10   2   3  210.07    8.10
   9   2   1    2.92    5.14
  11   6  -4   41.15   10.12
  12   5  -2  229.73   11.30
 -30  13  -1   -2.79   17.96
 -30  13   2    4.42   17.73
 -29  12   1   44.81   17.57
 -27  11  -2   58.81   15.43
 -25  10   4  210.98   17.31
 -24  10   5    4.32   14.71
 -23   8  -1   71.48   13.39
 -21   9   6    8.98   14.81
 -20   7  -3   70.07   10.86
 -16   4   1   14.72    8.58
 -16   5  -3  411.49   11.94
 -12   4  -4   46.03    6.07
  -5   1   3   53.19    4.45
   6   1  -1   12.46    3.46
   8   2   3 1901.61   14.94
  10   4  -3  195.10    9.25
  10   5  -4   -1.11    7.81
  12   4  -1   16.90    8.29
  13   5  -1   79.99   10.41
  13   5   2   24.51    8.25
  14   6   2  736.75   16.24
 -28  14   6   23.94   20.32
 -26  10   0   -2.64   13.76
 -24   9   3  261.88   16.86
 -23   8   2    0.55   12.39
 -19   8   6  121.49   14.64
 -18   5   1   17.07    9.49
 -18   6  -3   46.89    9.45
 -17   7   6   47.55   12.66
 -15   6   6   22.67   10.97
 -13   3   2    0.96    6.93
 -12   4   5  110.32    9.75
 -11   3   4  131.32    8.33
  -3   3   6    2.40    4.87
   7   1   0 1674.68   13.59
   9   4  -4   16.60    7.46
  10   3  -2   81.39    7.50
  10   6  -5   28.51    9.74
  11   3   2   21.64    6.92
 -31  14   0   10.03   18.24
 -29  13   3   25.11   18.85
 -29  14   5   35.65   19.51
 -23   9   4  294.28   16.97
 -22   8   3   84.58   13.15
 -22   9   5   34.63   13.87
 -21   7  -1   53.20   11.30
 -21   7   2   51.25   11.85
 -12   3   3  799.12   14.04
  -9   2  -2  129.19    5.44
  -7   1   1  154.50    5.50
  -7   2  -3   23.32    3.28
   1   1  -3  582.61    5.22
   5   1  -2  548.05    7.62
   9   3  -3   38.16    6.56
  11   3  -1  882.67   14.60
 -28  12  -1  156.98   16.60
 -28  12   2   -0.53   15.92
 -27  11   1  110.40   16.19
 -25  10  -2  234.30   15.33
 -21   8   4   68.68   13.19
 -20   8   5   11.36   12.32
 -19   6  -1  174.83   11.42
 -19   6   2  147.15   11.88
 -18   7   5   37.08   12.35
 -17   5  -1  283.58   11.92
 -17   5   2   17.81    9.20
 -16   6   5   23.92   10.89
 -15   4  -1    6.48    7.19
 -15   4   2  122.78    9.46
 -14   5  -4    0.42    6.38
 -14   5   5  265.65   11.93
 -13   4   4   -1.33    8.14
  -6   1   2    5.77    3.43
   4   2  -4  385.99    7.24
   4   3  -5  799.14   10.62
   9   5  -5   12.44    7.73
  13   4   0   19.61    8.60
 -28  13   4   -2.87   17.33
 -27  13   5   -1.23   17.45
 -26  13   6    3.21   17.67
 -23  12   7   -1.71   16.37
 -20   7   3  412.97   15.43
 -19   7   4  600.77   17.21
 -18   6   3  619.51   16.14
 -16   5   3   67.28    9.95
 -16   6  -4    7.68    7.83
 -15   5   4   78.11   10.14
 -14   4   3   16.56    7.81
 -11   6   7   43.04    9.86
 -10   2   0   -0.11    4.79
  -8   4   6    7.74    7.13
  -6   1  -1  363.32    6.07
   8   1   1    1.34    4.20
   9   2  -2   39.62    6.04
  10   2  -1  502.63   10.65
  10   2   2  317.66    8.80
  12   3   0   10.47    7.24
 -31  15  -1   11.83   18.39
 -31  15   2    4.59   18.23
 -30  14   1   38.29   18.71
 -29  13   0    3.30   15.71
 -27  12   3    0.13   15.34
 -23   9  -2  217.82   13.63
  -6   2   4 3587.10   21.01
  -4   1  -2   14.13    2.07
   8   3  -4    8.63    5.93
   8   4  -5   14.94    7.35
   9   6  -6   50.56    9.59
 -26  11  -1   -2.87   13.10
 -26  12   4   67.06   16.97
 -24  12   6   76.88   15.98
 -21  11   7   -1.57   13.94
 -13   7   7   15.74   10.63
  -7   3   5   86.63    6.45
   8   2  -3   85.08    6.17
  10   3   4  165.71    7.55
  11   2   0  475.64   10.76
  14   4   1  324.55   12.08
 -32  16   0   -3.33   18.30
 -30  15   3   -2.14   18.80
 -28  13  -2   -3.48   13.72
 -25  12   5    0.21   14.70
 -21   8  -2   98.14   10.83
 -20   7   0   96.04   11.08
 -19  10   7   -4.83   13.53
 -17   9   7  156.91   13.96
 -12   3   0   25.26    5.89
 -11   3  -2   32.07    5.13
   4   1  -3   37.37    3.40
   8   5  -6  233.04   10.07
  13   3   1   56.71    8.43
  13   4   3   41.80    8.34
 -29  14   2   37.03   17.84
 -27  12   0   29.62   14.28
 -26  15   7    9.64   17.58
 -25  11   3   32.12   14.11
 -24  10   2   42.24   13.08
 -23  10  -3   55.68   11.89
 -22  11   6   -1.48   13.62
 -18   6   0   35.67    8.99
  -9   2   1  268.43    7.32
   7   1   3   71.86    4.36
  12   3   3   63.43    7.81
 -29  14  -1   24.48   15.03
 -29  15   4    8.44   17.51
 -28  13   1   13.41   15.07
 -28  15   5   10.09   18.26
 -27  15   6    4.04   17.68
 -24  10  -1  127.10   13.20
 -23  11   5    7.23   13.52
 -20  10   6   23.37   13.45
 -17   6  -2    5.91    8.06
 -14   4   0   21.02    6.96
 -13   4  -2  205.28    7.92
  -7   2   3  723.76   10.04
   7   3  -5  133.72    7.70
   8   1  -2   38.48    5.23
   9   1  -1   32.90    5.18
  13   4  -3    6.41    8.40
 -32  17  -1   14.01   17.80
 -31  16   1   19.41   18.31
 -30  15   0   40.99   17.39
 -26  12  -2   -2.48   13.23
 -24  14   7   -2.04   16.76
 -23  10   3  202.11   14.70
 -22   9   2   59.86   11.72
 -15   5  -2   54.80    7.03
 -12   6   6    0.01    9.02
  -8   2   2   24.47    4.30
   7   2  -4   18.14    5.08
   9   1   2  361.83    7.74
  10   1   0  882.35   11.99
  12   4  -4   35.25    8.43
  13   3  -2   19.08    7.95
 -28  14   3    4.05   15.67
 -25  11   0   87.43   13.54
 -22   9  -1    8.20   10.34
 -22  10   4  229.83   14.87
 -21   9  -3    6.32    9.59
 -21  10   5   -1.33   12.09
 -19   7   1    6.15    9.15
 -18   9   6   46.68   11.44
 -16   8   6   -2.10   10.62
 -14   7   6   17.54    9.75
 -11   3   1  260.88    8.05
  -8   3   4  250.28    7.63
   6   0   0  288.54    5.45
   7   4  -6   22.81    6.79
  12   3  -3    4.17    7.23
  14   3  -1    7.35    8.11
  15   4   2   63.09    9.39
 -27  13  -1    5.08   14.04
 -27  14   4    6.55   15.30
 -26  14   5    7.80   15.95
 -25  14   6   10.23   15.49
 -22  13   7    1.52   14.74
 -21   9   3   19.04   10.88
 -20   8   2    0.43    9.76
 -19   9   5    8.42   11.77
 -17   6   1   22.86    8.22
  -8   2  -1   58.98    4.22
   5   0  -1  175.36    4.26
   7   1  -3   68.85    5.26
  11   3  -4   90.20    8.39
  14   3   2    1.12    7.75
 -29  15  -2   15.41   13.90
 -20   9   4    3.53   10.59
 -15   5   1   85.15    8.08
 -13   4   1  169.55    8.15
  -5   1   0    8.89    2.42
  11   4  -5   46.96    8.26
  12   2  -2    2.17    6.43
  13   2  -1  113.27    8.18
  -7  17   3   20.60    6.32
  -7  21   2    3.07    7.03
  -7  21   5  172.14   10.97
  -6  12   3    1.53    4.79
  -6  14   1  161.94    5.71
  -6  17   7   33.86    9.42
  -6  23   7    4.44   12.62
  -5  10   6   -0.38    6.19
  -4  14   9   34.63    9.62
  -3   5   1 1094.77    7.40
  -3  14  10   -3.80   10.89
   8 -12   2   17.55    2.93
   9  -3  -6   53.20    4.86
  12 -11  -4   36.51    5.26
  15 -18   0   -0.01    5.54
  15 -14  -4   19.60    5.95
  -7  16   4    3.86    6.66
  -7  18   2   12.71    5.96
  -7  24   2   46.94    8.73
  -7  24   5   67.31   11.88
  -7  25   4  165.82   11.99
  -6  28   5    7.16   13.58
  -5  14   8   96.93    9.80
  -3   4   5  113.99    4.86
  -3   6   0 2677.43   10.61
  -3   7   8    7.25    7.12
  -3   9   9    1.00    8.35
  -2   2   5   89.88    4.03
   6  -1  -5   86.00    3.89
  11  -8  -5   -0.06    4.23
  13  -8  -6    0.42    5.53
  -7  26   3    7.48    9.93
  -5  14  -1 1724.25   12.22
  -5  19   9   55.80   12.56
  -4   6   5  439.32    8.20
  -1   0   5    3.07    2.98
   5  -8   1  385.21    4.22
  14 -11  -5    1.14    5.18
  -7  17   6  381.62   12.43
  -7  19   1    2.28    5.82
  -7  22   1   12.17    6.96
  -6  11   4  100.97    6.06
  -6  12   6   84.97    7.97
  -6  14   7    1.38    8.20
  -6  19   8   82.44   11.65
  -6  22   8   63.59   13.15
  -5  16   9    2.52   11.01
  -4   9   8    6.24    7.79
  -4  16  10    2.84   12.17
  -3   4   2   16.87    2.28
  -3   5   7   20.03    6.19
  -3  11  10   11.34   10.05
  -2   3   7   14.76    5.52
  -1   1   7    3.67    4.91
   9 -12   0   22.20    3.47
  12 -15   0   -0.23    4.14
  15 -17  -1   58.09    5.66
  15 -15  -3  118.66    6.57
  -7  15   5  392.25   10.87
  -7  19   7  250.31   13.60
  -7  22   7  203.82   13.68
  -7  26   6    8.76   12.91
  -7  27   5    7.77   12.40
  -7  28   4   12.57   12.21
  -6  15   0  381.95    7.30
  -6  16   8    4.52   10.44
  -5   8   5  163.47    6.88
  -4   7   1 2329.43   12.19
  -4   7   7   89.37    7.26
  -4  11   9   30.58    9.10
  -3  16  11   -0.31   13.25
  -2   2   2 2422.38   10.22
  -1   3  -1 2096.82    4.53
   4   3  -5  773.34    6.67
   9 -10  -2   26.26    3.65
  15 -16  -2   35.21    5.47
  -8  21   4    4.96    8.22
  -8  22   3   -0.72    7.59
  -8  23   5   53.81   11.04
  -8  24   4  166.51   11.89
  -7  14   3  103.08    6.32
  -7  25   7   29.15   13.25
  -5  11   8  499.58   13.29
  -4   6   2  461.50    6.12
  -2   5  -1 7242.47   12.86
   0  -1   7   -2.34    4.39
   4  -2  -3  197.29    3.67
   5  -5  -2  269.05    4.38
   9 -11  -1  163.14    4.90
  10  -6  -5    0.54    4.38
  12 -14  -1    7.65    4.04
  12 -13  -2  170.17    6.03
  12  -6  -6    0.73    5.18
  -8  18   4    2.52    6.91
  -8  19   3    9.48    6.68
  -8  22   6   10.96   11.45
  -8  25   3   34.90    9.99
  -7  16   1   30.35    5.23
  -6  21   9   27.30   13.18
  -5   9   7  817.56   13.90
  -5  13   9    0.77   10.03
  -5  18  10   10.03   13.27
  -4   8   0 1230.81    8.54
  -4  13  10    8.90   10.08
   0  -2   5   96.90    3.51
  11  -9  -4    4.73    4.20
  14 -17   1   31.07    4.99
  17 -19   0   22.50    5.81
  -8  19   6  222.66   11.85
  -8  20   2    0.60    6.29
  -8  23   2    3.28    7.39
  -8  25   6    6.63   12.31
  -8  26   5    5.01   11.66
  -8  27   4    1.08   10.85
  -7  13   4   99.71    6.72
  -7  14   6   16.41    7.50
  -7  20   0    9.23    5.84
  -7  21   8   25.45   12.62
  -6  10   5  109.51    6.70
  -6  18   9  123.37   12.87
  -5   8   2   11.33    3.00
  -5   9   1   28.41    2.98
  13  -9  -5   20.64    5.69
  17 -18  -1  124.93    7.14
  -8  17   5  345.86   11.35
  -7  18   8   25.26   10.88
  -6  11   7  265.08   10.67
  -6  13   8  259.82   11.68
  -5  15  10    8.54   11.97
   5  -7   0   -0.28    1.61
   5  -6  -1  307.09    4.42
   7  -4  -4 2282.85   13.82
   8  -7  -3   67.22    3.98
  -8  16   3   52.41    6.79
  -8  21   1    3.75    6.67
  -8  21   7  737.79   18.31
  -8  24   7   88.54   14.03
  -6  15   9   17.21   10.33
  -4   5   3   91.72    3.79
  -3   3   3  827.27    7.72
  -3   7  -1 5250.88   13.94
   8 -11   1  249.17    4.86
  11  -4  -6   28.36    5.19
  14 -13  -3  181.20    6.95
  -9  23   4  322.89   12.61
  -9  25   5    6.95   11.81
  -8  15   4    0.98    6.18
  -8  16   6   63.15    8.96
  -8  17   2   28.52    5.78
  -8  18   7  672.38   16.79
  -7  17   0    5.56    4.87
  -7  20   9    2.08   12.90
  -6  10   2  183.41    5.48
  -6  16  -1  330.69    7.03
  -5   7   3   24.99    3.52
  -5   7   6  190.10    7.68
  -5  10   0   88.56    3.63
  -4   5   6  108.94    6.29
  -4   8   9    1.37    8.96
  -3   3   6    1.72    4.53
  -3   6   9  122.72    9.09
   9  -4  -5   22.92    4.32
  14 -16   0   24.25    4.92
  -9  20   4    1.71    7.93
  -9  21   3   -1.97    7.43
  -9  24   3  148.99   10.21
  -9  24   6   25.52   11.99
  -9  26   4   16.42   10.28
  -8  20   8    3.52   12.77
  -8  23   8   10.27   13.63
  -7  13   7  343.09   11.89
  -7  15   8   16.48    9.80
  -6  17  10    4.77   12.98
   3   0  -3   43.69    2.07
  13 -16   2   14.94    4.75
  14 -15  -1   12.01    4.90
  14 -14  -2    8.88    4.95
  16 -18   1   -1.80    5.55
  -9  22   2    6.52    7.74
  -9  25   2   52.92    9.54
  -9  27   3   12.91   10.58
  -9  27   6    7.07   14.48
  -9  28   5   32.81   13.23
  -8  14   5    4.61    6.59
  -8  18   1   14.74    5.84
  -7  17   9   38.70   11.55
  -6   9   6   81.38    6.84
  -5  10   9   55.20    9.90
  -5  12  10  263.95   13.45
  -5  15  -2  157.19    5.11
  -5  17  11    0.80   13.16
  -4   9  -1 1992.91   10.32
  -3  12  -3    4.89    2.58
  -2   1   3  189.06    3.73
   8  -8  -2  630.74    7.86
  11 -13   0   53.57    4.55
  12  -7  -5    1.63    5.14
  13 -10  -4  159.18    6.89
  15 -10  -5   19.07    5.96
  -9  23   7    7.46   12.88
  -9  29   4   43.33   12.42
  -7  11   6   12.79    7.14
  -7  12   2  105.54    5.31
  -5   8   8   82.96    8.81
   6  -2  -4 3206.11   15.28
   8 -10   0   -0.04    2.72
  10  -2  -6  178.18    6.31
  11 -11  -2    9.80    4.06
  16 -14  -3   77.50    6.56
  -9  17   4   44.50    7.39
  -9  18   3    7.98    6.56
  -9  18   6   78.57   10.18
  -9  20   7  107.31   12.37
  -8  15   7  476.71   13.97
  -8  17   8   65.92   11.27
  -7  11   3  196.90    6.73
  -7  19  10    5.40   14.00
  -6  10   8  313.69   11.75
  -6  12   0  471.83    7.16
  -6  12   9    6.26    9.54
  -6  14  10   51.02   12.18
  -5   6   4   -1.97    3.55
  -4   4   4   44.71    3.84
   4  -3  -2 1419.79    8.36
   8  -9  -1  149.79    4.34
  11 -12  -1    5.81    3.81
  16 -17   0   10.54    5.96
 -10  22   4   16.17    9.44
 -10  24   5  108.44   11.81
 -10  25   4  118.37   11.34
 -10  27   5    5.70   13.15
  -9  16   5  189.46   10.06
  -9  19   2   20.98    6.46
  -9  22   8   86.01   14.24
  -9  23   1    9.04    7.60
  -8  19   9   50.75   13.31
   7  -5  -3   67.24    3.69
  10 -13   2   -0.23    3.50
  13  -5  -6   66.51    6.43
  16 -16  -1   35.66    6.33
  16 -15  -2   28.67    5.87
 -10  21   5   34.55    9.76
 -10  23   3   21.81    8.51
 -10  26   3    1.01   10.25
 -10  28   4   44.25   12.86
  -9  17   7  313.14   13.81
  -8  13   3   94.51    6.26
  -8  13   6   51.68    7.86
  -8  14   2  103.41    6.39
  -8  19   0    1.62    5.73
  -7  10   4   93.88    6.05
  -7  12   8  333.89   12.29
  -7  14   9    0.55   10.08
  -7  18  -1   42.18    5.62
  -5  11  -1  662.98    7.17
  -1  -1   6    2.48    3.85
  13 -11  -3    1.68    4.68
 -10  20   6   25.05   10.40
 -10  25   7   17.33   14.22
  -9  19   8    0.45   11.46
  -9  20   1   21.18    6.82
  -7  16  10   -3.75   12.13
  -6  16  11   36.09   13.41
  -5   6   7  112.88    7.46
  -3   2   4  282.00    5.35
   2   2  -3   32.31    1.72
  13 -15   1   23.37    4.80
  15 -11  -4  245.00    8.09
  18 -18   0    2.96    6.60
 -10  19   4   52.86    8.40
 -10  20   3   93.68    8.51
 -10  24   2    4.46    8.90
  -9  21   9   -0.34   13.43
  -8  12   4   49.91    6.12
  -8  14   8  134.49   11.07
  -8  15   1  122.64    6.31
  -8  16   9    2.20   10.84
  -6   8   7   -1.57    6.44
  -4   4   7  144.42    7.50
   9  -5  -4  126.70    5.24
  10  -8  -3 1744.83   13.95
  14  -8  -5   29.62    5.76
  18 -17  -1   -0.51    6.60
 -11  26   5   49.80   12.65
 -10  18   5  625.42   14.32
 -10  21   2   23.21    7.82
 -10  24   8   26.39   14.88
  -9  15   3   16.49    5.91
  -8  18  10    5.14   13.84
  -7   9   5   69.86    6.55
  -6   7   5   10.66    4.84
   5   0  -4    4.75    2.50
   7   0  -5  113.12    4.69
  12  -8  -4    9.91    4.57
  13 -14   0   21.49    4.83
  13 -12  -2   32.99    4.93
 -11  23   5  253.60   13.02
 -11  24   4   23.46    9.86
 -11  25   6  297.74   15.97
 -11  27   4    0.68   10.76
 -11  29   5   11.28   14.29
 -10  21   8   21.24   13.06
  -9  14   4   -0.26    6.16
  -9  16   2   91.99    6.53
  -9  16   8   -1.24   10.22
  -9  18   9    2.95   12.77
  -8  12   7  173.64   10.07
  -6  11  10   18.27   10.96
  -6  13  -1  168.59    4.90
  -5   5   5   28.55    4.31
   4  -4  -1   41.56    2.01
  13 -13  -1    8.17    4.42
 -11  24   7   79.48   14.15
 -11  25   3    0.97    9.19
 -11  28   3   14.93   11.25
 -11  30   4    0.68   13.38
 -10  17   6 1223.71   19.28
  -9  21   0   12.36    6.94
  -8  11   5   44.44    6.50
  -7  13  10    6.43   11.40
  -6   9   9    9.62    9.31
  -5   7   9    6.55    8.55
  -1  -1   3  721.64    5.48
   7  -6  -2   81.13    3.52
  10 -12   1    1.93    3.30
  10  -9  -2  331.88    6.78
  15 -12  -3   56.46    6.04
  16  -9  -5   34.19    6.49
 -11  21   4    4.98    8.55
 -11  22   3    8.55    8.84
 -10  17   3   52.44    7.38
 -10  22   1    5.66    7.50
  -9  14   7    4.42    8.84
  -9  17   1   12.25    5.75
  -9  20  10   -2.02   14.27
  -8  16   0  514.94    9.17
  -7  11   9    8.23   10.05
  -2   0   4   54.94    3.12
  15 -16   1   55.78    5.81
 -11  23   8    2.39   14.79
 -10  16   4    8.39    6.87
 -10  18   2    0.48    6.52
 -10  18   8   63.98   11.88
 -10  20   9  146.69   15.82
  -8  13   9   10.68   10.99
  -8  15  10   -1.99   12.45
   6  -3  -3 1659.94   10.90
  10  -3  -5  287.24    7.07
  13  -6  -5   70.53    6.29
  14  -9  -4  289.45    8.38
  15 -13  -2   21.58    5.43
 -12  25   5   38.73   11.52
 -12  26   4  163.30   12.91
 -12  27   6  188.58   15.48
 -12  28   5   16.39   12.89
 -11  19   6  468.22   14.73
 -11  23   2    5.09    8.33
 -10  15   5    5.43    7.30
 -10  16   7    6.83    9.72
  -8  17  11    4.67   14.60
  -7   8   6    1.30    6.33
  -7   9   8    1.41    8.32
  -7  15  -1  345.07    6.98
  -2   0   7    9.94    4.90
   6   2  -5  139.71    4.45
  10 -11   0   10.23    3.40
  10 -10  -1  879.69    9.77
  12 -14   2   52.56    4.76
  12  -9  -3    7.69    4.47
  15 -15   0   32.28    5.29
  15 -14  -1    6.63    5.37
  17 -13  -3   45.19    6.51
 -12  26   7    1.81   14.48
 -12  29   4    3.75   11.96
 -11  20   8   56.05   13.78
  -9  12   6   55.05    8.22
  -9  15   9    3.55   10.71
  -9  17  10   16.19   14.15
  -8  10   6   16.61    6.64
  -8  11   8   85.16   10.06
   0  -3   6    0.10    3.34
   3  -1  -2   49.14    1.93
   4   2  -4  387.91    4.93
   7  -7  -1  634.30    7.03
   8  -3  -4  248.11    5.91
  17 -17   1   37.91    6.41
 -12  23   4   72.58   10.08
 -12  23   7   20.81   12.94
 -11  18   7   58.41   11.13
 -11  19   3   20.10    7.36
 -11  22   9   -5.28   14.50
 -10  19   1    2.43    6.38
  -9  13   8   18.11   10.17
  -9  18   0  248.03    7.94
  -3   1   5    5.61    3.40
   9  -6  -3  691.34    8.76
  11  -6  -4    4.54    4.19
  17 -14  -2   -0.23    5.83
 -12  24   3   62.80    9.55
 -11  20   2   74.78    8.22
 -11  24   1    4.67    8.15
 -10  14   6  262.64   10.88
 -10  17   9   -0.07   11.45
 -10  19  10    1.63   14.59
  -7   9   2  127.29    5.03
  15  -7  -5   36.31    6.19
  16 -10  -4   20.73    6.02
  17 -16   0  103.29    6.86
  17 -15  -1   10.82    5.90
  19 -18   1   30.44    7.05
 -13  27   5  187.54   14.93
 -12  22   8    3.36   14.42
 -10  15   8   24.77   10.31
  -8  10   3   33.32    4.76
  -8  11   2   35.80    4.51
  -7   8   3  651.57    9.33
  -6   7   2  383.93    6.50
  12 -10  -2  302.66    7.25
  14 -10  -3  317.80    8.18
 -13  24   5   44.20   11.90
 -13  26   6  126.76   14.27
 -13  28   4   16.70   11.80
 -12  20   7   24.18   11.42
 -12  21   3    1.37    8.55
 -12  25   2   20.65    8.93
 -11  16   6   84.84    9.73
 -11  17   8    1.90   11.38
 -11  19   9   26.59   13.34
  -9  12   3   33.89    5.53
  -9  13   2  211.28    7.15
  -8  12  10   23.55   11.72
  -8  17  -1   23.06    4.81
  -7  10   1  798.88    9.29
  -6   8   1   61.76    3.47
   9  -1  -5    5.09    4.47
  12 -13   1    5.86    4.15
  12  -4  -5   98.17    6.22
  19 -17   0   89.47    7.54
 -13  25   4    6.17   10.15
 -13  25   7    6.46   13.74
 -11  21   1   14.86    7.31
 -10  14   3  305.46    8.98
 -10  20   0   -1.19    6.57
  -9  11   4   11.70    5.59
  -9  11   7   -2.02    7.64
  -9  14  10    3.19   12.14
  -8   9   7    1.33    6.95
  -8  12   1  413.19    7.72
  -7   7   7   37.53    7.30
  12 -12   0    7.00    4.32
  12 -11  -1  261.76    6.71
  13  -7  -4  245.77    7.56
  14 -15   2   18.99    4.84
 -13  24   8   -2.61   15.29
 -13  26   3   13.44    9.89
 -12  18   6  357.49   13.26
 -12  21   9   57.47   15.39
 -12  22   2    2.46    8.20
 -10  13   7    0.03    8.46
  -9  12   9    7.00   10.68
  -9  14   1  214.15    7.07
  -8  10   9    1.24    9.85
  -7   7   4  404.61    8.10
  -6  14  -2  218.23    5.43
  -5   5   2  335.47    5.54
   9 -11   2   31.31    3.30
   9  -7  -2  918.31    9.64
  16 -11  -3    9.69    5.72
 -13  21   5   95.02   10.61
 -13  22   4   17.67    9.17
 -13  22   7    5.91   11.84
 -12  19   8   72.08   12.58
 -11  15   4   67.43    7.42
 -11  15   7   15.64    9.35
 -11  16   3  442.15   10.78
 -10  14   9   12.72   11.59
  -6   5   7   11.94    6.29
  -5   6   1  360.40    5.36
  11 -13   3   -0.05    3.83
  11  -7  -3   54.60    4.71
  14 -11  -2   18.98    5.04
 -14  25   6   30.70   13.69
 -14  26   5  144.95   13.25
 -13  20   6   93.97   11.13
 -13  23   3   55.99    9.29
 -12  17   7    1.77   10.59
 -11  17   2    7.76    6.43
 -11  18  10   39.62   14.92
 -10  12   5    9.18    6.52
 -10  16   1  469.14    9.79
  -9  10   5    6.42    5.86
  -9  19  -1   22.43    5.89
  -8   8   5   67.53    6.42
  -7  11   0  215.92    5.40
  -6   5   4  632.84    9.00
  -6   9   0  121.77    4.00
  -5   4   3   23.46    3.29
   3   4  -4  180.02    3.31
   5  -1  -3   48.97    2.68
   7  -1  -4  234.56    5.20
  10  -4  -4   -0.18    4.15
  14 -14   1    3.52    4.90
  14  -5  -5  266.97    8.44
  16 -16   2   -0.20    5.67
 -14  27   4   64.41   11.55
 -14  30   4    0.92   12.41
 -13  21   8   17.50   13.28
 -12  17   4    0.91    7.20
 -12  23   1   22.35    8.25
 -11  16   9    3.86   11.19
  -8  13   0   58.95    4.45
  -7  16  -2  327.08    6.89
  -2  -1   5  129.12    4.30
  -1  -2   4    2.91    2.27
  14 -12  -1   30.00    4.97
  15  -8  -4   10.91    5.49
  16 -12  -2   26.79    6.09
 -14  23   5   16.26   10.38
 -14  24   4    2.27   10.27
 -14  24   7    0.30   13.11
 -14  28   3    5.90   11.38
 -13  19   7   12.03   11.44
 -13  24   2    7.84    9.26
 -12  16   5  183.05    9.83
 -12  18   9    2.65   13.19
 -11  22   0  111.65    8.17
 -10  12   8   35.07    9.99
  -9  10   8   16.77    9.14
  -9  15   0    4.88    4.39
   8  -4  -3  498.60    7.06
   8   1  -5   52.60    4.63
   9  -8  -1    1.73    2.94
  11  -2  -5   69.75    5.72
  16  -6  -5   26.30    6.94
  17  -9  -4    7.34    6.71
 -14  22   6   12.27   10.96
 -13  19   4   -2.92    8.53
 -11  14   8    6.15    9.67
 -11  18   1   38.27    6.67
 -10  11   6    7.00    7.41
  -8   8   8    3.83    8.08
  -5   7   0    0.35    2.18
   9 -10   1  397.29    6.05
  16 -15   1   28.13    5.85
  16 -13  -1   60.93    6.40
  18 -13  -2   23.69    6.40
 -15  27   6   20.19   13.74
 -15  28   5  158.86   14.53
 -14  23   8   12.00   13.95
 -14  25   3    2.20    9.35
 -13  18   5   -0.30    8.26
 -13  20   3   78.27    8.68
 -13  20   9    7.30   13.75
 -12  15   6   43.20    9.49
 -12  16   8   48.47   11.09
 -11  13   6  132.35    9.25
  -9   9   6   30.69    6.60
  -7   6   8    0.18    7.72
   9  -9   0  334.33    5.80
  11  -8  -2  347.84    7.28
  13  -8  -3   17.80    4.78
  16 -14   0   30.16    5.89
  18 -16   1   21.38    6.48
 -15  25   5   31.56   12.29
 -15  26   7   32.59   14.83
 -15  29   4    3.23   12.19
 -14  21   7   18.81   11.74
 -13  18   8   -2.72   12.06
 -10  13  10   14.40   11.85
 -10  17   0  132.56    6.77
  -4   3   2 1646.04   10.05
  -4   4   1   47.72    2.38
  12  -5  -4    5.78    4.48
  18 -15   0    4.05    6.35
  20 -17   1    0.78    6.79
 -15  24   6   -1.13   11.68
 -15  26   4    6.12   10.46
 -14  20   5    6.30    9.22
 -14  22   9  125.26   16.97
 -13  17   6   -0.08    9.04
 -13  21   2   90.78    8.51
 -12  20   1    4.89    6.38
 -11  15  10   37.95   12.21
  -6   4   5  395.46    7.89
   6  -5  -1 8733.45   22.58
  11 -12   2   27.07    4.03
  13  -3  -5   21.12    5.61
  15  -9  -3   33.27    5.62
 -15  23   7   -2.40   12.73
 -15  27   3    6.24   10.96
 -14  19   6    3.35   10.38
 -14  22   3   -3.76    8.31
 -12  17  10   19.51   13.44
 -11  12   7    0.85    8.67
 -11  19   0  292.21    9.08
  -7  12  -1   -0.90    3.11
  -6   4   8  193.02    9.00
  -4   1   7   74.43    6.07
 -13  16   7  107.18   11.43
 -13  19  10   61.19   14.79
 -12  14   7    0.59    8.89
 -12  15   9    5.37   11.98
 -11  13   9   29.46   10.60
 -10  10   7    2.61    7.41
 -10  11   9   58.17   10.12
  -9   9   9    6.68    9.39
  -8  14  -1    0.03    3.71
  -7   5   6    2.09    5.56
  -4   2   3  238.62    4.67
   6   1  -4  787.36    7.78
   9  -2  -4  283.07    6.37
  10  -5  -3  355.02    7.09
  11  -9  -1    2.56    3.73
  13  -9  -2 1730.38   15.01
  14  -6  -4   12.89    5.24
  17 -10  -3   77.96    6.76
 -16  26   6  158.74   14.76
 -16  27   5  197.15   14.58
 -15  22   8   12.47   13.37
 -14  23   2  209.77   10.40
 -13  17   9   -2.22   11.56
 -13  22   1   14.71    7.83
 -11  13   3  131.40    7.21
  -9   8   7   34.95    7.66
  -9  16  -1   16.85    4.66
  -6  10  -1   83.01    3.48
  10   0  -5    6.59    4.67
  11 -11   1  377.42    6.83
  15  -4  -5   11.99    6.20
 -16  25   7    9.07   13.94
 -16  28   4   47.29   12.41
 -15  21   6   -0.69   10.33
 -15  24   3   -1.80    9.04
 -12  15   3  120.03    7.67
 -12  21   0   80.48    7.94
 -11  12   4   63.91    6.78
 -11  14   2   62.99    6.07
 -10  11   3   61.29    5.80
 -10  12   2   33.60    5.19
   2   1  -2  858.93    4.72
   2   6  -4   46.12    2.16
   6  -7   1  149.59    3.23
   6  -6   0  298.70    4.35
  11 -10   0  936.44   10.01
  16  -7  -4  120.58    7.16
 -16  24   5   -4.61   10.59
 -16  29   3    0.33   12.09
 -15  20   7    4.68   10.90
 -13  16   4  297.84   10.44
 -13  17   3   84.91    7.84
 -12  13   5  439.76   11.79
 -12  16   2   12.85    5.95
 -10  10   4  632.05   11.13
 -10  18  -1   51.52    5.99
  -9  10   2   28.52    4.38
  -8   6   7    0.74    6.64
  -5   2   5  243.33    6.16
  -4   5   0    4.65    1.78
  15 -10  -2  155.98    6.71
 -17  29   5  116.54   15.04
 -16  25   4    7.69   10.25
 -15  21   9   13.39   14.37
 -15  25   2  244.22   12.26
 -14  18   4   11.47    7.86
 -14  24   1  131.68    9.83
 -13  15   5  424.85   12.07
 -13  15   8   26.50   10.44
 -13  18   2  216.29    9.32
 -12  13   8   19.46    9.59
 -11  11   5   -1.31    6.18
 -11  11   8   -1.02    9.14
 -10  13   1 1307.00   13.52
  -6   3   6   27.29    5.25
   4   1  -3   36.67    2.34
   7  -2  -3  719.43    7.68
  12  -6  -3  111.47    5.75
  13 -10  -1 1833.08   15.07
  17 -11  -2 1228.38   14.61
 -17  30   4    1.98   13.38
 -16  22   7   10.70   12.15
 -16  26   3    6.43   10.73
 -14  17   8    4.01   10.90
 -12  14  10    6.66   12.32
 -11  15   1    5.83    5.03
 -10   9   5    2.42    5.65
 -10   9   8    2.73    8.72
  -9   8   4   19.91    5.11
  -9  11   1  192.06    6.13
  -5   8  -1  465.49    5.35
  -4   1   4    8.67    3.03
   5  -2  -2 3153.95   12.92
  11  -3  -4  141.83    5.87
  12  -1  -5   10.63    5.10
  13 -12   1  303.36    7.12
  13 -11   0  478.66    8.44
  15 -14   2  299.77    7.66
 -17  25   6   44.27   13.75
 -17  26   5   32.22   12.16
 -15  19   5   53.09    9.67
 -15  19   8   28.44   12.11
 -14  16   6    4.57    9.45
 -14  18  10    8.92   14.69
 -14  20   2   59.26    8.52
 -13  14   6  486.41   13.12
 -12  12   6   30.38    7.77
 -12  17   1  271.11    8.52
  -8   7   3   73.91    4.69
  -8   8   2  702.32    9.16
  -2  -2   6   11.13    3.81
  15 -11  -1  243.07    7.38
  17 -15   2  399.75    9.17
  17 -12  -1  469.06    9.82
  19 -16   2   15.81    6.61
  19 -13  -1  111.08    7.45
 -17  24   7    2.55   13.98
 -17  27   4   16.14   11.12
 -16  21   8   -5.80   13.79
 -15  18   6   19.22    9.64
 -11  10   6   62.37    7.46
  -9   7   8    4.12    7.86
  -7   4   7   43.67    6.52
  -5  13  -3   20.50    3.12
  10  -6  -2  189.40    5.58
  14  -7  -3   50.46    5.37
  14  -2  -5   35.30    6.21
  15 -12   0    6.20    4.68
  19 -15   1   32.95    6.94
 -16  21   5   45.56   10.38
 -16  22   4    0.20    9.33
 -16  27   2   58.97   10.18
 -13  14   9   11.49   11.66
  -9   7   5    3.86    5.10
  -8   6   4  332.70    7.46
  -8   9   1  159.60    5.04
   8  -6  -1 2762.60   14.43
  13  -4  -4    2.07    4.69
  16  -8  -3   12.58    5.53
  16  -3  -5    0.28    6.54
  17 -13   0   21.22    5.63
  18  -9  -3   56.60    6.83
  19 -14   0   42.85    6.60
 -18  27   6   32.76   13.82
 -18  28   5   97.64   14.64
 -17  23   8    0.44   13.60
 -16  20   6   15.96   10.32
 -16  23   3   39.68    9.34
 -15  18   9   16.95   13.66
 -15  22   2  123.11    9.37
 -14  15   7   36.12    9.81
 -14  16   9    8.01   11.59
 -14  21   1   49.53    7.95
 -13  13   7   41.96    9.09
 -12  12   9   26.34   10.27
 -11  16   0   36.59    5.57
 -10   8   6   21.46    6.84
 -10  14   0   18.30    4.50
  -1  -3   5  113.95    3.63
   8   0  -4  362.85    6.37
  15  -5  -4   95.92    6.82
  17  -6  -4   71.70    7.36
 -18  29   4   -4.15   12.76
 -17  23   5   84.49   11.43
 -17  24   4    2.17    9.97
 -16  19   7    1.13   11.45
 -16  20   9   37.61   14.94
 -15  17   7   43.56   10.48
 -12  11   7    0.89    7.92
 -12  18   0   40.37    6.21
 -11  10   9  365.43   13.51
  -9  12   0   27.38    4.04
  -8   5   8   43.07    7.95
  -7   6   2   91.67    4.07
  -3   1   2   58.70    2.33
   5   3  -4  200.62    4.29
   8  -9   2  247.11    4.49
 -17  25   3   15.69   10.46
 -16  24   2   -3.25    9.26
 -11   9   7   10.20    7.86
  -8  15  -2   36.11    4.28
  -7   5   3   76.19    4.21
  -4  11  -3   56.85    2.67
   9  -3  -3   88.14    4.25
  10 -11   3  489.49    6.59
  12  -7  -2 1102.66   11.67
 -18  24   6    0.74   12.00
 -18  25   5   -0.27   11.23
 -17  21   7    3.19   11.67
 -15  23   1   68.51    9.03
 -13  20   0   95.11    7.68
  -9   6   6   39.12    6.44
  -8   5   5   37.25    5.09
  -7  13  -2  103.80    4.24
  -6   2   7   18.83    6.11
   8  -7   0 1662.38   10.86
  14  -8  -2  209.95    6.89
  18 -10  -2  319.15    9.15
 -18  23   7    7.65   13.64
 -18  26   4    7.86   10.77
 -16  18   8   16.85   11.47
 -15  16   8    0.21   10.58
 -15  17   4  108.45    8.97
 -15  17  10   19.89   14.40
 -14  14   8   -0.99    9.80
 -14  15   4   16.62    7.25
 -14  15  10    7.68   13.25
 -14  16   3  101.96    7.93
 -13  12   8   90.47   10.81
 -13  13   4  179.12    8.59
 -13  14   3  326.71    9.63
  -8  10   0    0.62    2.93
  -7   4   4 2643.52   16.94
  -4   0   5  287.43    5.87
  -3   0   3   49.58    2.71
   8  -8   1  124.11    3.60
  10  -7  -1  820.00    9.12
  16  -9  -2  324.34    8.51
 -18  27   3   18.17   11.32
 -17  20   8   -1.32   12.93
 -17  26   2   21.61   10.32
 -16  18   5   10.04    8.66
 -16  19   4   14.44    8.57
 -16  19  10   16.44   15.50
 -15  16   5 1108.86   17.62
 -15  18   3   -1.23    7.31
 -14  22   0   13.99    7.71
 -13  15   2    0.26    6.13
 -12  12   3 1086.24   14.11
 -10   7   7   -2.21    7.11
  10  -1  -4  211.35    6.08
  11  -4  -3    0.96    4.12
 -19  25   7   40.62   15.06
 -19  26   6   22.13   13.09
 -19  27   5    6.29   12.50
 -19  28   4    2.22   12.87
 -18  22   8   14.23   14.35
 -17  21   4    0.57    9.04
 -16  25   1  277.54   11.86
 -15  15   6   24.65    9.62
 -15  19   2   28.49    7.94
 -14  17   2   14.12    6.47
 -13  12   5   42.79    7.33
 -12  10   8    6.29    8.53
 -12  11   4   48.07    6.52
 -12  13   2  182.09    7.34
   7  -3  -2  338.13    5.29
  12 -12   3  345.35    6.66
 -17  19   6   43.28   10.64
 -16  17   6  465.66   14.25
 -14  13   6  210.52   10.46
 -12  10   5   74.18    7.50
 -11  10   3  123.51    6.52
  -4   6  -1 1536.38    7.76
   5  -3  -1 6510.19   17.44
   6   0  -3    1.57    2.51
  10 -10   2   60.94    3.73
  12  -8  -1  750.70    9.62
  12  -2  -4  146.47    6.28
  13  -5  -3   50.79    5.01
  14 -13   3   94.27    5.61
  15  -6  -3   44.07    5.88
  16 -10  -1  344.64    8.72
  17  -7  -3  153.25    7.45
  18 -11  -1   43.57    6.30
  20 -15   2    3.73    6.84
 -19  29   3    2.02   12.30
 -18  21   6   21.51   10.81
 -18  22   5   46.77   10.84
 -18  23   4    6.31    9.84
 -17  19   9   21.41   14.28
 -16  17   9    3.44   12.48
 -16  21   2   14.13    7.94
 -15  15   9    7.96   11.26
 -14  13   9   52.60   11.81
 -13  11   6    2.45    7.79
 -13  16   1   23.92    6.15
 -12  19  -1    5.60    6.02
 -11   8   8   97.79    9.51
 -11   9   4    4.13    5.34
 -11  11   2   13.43    4.91
 -11  17  -1   26.60    5.24
  -8   4   6    7.80    5.49
  14  -9  -1 1768.16   15.19
  14  -3  -4    4.21    5.40
  16  -4  -4   22.90    6.06
  20 -14   1    1.86    6.57
 -19  24   5   12.54   12.11
 -18  21   9    0.59   14.39
 -18  24   3    3.71   10.17
 -16  16   7    2.47    9.88
 -15  14   7    2.41    9.85
 -14  18   1    3.12    6.15
 -13  11   9  110.16   11.59
  -9   5   7   45.22    7.05
  -9  13  -1  176.96    5.46
  -7   3   5   90.87    5.13
  -7   8   0   32.11    3.10
  -6   4   2  171.73    4.50
  10  -9   1   36.83    3.41
  18 -14   2   19.98    6.23
  18 -12   0   11.86    5.74
 -20  30   4   18.71   12.97
 -19  23   6    2.33   11.83
 -19  25   4   11.78   10.59
 -18  20   7   16.10   11.55
 -17  23   2   -1.60    8.32
 -15  20   1   88.17    7.83
 -14  12   7    1.87    9.18
 -11   8   5    2.36    6.02
   7   2  -4   17.09    3.34
  12 -11   2  125.91    5.02
  12  -9   0 1369.78   12.23
  14 -12   2    0.14    4.80
  14 -10   0   31.78    4.99
  16 -13   2   23.42    5.50
  16 -11   0   74.02    5.73
  18 -13   1   73.36    6.42
 -20  25   6   15.94   13.69
 -20  26   5  112.40   14.16
 -19  22   7    2.96   12.63
 -19  26   3   21.20   11.09
 -16  22   1  140.48    9.73
 -12   9   6   -4.25    6.56
 -11  12   1    9.41    4.32
 -10   6   8   73.12    8.39
  -3  -1   4  551.23    6.14
   9  -4  -2  152.45    4.57
  12 -10   1  495.90    7.87
  16 -12   1   11.56    4.96
 -20  24   7    4.44   14.20
 -20  27   4   16.69   12.56
 -18  19   8   -0.96   12.02
 -18  25   2    1.69    9.27
 -17  17   8    9.20   11.12
 -17  18  10   64.39   15.49
 -16  15   8   -0.67   10.33
 -16  16  10    3.82   13.88
 -13  10   7   -3.11    8.38
 -10   7   4  849.29   11.67
  -8  11  -1  272.25    5.59
  -6   5   1 9318.88   25.06
  -5   0   7   14.08    5.24
   3   3  -3    5.19    1.73
 -19  21   8   -0.81   13.23
 -17  24   1    2.93    9.04
 -15  13   8   22.25    9.90
 -13  17   0    1.85    5.75
  -4  -1   6   10.12    4.24
   4   5  -4    3.69    2.57
   8  -1  -3   72.59    3.85
  11  -5  -2  106.34    4.90
  17  -8  -2  153.35    7.22
 -21  28   5   11.52   13.38
 -20  28   3    0.65   12.11
 -19  27   2   18.87   10.84
 -18  19   5   22.15    9.63
 -18  20   4   34.39    9.48
 -17  17   5  100.18    9.93
 -17  19   3    7.53    8.62
 -16  15   5  385.88   12.62
 -16  16   4   39.23    8.11
 -16  17   3   64.68    8.01
 -15  14   4   21.83    7.76
 -14  11   8   34.66   10.21
 -14  19   0    0.99    5.85
 -12  15   0    0.91    5.11
 -11   7   6   28.15    6.87
 -10  10   1  896.29   10.61
   9   1  -4   12.33    3.90
  13  -6  -2  103.45    5.44
  15  -7  -2   36.61    5.24
  17  -3  -4    7.86    6.87
  18  -6  -3  595.09   11.50
 -21  29   4    3.98   12.68
 -19  21   5   82.53   11.14
 -18  18   6   10.35   10.01
 -18  18   9  149.21   15.38
 -18  21   3   -2.60    8.56
 -17  16   6  237.01   12.48
 -17  16   9    9.55   13.08
 -15  13   5   17.15    8.07
 -15  15   3  123.33    8.19
 -15  21   0   11.92    7.20
 -12   8   7   -4.06    7.57
 -10   6   5   -1.88    5.02
  -8   3   7   -1.34    5.82
  -7   2   6    2.76    4.85
  -5   9  -2  173.60    3.42
   4   0  -2  169.77    3.06
   7  -4  -1 4931.16   17.69
  19 -10  -1   23.50    6.36
 -20  22   6   52.29   12.83
 -19  20   9   -0.73   14.05
 -19  23   3    1.34    9.98
 -17  20   2    8.87    8.44
 -16  14   6   64.56    9.45
 -16  14   9   22.02   12.12
 -16  18   2    4.53    7.00
 -16  23   0    2.48    7.94
 -15  16   2   42.11    7.30
 -14  12   4  323.53    9.98
 -14  13   3  190.77    8.37
 -11  13   0   57.12    4.65
  -9   6   3  731.71    9.79
  -9   7   2  976.03   10.68
  10  -2  -3  204.23    5.64
  11   0  -4   98.98    5.56
  13  -1  -4   38.49    5.65
  15  -2  -4   35.66    5.87
  16  -5  -3   57.38    6.08
 -21  30   3   -4.89   12.20
 -20  24   4   -0.45   10.44
 -18  17   7   75.91   11.35
 -18  22   2   43.18    9.52
 -15  12   9   15.43   11.10
 -14  11   5    1.91    7.20
 -14  14   2   11.11    6.33
 -13   9   8   21.57    9.20
  12  -3  -3  755.03    9.99
  14  -4  -3   17.73    4.86
  17  -9  -1   19.34    5.54
 -21  24   6   63.55   13.53
 -21  25   5    6.70   12.04
 -21  26   4    4.38   12.28
 -20  21   7    1.90   12.57
 -20  25   3    9.24   10.06
 -17  15   7   97.84   10.98
 -15  12   6    9.32    8.13
 -13  11   3    2.24    5.61
 -10  16  -2   18.30    4.67
  -9   5   4  136.49    5.72
  -6   1   5  104.16    5.13
  15  -8  -1  344.37    8.33
  19 -11   0    2.31    5.90
 -22  27   5   18.96   13.74
 -21  23   7   -2.33   13.34
 -19  24   2   11.80    9.18
 -18  17  10    0.77   14.57
 -16  13   7    5.39    9.21
 -16  19   1    2.79    7.39
 -15  17   1   74.18    7.44
 -14  10   9    8.17   10.35
 -13  10   4  173.41    7.94
 -10  11   0   14.55    4.00
  -9   8   1   -0.24    3.30
  -7   9  -1  270.88    4.98
  -6   6   0  317.96    4.85
  19 -13   2    1.89    6.41
  19 -12   1    0.66    5.92
 -22  28   4   19.13   13.51
 -21  27   3    0.91   11.92
 -20  20   8   32.66   13.62
 -19  18   8   18.16   12.41
 -18  16   8   -3.55   10.86
 -17  21   1  282.35   10.52
 -14  10   6   42.26    7.84
 -14  15   1   16.48    6.12
 -14  20  -1    7.85    6.72
 -13   9   5   15.12    6.86
 -13  12   2   39.26    5.75
 -13  18  -1   15.34    6.16
 -12   7   8   57.57    8.93
  11  -6  -1  628.01    8.48
  13  -7  -1  157.05    5.82
  17 -13   3    3.79    5.92
  17 -10   0    3.67    5.25
  18  -7  -2   36.81    6.28
 -20  26   2    3.59    9.81
 -18  23   1    7.83    8.97
 -17  14   8   18.34   10.44
 -15  11   7   -0.01    8.39
 -12  16  -1   10.38    5.36
  -9   4   5   23.43    5.23
 -22  29   3   -1.49   12.91
 -19  19   4    2.07    9.62
 -19  25   1    6.47    9.59
 -13  13   1    5.47    5.50
 -12   9   3    6.39    5.17
  15  -9   0  381.75    8.23
  16  -6  -2   17.13    5.44
  16  -1  -4  631.65   11.55
  17 -12   2  222.08    7.78
  17 -11   1    5.85    5.24
  17  -4  -3  125.89    7.76
 -20  19   9   91.57   15.02
 -20  20   5   25.47   10.52
 -20  21   4    8.24    9.85
 -19  17   9   97.13   14.07
 -19  18   5   37.05    9.95
 -18  16   5    6.57    8.99
 -18  17   4   24.79    8.51
 -16  12   8   21.43   10.05
 -12   8   4    8.30    5.50
 -12  10   2  307.33    8.06
   6  -1  -2    3.93    2.04
   7  -5   0 5184.91   17.48
 -26  19  -6   10.04   10.40
 -25  19  -5    1.40    9.75
 -25  19  -2   96.95   10.79
 -22  17   0   17.58    7.82
 -21  15  -9   18.08   10.72
 -19  14  -9   35.73   10.10
 -17  13  -9    8.79    9.90
 -17  15  -5    6.24    6.75
 -14  11   2   18.20    3.87
  -8   8  -7    6.16    5.37
  -5  -1   5  284.70    5.07
   1   0  -5   -0.60    2.10
   4  -6   1 1376.14    9.27
 -30  21  -3   37.98   12.82
 -24  18   0   72.54    9.08
 -24  19  -4    2.88   10.20
 -22  18  -4   12.43    8.72
 -18  15   0   -0.68    5.74
 -18  16  -4  278.51   10.89
 -15  14  -2  277.76    8.79
 -14  13  -6   42.92    6.99
 -13  12  -7   35.16    7.63
  -4   5  -6   -2.62    3.98
 -27  20  -2  241.34   12.67
 -18  13 -10    5.15   11.49
 -15  12  -9   11.58    8.55
  -8   9  -5    3.37    4.93
  -1   2  -6    1.33    3.08
   0  -2   2 2774.07   10.73
   2  -8   4  308.95    6.96
   5  -9   2  150.37    4.91
   6  -7  -2  423.11    4.95
   8 -10  -3   33.02    3.48
   9 -17   2  143.84    7.18
 -29  21  -2    5.94   12.55
 -26  20  -4   47.80   11.55
 -16  14   0   27.76    5.77
 -16  15  -4  172.10    8.95
 -14  12   1   26.18    4.21
 -13  13  -5   15.20    6.90
 -12  11  -8   35.59    8.01
 -12  12  -6    4.24    6.77
 -11  11  -1  336.33    7.01
  -7   8  -6   10.41    5.24
  -1  -6   5    6.06    4.07
   5  -6  -1  392.80    4.72
  12 -20  -1    3.80    5.88
 -28  21  -4   15.83   12.29
 -23  19  -3    6.06    9.42
 -22  18  -1   27.56    9.01
 -21  18  -3   70.42    9.42
 -20  17  -1    2.08    7.90
 -19  17  -3    1.70    8.64
 -13  11  -9   22.19    8.36
 -13  13  -2    7.50    5.61
 -11  11  -7   26.91    7.38
  -9   9   0  299.06    5.61
  -8   9  -2  229.77    5.79
  -7   7  -8   78.19    6.90
   3 -10   4  799.24   10.85
   6 -16   4   18.76    6.36
   6 -11   2  110.52    5.32
   7 -13   2  104.92    5.85
   9 -12  -3   38.20    4.15
  10 -18   1   43.06    6.20
  11 -19   0  279.04    8.64
 -25  20  -3   18.91   10.47
 -24  19  -7    8.12   12.32
 -24  19  -1   48.37    9.47
 -21  17  -8   30.52   12.04
 -20  17  -7    6.51   10.59
 -18  16  -1   23.95    7.35
 -14  14  -4   33.70    6.93
   4 -12   4    9.39    5.07
   5 -14   4  299.75    8.77
   5  -8   1  457.66    6.65
  11 -18  -1   36.53    6.24
  11 -17  -2    9.58    5.56
 -27  21  -3   21.74   12.14
 -26  20  -1   24.06    9.93
 -25  20  -6    0.04   11.92
 -23  18  -8   -1.59   11.75
 -23  19  -6   16.39   11.04
 -21  18  -6   85.06   10.73
 -19  16  -8   10.59   10.62
 -19  17  -6  491.55   14.18
 -18  16  -7    7.07    9.01
 -17  16  -3  847.04   14.94
 -14  13   0    4.20    4.98
 -11  10  -9    3.20    8.41
  -6   7  -7  120.56    6.77
  -6   7  -1  139.90    3.80
  -3   4  -7   61.95    5.34
  -2  -8   6   17.85    5.82
   0  -8   5   65.20    5.57
   1  -5   3   24.66    3.05
   9 -16   1   19.51    5.35
  10 -17   0  126.28    7.13
 -29  22  -3  107.85   14.96
 -24  20  -5    3.62   12.12
 -22  19  -5   10.42   10.09
 -20  16  -9   27.71   12.01
 -20  18  -5    9.12    9.35
 -18  15  -9   85.33   12.30
 -17  15  -8   37.20    9.72
 -17  16  -6  153.45   10.38
 -16  15  -7    9.70    9.17
 -16  15  -1   28.10    6.66
 -11  12  -5    7.03    6.05
 -10  10  -8    8.20    6.99
 -10  11  -6   -0.30    5.99
  -2  -3   4    3.86    2.99
   5  -7   0    1.36    2.22
   8 -14   1   -2.66    4.58
  10 -15  -2   60.52    5.63
 -26  21  -5    8.34   12.22
 -24  20  -2  232.29   13.12
 -22  19  -2    9.36    9.74
 -18  17  -5   13.21    8.80
 -15  14  -8   40.84    9.72
 -15  15  -3  231.47    9.38
 -12  11   1  252.44    6.02
 -12  13  -4   40.71    6.64
  -4   6  -4 3183.99   17.45
  -1 -10   6    1.99    6.03
   0 -12   6   30.49    7.14
   1 -14   6  198.21    9.13
   1 -10   5    1.57    4.99
   2 -12   5   67.01    6.84
   7 -17   3   75.74    7.29
   7 -12   1   -0.52    4.09
   7  -9  -2  130.49    3.97
   9 -15   0    7.71    5.20
  10 -16  -1  448.00    9.03
 -26  21  -2   18.89   11.85
 -23  20  -4    7.80   11.30
 -21  17   1   76.37    8.51
 -21  19  -4    9.30   10.52
 -20  18  -2   83.82    9.22
 -16  14  -9    0.46    9.86
 -15  15  -6    4.25    8.15
 -14  14  -7    1.45    8.44
 -11  12  -2   31.40    5.21
  -9  10  -7    2.89    6.26
  -7   9  -4  271.59    7.54
  -6   8  -5  741.96   10.80
  -5   7  -3  696.90    8.62
  -3   5  -5  207.66    5.55
   6  -8  -1   66.16    3.29
   8 -11  -2   38.67    3.92
   9 -14  -1  209.54    6.81
   9 -13  -2  212.68    6.03
 -28  22  -2    8.49   13.00
 -25  21  -4    3.51   11.96
 -19  16   1   23.88    7.16
 -19  18  -4  172.73   11.09
 -18  17  -2    9.85    7.58
 -17  14 -10   10.50   11.36
 -16  16  -5   68.47    8.87
 -14  13  -9    3.69    9.75
 -14  14  -1    1.68    5.67
  -9  10  -1  396.91    7.16
   2  -1  -6    1.38    2.56
   6 -15   3   33.02    6.14
   6  -9   0  120.48    4.13
   7 -11   0  215.73    5.81
 -27  22  -4   13.10   13.02
 -23  19   0  224.56   11.21
 -21  18   0  186.42   10.01
 -13  13  -8   21.75    8.37
 -13  14  -3   24.63    6.48
 -12  12   0   12.88    4.26
  -8   9  -8   16.20    7.02
  -8  10  -3  215.68    6.57
  -5   7  -6    1.02    4.94
  -2   4  -3  206.69    4.14
  -1   3  -4  228.84    4.48
   5 -13   3   18.49    5.69
   7 -10  -1  836.82    8.67
 -29  23  -4    6.48   13.58
 -23  20  -7  120.41   13.73
 -22  19  -8   22.23   12.89
 -19  17   0   96.22    8.17
 -17  14   2    3.31    5.30
 -17  15   1   12.29    6.17
 -17  17  -4  648.48   14.51
 -16  16  -2   -0.79    6.60
 -14  15  -5   31.01    7.74
 -13  14  -6    3.58    7.49
 -12  13  -7   68.24    8.82
  -9  11  -5   68.58    6.46
  -8  10  -6  189.30    8.17
  -2   4  -6  318.50    6.67
   4 -11   3   54.13    5.19
  11 -21  -1    9.73    7.24
 -24  21  -6    2.80   12.46
 -24  21  -3   17.48   10.69
 -22  20  -6   13.71   11.02
 -22  20  -3   47.38   10.34
 -21  18  -9   -2.58   12.72
 -21  19  -7   97.39   12.27
 -20  18  -8   47.93   11.90
 -20  19  -3   33.01    9.95
 -19  18  -7    8.05   10.79
 -12  12  -9   -0.72    8.95
  -6   8  -2   20.15    3.22
   9 -19   1   25.97    6.57
  10 -20   0    1.23    6.95
 -28  23  -3    0.25   13.32
 -25  21  -1   17.03   10.54
 -21  19  -1   44.04    9.21
 -20  19  -6  171.80   12.08
 -19  17  -9   31.26   11.88
 -18  17  -8   47.78   10.88
 -15  16  -4  662.63   13.84
 -11  12  -8   16.78    8.21
  -7   7   1  563.23    5.47
  -7   9  -7    2.77    6.25
  -4   6  -7   14.74    5.61
  -1  -5   4   -0.67    3.10
   1  -4   2 1785.17   10.41
 -25  22  -5    4.83   12.37
 -23  21  -5   15.70   11.70
 -21  20  -5   11.68   10.33
 -19  18  -1   44.30    8.32
 -18  18  -6   11.06    9.57
 -17  16  -9    3.05   11.36
 -17  17  -7    6.88    9.18
 -16  16  -8   15.72   10.07
 -14  15  -2   22.04    6.17
 -12  13  -1    3.25    4.67
 -12  14  -5   40.80    7.59
 -11  13  -6    9.73    7.45
 -11  13  -3    0.97    5.42
  -9  11  -2   27.16    4.31
  -3   5  -2 2955.26   13.12
   2 -15   5   11.98    7.63
 -30  24  -3   13.91   13.44
 -19  19  -5   14.73    9.65
 -18  16 -10    1.05   11.48
 -15  13   2   17.52    4.53
 -15  14   1    5.78    4.87
 -10  10   1  828.80    8.41
 -10  12  -7   18.67    7.53
  -7   8   0   28.75    2.77
  -3  -5   5  168.82    5.76
  -1 -13   6  463.51   11.18
   0  -7   4  409.18    7.36
   3 -13   4  178.97    7.38
   8 -17   1   22.42    5.79
  10 -19  -1    1.97    6.24
 -25  22  -2   34.68   11.41
 -24  22  -4   12.86   12.22
 -23  21  -2   66.83   10.86
 -17  17  -1   37.88    7.38
 -16  17  -6    1.37    8.72
 -16  17  -3   19.50    7.52
 -15  15  -9   21.03   10.32
 -15  16  -7    5.39    8.60
 -13  15  -4   38.29    7.15
  -1   3  -7  163.45    5.69
   1 -13   5   47.97    6.55
   1  -9   4   17.35    4.83
   2 -11   4    4.84    4.84
   9 -18   0  245.40    8.11
 -28  24  -4    8.69   14.31
 -27  23  -2   66.58   12.13
 -26  23  -4    1.01   12.30
 -22  21  -4   -4.09   10.05
 -21  20  -2   -2.48    8.63
 -20  20  -4    1.32    9.91
 -17  18  -5   19.18    8.96
 -15  15   0   30.07    5.42
 -14  15  -8    6.05    8.51
 -10  11   0   12.55    3.54
  -9  11  -8   15.12    7.44
  -7  10  -5  307.80    8.17
  -6   8  -8   86.86    7.16
  -5   8  -4  243.60    6.38
  -4   7  -5   83.19    4.89
  -2  -7   5   62.12    5.40
   0 -11   5    3.21    5.76
   5 -12   2 1121.80   12.19
 -19  19  -2    5.05    7.91
 -14  16  -6    2.45    7.84
 -13  15  -7   37.88    8.74
 -12  14  -2   50.41    5.81
  -8  11  -4  128.85    6.41
  -6   9  -6   64.40    6.18
  -1  -9   5    5.12    5.14
   2  -6   2  166.54    4.23
   4 -10   2  200.69    5.82
   5 -16   3    0.39    5.76
   7 -15   1  339.67    8.14
 -25  23  -6   58.83   13.31
 -21  20  -8   14.18   11.50
 -20  19  -9   19.48   12.38
 -20  20  -7   78.18   12.12
 -18  19  -4  207.26   10.96
 -15  16  -1   57.75    6.68
 -14  16  -3   76.47    7.41
 -13  14  -9    7.67    8.49
 -10  13  -5   22.66    6.16
  -9  12  -6   96.08    7.19
  -7   9  -1  247.61    5.27
  -6   9  -3   85.21    4.50
   1   1  -6    1.28    2.85
   8 -16   0  513.75    9.48
   9 -17  -1   13.28    5.30
 -27  24  -3    6.08   12.79
 -23  22  -6    9.47   11.33
 -23  22  -3    6.24    9.99
 -22  20   0    6.41    8.25
 -21  21  -6    3.62   10.76
 -20  18   1   37.67    7.42
 -19  19  -8    2.69   10.58
 -17  18  -2   71.42    7.89
 -13  13   1    3.64    4.13
 -11  14  -4    2.04    5.88
 -10  12  -1    2.40    3.65
  -9  12  -3  769.61   11.09
  -8  11  -7   26.85    6.71
  -7   0   5  126.08    3.82
  -5   0   4    8.51    2.29
  -5   8  -7    0.88    5.60
  -3   6  -6   22.76    4.35
   3 -16   4  761.83   12.88
 -29  25  -3  145.96   14.97
 -24  23  -5   30.76   12.59
 -21  21  -3   13.35    9.25
 -20  19   0  131.91    8.68
 -19  20  -6   39.07   10.02
 -18  18  -9   26.22   10.99
 -18  19  -7   46.34    9.97
 -17  18  -8   16.06    9.81
 -16  18  -4  131.98    9.24
 -13  12   2   32.34    3.84
 -13  14   0   18.65    4.77
  -2   5  -4  473.32    6.45
   4 -14   3  320.77    8.32
   6 -17   2 1175.20   14.45
   9 -16  -2   92.00    5.60
   9 -15  -3   17.61    4.68
 -22  22  -5    3.49   10.94
 -19  20  -3   56.74    8.96
 -18  17   1    0.57    6.30
 -16  17  -9    1.67   10.55
 -13  16  -5    4.68    6.96
 -12  15  -6    3.27    7.14
 -11  13  -9    2.34    8.45
 -11  14  -7   -4.26    7.45
  -1   4  -5  156.12    4.40
 -20  20  -1   79.67    8.73
 -20  21  -5   33.38    9.99
 -18  18   0    3.59    6.37
 -17  17 -10    0.77   10.54
 -17  19  -6   35.93    9.33
 -16  18  -7   38.51    9.12
 -15  17  -8   18.27    9.39
 -15  17  -2  219.05    8.55
 -12  15  -3  109.94    7.00
  -7  10  -8   11.79    6.53
  -7  10  -2  138.07    4.87
   0 -14   5  394.51   10.24
   2 -14   4  306.61    8.55
   3 -12   3    5.21    4.42
   5 -11   1  632.33    8.59
   7 -14   0    0.16    3.96
   8 -15  -1  120.63    5.64
 -27  25  -4    1.96   13.04
 -26  24  -2   13.64   11.46
 -25  24  -4    3.17   11.48
 -23  23  -4    5.26   11.38
 -18  20  -5    3.11    8.80
 -17  19  -3   20.49    7.79
 -14  17  -4    9.86    6.92
 -13  15  -1   24.42    5.08
 -10  13  -8   41.40    7.99
 -10  13  -2    1.20    4.36
  -2   5  -7   26.49    4.75
   7 -18   1   41.38    5.96
   8 -19   0    1.45    6.05
   9 -20  -1   16.76    5.81
 -24  23  -2    1.77    9.45
 -22  22  -2   42.64    9.78
 -21  22  -4   19.49    9.59
 -18  19  -1   55.80    7.71
 -15  18  -6   30.04    8.92
 -14  16  -9    0.47    9.07
 -14  17  -7    5.53    8.42
  -8  12  -5  103.49    6.38
  -7  11  -6   22.49    5.88
   2 -10   3 1800.56   14.10
   4 -17   3   48.22    6.46
   5 -15   2  154.85    6.59
   8 -14  -2  102.54    5.11
 -21  22  -7    1.24   10.70
 -20  21  -8   16.82   10.76
 -20  21  -2   72.74    9.27
 -19  21  -4   10.00    9.39
 -16  16   1   31.12    5.39
 -16  19  -5    7.03    8.60
 -13  16  -8    2.52    8.52
 -10  14  -6   60.92    7.56
  -9  13  -4   -1.54    5.03
  -6  10  -4    2.06    4.03
  -5   9  -5   15.62    4.28
  -1 -12   5  398.57    9.01
  -1  -4   3   98.71    3.40
   1 -12   4   45.35    5.26
   4  -9   1 1930.71   12.69
   6 -12   0  452.60    7.41
   8 -13  -3   91.65    4.45
 -24  24  -6    1.01   11.26
 -22  23  -6   41.06   11.46
 -19  20  -9   50.15   11.22
 -19  21  -7   12.27   10.77
 -16  15   2   29.44    4.93
 -15  18  -3  149.78    8.39
 -13  16  -2   16.30    5.51
 -11  15  -5   13.25    6.29
  -9  13  -7    6.59    6.95
  -6  10  -7   14.25    5.77
  -4   8  -6    6.99    4.61
   0  -6   3  196.25    4.66
   0   3  -6   -0.03    3.18
   1  -8   3   72.04    3.95
   2  -5   1 7288.79   19.27
   3  -7   1 5162.44   18.39
   7 -13  -1 1228.18   11.18
   9 -19  -2   24.61    5.68
 -28  26  -3    4.43   12.65
 -26  25  -3   -2.40   11.13
 -24  24  -3    1.87   10.27
 -22  23  -3    1.71    9.85
 -20  22  -6   15.14   10.42
 -18  20  -8   29.98   10.26
 -18  20  -2   40.78    8.14
 -16  18  -1    0.30    6.22
 -12  15  -9    2.64    8.45
 -12  16  -4   21.29    6.31
 -11  12   1    4.30    3.26
 -11  13   0   53.86    4.35
  -8   9   1  133.19    3.51
  -8  10   0    0.64    2.51
  -7  11  -3    0.03    3.90
  -2 -10   5    6.86    5.14
   0 -10   4  558.88    9.01
   6 -16   1  329.37    8.00
 -25  25  -5   -2.80   11.57
 -23  24  -5   11.84   11.29
 -17  19  -9    3.88    9.94
 -17  20  -7    8.77    9.85
 -17  20  -4   93.63    9.05
 -13  17  -6   15.37    7.77
 -12  16  -7   97.16    8.47
 -10  14  -3   18.66    5.10
  -8  11  -1  241.69    5.56
  -8  12  -8   62.64    7.47
   3 -15   3   51.14    5.76
   5 -18   2   20.06    5.95
   7 -17   0    4.70    4.75
   8 -18  -1   10.16    4.94
 -21  23  -5    3.69   10.41
 -20  22  -3    4.64    8.57
 -18  21  -6   -4.34    9.09
 -11  14  -1  225.24    6.61
   1 -15   4   20.68    5.98
  -7  -6   2    4.41    4.58
  -7  -4   3   18.09    4.40
  -6  -3   3   16.98    3.85
  -6  29  -2   10.38   11.48
  -4  -3   2   31.92    3.04
  -4  26  -3   -3.80   10.74
  -3  20   1    2.73    6.40
  -3  24  -6    5.74   12.15
  -2  22  -6   35.48   11.66
   0  16  -7    6.41    8.96
   1  11  -1    8.31    4.31
   2   5  -6  166.39    6.58
  -8  -5   3  122.98    6.17
  -6 -10  -2   19.14    5.43
  -6  28  -1   -0.36   10.32
  -5  -2   3    7.40    3.17
  -5  27  -2   -0.89   10.58
  -4  22   1   24.32    7.25
  -3  -4   1 2417.87   13.08
  -2  19   0   83.55    7.49
  -2  22  -3   -1.42    8.79
  -1  14  -9   48.36    9.89
  -1  18  -7   61.09   10.93
  -1  18  -1   -0.04    6.14
  -1  19  -2    5.07    7.17
   0  17  -5   89.71    9.27
   1  11  -7    1.44    7.59
   1  14  -4   19.12    6.59
   2   8  -3   34.23    4.37
   2   9  -4    9.54    4.79
 -11   1   6   -1.87    5.77
  -9  -6   3    5.98    5.87
  -8  -7   2  266.46    7.87
  -5  25   0    6.08    8.81
  -5  26  -1   -0.91    9.75
  -5  27  -5   51.84   12.82
  -3  21   0  174.85    9.25
  -2  20  -7   46.78   11.75
  -2  20  -1   43.60    7.97
  -2  21  -2   19.88    7.99
  -1  16  -8    0.08    9.70
   0  12   0    2.58    3.78
   1  13  -3  288.66    8.84
   2   7  -5   60.23    5.63
 -13  -1   6   49.75    7.34
 -12   0   6   -1.54    6.08
  -9 -11  -1   35.21    7.03
  -9  -4   4   16.70    5.62
  -8  -3   4   10.71    4.59
  -7  -2   4   18.39    4.53
  -5  -8   0   59.79    4.92
  -4  24  -7   -1.02   12.07
  -4  25  -5    3.17   11.77
  -3  -6   0  106.96    3.96
  -3  22  -7    6.91   11.60
  -3  22  -1  119.23    8.96
  -3  23  -5   23.15   11.55
  -2  16  -9   23.23   10.25
  -2  21  -5    4.93    9.66
  -1  19  -5   39.28    9.29
   1   2  -7   15.10    4.47
   2   3  -4    2.50    2.64
   2   5  -3   20.89    2.90
   2   6  -4   46.67    4.32
 -10  -7   3   22.95    6.64
  -9  -8   2   24.68    5.94
  -8  -9   1   16.14    6.02
  -6  28  -4   67.95   13.47
  -3  -2   2   15.33    2.31
  -2  18  -8    5.04    9.63
   0  11  -8   -0.85    7.23
   0  15  -6   25.02    8.34
   0  16  -4   41.09    7.52
   1   8  -7    1.89    6.35
 -10  -5   4   -0.36    5.68
  -6  -9   0    5.87    4.50
  -6  -1   4  806.32    9.19
  -4  -1   3   37.39    2.96
  -4  22  -8    9.47   11.80
  -3  16   2   16.95    4.51
  -3  18  -9   45.62   10.96
  -3  20  -8    0.33   10.77
  -1  18  -4   22.41    8.44
   0  13  -7   41.28    8.15
   0  13  -1    7.29    4.80
   1   5  -7   99.54    6.53
   1   8  -1  128.73    4.22
   1  10  -6    1.72    6.57
  -8  30  -2   -0.13   12.36
  -7  29  -3   -0.19   12.00
  -6   4   5  393.00    5.76
  -5  22  -9    6.27   11.90
  -5  26  -4    1.78   11.16
  -4  20  -9    4.45   11.30
  -4  24  -4   60.00   10.93
  -2  -5   0    0.26    2.33
  -2  -3   1 1161.92    8.10
  -2  20  -4   25.78    8.80
  -1  17  -6  219.39   11.29
   0   8  -8    5.84    7.00
   0  14  -2    9.43    5.31
   0  15  -3  118.14    7.42
 -10  -3   5   20.10    6.35
  -9 -10   1    7.06    6.22
  -9  -2   5   80.50    6.30
  -7 -10   0  124.36    6.68
  -6  27  -3   23.96   11.87
  -5  25  -6    6.56   12.33
  -4   4   4   45.70    2.55
  -4  18   2   23.51    5.61
  -4  23  -6   12.97   11.61
  -3  -9  -3  773.83    8.49
  -3  21  -6   90.13   11.07
  -3  22  -4    9.20    9.34
  -2  15   1  110.56    5.65
  -2  19  -6   61.91   10.19
  -1  14   0    1.52    4.55
  -1  15  -7    3.61    8.36
   0  14  -5  393.61   11.04
   1  11  -4   53.06    5.99
 -11  -4   5   50.02    7.39
  -8  -1   5   48.72    5.36
  -4 -10  -3   17.27    4.69
  -2  -8  -3  217.27    4.82
  -2  11   2   34.94    3.02
  -1  17  -3   49.54    7.25
   0  -4  -2  230.26    2.67
   1   7  -6    0.73    5.45
   1   9  -2   24.74    3.79
   1  10  -3   54.40    5.16
  -8 -11   0  278.63    9.25
  -7  28  -5   33.29   13.03
  -6  25  -7  107.17   13.65
  -6  26  -2    2.65   10.53
  -5 -10  -1   83.35    5.61
  -5   0   4   10.07    3.25
  -4  -9  -1  180.69    5.88
  -4  23  -3   -1.62    9.17
  -3  -8  -1  272.62    5.77
  -3  21  -3    5.25    8.44
  -2  17  -7   97.57   10.27
  -2  19  -3   -1.81    7.61
  -1  15  -1    6.34    5.06
  -1  16  -5  370.65   12.13
  -1  16  -2   25.18    6.14
   0  10  -7    0.62    7.00
   0  12  -6   19.05    7.08
   1  -1  -4    5.04    1.61
   1   0  -5    0.11    2.43
   1   4  -6   99.40    5.47
   1   9  -5    5.43    5.23
  -7   0   5  123.12    5.71
  -7  27  -1   10.44    9.62
  -6  26  -5   45.77   12.83
  -5  23  -7    3.90   11.94
  -5  24  -2  270.83   12.71
  -4  21  -7  132.09   12.76
  -3  15  -9   16.31    9.95
  -3  17   1    2.00    5.10
  -3  19  -7   16.20    9.92
  -2  16   0   23.93    5.59
  -2  18  -2   13.05    7.31
  -1  10   1   35.27    2.99
   0  13  -4  165.47    8.04
  -8  29  -4    1.65   12.59
  -6 -11  -1   24.01    5.91
  -6  25  -1   33.30    9.40
  -5  21   1   21.28    6.90
  -5  24  -5    4.89   11.47
  -4  19   1   34.15    6.48
  -4  22  -5   60.03   10.72
  -3  17  -8    7.88    9.48
  -3  20  -5  230.89   11.96
  -3  20  -2    0.46    7.55
  -2  -7  -1  271.79    5.04
  -2  17  -1    7.38    5.84
  -2  18  -5    6.26    8.72
  -1  10  -8    1.43    7.40
   1   8  -4  442.25    8.78
 -11  -2   6    9.06    6.84
 -10  31  -2  112.16   14.58
  -9  30  -3   54.24   13.39
  -7  27  -4   17.96   12.02
  -6  23  -8   96.43   13.33
  -6  24   0   66.31    8.75
  -5  21  -8    5.11   11.35
  -5  22   0   18.51    8.04
  -5  23  -1  167.52   10.15
  -4  17  -9    1.80    9.85
  -4  19  -8   16.80   10.54
  -4  21  -1   68.52    8.81
  -3  19  -1   19.28    6.82
  -1  14  -6  183.78    9.84
   0   7  -7   27.89    6.22
   0  12  -3 1020.03   13.44
 -10  -1   6  115.22    7.28
  -7 -12  -1    5.26    6.59
  -7  26  -6   14.93   13.05
  -6  -8   2  106.75    6.56
  -6  21  -9   -0.56   11.93
  -5  19  -9   -4.33   11.15
  -1  12  -7   -1.05    7.31
  -1  15  -4   16.65    7.03
   0  11  -5    2.28    5.94
   0  11  -2    9.05    4.79
   1   3  -5  109.50    4.63
   1   7  -3  563.63    8.18
  -8  -8   3   52.74    6.57
  -8  28  -3   26.55   12.44
  -7  -9   2   99.38    6.85
  -6  -6   3    2.37    4.74
  -6  24  -6    2.57   12.08
  -6  25  -4   12.56   11.18
  -5  -7   2  113.20    5.73
  -5  16   3   28.86    4.64
  -5  23  -4   -0.65   10.75
  -3   0   3   52.74    2.82
  -2  -1   2 1085.93    7.47
  -2  16  -6   70.30    9.48
  -2  17  -4   49.25    8.23
  -1  -4   0    8.50    1.98
   0   4  -7  123.80    6.38
   0   9  -6   23.28    6.52
  -9  -7   4    0.88    6.41
  -8 -13  -1  158.56    9.07
  -8 -10   2    2.16    6.37
  -8  -6   4    3.75    5.78
  -7  -5   4   17.34    5.20
  -6   1   5  109.94    5.09
  -5  -9   1  225.20    7.39
  -5  -5   3   48.15    4.75
  -5  22  -6   31.37   11.12
  -4  20  -6   16.62   10.24
  -4  21  -4   76.89   10.30
  -3  13   2   69.75    4.26
  -3  18  -6  310.93   12.77
  -3  19  -4    6.44    8.44
  -2  12  -8   14.54    7.91
  -2  14  -7   -4.08    8.18
  -1  14  -3  185.45    8.48
   0   6   0  271.87    4.08
   1   3  -2   10.73    1.77
   1   5  -4    0.31    3.44
  -8  27  -5   -7.65   12.61
  -6 -10   1  457.27    9.72
  -4  -8   1  416.67    8.03
  -1  11   0  906.88    9.80
  -1  13  -5   51.59    7.84
   1   1  -3  551.81    5.04
   1   2  -4    1.13    2.50
   1   4  -3   82.53    3.54
 -11  31  -3   46.09   14.90
  -9  28  -1    0.66   10.46
  -8   1   6   13.04    5.53
  -8  27  -2   84.83   11.70
  -7 -11   1   36.12    6.54
  -7  24  -7    2.96   12.27
  -6  -4   4   96.07    5.61
  -6  22  -7   -0.63   12.47
  -6  24  -3   35.06   10.41
  -5 -12  -2   15.05    6.02
  -4 -11  -2  127.69    6.08
  -4  18  -7    9.44   10.57
  -3 -10  -2    4.41    4.32
  -3  14  -8   23.79    9.50
  -3  16  -7    8.62    9.06
  -2  12   1  472.80    7.24
  -2  16  -3   83.13    7.73
  -1  -6  -1  167.18    3.73
  -1  13  -2   37.08    5.56
  -8  -4   5   16.77    6.31
  -8  24  -8  166.14   14.91
  -7  25  -5    2.99   12.23
  -7  25  -2  212.88   12.95
  -5  20  -7   -3.02   10.27
  -5  22  -3   25.26    9.43
  -4   1   4   13.76    2.96
  -4  14  -9    5.15    9.04
  -4  16  -8   28.40   10.31
  -3  -7   1  825.18    9.66
  -3  18  -3  317.08   10.97
  -2  15  -5   10.91    7.55
  -1   9  -7   31.32    6.59
  -1  11  -6   70.63    7.44
  -1  12  -1  256.37    6.90
   0   6  -6   76.22    6.08
  -9  27  -6   71.71   14.49
  -9  28  -4   -3.72   12.68
  -8  22  -9   -2.37   13.27
  -7  22  -8   41.04   12.72
  -6  20  -8    5.10   11.88
  -6  23  -5   91.44   11.90
  -5 -11   0   38.56    6.07
  -5  16  -9   49.67   11.09
  -5  18  -8   -0.88   10.75
  -4 -10   0   20.46    5.14
  -4  15   2  799.92    9.88
  -3  -5   2   12.16    3.30
  -2  -9  -2   30.16    3.69
  -2   9  -8    3.80    7.56
  -2  15  -2   22.63    6.44
  -1   7   1   12.59    1.89
   0   0  -6   98.64    4.18
   0   8  -5   68.98    5.88
   0   9  -3  738.91   10.48
 -10  29  -3  308.09   16.32
  -8  25   0   87.14   10.40
  -8  26  -4   12.40   12.90
  -7  -3   5  152.10    7.08
  -7  20  -9    0.27   11.72
  -7  24  -1   40.00   10.27
  -6 -12   0   41.08    6.48
  -6  18  -9    8.30   11.05
  -5  21  -5    2.19    9.95
  -3  -9   0   25.15    4.54
  -2  13   0  459.92    8.35
  -1  12  -4   49.93    6.57
   0   3  -6   -1.15    4.20
   0   7  -1  592.51    6.98
 -11  30  -2   18.37   12.79
 -10  -4   6    8.68    7.63
  -8  25  -6    7.94   12.81
  -6  19   2    2.82    5.93
  -5  17   2  207.93    7.15
  -5  21  -2   -1.87    8.35
  -4  19  -2   73.32    8.31
  -3  14   1  845.10   10.29
  -3  17  -2    1.79    6.42
  -2  11  -7   12.39    7.68
  -2  13  -6    0.71    7.30
  -2  14  -1   26.21    5.24
   0   8  -2  670.54    8.65
 -10  28  -5   17.77   13.63
  -9  27  -3   82.86   13.42
  -7  22   1   14.62    7.51
  -7  23  -6    0.92   11.50
  -7  23   0   -1.73    8.40
  -7  24  -4    5.19   10.61
  -6  22  -1   22.12    8.31
  -3  15  -6    5.80    8.72
  -3  16  -1   58.88    6.69
  -1   6  -7   13.38    5.78
 -10  28  -2   34.17   12.65
  -9  25  -7    7.86   12.98
  -7   2   6    3.90    4.84
  -6  20   1    2.05    6.63
  -6  21  -6   69.47   11.28
  -6  22  -4   30.43   10.29
  -5  18   1   69.69    6.83
  -5  19  -6    5.40   10.38
  -5  20  -1  275.10   10.26
  -4  16   1   14.37    5.15
  -4  17  -6   12.24    9.01
  -4  18  -1  349.42   10.05
  -3  11  -8  100.51    9.12
  -3  15   0   12.34    4.86
  -2  -6   1   62.31    3.67
  -1  10  -5    2.84    6.13
   0   7  -4  390.70    7.75
 -11  29  -4   39.38   14.51
  -9  26  -5    1.82   12.41
  -8  -2   6   64.15    6.84
  -8  23  -7    3.20   12.11
  -8  25  -3   91.39   12.21
  -7 -10   3   55.37    7.64
  -5  19   0   42.47    6.66
  -5  20  -4   49.15    9.55
  -4  17   0   20.13    5.68
  -3  -3   3    7.36    3.17
  -3  13  -7    0.76    7.66
  -2  -8   0    3.36    3.19
  -1   3  -7  171.84    6.31
  -1   8  -6   32.18    6.28
  -1  11  -3  127.11    6.51
   0   5  -5   29.44    4.37
 -10  23  -9   11.67   13.63
  -9  23  -8   39.88   13.47
  -7  -8   4    1.44    6.22
  -7  21  -7    1.04   10.63
  -6 -11   2    9.59    6.17
  -6  -9   3   13.42    6.07
  -5 -13  -1   18.45    6.37
  -4 -12  -1   11.80    5.16
  -4  13  -8   17.05    8.93
  -4  15  -7    5.41    8.36
 -13  31  -2    2.35   13.24
 -12  30  -3   90.88   14.23
 -10  27  -1   26.69   10.96
  -9  21  -9    8.27   12.95
  -9  26  -2  101.58   11.34
  -8  21  -8    1.37   11.88
  -8  24  -5   50.12   11.56
  -7  23  -3    1.13    9.49
  -6 -14  -1    9.02    6.56
  -6  19  -7   26.53   10.08
  -5  15  -8   84.38   10.25
  -5  17  -7    4.87    9.14
  -2  12  -5   74.63    7.15
  -2  13  -3    1.19    5.94
  -1   8   0 1585.19   10.42
  -1  10  -2  348.16    7.29
 -10  26  -6   11.98   12.82
 -10  27  -4    6.50   12.20
  -8  -7   5  401.49   10.66
  -8  19  -9    1.20   11.97
  -7  17  -9   26.09   10.80
  -7  19  -8   -0.38    9.94
  -7  22  -5  136.95   11.51
  -6  15  -9   57.08    9.77
  -6  17  -8   -1.19    9.25
  -4  -9   2  219.31    7.26
  -2   8  -7    3.79    6.07
   0   2  -5   84.23    3.93
   0   6  -3  184.46    4.99
 -12  29  -5   47.94   13.61
 -10  26   0   13.78    9.66
  -8  24  -2   52.65    9.87
  -7  -6   5   65.42    6.67
  -6 -13   1  183.78    8.59
  -6  20  -5  361.01   12.97
  -5 -12   1  279.03    8.73
  -5  -6   4  105.23    6.34
  -5  19  -3  270.27   10.75
  -4 -11   1    5.79    5.44
  -4  17  -3   45.95    7.28
  -3   8  -8   50.46    7.33
  -3  14  -5    1.72    6.76
  -3  15  -3   64.06    6.96
  -2 -10  -1   -0.48    3.79
  -2  10  -6   26.48    6.14
  -1   9  -4   17.51    5.22
  -1   9  -1    0.42    2.95
 -11  26  -7   24.97   12.69
 -11  28  -3  180.79   13.71
  -9  24  -6   43.91   11.93
  -9  25  -4   16.63   10.68
  -4  16  -5    6.93    7.43
  -1   5  -6   85.99    5.35
   0   4  -4   38.84    3.39
   0   5  -2  282.01    4.67
 -13  30  -4   -0.41   13.07
 -11  27  -5    3.92   12.23
 -10  24  -7   -0.98   11.96
  -8  22  -6   73.03   10.66
  -7  22  -2   26.66    8.66
  -6  -5   5  342.95    8.73
  -3 -10   1 1322.61   13.19
  -3  -8   2   37.67    4.65
  -3  12  -6    1.14    6.54
  -2  12  -2  313.78    7.66
  -1  -7   0   33.33    2.94
  -1   7  -5  238.69    6.90
 -14  31  -3    3.55   12.77
 -11  24  -8   19.65   11.59
  -8  23  -4   15.66    9.57
  -8  23  -1    3.57    7.75
  -6  20  -2  740.17   13.98
  -3  10  -7    2.79    6.01
  -1  -5   1  367.97    5.39
  -1   2   3  736.34    7.30
   0   4   2  200.94    4.50
   0   5   4   11.29    4.37
   2 -11  -2   34.22    4.45
   2   5   0    1.41    2.25
   3   9   3  829.35   12.24
   4 -18  -2   20.74    7.47
   4  10   3   17.48    6.19
   5 -20  -2    1.91    7.65
   7 -24  -2   41.62    9.83
   8  12   2    3.26    7.51
  10 -25  -4  126.39   12.15
  11 -12  -7   -1.86    6.86
  12 -30  -3    6.84   13.23
  13 -27  -5  192.16   14.88
  13 -19  -7   11.95    9.44
  15 -27  -6    6.65   13.20
  16 -25  -7    8.61   12.70
   0 -13   1   11.47    4.30
   0   2   7   14.36    6.28
   6 -17  -4   32.01    7.42
   6  -7  -5    3.71    3.99
   7 -15  -5  365.11   10.55
   9 -29  -1    3.16   12.50
   9 -15  -6  202.40    9.61
  11 -27  -4   -2.84   11.78
  12 -17  -7    0.87    8.57
  -1  -8   1  133.76    3.52
   3 -16  -2   14.74    6.49
   6   9   0    6.95    4.73
   7  11   2   36.16    7.51
   8 -10  -6   15.76    5.93
   8  -7  -6   24.36    5.11
   9 -28  -2   17.40   12.74
  11 -15  -7   13.20    8.36
  17 -23  -8    4.77   12.97
   0   4   5  293.04    7.72
   1   6   4  243.72    7.40
   3 -12  -3   34.69    5.30
   5 -15  -4    1.91    6.28
   7 -23  -3    4.41    9.35
   8 -25  -3   23.47   11.16
  12 -29  -4    6.94   13.09
  -1  -1   6   -2.09    4.39
   1 -13  -1  275.30    7.66
   3   6   0  116.25    3.91
   4   7   0  214.52    5.48
   5 -19  -3   22.46    7.76
   5   8   0   57.73    4.45
   5  10   4   86.32    6.89
   6 -13  -5   54.10    6.55
   8 -13  -6   39.78    6.81
   9 -27  -3    9.09   12.50
   9 -22  -5  390.26   14.45
   9  11   1   34.53    7.27
  10 -30  -2   38.95   13.05
  10 -24  -5  104.13   12.54
  10 -20  -6   17.70    9.58
  12 -24  -6   10.46   11.81
  13 -26  -6  112.31   14.38
  13 -22  -7   12.74   11.55
  14 -24  -7    3.32   12.81
  -1   1   4    9.01    3.26
   0 -12   0    7.52    3.99
   2 -20   1   38.97    7.90
   2 -14  -2    1.62    5.65
   2   7   4  287.57    7.91
   3 -21   0  175.05    9.82
   3   8   4  146.04    7.22
   4 -17  -3    1.58    6.61
   4   9   4    6.74    5.60
   5 -25   0    6.62    9.83
   6  10   2   19.23    6.60
   8 -20  -5  288.89   12.03
   9 -18  -6   79.46    9.58
  10 -13  -7    6.57    7.41
  10 -10  -7    2.74    6.19
  11 -26  -5   48.71   12.56
  12 -20  -7   12.70    9.84
  15 -26  -7   23.48   13.25
  -1   0   5   -0.34    3.65
   1  -6  -2  483.40    6.30
   1   3   7   74.72    6.98
   1   5   2    5.62    2.94
   2 -19   0   84.38    8.03
   2   3   8   46.12    7.69
   4 -22  -1   27.12    8.87
   7 -18  -5  367.60   11.87
   7   8  -1  125.29    5.36
  11 -18  -7   54.67    9.51
  12 -28  -5   19.79   13.15
   0  -5  -1  159.53    3.35
   1 -18   1    0.11    6.61
   1  -9  -2   44.65    3.96
   1   4   6    2.61    5.68
   3 -20  -1   -0.28    7.18
   4 -13  -4   14.73    5.78
   5   9   2   49.75    5.84
   6 -26  -1   20.90   10.06
   6 -20  -4   30.02    8.78
   7 -22  -4  596.64   15.34
   8 -24  -4  179.86   12.26
   8 -16  -6   46.25    8.27
   8  -4  -6    4.14    3.97
   9 -26  -4   10.08   11.60
  14 -20  -8    7.92   11.15
  15 -22  -8   11.48   11.71
  16 -24  -8    4.35   12.43
  -1 -11   1    6.23    3.41
   1 -17   0  104.09    7.23
   2 -18  -1   16.11    7.07
   2  -7  -3    5.99    3.10
   2   4   7   15.19    6.80
   2   6   5  761.78   11.50
   3 -15  -3    7.88    6.02
   3   4   8   27.72    7.91
   4 -21  -2  126.86   10.12
   5 -23  -2   16.00    9.07
   6 -25  -2   93.70   11.54
   6 -16  -5   23.30    7.33
   6   7  -1 1237.63   10.65
   7 -28  -1    2.65   11.12
   7 -11  -6   16.58    6.30
   7  -8  -6   -0.08    4.94
   8  10   1   45.81    6.89
  10 -28  -4   43.20   13.05
  10 -16  -7    9.66    8.12
  13 -18  -8    3.60   10.08
   2 -10  -3   72.22    5.02
   2   5   6    1.20    5.63
   3   7   5  278.44    8.33
   5 -18  -4   13.62    7.65
   5   0  -4    4.99    1.55
   7  10   3  150.56    8.37
   0 -16   1   39.08    6.34
   3   5   7    3.07    6.67
   3   6   6   64.90    6.78
   4   6   7   11.56    7.21
   4   7   6   23.25    6.58
   5   6  -1  958.90    8.67
   6 -24  -3   65.57   11.32
   7 -14  -6    8.12    6.93
   8 -29  -2    4.78   12.09
   9 -21  -6   45.09   10.35
   9 -14  -7   -1.61    7.90
   9 -11  -7   -2.19    6.59
  10 -23  -6   61.00   11.32
  11 -25  -6  241.09   14.76
  11 -21  -7    3.73   10.19
  12 -23  -7    7.69   11.82
  12 -16  -8   39.13    9.81
  13 -25  -7    4.68   12.51
   1 -16  -1   29.60    6.47
   2  -4  -3   29.42    2.65
   3 -11  -4    8.74    5.45
   4 -16  -4   35.72    7.19
   5 -22  -3   10.78    9.01
   5 -14  -5    9.31    6.48
   7   9   1   18.59    5.92
   8 -28  -3   -9.93   12.94
   8 -23  -5   55.38   10.91
   9 -31  -2   14.19   14.17
   9 -25  -5   -3.52   11.58
  10 -27  -5    0.87   13.19
  10 -19  -7  120.01   11.53
  14 -23  -8   12.76   13.11
  15 -25  -8    1.62   13.85
   0 -15   0   33.30    5.82
   2 -17  -2  357.36   10.28
   2 -13  -3   28.80    5.75
   4 -20  -3   -4.46    8.30
   6   9   3   41.05    6.06
   7  -5  -6    4.83    4.35
   7   6  -2    1.89    3.45
  13 -21  -8   15.36   11.40
  -1 -10   0    7.94    3.36
   0   0   6  102.06    5.70
   3 -18  -3  134.10    9.43
   9 -30  -3   36.80   13.72
   9   9   0  242.97    7.99
   9  10   2   28.73    7.30
  12 -19  -8   60.05   10.62
   0   2   4   62.20    4.08
   1   4   3   49.33    3.88
   3 -14  -4   95.92    7.40
   3  -5  -4    2.08    2.76
   6 -23  -4   72.71   10.85
   6 -12  -6   78.16    7.16
   6  -9  -6   64.87    6.27
   6   8   1   -0.19    5.21
   7 -25  -4  143.99   12.75
   8 -27  -4   -0.04   12.34
  -1 -14   1    9.03    5.15
   0 -14  -1    0.30    5.53
   0   1   5    1.27    3.72
   1 -15  -2  259.99    8.69
   1   0   7    1.83    5.65
   2 -22   0    3.99    8.71
   3 -23  -1    4.32    9.74
   4 -12  -5   12.31    5.92
   4   7   3    1.64    4.72
   5 -27  -1    5.15   11.61
   8  -9  -7   -0.05    6.41
   9 -29  -4   40.59   13.84
   9 -24  -6   17.94   12.85
  10 -22  -7   96.37   13.05
  11 -24  -7   67.78   13.28
  11 -17  -8   -1.64    9.20
  12 -26  -7    2.64   13.38
   1   3   1  897.49    7.29
   2 -21  -1   44.89    9.34
   2 -16  -3   94.48    7.78
   2   5   3  754.18    9.71
   3   6   3   83.96    5.33
   5 -26  -2   13.45   11.60
   6 -15  -6   44.48    8.13
   6   5  -2   14.45    2.93
   6   8   4    9.26    5.30
   8 -22  -6    3.77   10.54
   8   9   2  152.26    8.31
   9 -20  -7   90.04   11.99
  12 -22  -8   -2.14   12.61
  13 -24  -8    0.11   12.87
  -1 -13   0   15.65    5.06
   0 -10  -2   60.33    4.67
   0  -7  -2   69.57    3.77
   1 -11  -3  507.58    9.66
   1  -8  -3   67.39    4.49
   3 -22  -2    5.74    8.83
   6  -6  -6   62.14    5.17
   7 -24  -5   56.49   12.43
   7 -20  -6  373.71   13.90
   8 -26  -5   -0.16   12.13
   8   8   0  537.46    9.92
  10 -15  -8   23.40    9.50
  11 -20  -8   47.76   12.16
   1 -19  -1   36.59    8.16
   1   1   6    3.00    5.06
   1   3   4   12.02    4.03
   2 -20  -2   76.28    9.67
   2  -9  -4   20.79    5.12
   2   1   7  175.11    8.07
   3 -17  -4   -2.23    7.41
   4 -23  -3    0.07   10.45
   4 -15  -5   45.22    7.66
   4  -1  -4    8.38    2.01
   4   2   8  168.83    9.21
   5 -25  -3   29.64   10.94
   6 -22  -5    1.49   10.22
   7 -30  -2   27.10   13.32
   8 -18  -7  559.48   15.10
   9 -28  -5   30.69   13.89
   0 -18   0    2.62    7.14
   1   2   5    2.19    4.39
   2 -12  -4   -0.47    5.61
   3 -21  -3   68.13   10.49
   5 -20  -5   38.79    9.99
   5 -10  -6    1.62    6.14
   5   3   8   43.04    8.23
   5   4  -2   16.69    2.39
   6 -18  -6   48.32    9.63
   6   7   5   60.80    6.92
   7 -29  -3   90.19   14.28
  10 -18  -8   39.88   11.17
  10   9   1   31.71    7.18
   0 -13  -2    6.84    5.36
   1 -18  -2   12.39    8.10
   1 -14  -3   84.13    7.13
   2   4   1 1574.60   10.88
   2   4   4 3379.52   20.06
   3   2   7   22.04    6.84
   3   5   1  463.99    7.01
   6 -26  -4   48.87   13.83
   6   6   6    2.88    6.88
   7   8   2   37.07    5.90
  10 -25  -7    1.12   14.02
  -1 -12  -1    3.66    5.04
  -1  -2   4    2.27    2.75
   0 -17  -1   40.03    6.99
   1  -5  -3   35.66    3.13
   2 -19  -3    5.54    9.14
   2  -6  -4  351.91    6.94
   2   2   6  343.94    8.78
   2   3   5  221.13    7.27
   3 -10  -5  128.36    6.91
   4   3   7   42.47    7.59
   5 -24  -4   10.06   10.90
   5   4   7   41.58    7.53
   5   6   5   84.01    6.83
   7 -28  -4    7.92   13.54
   8 -25  -6   12.80   12.76
   9 -27  -6    3.37   14.78
   9 -23  -7    2.14   12.63
   9 -13  -8    8.66    8.63
  11 -23  -8    7.40   12.92
  12 -25  -8    2.36   13.48
  -2 -13   2    2.33    4.60
  -1 -17   1  122.39    8.00
   2 -15  -4   14.38    7.00
   3 -13  -5   24.16    6.83
   3   3   6   24.18    6.25
   3   4   5   79.72    6.00
   4 -22  -4   17.43   10.26
   4   4   6    5.82    6.57
   4   5   5   18.02    5.60
   5   5   6   27.99    6.73
   7 -23  -6   20.48   11.96
   7   7   0   -0.47    4.70
   8   8   3    9.70    5.28
   9 -16  -8   -0.33    9.37
  10 -21  -8   11.07   12.03
  11   9   2   45.37    7.20
  -1 -16   0   14.71    6.56
   6 -21  -6    1.84   10.70
   6   7   2   99.22    5.99
   9   7  -1   26.04    5.27
   9   8   1   22.75    6.65
   0 -16  -2   -1.44    6.53
   0  -3   6    1.24    4.39
   1 -17  -3  756.10   14.66
   3 -25  -2   26.61   12.13
   3 -16  -5    9.79    7.95
   4 -27  -2   57.29   13.58
   5 -23  -5   25.41   12.14
   6 -25  -5   -1.47   12.65
   6 -14  -7    0.14    8.78
   7 -27  -5   -1.98   13.24
   7  -7  -7   27.85    6.13
   9 -19  -8    2.67   10.50
  12 -21  -9   46.74   13.06
  -2 -11   0   50.40    4.67
  -2  -8   0    0.86    2.88
  -1 -15  -1   43.99    6.95
   0  -9  -3  559.47    9.41
   1 -22  -1   28.55   10.19
   2 -18  -4  284.66   11.67
   4 -26  -3    1.77   13.16
   4 -14  -6   13.57    7.78
   4 -11  -6   24.69    6.61
   5 -28  -3    5.18   14.25
   5 -19  -6  239.84   12.73
   8 -14  -8  108.46   10.58
  11 -19  -9   25.42   12.83
  -1 -11  -2   27.38    5.59
   1 -21  -2   -3.71    9.71
   1 -13  -4   25.43    6.76
   1 -10  -4   10.28    5.30
   4 -21  -5   -1.31   10.24
   6 -17  -7   29.53    9.78
   8 -24  -7   61.23   14.10
   8 -17  -8   61.04   11.28
   8 -11  -8   65.53    8.60
   8   7   4   12.59    6.25
  10 -24  -8   18.96   13.97
  -2 -15   1   61.53    6.75
   0 -20  -1   78.22    9.96
   2 -22  -3   45.90   10.49
   2 -11  -5   69.30    6.89
   3 -19  -5   15.13   10.40
   4  -8  -6   16.74    5.88
   5 -27  -4    4.49   14.14
   6  -8  -7    0.99    6.50
   6  -3  -6   19.21    4.11
   7 -26  -6    5.27   13.83
   7 -22  -7  180.14   14.58
   9 -22  -8   69.61   13.52
  -2 -14   0   18.96    6.23
  -1 -14  -2   23.06    6.76
   0 -15  -3  201.56    9.22
   1 -16  -4  172.74   10.21
   3 -23  -4   -0.89   11.71
   4 -25  -4    1.22   12.49
   4   5   2  158.95    5.57
   6 -24  -6   -2.18   12.62
   8 -20  -8   -2.65   12.30
  11 -22  -9   -3.55   13.18
  -1 -19   0   -2.63    7.98
   0 -19  -2    4.11    8.34
   0  -6  -3   -0.70    3.30
   1 -20  -3   33.42    9.67
   5 -22  -6   -1.51   11.45
   5 -15  -7  222.44   11.42
   6 -20  -7  113.50   12.25
   6   1   8    2.90    8.24
   7 -15  -8   14.96   10.20
   8   6   5   29.59    7.17
  -2 -10  -1   -0.34    3.90
   1   2   2   57.78    3.01
   2 -21  -4   13.60   10.30
   3   4   2  335.30    6.27
   5 -26  -5    6.93   13.47
   7 -18  -8   29.30   11.72
  -2 -13  -1   16.55    5.56
   2   3   2 3317.49   16.31
   3 -15  -6   23.63    8.71
   4 -24  -5   -1.16   12.74
   5 -18  -7   72.09   11.14
   7   3   7    6.60    7.63
   7   5   5   -0.24    6.27
 -12  -4  -8   32.01   14.26
 -12  -1  -5   42.20   10.09
 -11  -7 -10    6.25   17.84
 -11  -5  -9   58.51   16.12
 -10  -1  -6   63.28   10.44
 -10   0  -4  615.09   13.55
  -8   0  -5   65.86    8.45
  -6  -7 -11   38.11   18.64
  -6  -5 -10    1.25   15.34
  -5  -1  -7   11.35    8.72
  -4  -2  -8  170.38   12.68
   0  -6   6   71.94    7.86
   2  -8   7    2.61    8.87
   2  -1  -6    2.38    5.59
   4  -3  -8  340.88   11.69
   7  -9   7   -0.65   10.13
   8  -5   4  213.74    8.68
  10  -7   5  143.65    9.49
 -17  -4  -4   78.28   13.57
 -16  -3  -4    6.49   11.02
 -15  -5  -7    9.88   15.61
 -14  -4  -7    7.87   13.70
 -13  -5  -8   -3.78   15.82
 -13  -1  -3  198.27   10.45
 -12  -6  -9    9.92   17.74
  20 -10   3   86.11   10.99
 -16  -8  -8  169.01   20.08
 -15  -7  -8   35.83   17.63
 -14  -8  -9   -0.69   18.73
 -14  -6  -8    7.80   16.60
 -13  -7  -9    2.56   17.71
 -13  -2  -5   15.15   11.22
  -9  -2  -7    8.49   10.64
  -7  -8 -11   18.08   19.37
  -7  -4  -9   34.19   13.58
  -5   0  -5   29.33    6.77
  -3  -7 -11   -2.82   17.10
  -3  -5 -10    0.73   13.04
  -2   0  -5   82.66    5.89
   0  -5 -10    0.40   12.97
   8  -6   5  147.72    9.00
  10  -8   6   60.67   10.18
  14  -5   1  216.70    8.18
 -11  -2  -6    3.16   10.33
  -7  -6 -10    0.87   15.57
  -7  -1  -6   31.10    9.40
   0  -7 -11    8.79   15.08
   1  -2   3  199.32    5.69
   2  -4  -9 1045.87   19.23
   3  -6   6   25.65    7.33
   5  -8   7    0.20    9.59
   8  -3   2    9.02    4.23
  12  -4   1  423.08    8.84
 -14  -3  -5  377.59   16.08
 -14  -2  -3   80.89   10.30
  -9   0  -3  730.08   11.94
  -8  -5  -9    6.74   15.24
  -7   0  -4  379.80   10.32
  -4  -4  -9   29.14   12.17
  -1  -4  -9    4.29   11.65
   3  -1  -5    5.93    4.01
   6  -4   4  439.61   10.11
   6  -3   3    7.08    4.63
   8  -7   6  107.73   10.11
 -17  -6  -5   78.01   15.40
 -16  -5  -5    7.49   13.94
 -15  -4  -5  435.51   17.25
 -12  -3  -6    2.96   12.06
 -12  -1  -2   35.73    5.84
 -11  -1  -4   52.03    8.82
 -10  -3  -7    2.80   11.26
  -9  -4  -8   18.49   12.94
  -9  -1  -5    2.88    8.32
  -8  -7 -10   77.34   17.33
  -6  -2  -7   -0.22    9.35
  -5  -3  -8   50.22   11.28
  -4  -8 -11    8.14   17.06
  -4  -6 -10    5.15   15.05
  -4  -1  -6   76.12    8.69
  -1  -1  -6    2.29    6.12
  -1   0  -4    8.23    3.95
   1  -3  -8   50.21    9.69
   6  -5   5  283.53    9.83
 -16  -4  -3   56.27   11.64
 -10  -9 -10    2.87   20.15
  -9  -8 -10    8.62   17.85
  -9  -6  -9   63.87   15.58
  -3  -2  -7   29.96    9.30
  -2  -3  -8   37.56   10.71
  -1  -8 -11    7.39   16.94
   0  -2  -7   10.85    7.36
   2  -6 -10    7.89   12.67
   5  -3  -7   33.25    7.24
 -17  -8  -6    5.83   16.25
 -16  -7  -6   -2.11   15.69
 -13  -4  -6   15.05   12.48
 -11  -4  -7   13.05   12.43
 -10  -7  -9   24.34   17.62
 -10  -5  -8   87.51   14.79
  -5  -9 -11   19.98   18.21
  -5  -5  -9    1.88   13.65
  -4   0  -4   35.09    5.20
   3  -7   7   50.92    9.61
   6  -6   6  300.61   11.51
 -16  -9  -7    2.75   17.59
 -15 -10  -8   13.68   19.34
 -15  -6  -6   70.34   14.78
 -14  -5  -6    7.05   13.09
 -13  -2  -2   20.84    7.53
 -12  -9  -9    1.21   18.15
 -12  -5  -7   14.08   13.61
 -11  -8  -9   -3.08   17.43
 -11  -6  -8   -0.83   14.28
  -8  -2  -6   19.64    9.50
  -5  -7 -10    0.35   14.82
   1  -5   6   93.42    8.83
   1  -1   2   44.34    3.39
   4  -1  -4   10.06    2.92
   8  -8   7   12.71    9.93
 -14  -9  -8   39.39   18.68
 -14  -7  -7   -3.97   14.83
 -13  -8  -8   -1.77   17.33
 -13  -6  -7   21.06   14.40
 -12  -7  -8    2.34   15.54
 -10  -2  -5   75.50    9.94
 -10  -1  -3  135.56    8.89
  -7  -3  -7   -0.05   10.15
  -6  -4  -8   60.06   12.42
  -6  -1  -5  226.54    9.88
  -6   0  -3  181.03    6.60
  -2  -9 -11   -3.23   17.74
  -2  -5  -9    1.99   12.65
   1  -5  -9   13.44   11.75
   4  -3   4  586.27   10.52
  13  -7   5   59.90    9.51
  13  -6   4  105.54    8.99
  15  -8   5  387.34   13.57
  15  -7   4    3.17    8.58
  17  -8   4   48.44    9.78
 -14  -3  -2    1.72    9.06
  -6  -8 -10    4.55   17.08
  -6  -6  -9   20.12   14.12
  -2  -7 -10    1.48   13.80
   1  -9 -11    1.86   16.55
   3  -4  -8  353.52   12.70
  11  -6   5  355.42   12.08
  11  -5   4  100.47    8.42
  15  -6   3   13.07    8.41
  17  -7   3   53.56    9.62
 -16  -6  -4   20.88   13.48
 -15  -5  -4   48.90   12.93
 -15  -4  -2   84.02   10.97
  -9  -3  -6   -2.01    9.69
  -8  -1  -4   24.99    7.40
  -7  -9 -10   29.65   18.30
  -3 -10 -11   16.39   19.25
  -3  -4  -8   26.92   10.95
  -3  -1  -5  174.75    8.33
  -3   0  -3  749.52    9.27
   0  -1  -5    0.17    4.58
   1  -7 -10   -4.19   12.85
   4  -2   3   41.55    4.75
   6  -7   7  144.54   10.94
   8  -2   1   65.90    4.49
  11  -7   6   28.95    9.75
  13  -5   3  101.68    8.18
  19  -8   3   25.02   10.14
 -11  -3  -5    4.53    9.80
  -8 -10 -10   42.75   19.37
  -8  -4  -7   -0.30   11.07
  -7  -7  -9  269.32   18.01
  -7  -5  -8   64.66   13.14
  -5  -2  -6    3.17    8.16
  -4  -3  -7   43.20    9.73
   0  -4  -8  115.01   10.86
   2  -3  -7   14.32    7.80
   3  -8   8   47.02   11.13
   4  -5   6   -2.27    7.46
  14  -4   0   22.73    5.69
 -16  -8  -5   48.92   15.70
 -11  -2  -3    2.93    8.25
  -8  -8  -9   21.90   17.27
  -5   0  -2  275.46    5.77
  -4 -11 -11   -4.37   19.10
  -3  -8 -10    4.60   14.88
  -3  -6  -9   40.37   13.11
  -2  -2  -6  328.13   11.12
  -1  -3  -7   69.92    9.65
   0 -10 -11   24.73   18.29
   1  -6   7    8.46    8.78
   6  -3  -6   22.24    5.82
   9  -6   6   -1.15    8.77
   9  -4   4    3.64    6.86
 -15 -11  -7   21.67   18.76
 -15  -7  -5  147.37   16.29
 -13  -5  -5  229.77   15.15
 -11 -11  -9    1.55   19.73
 -10 -10  -9   20.07   18.49
 -10  -4  -6   34.10   11.38
  -9  -9  -9   13.87   17.72
  -9  -5  -7   12.73   12.05
  -9  -1  -2  383.50    9.27
  -8  -6  -8   22.97   13.65
  -1  -3   5  118.72    7.14
  -1  -2   4    3.42    4.58
   0  -6  -9    5.10   12.40
   3  -6  -9  106.86   12.52
   5  -5  -8  278.15   12.22
  12  -3   0   28.87    5.12
  15  -5   2   64.86    8.27
  17  -6   2    6.97    8.18
 -15  -9  -6   31.22   16.11
 -14 -10  -7    3.76   17.79
 -14  -6  -5  371.72   16.61
 -13 -11  -8   32.08   19.17
 -13  -3  -1   67.61    7.65
 -12 -10  -8   -1.44   19.16
 -11  -5  -6   -3.97   12.02
  -9  -7  -8    4.69   14.59
  -9  -2  -4    6.95    8.35
  -7  -2  -5    2.52    8.00
  -4  -9 -10   17.86   16.74
  -4  -5  -8    2.08   11.44
   0  -8 -10    4.48   13.87
   3  -8 -10   19.41   14.01
   4  -6   7   24.50    9.21
   9  -3   3    8.25    6.55
  13  -4   2  225.40    9.10
 -14  -8  -6   80.05   15.84
 -13  -9  -7    1.80   16.26
 -13  -7  -6   15.22   13.90
 -12  -8  -7   -0.93   16.13
 -12  -6  -6   58.88   13.51
 -12  -3  -3   70.25    9.96
 -11  -9  -8    4.13   17.05
 -11  -7  -7   57.55   14.69
 -10  -8  -8   29.45   15.40
 -10  -6  -7   97.08   14.29
  -6  -3  -6   36.57    9.55
  -5 -10 -10    2.54   18.72
  -5  -4  -7   46.07   10.63
  -5  -1  -4  617.60   11.64
  -4  -7  -9   40.24   14.21
  -1 -11 -11    1.52   17.95
   2  -3   5    5.06    6.68
   7  -5   6   41.82    8.87
 -13  -4  -3   52.87   10.43
  -7 -12 -10    9.66   21.19
  -7  -1  -3   78.40    6.50
  -6 -11 -10   -5.39   18.87
  -2 -12 -11   15.46   20.29
  -1  -5  -8    9.54   10.47
   1  -1  -4    4.81    3.71
   2 -11 -11    6.86   17.46
   2  -5  -8  790.01   17.28
   4  -4  -7  133.99    9.43
   7  -3   4  204.96    8.74
  11  -3   2   37.43    6.20
  -5  -8  -9    4.79   14.56
  -5  -6  -8  214.29   14.93
  -2  -1  -4  246.21    7.28
  -1  -9 -10    2.56   14.66
  -1  -7  -9    1.30   13.43
   4  -7   8   33.47   11.48
   7  -6   7   23.10   10.71
 -14 -13  -7  246.09   23.06
  -8  -3  -5   -2.06    8.49
  -6  -9  -9   52.83   16.14
  -6  -5  -7   32.33   11.06
  -4  -2  -5  372.21   10.96
  -2  -4  -7   25.08    9.18
   2  -9 -10    9.65   13.83
   2  -7  -9   38.74   12.71
   3  -3  -6    0.79    6.30
   4  -1   2   15.25    3.71
   8  -4  -6    8.00    5.41
  14  -6   5    9.47    9.42
 -15  -8  -4    8.44   13.88
 -12 -13  -8    6.51   19.97
 -12  -3   0    9.59    5.08
  -9 -12  -9    4.62   19.25
  -8 -11  -9   -3.27   18.42
  -8  -1  -1    0.52    3.55
  -7 -10  -9   34.85   17.59
  -7  -4  -6   26.32   10.02
  -6  -7  -8  150.14   15.10
  -3  -3  -6   21.49    8.11
  -2 -10 -10    1.39   15.74
   1 -12 -11    6.89   17.52
   1  -4  -7    9.65    8.00
   2  -5   7   30.20    9.50
   2  -2  -5   80.88    5.70
   6  -1   1  411.96    6.89
  10  -2   0    0.27    3.83
  12  -6   6   76.47   10.91
  16  -6   4    3.60    9.20
  18  -7   4  169.75   12.74
 -15 -10  -5    4.37   14.84
 -14 -11  -6   10.70   18.03
 -14  -7  -4    2.13   12.71
 -13 -12  -7   25.49   18.73
 -11 -12  -8    9.14   18.67
  -9  -4  -5   22.37    9.54
  -7  -8  -8    4.85   14.74
  -3 -11 -10   -0.90   16.97
  -2  -8  -9   18.27   13.56
  -2  -6  -8   92.93   12.32
  -1  -2  -5    8.49    5.49
   0 -13 -11   31.87   19.70
   0  -3  -6  183.93    9.32
   5  -4   6    1.97    7.73
   7  -3  -5   72.28    4.77
  14  -5   4    0.74    8.52
 -13  -4   0   16.88    6.34
 -12 -11  -7   -0.93   17.98
 -10 -11  -8    8.58   17.81
  -9 -10  -8   -1.34   15.84
  -8  -9  -8   18.46   15.13
  -8  -5  -6   -2.31   10.22
  -6  -2  -4  324.19    9.92
  -4 -12 -10    2.97   18.21
   1 -10 -10   22.31   14.72
   2  -1   3  773.81   10.04
   4  -6  -8  890.29   17.46
   5  -2   4    1.53    6.27
  10  -5   6    3.17    9.12
  12  -4   4   54.23    8.26
  15  -4   1   10.09    6.91
 -13 -10  -6   84.40   16.16
 -13  -8  -5  336.49   17.38
 -11  -3  -2   25.16    7.39
 -10  -5  -5   14.64   10.23
  -8  -7  -7  129.19   14.09
  -8  -2  -3 1931.67   19.32
  -5 -13 -10   36.89   19.11
  -4  -1  -3   20.03    4.40
  -3  -9  -9    4.19   14.69
  -3  -5  -7    1.72    9.27
   1  -8  -9    0.44   12.73
   1  -6  -8    0.24    9.86
   4 -10 -10  225.08   16.75
   4  -8  -9   -3.51   11.83
   6  -5  -7   10.35    7.80
  16  -5   3  448.32   13.18
  18  -6   3   47.24   10.18
 -14  -6  -2  751.24   16.66
 -12  -9  -6   24.92   14.19
 -12  -7  -5    3.03   11.79
 -12  -4  -2   28.00    8.64
 -11  -8  -6   13.99   13.76
 -10  -9  -7    6.62   14.36
 -10  -7  -6    6.44   12.12
  -9  -8  -7  165.40   15.50
  -9  -6  -6   48.79   11.56
  -6  -1  -2   86.58    4.98
  -5  -3  -5   38.83    7.88
  -4  -4  -6    5.58    8.86
  -3  -7  -8    7.59   11.75
   0 -11 -10   74.87   16.71
  13  -3   1 1462.56   15.16
  14  -4   3  306.06   11.15
 -13  -5  -2   23.86    9.06
  -8 -14  -9    0.81   19.17
   2 -14 -11    1.46   18.75
   2  -1  -3  154.02    3.77
   5  -6   8    6.11   10.62
   8  -4   6   20.77    8.69
  10  -3   4   89.99    8.19
 -12 -14  -7    5.70   19.72
 -10 -14  -8    3.80   19.78
  -9  -3  -3    7.72    7.23
  -7 -13  -9   -1.35   18.09
  -6 -12  -9    0.64   17.13
  -5 -11  -9    3.06   15.59
  -4  -8  -8   57.74   13.51
  -1 -12 -10   84.95   17.25
  -1  -1  -3  174.28    5.10
   0  -9  -9    1.71   13.00
   0  -5  -7   14.16    8.40
   0  -3   6   -1.27    7.01
   0  -2   5   94.25    6.56
   3 -11 -10    7.99   14.91
   3  -5  -7   21.38    8.16
   8  -5   7   87.54   10.66
   8  -3   5  166.53    9.34
  12  -3   3   33.60    7.53
 -13 -13  -6   -1.32   17.58
  -9  -2  -1    3.71    4.38
  -7  -3  -4  813.52   14.22
  -4  -6  -7   21.35    9.84
  -3 -14 -10    2.34   18.53
  -3  -2  -4  501.28    9.84
  -2 -13 -10   99.39   18.27
   0  -7  -8   76.53   11.19
   0  -4   7  143.27    9.88
   3  -4   7   72.78    9.61
   3  -2   5  129.59    7.94
   5  -4  -6   81.55    6.19
   6  -7  -8  282.28   11.75
 -14 -10  -4    3.55   12.99
 -14  -8  -3   10.29   11.30
 -11 -13  -7   87.71   18.17
  -9 -13  -8    4.14   17.55
  -8 -12  -8    5.16   16.82
  -6  -4  -5    0.70    7.42
  -5  -9  -8   15.19   12.88
  -5  -5  -6   30.25    9.00
  -3  -3   6    8.25    6.67
  -3  -2   5  567.05    9.61
  -1  -4  -6    1.89    7.02
   3  -9  -9    0.77   11.84
   3  -7  -8   12.71    9.81
   5  -1   3  100.18    5.68
  11  -2   1  194.90    6.68
 -13 -11  -5    1.09   13.93
 -12 -12  -6   68.63   15.80
 -10  -4  -3  314.63   10.43
  -7 -11  -8    3.13   14.14
  -6 -10  -8   16.17   13.25
  -5  -7  -7   31.08   10.57
  -2  -3  -5  202.97    8.17
  -1 -10  -9   -1.18   12.57
   0  -1   4    8.23    4.21
   2 -12 -10   24.10   14.08
   4  -3  -5  148.02    5.75
   6  -3   6    6.70    8.06
   7  -1   2  389.19    7.73
   8  -2   4   52.22    6.83
  15  -5   5    4.83    9.24
  16  -4   2   10.42    7.80
 -13  -9  -4   35.08   11.91
 -12  -6  -3   46.23    9.43
 -11  -5  -3    3.39    7.47
 -10 -12  -7   29.34   15.06
  -8  -4  -4    6.83    7.02
  -6  -6  -6    1.03    8.75
  -2 -11  -9    5.21   13.20
  -1  -8  -8   11.63   11.08
   1 -13 -10   55.77   15.86
   3  -5   8   41.88    9.52
   6  -4   7  213.38   10.97
  10  -2   3   35.59    6.22
 -11 -11  -6    3.65   12.80
  -9 -11  -7   41.67   13.51
  -8 -10  -7    4.98   12.06
  -7  -9  -7  121.05   12.88
  -7  -5  -5    2.53    7.68
  -6 -15  -9   -2.92   17.07
  -5 -14  -9    3.36   15.38
  -5  -2  -3   68.73    5.09
   3  -1   4    3.33    4.56
   6  -2   5  447.45   10.88
  11  -4   6   11.84    8.56
   1  -5   0 2227.97    8.24
   1   3  -5  111.99    5.29
   1  11  -1    7.11    4.62
   2  -6   2  156.08    4.15
   2  10  -5   10.79    5.49
   2  13  -2   -2.07    5.38
   4   3  -8    9.37    6.64
   6  -1   7  106.53    6.55
   7 -15   4   16.14    6.26
   8 -20   1  139.94    8.39
   8 -17   4    7.16    7.44
   8 -13   6   69.15    8.47
   9 -17   5   27.72    7.73
   9 -15   6   24.15    8.51
  15 -20   8   41.58   13.73
  18 -29   5    2.66   13.74
   1  10  -3   65.35    5.20
   2  -4   3  238.33    4.93
   2   1   4  251.75    4.36
   2   2  -6   11.59    5.00
   2   5  -6  176.80    7.09
   3   1   5  168.97    4.63
   3   4  -7   88.30    6.87
   5 -13   3   21.33    5.65
   5 -11   4    7.64    5.07
   6 -15   3   38.04    6.53
   7 -11   6   32.28    7.24
   9 -19   4    6.36    8.39
  10 -19   5    8.22    9.12
  11 -24   2    9.54    9.46
  11 -19   6  135.73   11.72
  13 -14   9    7.77   12.02
  14 -26   4   74.23   11.88
  15 -26   5    5.06   12.56
  16 -24   7   -3.07   13.89
  16 -22   8   -4.30   13.65
  16 -15  10   11.77   13.03
  17 -17  10    0.39   14.55
   1  10   0   12.56    3.64
   2  -9  -1  252.78    3.71
   2  -8   1 2865.60   14.69
   3  11  -5 1007.90   14.69
   3  14  -2   13.31    6.34
   4  -9   4  140.71    6.69
   5  -9   5   21.76    5.38
   6  -9   6   66.71    7.15
   7 -17   3   73.54    7.68
   9 -13   7    6.29    8.74
  10 -15   7   93.12   10.47
  11 -21   5   -1.72    9.99
  11 -17   7   59.66   10.98
  13 -26   3   44.67   10.74
  14 -16   9    3.47   11.96
  15 -18   9    4.80   13.13
  16 -26   6    0.45   13.48
   0   5  -2  350.64    5.84
   4 -11   3   53.92    5.58
   4  15  -2   28.53    7.08
   8 -19   3  143.69    9.33
   8 -11   7   27.78    8.17
   8  -6   8  160.61    9.53
   9 -22   1   55.84    7.70
  10 -21   4  572.01   14.83
  11 -10   9    5.76   10.35
  12 -21   6   10.78   10.97
  12 -19   7   -1.59   11.06
  16 -20   9    2.83   14.11
  17 -26   7  135.90   16.36
  17 -24   8   58.69   15.42
   1  -1  -4    8.33    2.82
   2   7  -5   71.15    6.07
   2  11  -3  123.19    6.69
   2  12  -1    9.24    5.26
   3  -2   5  124.00    4.98
   4   1   6   90.71    4.91
   5 -16   0   76.05    5.53
   7  -9   7    2.57    7.77
   9 -21   3 1403.73   19.73
  10 -13   8   47.85   10.78
  11 -15   8  189.28   12.65
  12 -23   5    4.02   10.77
  12 -17   8   67.28   11.74
  13 -21   7   47.67   12.43
  15 -28   4    0.35   12.50
  16 -28   5    1.69   13.67
   1   5  -4    2.22    4.05
   1   9  -2   34.38    4.51
   2   9  -4    7.25    5.34
   3   6  -6   85.15    7.13
   4  -7   5   92.71    6.29
   4   5  -7  809.03   13.11
   5 -15   2  164.63    7.31
   5  -7   6    0.87    5.69
   6 -18   0   10.26    5.85
   9 -11   8   14.94    9.63
  10  -8   9   61.24   10.09
  11 -23   4   93.02   11.01
  13 -19   8   56.85   12.89
   2  -2   4   56.32    3.45
   3 -12   0 1424.95   11.36
   3  12  -3  118.51    7.34
   3  13  -1   25.69    6.09
   4  -2   6   11.18    4.57
  10 -23   3   79.43   10.65
  13 -25   5    1.20   11.48
  14 -25   6    4.80   13.98
  14 -23   7    6.19   13.11
  14 -21   8   -3.00   13.37
  14 -14  10    4.43   13.42
  15 -16  10    3.80   13.45
  16 -18  10    1.53   15.06
   0   4  -1   54.83    2.47
   1   2  -4    3.16    3.02
   1   7  -3  678.16    9.34
   2  -2  -5   94.10    4.44
   3  -3  -6    0.84    4.28
   4  14  -1    7.84    6.41
   7  -4   8   10.39    7.19
   8  -9   8   20.86    9.09
  12 -25   4   83.45   11.56
  13 -17   9    0.02   13.37
  13 -12  10   66.05   12.12
   1  -4   2 1508.44    9.87
   2   4  -5  441.84    8.53
   3   8  -5   37.09    6.13
   4  -1  -7   72.61    6.01
   4   2  -7  227.19    7.98
   5  -2   7   22.42    6.11
   7 -14   6   15.58    8.08
   8 -21   2 1429.36   18.46
   8 -18   5    5.66    9.46
   9 -18   6   48.67   10.05
  11 -13   9    2.62   10.61
  14 -19   9    2.75   13.80
  15 -25   7   22.29   14.27
  15 -23   8    4.74   14.17
   3   3  -6    6.51    5.02
   4  -5   6    1.04    5.59
   4   7  -6   15.16    6.37
   6 -14   5   37.32    7.71
   6 -12   6   -2.38    7.21
   8 -14   7    1.56    8.94
   9 -20   5  155.91   11.50
   9 -16   7  145.43   11.58
  10 -20   6   29.15   10.86
  10 -18   7    4.02   10.73
  11 -25   3   19.41   10.17
  13 -27   4    7.58   12.80
  14 -27   5   -0.18   12.99
  15 -27   6    9.23   14.26
  15 -21   9    3.84   14.59
   1  -6   1 8621.64   22.38
   1   8  -1  177.82    5.01
   2 -10   0   24.41    2.99
   2  -7   3   76.73    4.59
   2   1  -5  119.74    5.06
   2  10  -2   34.49    4.91
   2  10   1    2.85    3.83
   3   0  -6  192.02    6.56
   4  11  -4   61.55    6.99
   5 -12   5   -0.92    6.72
   6 -16   4   22.52    7.50
   7 -18   4  383.86   12.20
   7 -12   7   42.97    9.44
   7  -7   8   98.37    9.19
   9 -23   2 1343.13   18.88
  11 -20   7   41.87   11.92
   1  -2   3  184.28    4.08
   2  -9   2  991.14   10.77
   2   6  -4   56.03    5.17
   3  12   0    0.36    4.85
   4   9  -5  298.89    9.24
   5 -17   1  475.67   10.08
   5 -10   6   31.76    7.03
   5  -5   7   19.95    6.78
   8 -20   4  292.79   12.15
   9 -14   8   25.67   11.12
   9  -9   9    2.90    9.89
  10 -22   5   12.44   10.60
  10 -16   8   13.43   10.93
  11 -18   8   10.87   11.66
  12 -22   7   48.61   13.33
  14 -17  10    9.19   14.54
   1   4  -3  102.35    4.28
   2  -5   4  553.03    8.63
   2   8  -3   33.85    4.92
   3  11  -2   63.29    6.23
   4 -15   1  264.00    7.72
   4 -12   4    7.75    6.05
   4 -10   5    2.23    6.13
   4  13   0    2.01    5.78
   5   3  -7   85.31    7.48
   6 -19   1  117.45    7.94
   6 -10   7   13.45    7.77
   9 -22   4   29.30    9.98
  11 -24   5    4.42   12.08
  12 -24   6   81.25   13.64
  12 -20   8    3.09   13.20
  12 -13  10   88.24   13.53
  15 -19  10   42.55   15.41
   1   6  -2  400.83    6.69
   3 -13   1 1889.68   15.14
   3   5  -5  156.29    6.90
   5 -16   3    4.12    6.52
   6 -18   3   49.90    7.87
   7 -21   1    0.58    7.30
  11 -11  10   57.39   12.40
  12 -18   9    1.08   13.92
  13 -24   7  101.03   15.13
  13 -22   8    2.13   14.07
   1  -7  -1   11.89    1.37
   1  -2  -3  748.53    6.14
   4  -8   6    9.21    6.69
   4   4  -6   18.83    5.58
   4  12  -2   13.87    5.78
   5  13  -2  221.22    9.06
   6  -5   8   -3.40    7.50
   6  14  -2   58.50    8.17
   7 -10   8   18.47    9.50
   8  -7   9    2.34    8.96
  10 -24   4    2.90   10.26
  10 -14   9   67.64   11.76
  12 -26   5   14.17   13.23
  13 -26   6    2.11   13.62
  13 -20   9   -1.14   13.92
  14 -26   7   -1.52   15.54
  14 -24   8    3.25   15.06
   2   0   5   96.30    4.30
   3 -12   3    6.18    5.76
   3  -8   5   39.70    6.05
   3   0   6    0.06    4.01
   3   9  -3   34.11    5.28
   5  -8   7    3.08    7.01
   5   0  -7   14.22    5.94
   8 -22   3    3.34    8.74
   9 -12   9    3.16   11.04
  14 -22   9    5.32   15.03
   2  -3   5    8.00    4.12
   2   9  -1  200.53    5.74
   3   7  -4   98.86    6.07
   4  12   1   16.44    5.24
   6   4  -7  167.24    8.47
   7 -17   6    1.46    9.85
   8 -19   6    4.02   10.93
   9 -24   3    6.11   10.49
  11 -26   4   -0.85   11.08
  14 -28   6   22.57   15.64
   1  -5   3   27.12    3.43
   2 -11   1    2.29    3.34
   3 -13  -2   64.83    3.21
   4 -16  -1   12.81    4.31
   4  -3   7   12.04    5.99
   4   1  -6    7.81    5.21
   4   6  -5  110.56    6.62
   5   5  -6    0.35    5.82
   6 -15   6   48.06    9.15
   6  -8   8   93.69    9.54
   7 -19   5    3.46   10.04
   8 -17   7  175.32   12.35
   9 -21   6   27.61   11.26
   9 -19   7    0.96   11.11
  10 -21   7    1.43   11.74
  11 -14  10   11.54   13.52
  12 -16  10   10.59   13.45
  13 -28   5    7.26   13.47
  13 -18  10   43.17   14.91
   1  -8   0 1579.26    9.40
   1  -7   2   83.75    3.98
   4 -16   2   34.28    6.62
   5 -18   2   33.26    6.86
   5 -13   6    1.33    7.77
   6 -13   7   12.72    8.98
   8 -15   8   -1.07   10.51
   9 -17   8   19.09   11.45
  10 -26   3   77.21   12.01
  10 -23   6   91.00   12.82
  10 -19   8   -0.45   12.03
  11 -21   8    6.03   13.25
  12 -28   4   25.63   13.55
   1   0   4   10.20    2.74
   2  -3  -4    0.53    2.53
   3 -14  -1  823.37    8.65
   3 -14   2   22.41    5.77
   3  -6   6   30.58    5.97
   3  -4  -5  115.15    4.38
   3  10  -1 1413.77   13.51
   4 -13   5   28.65    7.43
   4  -6   7   24.16    7.23
   4  -2  -6  334.18    7.34
   4   8  -4   47.02    5.91
   5  11  -3  426.87   10.19
   6  12  -3   46.50    7.24
   7 -22   2   20.09    9.08
   7 -13   8  146.26   12.16
   9 -23   5   -1.07   10.75
  10 -12  10   -4.55   11.02
  12 -23   8    0.45   14.13
   1  -3   4  271.52    6.17
   2   0  -4   58.75    3.62
   2   5  -3   25.42    3.83
   2   7  -2  128.66    4.98
   3  -1  -5    5.47    3.89
   4 -11   6   27.44    7.58
   5 -19   0   34.88    6.40
   5 -11   7   38.50    8.59
   5   7  -5  261.49    8.60
   5   9  -4    1.46    5.82
   6 -19   4  492.25   13.66
   6   1  -7   21.79    6.52
   6  13  -1  183.98    8.86
   7 -21   4    1.14   10.01
   7  -8   9    0.47    9.47
   9 -15   9   55.43   12.02
  10 -17   9   40.84   13.14
  11 -25   6   13.13   13.42
  11 -19   9    4.76   13.72
  12 -25   7   26.85   14.58
  12 -21   9    1.76   14.53
   1   5  -1  379.14    5.62
   4 -17   0   15.49    5.48
   4  11  -1    6.99    5.28
   5  -6   8    3.51    7.79
   5  12  -1  286.96    8.73
   6 -11   8  226.24   11.62
   6   8  -5    6.33    6.33
   6  10  -4    7.28    6.51
   8 -23   4    8.54   10.70
   8 -13   9   -3.62   11.43
   9 -10  10    5.29   10.44
  10 -25   5    2.63   11.59
  12 -27   6   13.07   15.27
  13 -16  11    5.40   14.30
   1  -9   1    0.63    3.00
   1   3  -2   13.19    2.27
   2 -12   2  306.23    7.80
   3 -15   0    9.37    4.51
   3 -11   5   -3.23    6.51
   5   2  -6   39.38    6.01
  11 -27   5    3.01   14.05
  11 -17  10    2.46   14.53
  12 -19  10   18.51   16.01
   2   8   0    0.17    2.95
   3  -9   6   36.61    7.53
   3   4  -4  204.61    6.33
   4  -9   7   43.31    7.95
   6  -2  -7   16.23    5.62
   7 -11   9   30.17   10.93
   9 -25   4    8.67   10.88
  10 -15  10    8.02   13.18
   1  -8   3   81.21    5.09
   3   8  -2   38.05    4.63
   4 -17   3   47.02    7.53
   4   3  -5  844.13   11.21
   5  -9   8    3.35    8.37
   6 -21   3  510.88   13.51
   7 -18   7   69.88   11.66
   7   2  -7   -1.60    6.30
   8 -20   7   -0.23   11.47
   8 -18   8   37.20   13.00
   9 -20   8   -0.41   13.73
   9 -13  10   17.55   12.66
   2 -11  -2   28.15    2.17
   2 -11   4    6.20    5.95
   2  -9   5    2.91    5.92
   2  -4   6  344.14    8.90
   2  -1   6    0.58    4.23
   3 -15   3   63.89    7.48
   3  -1   7   19.32    5.89
   3   6  -3    3.96    4.15
   4 -18   1  344.13    9.46
   5 -20   1  282.44    9.68
   5 -16   6   -0.01    8.93
   6 -18   6   43.90   10.41
   6 -16   7   79.40   11.03
   7 -23   3    5.73    9.30
   7 -20   6   14.77   10.93
   7 -16   8   -0.99   10.92
   8 -22   6   82.94   12.32
  10 -27   4    1.57   11.82
  10 -24   7   -5.61   14.54
  10 -22   8   -5.60   14.03
  12 -29   5   49.90   14.16
   1   5   2    7.61    1.68
   2 -13   0  456.36    7.20
   3 -16   1   66.29    6.17
   4  -4   8  108.97    8.47
   4   9  -2  214.52    6.91
   5 -14   7    8.35    9.43
   5  -1  -6    1.72    4.85
   6 -14   8   18.47   10.44
   6  -9   9   43.69   10.55
   6   3  -6   -1.00    5.57
   7  12  -2  119.59    7.87
   8 -25   3   81.38   11.76
   8 -16   9   46.22   13.24
   8 -11  10   -0.86   11.71
   9 -24   6   48.22   13.47
   9 -18   9   21.95   13.58
  10 -20   9   25.06   14.47
  11 -24   8   28.27   15.23
  11 -22   9    0.23   15.09
  11 -15  11    2.36   14.73
  12 -17  11    5.95   14.76
   1 -10   2  353.99    7.32
   1  -1   5   -2.70    3.43
   2 -13   3   -0.02    6.11
   3  -7   7   49.32    7.95
   3   9   0   22.14    3.75
   4 -16   5    2.41    8.22
   4 -14   6   41.28    8.92
   4   5  -4    1.10    4.58
   5   4  -5  969.15   12.66
   5  10  -2   61.13    5.91
   6  11  -2    8.79    5.89
  10 -26   6    9.77   14.35
  11 -26   7   24.67   14.99
   0  -5   2  296.62    5.19
   0  -3   3  790.03    8.15
   2  -7   6    1.27    6.06
   4 -12   7   -3.65    8.54
   4  -7   8   30.92    7.99
   4   7  -3  197.06    6.73
   4  10   0   19.57    4.94
   5 -12   8   62.06   10.37
   5  -4  -6   79.39    5.13
   6  12   0   40.08    6.21
   7 -14   9  296.59   14.43
   7  -1  -7  124.71    7.26
   7   4  -6   30.13    6.41
   8 -24   5   47.05   11.73
  10 -18  10   31.04   14.65
   0   0   3   48.26    2.50
   1  -9   4   18.03    5.98
   2 -14   1   24.18    4.83
   2   2   6  339.88    6.46
   3 -14   5    6.75    7.66
   3 -12   6    1.39    7.66
   4 -19   2   79.09    8.19
   4   0  -5  281.49    6.90
   5 -21   2   -4.28    8.04
   5 -20   4   59.36   10.29
   5  11   0   38.53    5.58
   6 -12   9   22.22   11.28
   7  -9  10   -0.17   10.84
   8  11  -3   24.54    7.28
   9 -26   5   -1.77   12.60
   9 -16  10   28.86   13.67
  11 -28   6    4.90   14.56
   1   0  -2   46.00    2.24
   2   6  -1   63.97    3.50
   3 -17   2    1.96    6.56
   3   1  -4  524.46    7.59
   5  -7   9    5.34    8.53
   5   8  -3  100.78    6.22
   6 -22   4   26.46    9.83
   6   5  -5  339.93    8.97
   6   9  -3   11.81    5.67
   7 -24   4    6.15   11.36
   7  10  -3   53.09    6.94
   0  -6   3  188.56    5.55
   1 -11   0  870.66    8.65
   1 -11   3  126.97    6.66
   2 -12   5   70.90    7.96
   3 -10   7   -0.53    7.91
   4 -10   8   70.29    9.69
   6 -19   7   24.85   12.46
   6   7  -4   98.87    6.70
   7 -19   8    2.29   12.15
   7   6  -5   57.35    6.70
   7   8  -4    3.02    6.45
   8 -21   8    5.62   13.28
   8   0  -7    9.55    6.72
  10 -28   5   11.02   13.40
  10 -16  11   -1.16   14.92
   0  -7   1  601.78    6.72
   2 -15   2   23.06    6.19
   2 -10   6   22.49    7.41
   2  -7  -3   11.23    1.62
   4  -6  -5  443.75    6.25
   5 -17   7   14.67   10.76
   5 -10   9   -0.96   10.36
   6 -17   8   -3.34   11.41
   6   0  -6  285.49    7.75
   7 -12  10    1.31   11.27
   8 -26   4    7.74   11.10
   8 -23   7    0.02   13.48
   8 -19   9    2.73   13.73
   8  12  -1    3.70    6.83
   9 -23   8   49.56   15.07
   9 -21   9   11.56   14.72
   0  -8   2  654.59    8.67
   0  -4   4   46.50    4.30
   0  -1   4    9.37    3.01
   1 -12   1  269.45    6.52
   1 -10  -1   31.54    2.50
   2  -5   7   41.63    6.78
   2  -2   7    9.23    5.76
   3  -5   8   45.25    8.25
   3  -2   8   78.22    7.74
   4 -17   6   10.20   10.42
   4 -15   7    4.50    9.59
   4  -3  -5  164.74    5.09
   5 -19   6   13.03   10.69
   5 -15   8   93.91   11.95
   6 -21   6   69.82   11.95
   7 -23   6   -1.96   11.93
   7 -17   9   25.10   13.16
   9 -25   7    3.11   14.28
   9 -14  11   22.90   13.69
   1  -5   6   93.13    7.09
   1  -2   6    3.89    4.75
   3   7  -1  839.81    9.38
   4 -20   3   57.94    9.37
   5 -22   3   26.80    9.93
   6 -15   9   57.50   12.19
   7  11  -1   33.62    6.49
   8 -25   6    9.96   13.21
   8 -17  10    5.52   13.86
   9 -19  10   -1.57   14.77
   1 -13   2   32.37    5.63
   1 -10   5    2.20    6.47
   2  -8   7    3.30    7.27
   3 -18   3  323.86   10.83
   3 -15   6    5.97    8.89
   3 -13   7    2.85    8.95
   3  -8   8   48.48    8.79
   3  -2  -4  260.43    5.17
   4 -19   5  455.55   14.40
   4 -13   8   15.77   10.24
   5 -21   5   -6.12   10.16
   5   1  -5  269.44    7.03
   6 -24   3   36.68   10.69
   6 -23   5   81.50   12.74
   7 -15  10   70.40   14.37
   7   1  -6  103.79    6.58
   8  -3  -7   -1.92    6.10
   9 -27   6   79.77   14.92
   0  -9   3  743.36   10.61
   0  -7   4  388.58    8.53
   1 -12   4   51.83    6.94
   1  -8   6   24.62    7.31
   2 -16   3   85.73    8.17
   2  -1  -3  185.18    3.92
   2   1   7  165.71    6.56
   3 -18   0    4.17    5.73
   4  -8   9   40.78    9.45
   4   2  -4  401.02    7.49
   4   8  -1  415.95    7.85
   5 -13   9    0.20   10.83
   5   9  -1  209.81    6.92
   6  -3  -6   23.97    4.95
   6  10  -1  469.50    9.52
   7 -25   5   -2.85   12.05
   9 -17  11   13.35   15.62
   9  11  -2   70.95    8.12
   2 -13   6   -3.09    8.16
   3   5  -2   11.32    3.27
   8 -27   5   -0.85   13.49
   8   2  -6   54.76    6.55
   0  -5   5   27.14    5.29
   0  -2   5   93.31    4.85
   1   1   6   -0.24    3.86
   2 -16   0   26.55    5.18
   2 -15   5   12.80    8.25
   2 -11   7   14.22    8.60
   3 -19   1   19.18    6.71
   3 -11   8   94.47   10.53
   3  -5  -4    2.27    2.46
   4 -11   9   40.63   10.50
   4   9   1  188.27    5.64
   5  -8  10    6.24    9.81
   6 -20   8    1.45   13.26
   6   2  -5  140.70    6.37
   7 -22   8   37.10   14.56
   7 -20   9    6.71   14.06
   8 -24   8  181.36   17.52
   8 -22   9    4.65   14.86
   8 -15  11   17.95   14.13
   8  10  -2    4.42    6.53
   9   3  -6  155.15    8.10
   0 -10   1  821.04    9.23
   1 -14   3  197.39    8.24
   2 -15  -1  110.92    5.01
   2  -6   8  189.03   10.14
   3 -19   4   11.26    8.88
   4 -21   4   71.99   10.22
   4 -18   7   13.92   11.88
   5 -20   7    2.35   11.73
   5 -18   8    7.51   11.99
   6 -25   4    9.66   11.60
   6 -22   7    3.14   13.44
   6 -18   9    9.78   13.61
   7 -24   7   -0.45   13.95
   7 -13  11   29.26   14.37
   9  -2  -7    1.80    6.38
   0 -11   2   10.34    4.55
   0 -10   4  606.84   11.39
   0  -8   5   75.21    6.89
   1 -13   5   57.66    8.20
   1 -11   6   70.11    8.55
   1  -6   7   13.48    7.41
   2 -17   1    9.59    5.93
   2 -17   4   57.49    9.26
   2  -3   8  322.52   10.23
   3  -6   9   27.75    9.37
   4 -22   2  277.44   11.31
   4 -16   8   17.63   11.52
   4   4  -3   62.61    4.54
   4   6  -2  178.69    5.69
   5 -22   6   38.68   12.92
   5 -16   9   63.55   12.88
   7 -18  10    8.15   14.48
   7   3  -5  137.33    6.81
   7   9  -2   94.68    6.49
   8 -26   7    2.13   14.83
   9   9  -3   12.39    6.66
   2  -9   8    5.08    8.74
   2  -4  -3   41.39    2.31
   3 -20   2    5.81    7.74
   3 -18   6  337.62   14.56
   3 -16   7    4.90   10.52
   3  -9   9    6.50   10.23
   4 -20   6   19.70   11.14
   5  -2  -5  225.14    6.04
   5   7  -2  114.22    5.60
   6 -24   6   -2.76   12.77
   6 -16  10   -2.20   13.59
   6   8  -2   94.67    5.87
   7 -26   6   12.30   14.92
   7  -2  -6    2.63    5.21
   8   4  -5   14.38    5.88
   8   8  -3   49.64    6.79
   9   5  -5   12.72    6.37
   9   7  -4    0.44    6.18
  10  -1  -7    5.53    7.00
  -1  -4   3   86.11    3.94
   0 -12   3 1059.31   13.94
   0  -3   6    0.05    5.44
   0   1   5    2.33    3.37
   1 -15   1    4.61    5.42
   1  -9   7   29.56    8.25
   2 -18   2    2.42    7.10
   3 -14   8   32.93   11.06
   4 -14   9    1.99   11.27
   5   5  -3   49.43    4.85
   7   7  -3  100.57    6.40
   8   6  -4   -0.63    5.67
  -1  -6   2  342.80    5.93
  -1  -3   2   11.49    2.10
   1 -14   0    2.61    4.03
   1   0   7    0.28    5.41
   2 -16   6   73.86   10.51
   2 -14   7   -0.56    9.59
   4 -22   5   51.18   12.12
   5 -24   5   11.44   12.60
   5 -14  10    5.34   12.74
   6   6  -3   -0.64    4.67
   7 -16  11   -0.02   14.50
   8 -28   6   -1.85   14.10
  10  11  -1    6.30    7.09
  -1  -7   3  612.34    9.10
  -1  -5   4    1.50    4.02
   0 -11   5   -1.35    6.92
   0  -9   6   24.34    7.86
   1 -16   2   30.10    6.67
   2 -12   8   10.47    9.94
   3 -21   3    7.04    9.17
   3 -20   5  222.60   12.64
   3 -12   9   83.65   11.66
   4 -23   3   -0.91    9.89
   6 -26   5   47.90   13.76
   6 -21   9    0.70   15.71
   6 -14  11    1.90   14.63
   7  10   0  136.69    7.05
   8  -1  -6   12.74    5.75
  -1  -2   4    1.83    3.05
  -1  -1   3  574.32    6.24
   0 -13   4  176.63    9.06
   1 -14   6  212.39   11.29
   1 -12   7   -3.92    9.58
   2 -19   3    2.30    7.67
   2 -18   5    6.74    9.50
   2   5   0    0.35    2.12
   4 -19   8   23.28   13.96
   4 -12  10   42.82   12.02
   4  -1  -4   14.12    3.24
   5 -21   8    1.98   13.95
   5 -19   9   -2.32   14.02
   6 -23   8  112.30   15.88
   6 -19  10   29.71   16.15
  -1  -8   4  455.19    9.62
   0   0   6  101.16    5.25
   1 -17   3   51.37    8.17
   1 -16   5  385.70   13.36
   1  -7   8   -1.18    8.06
   1  -4   8  388.18   11.32
   2  -7   9    4.73    9.60
   2  -4   9    7.39    8.38
   2   1  -2 1024.07    7.89
   3 -17   8    8.02   12.77
   4 -21   7  151.16   14.74
   4 -17   9    9.00   13.44
   5 -23   7    9.03   13.90
   5  -5  -5   28.05    3.88
   6 -25   7  111.58   16.46
   6  -1  -5  102.29    5.59
   9   0  -6   78.20    6.59
   9  10  -1    3.73    6.45
  -1  -9   2   27.73    3.97
  -1  -6   5    9.09    5.53
  -1  -3   5  113.04    5.60
   0 -14   2   10.13    5.78
   0 -13   1    7.81    4.38
   0  -7   7   32.79    7.65
   2 -10   9    8.38   10.70
   3 -19   7   17.52   11.80
   3  -7  10    6.80   10.47
   5 -17  10   81.00   15.19
   5 -12  11    0.38   12.74
   6   9   0    7.35    4.80
  10   1  -6  105.40    7.41
  -1 -10   3   62.26    5.72
   0 -12   6   34.37    8.60
   1 -10   8    3.93    9.33
   2 -20   4   27.87   10.11
   2 -17   7  114.70   12.44
   2 -15   8   25.37   11.46
   3 -22   4    8.97   10.02
   3 -21   6   85.98   13.24
   3 -15   9   13.68   12.10
   3   6   0  119.70    4.02
   4 -24   4   74.17   11.31
   4 -23   6   17.12   12.79
   4 -15  10   58.57   14.02
   5 -25   6    5.93   14.28
   5   8   0   59.46    4.76
  10   9  -2   26.24    6.79
  11  -3  -7   23.08    6.93
  -1  -9   5    2.05    6.37
  -1  -8   1  136.60    4.16
   0 -15   3  125.03    7.87
   0 -12   0    7.52    3.47
   0 -10   7    3.89    8.52
   1 -18   4   31.62    9.48
   1  -1   8    1.51    6.28
   2 -19   6   58.23   11.53
   2   3  -1 1243.62    8.61
   4   7   0  218.18    5.44
   5 -15  11   -8.56   15.22
   5   9   2   50.30    4.56
   7   0  -5  107.88    5.78
   8   9  -1   11.45    5.85
  -1 -11   4   62.20    6.78
  -1  -7   6    0.32    6.54
  -1  -4   6  114.64    6.95
   1 -15   7    5.77   10.44
   2 -13   9   96.57   12.41
   3 -13  10  170.24   14.95
   5   0  -4   11.38    3.47
   8   1  -5   47.73    5.87
  10   3  -5   21.30    6.27
  -1   0   5   -0.33    3.64
   0 -16   4   44.96    8.92
   1 -17   6  244.09   12.97
   1 -13   8   95.96   11.75
   1  -8   9  506.32   15.01
   1  -5   9    6.37    8.96
   2 -21   2   29.99    9.00
   4 -22   8    3.02   15.04
   4 -20   9    6.18   14.74
   7   8  -1  124.01    6.34
   8  -4  -6    5.53    5.03
   9   2  -5   76.86    6.41
   9   8  -2   21.06    5.93
  10   7  -3   21.40    6.26
  -1 -12   2  161.26    6.80
  -1 -12   5  438.85   11.99
  -1 -10   6    1.12    7.61
  -1   1   4    7.63    2.50
   0 -13   7   37.50   10.68
   0  -5   8  298.21   11.23
   1 -18   1    5.02    6.29
   2 -21   5    2.06   10.48
   2  -8  10   80.80   12.10
   3 -23   5   25.94   11.56
   3 -20   8    0.14   13.62
   3 -18   9   57.73   14.58
   4 -25   5   -1.64   12.34
   4 -18  10   66.08   15.23
   4 -13  11   11.76   13.64
   4   8   2   19.30    3.57
  10   5  -4    2.20    5.97
  -1 -13   3  306.81    9.08
  -1 -11   1    7.89    3.81
  -1  -5   7  107.50    8.57
  -1  -1   6    1.71    4.72
   0 -15   6   18.66    9.71
   1 -19   2    7.00    7.46
   1 -19   5   33.68   10.30
   1 -17   0  103.83    6.49
   1 -11   9  368.80   14.67
   2 -18   8    3.34   12.78
   2 -11  10   61.68   13.23
   3 -22   7   -2.74   13.48
   3   2  -2   17.38    2.65
   4 -24   7    1.96   14.26
   4  -4  -4   40.62    3.25
   4   1  -3   41.17    3.34
   6   1  -4  777.99   10.04
   6   7  -1 1269.26   12.61
   8   7  -2  277.56    8.12
   9  -3  -6   62.49    6.14
   9   4  -4   16.35    5.68
   9   6  -3   11.25    5.63
  10  10   0   -1.43    6.37
  -2  -6   4   43.16    4.96
  -2  -5   3   24.07    3.59
  -1 -14   4   18.27    7.85
  -1  -8   7    2.10    7.95
   0 -11   8   -0.99    9.95
   0  -2   8   78.97    7.89
   1 -20   3   10.12    8.93
   2 -22   3    0.20    8.81
   2 -20   7   50.21   13.36
   2 -16   9   28.21   13.64
   3 -16  10  141.11   15.76
   3 -11  11   -2.94   13.48
   3   4  -1 2574.66   13.60
   6  -4  -5  346.17    6.66
  -2  -9   4    5.15    5.58
  -2  -8   3   34.15    4.62
  -2  -7   5   66.42    6.67
  -2  -4   5  442.92    9.39
  -2  -3   4    3.52    3.45
   0 -17   2    6.32    6.90
   0 -17   5  101.76   10.47
   0 -16   1   37.55    6.02
   1 -18   7   81.33   12.57
   1 -16   8   -1.05   11.67
   4 -16  11  140.33   16.45
   4   5  -1   26.47    3.38
   5   6  -1  937.25   10.07
   8   5  -3  122.67    6.41
  11  -1  -6    3.73    6.54
  11   9  -1   23.58    7.02
  -2  -7   2  106.38    4.47
  -1 -13   6  482.34   13.79
  -1 -11   7    4.55    9.09
   0 -18   3   37.28    8.63
   1 -14   9   51.37   12.48
   2 -23   4   44.09   11.49
   2 -22   6   41.94   12.98
   2 -14  10  131.34   14.88
   3 -24   6   -2.38   13.34
   6   3  -3   14.82    4.18
   7   4  -3   16.64    4.72
   7   9   1   17.83    5.00
  -2 -10   5    8.66    6.95
  -2  -8   6   14.82    7.14
  -2  -5   6  189.27    8.30
  -2  -4   2  415.25    5.83
  -2  -2   3   30.92    3.01
  -1 -15   5 1085.97   18.03
   0 -16   7    3.55   11.00
   0 -15   0   24.59    5.02
   0 -14   8    0.72   11.21
   0  -9   9    8.83   10.05
   0  -6   9  303.30   12.23
   0   2   7    9.80    4.96
   1 -21   4    7.04   10.53
   1 -20   6    7.78   11.34
   1  -6  10   66.94   11.10
   3 -14  11   86.60   15.21
   5   4  -2   12.45    3.49
   6   5  -2   13.02    4.16
   9   9   0  248.61    7.99
  -2 -12   4  234.78    9.47
  -2 -11   3  126.46    6.85
  -2 -10   2   27.81    4.71
  -1 -15   2   35.99    6.61
  -1 -10   0    6.71    2.97
  -1  -9   8   14.28    9.56
  -1  -6   8  306.30   11.59
   0 -19   4    2.88    9.54
   0 -18   6    3.83   10.73
   2 -19   9  105.62   15.45
   7  -3  -5   79.51    5.21
  -2 -11   6  131.39   10.29
  -2  -1   5  115.85    5.24
  -1 -16   3   71.41    7.78
  -1 -14   1   13.16    5.42
  -1 -14   7   35.84   10.86
  -1  -3   8  376.56   11.39
   0 -12   9   35.04   11.68
   0  -3   9   99.99    9.46
   1 -12  10  185.28   14.39
   2 -21   8   32.00   14.46
   2 -17  10   84.01   16.45
   2 -12  11   32.63   14.60
  12   6  -3   -0.13    6.49
  -2 -13   5  422.85   12.33
  -2  -9   7    1.35    9.16
  -2  -6   7   -1.66    7.37
  -2  -2   6   12.62    5.61
  -1 -17   4   -2.65    8.85
  -1 -16   6  468.06   15.13
  -1 -12   8   22.13   10.90
  -1  -4   0    3.86    1.12
   1 -22   5   25.74   11.27
   1 -19   8   21.38   13.61
   1 -17   9   10.57   14.04
   2 -24   5   -1.34   12.18
   2 -23   7   17.60   14.22
   6  -7  -5    6.55    3.73
   6   8   1   -3.03    4.27
   8  -2  -5  699.97   10.23
   9  -6  -6   34.97    5.50
  10   8  -1   13.30    5.77
  11   1  -5   20.77    6.08
  12   4  -4   42.06    6.97
   0 -20   5   30.83   10.66
   0 -17   8    0.46   12.63
   1 -21   7   20.47   13.76
   1 -15  10   17.16   15.10
   3  -3  -3  838.28    6.86
   4  -7  -4  202.47    4.02
   5  -3  -4  511.27    6.98
   8   8   0  512.75    9.44
   9  -1  -5    3.01    4.85
  10   0  -5    1.91    5.28
  -3  -7   4   92.13    6.17
  -2 -14   3   91.88    7.86
  -2  -9   1  160.49    5.05
  -2  -3   7   24.38    6.66
  -2   0   4   49.15    3.33
  -1 -18   5   19.43   10.75
  -1 -10   9   64.92   12.30
  -1  -7   9  570.70   15.18
  -1   1   7    0.21    5.37
  -1   2   6    1.47    3.74
   0 -19   7   88.07   13.66
   0 -15   9   -1.20   13.34
   0 -10  10    9.69   12.50
   0  -7  10   60.01   11.71
   2 -15  11   12.90   15.21
  11   3  -4   92.42    6.91
  11   5  -3   28.26    6.21
  -3  -8   5   37.89    6.78
  -3  -5   5  162.07    7.22
  -2 -15   4  115.08    9.07
  -2 -14   6    6.62    9.53
  -2 -13   2    2.23    5.19
  -2 -12   7    3.83    9.62
  -2  -7   8    1.11    9.62
  -1 -15   8    0.84   11.56
  -1 -13   0   16.22    4.11
  -1  -4   9 1180.48   18.42
   0 -20   2   -3.61    8.06
   0 -14  -1    0.76    3.90
   1 -23   6   94.64   14.81
   1 -10  11  100.35   13.75
  13  -2  -6    8.21    6.64
  13   8  -1    0.35    7.24
  -3 -10   4  166.32    7.97
  -3  -9   3   34.04    5.28
  -3  -9   6   56.40    8.35
  -3  -6   3    6.06    3.83
  -3  -6   6   75.61    7.57
  -3  -4   4  173.90    5.89
  -2 -10   8   33.16   10.39
  -2  -4   8  943.20   16.22
  -1 -17   7    0.04   11.41
  -1 -13   9   14.91   13.04
  -1   0   8    3.29    6.74
   0 -21   3    0.44    9.47
   0 -21   6  133.16   13.77
   0 -13  10   25.89   13.59
   1 -13  11   30.34   15.54
   9   7  -1   27.69    5.28
  10   6  -2  196.94    7.53
  11  -4  -6   22.57    5.73
  12  -3  -6   86.17    7.01
  -3 -11   5 1008.99   16.02
  -2 -16   5    7.00    9.20
  -2 -12   1    7.97    4.77
  -1 -19   3   -2.00    8.70
  -1 -19   6   28.16   12.39
  -1 -18   2    1.37    7.43
   0 -22   4   -2.41   10.85
   5   7   1   -0.07    3.28
   6  -2  -4 3320.17   17.78
  10   4  -3  182.30    7.36
  -3 -12   6   40.24    9.78
  -3  -7   7  678.27   14.76
  -3  -3   6    8.41    6.12
  -3  -2   5  497.64    8.95
  -2 -15   7   40.73   11.56
  -2 -13   8   37.49   11.82
  -2  -1   2  784.37    6.25
  -1 -17   1  123.76    7.79
   0 -20   8   39.72   14.89
   0 -18   9  148.09   16.39
   7  -1  -4  231.57    6.51
   7   7   0   -0.81    4.32
   9   1  -4    7.63    4.89
  -3 -13   4  283.13   10.22
  -3 -12   3  110.11    7.12
  -3 -10   7    4.57    9.32
  -3  -8   2   30.77    4.05
  -3  -4   7   94.32    8.74
  -3  -3   3    5.85    2.95
  -2 -17   6   48.54   11.19
  -2  -8   9   -5.37   10.01
  -2   1   6    0.76    4.42
  -1 -18   8   -8.82   14.36
  -1 -16   9    9.95   14.93
  -1 -11  10    2.33   12.10
  -1  -5  10    4.34   10.37
   0 -16  10    9.21   14.92
   0 -11  11    5.53   14.07
   7  -6  -5  222.10    5.89
   8   6  -1  166.62    6.53
   9   5  -2  356.55    8.35
  11   8   0    1.41    6.37
  13   6  -2    1.51    7.04
  -3 -14   5  495.31   13.67
  -2 -18   4   39.44    9.98
  -2 -17   3    4.60    7.50
  -2 -16   2    4.42    6.87
  -2 -11   9   33.28   11.81
  -2  -5   9   15.37    9.99
   0 -23   5   57.87   12.78
   0 -22   7    5.06   14.26
   2  -2  -2 2723.18   10.19
   4  -2  -3  229.15    4.55
  12   7  -1    3.54    6.62
  -3 -13   7  107.67   11.85
  -3 -11   2   58.04    5.44
  -3  -8   8   78.52   10.58
  -3  -5   2    7.96    2.97
  -3  -5   8   71.58   10.04
  -3  -1   4  480.96    7.35
  -2 -16   8    5.49   13.75
  -2  -3   1  923.09    6.56
  -2  -1   8   63.45    7.94
  -1 -21   5   63.86   11.67
  -1 -20   7   -0.52   13.54
  -1 -14  10    7.85   14.17
   0 -14  11   31.76   15.40
   4   6   1   86.04    3.53
  12  -1  -5    9.52    5.86
  13   2  -4    8.43    6.38
  13   4  -3    6.57    6.77
  -4  -9   5  308.10   10.25
  -4  -8   4   49.45    6.12
  -4  -7   6   17.85    7.34
  -4  -6   5  108.43    7.14
  -3 -15   6   20.46   10.43
  -3 -11   8    4.38   10.92
  -2 -19   5   73.06   11.99
  -2 -18   7    2.64   12.62
  -2 -15   1   61.81    6.69
  -2 -14   9    2.10   13.55
  -2   2   5   83.23    3.95
  -1 -16   0    9.51    5.56
   6   6   0  460.68    7.39
   8  -5  -5   31.20    4.61
   8   2  -3   77.89    5.27
   8   4  -2   22.03    4.65
  11  -2  -5   60.87    6.44
  -4 -10   6  245.89   11.10
  -4  -5   4    2.76    4.63
  -3 -16   4   12.32    9.10
  -3 -15   3   -1.32    7.45
  -2  -9  10   10.34   12.72
  -2  -8   0    2.61    2.57
  -2  -2   9 1114.28   17.20
  -1 -22   6   15.82   13.98
  -1  -9  11   53.63   14.24
   5  -1  -3   48.89    3.47
   7   1  -3   77.86    4.77
   7   5  -1   33.87    4.66
   9  -4  -5   14.21    4.94
   9   8   1   18.68    5.44
  10  -3  -5  275.32    7.91
  -4 -12   5  171.60    9.91
  -4 -11   4   50.61    7.17
  -4  -8   7  170.28   10.87
  -4  -4   6   19.94    6.33
  -3 -17   5   -4.23   10.32
  -3 -16   7   -3.34   12.56
  -3 -14   2   13.22    6.37
  -3 -14   8    1.69   11.98
  -3  -9   9   11.91   11.06
  -3  -6   9   12.49   10.63
  -3   0   6  194.12    6.79
  -2 -20   6   40.36   13.49
  -2 -12  10    5.12   13.49
  -2  -6  10   22.42   10.67
  -1 -12  11    7.91   14.41
   3   5   1  484.25    5.47
   7   8   2   38.46    4.61
  11  -7  -6   22.42    5.58
  12  -6  -6    2.08    5.92
  12   1  -4   27.91    6.07
  12   5  -2  206.55    8.13
  13  -5  -6   57.73    6.67
  -4 -13   6   -2.12    9.41
  -4 -11   7   11.54   10.13
  -4 -10   3  257.34    8.23
  -4  -3   5  803.26   11.52
  -3 -12   9    8.00   12.28
  -2 -17   9   23.00   14.79
   0   5   4    5.98    1.23
   5  -6  -4    1.66    2.93
   7   3  -2   29.50    4.23
  10   7   0    3.99    5.53
  11   6  -1    5.88    5.98
  12   3  -3    3.36    5.81
  -4  -9   8   13.64   10.55
  -4  -6   8  314.48   13.29
  -3 -18   6   16.96   11.36
  -3 -10   1 1147.78   11.64
  -2 -20   3    1.81    9.57
  -2 -19   2   42.10    9.03
  -2 -19   8    8.41   14.39
  -2 -15  10   14.08   15.19
   5   5   0   86.12    3.90
  -4 -15   5   48.99    9.71
  -4 -14   4   11.61    7.93
  -4 -14   7   28.87   11.51
  -4 -13   3   79.57    7.91
  -4 -12   8   42.02   13.03
  -4  -4   3   56.13    4.19
  -3 -17   8   -4.94   14.63
  -3 -15   9   19.43   15.28
  -3  -3   9  113.73   10.67
  -3   1   5    5.09    3.69
  -2 -21   4    3.37   10.13
  -2 -21   7   -3.28   15.02
  -2 -10  11    8.83   14.62
   6   2  -2  163.15    5.22
   6   4  -1    4.16    3.24
  14   6  -1   -0.63    7.25
  -5  -8   6   50.12    8.85
  -5  -7   5  257.58    9.59
  -4  -9   2  193.19    6.81
  -4  -2   4  372.26    7.20
  -3 -18   3   -2.50    8.78
  -3 -13   1   23.53    5.45
  -3 -10  10   20.37   12.82
  -2 -22   5   10.60   13.12
  -2 -14   0   17.50    5.14
  -2 -13  11    9.94   16.22
   2   4   1 1737.93    8.12
   3  -1  -2   48.63    2.41
   4   7   3    0.19    2.98
  13   7   0   11.33    6.61
  14  -2  -5   33.56    6.71
  -5 -11   6   77.16    9.75
  -5  -9   7    9.40   10.21
  -4 -16   6   20.86   10.92
  -4 -10   9   14.85   11.85
  -4  -7   9    9.72   10.47
  -4  -3   8   12.85    8.90
  -4  -1   6    8.56    5.63
  -3 -20   5   -2.07   11.83
  -3 -19   7    5.78   13.87
  -3 -17   2    6.49    7.50
  -3 -13  10   29.40   14.90
  -2  -5   0    0.60    1.73
   5   1  -2  578.54    7.29
   8   7   1  344.86    7.62
  10  -1  -4  198.61    6.95
  11   2  -3   32.73    5.69
  -5  -9   4    0.82    6.14
  -5  -6   4   96.16    6.38
  -5  -6   7  276.20   11.52
  -5  -5   6   -2.86    6.56
  -4 -15   8   39.15   13.85
  -4 -13   9   -1.20   14.59
  -4 -12   2   13.07    5.97
  -3  -4  10   22.55   11.01
  -3   0   3   41.02    2.67
  -2   3   7   11.85    4.89
   4   0  -2  186.47    4.17
   4   4   0 1318.84    9.60
   5   3  -1  434.46    6.46
   6  -5  -4  574.57    7.34
  10   5  -1   99.58    6.35
  13  -3  -5   19.16    6.17
  15  -6  -6   15.33    7.36
  -5 -13   5    7.25    8.76
  -5 -12   4   -0.86    7.20
  -5 -12   7    3.23   10.77
  -5 -10   8   28.72   12.09
  -5  -7   8  339.91   14.31
  -5  -4   5  949.18   13.17
  -4 -18   5   40.09   11.73
  -4 -17   4    0.14    8.98
  -4 -17   7    3.33   13.38
  -4 -16   3    5.92    8.30
  -4  -4   9    0.77   10.14
  -3 -21   6   67.32   14.60
   6   7   2  107.05    4.78
   9  -2  -4  269.34    7.05
   9   6   0  381.37    8.27
  14  -7  -6   11.94    6.60
  14   0  -4   26.34    6.63
  14   4  -2   18.47    6.70
  -5 -14   6    3.22   10.36
  -5  -8   3   91.06    6.20
  -4 -11  10   27.81   14.89
  -4  -8  10   18.74   13.18
  -4   0   5  249.05    6.59
  -3 -11  11    1.95   14.73
  -3  -8  11   15.36   13.21
  -3   1   8  330.47   10.01
   7  -4  -4 2412.19   15.19
   8  -8  -5   61.36    4.53
   8  -3  -4  242.40    6.55
  10   1  -3  527.35    9.58
  12  -4  -5   97.76    6.53
  14   2  -3   94.64    7.44
  -5 -15   7   -1.39   11.66
  -5 -13   8    6.34   12.45
  -5 -11   3  389.35   10.07
  -5  -4   8   10.99    9.70
  -5  -3   7   99.34    8.45
  -4 -19   6   -2.44   12.50
  -4 -18   8    7.93   15.58
  -4 -16   9   31.45   15.62
  -4 -15   2   23.76    7.24
  -3 -16   1    4.82    6.48
  -3   2   7  164.92    7.18
   3  -6  -3    7.05    1.99
   4   2  -1    2.90    2.33
  10   3  -2   75.13    5.70
  11  -5  -5   78.00    6.15
  11   7   1   50.73    6.37
  13   5  -1   64.72    6.71
  -6  -9   6  211.12   10.90
  -5 -16   5   46.73   10.41
  -5 -15   4   13.14    8.63
  -5 -11   9    6.87   12.80
  -5  -3   4  182.62    6.24
  -5  -2   6   41.35    6.17
  -4 -14  10    3.94   15.48
  -4  -5  10   56.19   11.43
   3   3   0 3083.54   12.76
   9  -7  -5    1.56    4.34
  10  -6  -5    0.19    4.94
  12   6   0   10.22    6.16
  13  -1  -4   38.39    6.27
  15   6   0   56.81    7.74
  -6 -12   6  325.54   13.79
  -6 -11   5   27.81    8.41
  -6 -10   7    8.92   10.27
  -6  -8   5    7.96    7.07
  -6  -7   7  318.58   12.70
  -6  -6   6   90.52    8.43
  -5 -17   6    0.47   11.35
  -5 -14   3   66.55    8.63
  -5  -5   3   45.97    4.63
  -5  -5   9   47.87   11.54
  -4 -20   7    2.64   14.51
  -4 -11   1   11.57    4.93
  -4   0   8  113.14    8.76
  -2   4   6   12.08    3.91
   3   1  -1    3.02    1.90
  -6 -10   4   10.54    7.37
  -6  -8   8  142.97   13.20
  -6  -5   5  338.16    9.93
  -5 -16   8    2.48   14.55
  -5 -14   9   70.38   15.73
  -4 -20   4    0.46   11.16
  -4 -19   3    1.59    9.75
  -4 -12  11    5.01   16.71
  -4  -9  11    3.74   14.17
  -4  -1   3   33.74    3.14
  -4   1   7   79.24    6.80
  -3 -12   0    0.28    3.96
  -3  -9   0   19.23    3.17
   7   6   1  165.14    5.45
   9   0  -3  583.64    9.35
   9   4  -1   74.11    5.23
  13   1  -3   81.98    6.78
  13   3  -2   21.85    6.12
  15  -4  -5   13.27    6.71
  -6 -14   5    6.00   10.17
  -6 -13   7   14.72   11.63
  -6 -11   8   -5.81   11.93
  -6  -7   4   99.51    7.09
  -6  -4   7  182.92   10.61
  -5 -18   7   -6.88   14.00
  -5 -12  10   33.95   15.40
  -5  -1   5  262.10    7.19
  -4 -21   5   10.41   12.49
  -4  -3   2   31.67    3.03
  -3   3   6    1.50    3.88
   8   5   0  128.28    5.69
   9   2  -2   33.49    4.83
  12  -2  -4  137.91    7.18
  -6 -15   6   -0.27   10.88
  -6 -14   8    3.33   14.53
  -6 -13   4   -3.53    8.03
  -6  -9   9   10.44   13.53
  -6  -3   6   -0.36    6.71
  -5 -19   5    9.37   12.42
  -5  -7   2  103.76    5.28
  -5  -1   8   -3.48    8.32
  -4 -18   2   38.33    8.93
  -4 -14   1    1.93    6.03
  -2 -13  -1   20.41    4.32
  -6 -16   7   14.84   14.33
  -6 -12   9    3.76   14.52
  -6  -9   3   11.08    6.36
  -6  -6   9    1.78   12.01
  -5 -17   3    0.93    9.36
  -5  -2   9   23.13    9.97
  -5   0   7   17.08    6.85
  -4   2   6  326.97    7.69
  -3 -15   0   -0.79    5.63
   5  -9  -4    2.50    2.94
   9   7   2  328.83    7.80
  12   4  -1   10.92    5.57
  15   4  -1   36.33    7.21
  -7 -10   6 1137.24   19.23
  -7  -8   7  477.76   14.93
  -7  -7   6    7.61    7.92
  -6 -12   3   49.76    7.98
  -6  -4   4   94.29    6.16
  -5 -20   6   19.96   13.91
  -5 -10  11    3.54   15.24
  -5  -7  11    6.07   14.75
  -5  -3  10   28.63   11.55
  -4   1   4    9.69    3.18
  11  -3  -4  126.75    6.56
  12   0  -3  342.03    8.83
  15  -2  -4   40.22    6.90
  -7 -13   6   85.20   12.31
  -7 -11   7   66.04   11.80
  -7  -9   8    1.45   11.51
  -6 -17   5   96.26   11.94
  -6 -17   8    0.10   16.17
  -6 -16   4    4.13   10.01
  -6 -15   9   10.16   16.05
  -6 -10  10    1.47   14.68
  -6  -7  10   -1.76   13.71
  -6  -6   3   -1.39    4.84
  -6  -2   5  147.12    7.27
  -4  -5   1   22.38    3.13
  -3  -6   0   96.78    3.35
   4  -5  -3  101.61    3.29
   8   3  -1  192.86    6.00
  10   6   1  347.38    8.40
  11   5   0   73.46    5.87
  12   2  -2    2.12    5.41
  13  -6  -5   60.33    6.71
  13   6   1   98.84    7.64
  14   5   0   34.67    6.59
  15   0  -3  208.41    9.06
  15   2  -2  366.10   10.13
  -7 -14   7   19.78   13.51
  -7 -12   5   -1.28    9.07
  -7 -12   8   77.40   14.00
  -7  -6   5   55.81    7.49
  -7  -6   8  256.62   13.53
  -7  -5   7  158.79   10.60
  -6 -18   6    1.81   13.06
  -6 -13  10   47.89   16.87
  -6  -3   9    8.49   11.05
  -6  -2   8  160.69   10.29
  -6  -1   7   20.87    7.60
  -5 -16   2   10.52    8.04
  -5  -2   3    4.37    3.33
  -5   1   6    0.15    5.25
   8   1  -2   39.52    4.40
  -7 -11   4  153.21    9.58
  -7 -10   9    3.94   13.99
  -7  -8   4    0.50    6.54
  -7  -4   6   30.93    7.32
  -6 -19   7   42.18   15.41
  -6 -15   3   -0.48    8.04
  -5  -4   2   13.59    3.39
   5  -4  -3   21.98    2.93
   6  -3  -3 1748.36   12.16
  10  -4  -4    3.01    4.80
  12  -7  -5    1.33    5.62
  -7 -16   6   -0.21   12.00
  -7 -15   5   49.42   10.97
  -7 -15   8   12.94   15.10
  -7 -13   9   11.12   15.67
  -6 -11   2   10.47    6.40
  -6  -8  11   -3.97   15.40
  -5   0   4    7.51    3.49
  11  -8  -5    2.72    5.41
  14  -3  -4    1.71    5.97
  16  -6  -5   20.29    7.08
  -8  -9   7  287.04   13.99
  -7 -17   7    1.13   15.30
  -7 -14   4    7.85    9.02
  -7 -11  10   41.08   17.10
  -7  -5   4   16.93    6.26
  -7  -3   8   16.84   10.27
  -6 -20   5   89.57   14.65
  -6 -19   4   11.26   11.71
  -6  -8   2   99.63    6.44
  -6   0   6  298.33    9.05
  -4 -13   0    0.55    5.36
   6  -8  -4   51.52    3.86
   7   7   3   63.46    4.71
   9  -5  -4  134.61    5.80
  10  -9  -5    2.41    4.89
  11   3  -1  824.68   11.59
  14   3  -1    0.02    6.12
  -8 -12   7   15.40   12.06
  -8 -11   6  440.22   15.02
  -8 -10   5  599.37   15.14
  -8 -10   8   57.84   13.16
  -8  -7   8    7.79   12.08
  -8  -6   7    7.79    9.60
  -7 -10   3   53.49    7.72
  -7  -4   9   34.59   11.33
  -7  -3   5  135.19    7.51
  -7  -2   7    3.06    7.59
  -6 -14   2   53.11    8.25
  -5 -15   1   87.88    8.22
   7   0  -2   83.16    4.32
  11   1  -2  113.68    6.31
  14  -1  -3   26.84    6.30
  16   4   0  136.99    8.51
  -8 -14   6   14.12   12.47
  -8 -13   8   11.30   14.58
  -8 -11   9   22.35   16.17
  -8  -8   9    1.01   14.04
  -8  -7   5  399.88   11.83
  -8  -5   6  248.96   11.05
  -7 -18   5    4.24   13.19
  -7 -13   3   64.27    9.24
  -7  -7   3   92.31    7.11
  -7  -5  10  267.93   16.24
  -6 -18   3    2.07    9.53
  -6  -3   3   18.57    4.21
  -6  -1   4  773.71   10.60
  -5   2   8   47.16    7.82
  -4   3   5  161.71    5.17
  -3   4   5   95.27    4.05
  -1 -11  -2   24.00    2.78
   7  -7  -4  378.87    6.56
   7   2  -1  278.57    6.10
   8  -6  -4  327.52    6.67
  13  -4  -4    1.75    5.85
  14   1  -2  263.42    8.82
  15  -7  -5   34.86    6.76
  -8 -15   7    5.77   14.06
  -8 -13   5   95.23   11.23
  -7 -19   6   11.71   14.33
  -7 -17   4    4.50   11.39
  -7  -9  11   -0.65   15.99
  -7  -1   6   99.98    7.82
  10   4   0   36.07    5.44
  13   4   0   15.28    6.35
  16  -4  -4   19.55    6.93
  -8 -16   8    7.44   16.70
  -8 -14   9  108.82   17.89
  -8 -12   4   13.04    9.64
  -8  -9   4   47.84    7.95
  -8  -9  10   13.88   16.48
  -8  -5   9   -4.74   12.78
  -7  -6  11   -4.42   15.42
  -6 -17   2   -2.54    9.54
  -6  -5   2   17.37    4.48
  -6   1   8    6.06    7.97
  -5   2   5  207.32    6.09
   8   6   2  206.80    6.30
  10  -2  -3  207.59    6.79
  14  -8  -5   27.66    6.60
  16   2  -1   17.53    7.62
  -9 -10   7  138.56   13.29
  -8 -17   6   51.04   14.72
  -8 -16   5    0.63   12.30
  -8  -4   5   13.41    6.71
  -7 -16   3   33.18   10.44
  -7  -1   9    3.95   10.61
  -5   3   7   27.84    6.37
  -4  -7   0  190.52    4.78
  -3 -11  -1  210.63    5.49
   9   5   1 1898.74   15.08
  11   6   2 1218.59   13.42
  12   5   1  466.24    9.83
  -9 -12   6   26.34   11.47
  -9 -11   8   70.94   15.10
  -9  -9   6   86.13   11.02
  -9  -8   8   64.24   13.04
  -9  -7   7  451.69   15.41
  -8 -18   7   -0.02   15.71
  -8 -15   4   18.50   11.02
  -8  -6   4    4.97    6.54
  -7  -2   4   24.17    5.62
  -7  -2  10   13.76   12.23
  -7   0   8   98.12    9.99
  -6   1   5   98.95    5.88
  -3   1   2   39.21    2.11
   6  -1  -2    6.73    2.96
  10   2  -1  504.41    9.31
  12  -5  -4    1.32    5.14
  16  -2  -3   72.07    7.58
  16   0  -2   -2.01    6.71
  17  -8  -5   23.34    7.58
  -9 -14   8   12.15   15.74
  -9 -12   9   55.88   17.01
  -9 -11   5    5.82    9.94
  -9  -9   9    5.40   15.28
  -9  -8   5  331.09   12.14
  -9  -6   6   59.69    9.41
  -8  -7  11    0.74   16.69
  -8  -2   6   56.95    7.57
  -7 -12   2  122.64    8.25
  -7  -9   2   89.48    6.78
  -7  -4   3   17.68    5.12
  -6 -13   1  167.70    8.47
  -6   2   7   17.78    6.69
   6   3   0  364.76    6.29
  13  -9  -5   19.06    6.03
  13   2  -1  115.07    6.89
  15  -5  -4   97.83    7.77
  -9 -16   7   12.29   16.12
  -9 -15   6    5.13   13.50
  -9 -10  10    5.34   17.88
  -9  -6   9    9.95   13.05
  -9  -4   7    2.82    9.30
  -8 -11   3   25.79    7.90
  -8  -8   3   45.58    6.98
  -8  -1   8  103.79   10.91
  -7 -15   2  115.17    9.98
   9  -3  -3   94.33    5.24
  13   0  -2    4.02    5.64
  15   3   0    3.01    7.04
  -9 -14   5   28.85   11.37
  -9 -10   4   49.68    9.78
  -9  -7  10    8.35   15.39
  -8 -19   5    1.52   13.51
  -8 -14   3    2.18    8.76
  -7   0   5  114.97    6.60
   6   1  -1   13.88    3.07
  11  -6  -4    5.62    5.15
  16  -9  -5   37.45    7.57
 -10 -11   7    8.57   12.74
 -10  -9   8    6.90   13.37
 -10  -8   7  669.85   18.35
  -9  -5   5   12.95    7.54
  -8 -18   4    2.94   11.48
  -7  -6   2    2.21    4.90
 -14  15  -2   23.41    6.76
 -13  17  -3  141.52    9.44
  -9   1   5    6.75    4.83
  -7  11  -3    0.44    5.70
  -6  -2   8  164.93   10.69
  -4  12  -4    8.40    6.40
  -3  -3  12   -0.25   14.66
  -2  -4  11   67.21   14.48
  -1  -5   7  118.53    9.55
  -1  -5  10    9.82   11.51
   1  -6  10   65.74   12.47
   3  -7  10    4.21   11.83
   4  -7  11    3.13   14.88
   4  12  -5  166.00   10.13
   5  -8   7   -0.75    8.21
   5  -7  12    3.64   16.14
   6  -8  11   -0.15   14.08
   6  -7   4  234.99    7.41
   6   7  -4   94.16    6.93
  11 -10   9    7.06   11.77
  12 -10  10   27.42   13.41
  13 -10  11   89.48   16.61
  13  -7   2    5.37    3.62
  16 -11   9    7.24   12.09
  16 -10   5   36.29    8.35
  18 -11   8   26.56   12.61
  19 -11   9   44.60   14.79
  -1  -4  12   25.93   15.43
   1  -6   7    9.42    7.79
   1  -5  12    8.26   15.77
   3  -7   7   48.20    8.55
   3  -6  12   13.41   16.04
   6  -4   1    2.33    1.61
   8  -9   8   20.45   10.18
   9  -9   6   78.21    8.45
  11  -9   5   73.35    7.91
  12 -10   7   -0.63    9.53
  14 -10   6   11.07    9.15
  16 -10  11   41.95   18.27
  -9  16  -4  128.61    9.02
  -8   9  -2  253.19    6.54
  -7  -1   9   -0.82   10.01
  -2  -3   4    0.24    3.91
   4  -6   4 3178.94   20.85
   9  -9   9   -1.60   11.82
  11  -9  11    8.56   15.73
  16  -9   4    4.13    6.91
  -6  13  -4  257.01    9.36
  -5  -2   6   45.60    6.79
  -4  -1   3   33.41    2.86
   2  -5   4  496.54    8.88
   6  -8   8   91.95   10.77
   6  -6   3   -0.88    3.48
   7  -8   6    9.30    7.46
  10  -9  10   13.96   12.78
  10  -8  12   76.59   17.92
  13 -10   8    2.66   10.84
  14 -10   9   30.78   12.21
  15 -10  10    5.08   14.45
  16  -7   2   91.52    5.31
  17 -10   6  369.42   13.16
 -12  15  -3  108.23    8.25
  -7   6  -1   16.75    2.86
  -2  -4   8  899.65   17.32
  -1  13  -5   46.42    7.99
   1   3  -2   10.49    2.62
   1  12  -5  402.85   11.42
   4  -7   8   26.02    9.63
   4   4  -3   65.93    4.42
   6  -5   2  499.09    6.49
   7  -8   9    2.31   11.53
   9  -8  11   -3.92   14.71
  10  -9   7   -2.14    9.05
  15 -10   7  244.64   12.70
  16  -8   3   44.40    5.93
  18 -10  10   14.75   15.53
 -15  13  -1  129.62    6.69
 -12  10  -1  527.88    8.38
 -11  17  -4   70.29    9.43
  -9  12  -3  785.22   12.14
  -8   0   7    9.01    7.24
  -6  -1  10    7.55   11.63
  -5  -2   9   31.67   10.62
  -3  14  -5    1.81    7.67
  -1   4  -2 1627.99   11.53
  -1   9  -4   18.80    5.70
   0  -5   8  282.59   12.20
   1   8  -4  420.27    9.31
   2  -6   8  192.69   11.52
   3   2  -2   17.59    2.64
   5  -7   6    3.78    7.07
   8  -8  10    2.40   12.21
   8  -7  12  124.84   18.47
   9  -8   5   52.98    6.98
  11  -8   4    7.86    5.36
  14  -9  11    8.37   16.27
  14  -4   0   13.05    1.82
  17 -10   9   27.01   12.88
  18 -10   7  615.94   16.95
 -15  18  -3  162.46    9.99
 -13  13  -2    4.63    5.90
  -8  14  -4   14.57    6.96
  -4   8  -3  524.75    9.24
  -3  -3   6    6.41    6.01
  -3  -3   9  101.01   11.63
   3   7  -4   90.55    6.16
   4  -5   3   46.07    3.83
   5  -7   9    4.78   10.50
   5  10  -5    3.68    7.04
   6  -6  12   18.55   16.45
   7  -7  11    8.22   14.81
  11  -9   8   16.71   10.67
  12  -9   6  163.14    9.92
  12  -9   9    2.79   12.04
  13  -9  10    9.55   13.98
  14  -9   5   12.10    7.03
  17  -9  11   -3.32   17.30
 -14  10   0   32.19    4.35
  -5  -1  11   -0.17   12.22
  -4  -2  10    9.32   11.86
  -3   5  -2 3527.82   17.43
  -2  -2   3   32.49    2.95
  -1  -4   6  102.20    7.47
  -1  -4   9 1133.31   20.41
  -1  -2  13   11.66   17.35
   1  -5   6   76.87    7.46
   1  -5   9    2.47   10.90
   3  -6   6   19.22    6.87
   4  -5  12   18.51   17.33
   5  -6  11    0.42   15.01
   5   6  -4   95.74    6.40
   6  -7  10    5.89   12.03
   6   3  -3   17.02    3.88
   8  -8   7    9.53    8.66
  17  -9   5  326.85   11.28
 -16  16  -2   -2.45    6.71
 -10  10  -2   62.01    5.30
  -6  -1   7   19.98    7.67
  -5  11  -4    6.15    5.92
  -3  -2  11  111.66   14.63
  -2  -3  10    8.84   12.04
   0  -3   3  732.87    8.22
   0  -3  12    3.27   15.63
   2  -5  10   40.82   12.60
   2  -4   3  196.90    5.14
   2  -4  12   53.78   16.53
   3  -5  11   29.75   14.73
   4  -6  10   24.33   11.99
   4  -4   2  160.67    3.94
   4  -3   1    2.79    1.37
  11  -7   3   12.14    4.31
  12  -8  11   12.19   15.83
  13  -9   7   13.84    9.64
  16  -9  10    1.26   14.90
 -11  13  -3    0.32    6.34
 -10  15  -4   79.72    8.02
  -1  -3  11   23.36   13.03
   0  -4  10   77.96   12.18
   0  11  -5    1.03    7.40
   1  -4  11   26.10   13.22
   5   1  -2  648.42    6.53
   6  -7   7  134.07   10.00
   9  -8   8   83.41   10.86
  10  -8   9   54.12   12.53
  11  -6   2   12.92    3.42
  14  -9   8  104.18   11.82
  14  -8   4    0.14    6.16
  15  -9   6   52.73    9.01
  15  -9   9   15.13   12.21
  15  -8  11    0.79   17.66
  18  -9   9    4.92   14.18
 -14  16  -3   65.73    7.71
  -5   6  -2    3.10    3.42
  -2  12  -5   71.33    7.88
   2  10  -5    7.03    6.76
   7   5  -4   19.67    5.79
   9  -7   4   17.50    5.01
   9  -6  12   14.70   18.70
  10  -8   6   53.51    8.20
  10  -7  11    3.86   15.58
  16  -9   7  435.87   14.91
  17  -9   8   52.73   12.50
  18  -9   6   77.46    9.85
  -7   0   8   97.63    9.64
  -7  12  -4    0.60    6.16
  -4  13  -5   25.14    7.52
   4  -6   7   18.74    8.22
   4   9  -5  297.82    9.95
   5  -6   5   87.35    6.95
   7  -7   8   87.91   10.44
   9  -7  10    7.68   13.70
  12  -8   5   13.14    6.75
  14  -8  10   32.20   14.62
  17  -8   4   32.68    6.95
  -9   7  -1  291.40    5.68
  -8  10  -3  205.02    7.53
  -2  -3   7   17.71    7.95
   0  -4   7  122.65    9.40
   2  -5   7   31.52    8.06
   7  -5  12   55.14   17.37
   8  -7   9    3.16   10.80
   8  -6  11    0.41   14.79
   8   2  -3   85.86    4.82
  11  -8   7   21.07    9.23
  14  -7   3   97.13    5.92
  17  -8  10   17.35   15.80
 -15  14  -2  280.13    9.06
 -12  16  -4   25.09    8.45
  -8   1   6   14.58    6.22
  -6  14  -5   34.74    7.90
  -5  -1   8    5.63    8.72
  -3  -2   5  474.88    9.30
  -2   0  13  105.86   19.56
   0  -1  13   40.48   18.64
   3  -5   5  216.68    8.04
   5  -6   8    6.28    9.06
   6   8  -5    4.59    6.89
   8  -7   6  112.71    8.73
  12  -8   8  245.54   13.09
  13  -8   9   -0.05   11.51
  13  -7  11    2.84   16.12
 -12  11  -2  119.22    6.66
  -6   0   9    0.56   10.00
  -1  -3   5   97.52    6.30
   1  -4   5  155.19    6.90
   5  -4  12   59.44   16.97
   6  -6   9    6.14   10.54
   6  -5  11    1.82   14.68
   7  -6   4  768.13   11.19
   7  -6  10    1.64   12.30
   9  -6   3   13.54    4.13
  13  -8   6  243.53   10.84
  16  -8   9   -0.12   12.66
  16  -7  11    6.24   17.33
 -16  17  -3   21.36    8.59
 -14  11  -1  869.32   10.65
 -13  14  -3   24.36    7.11
  -8  15  -5   33.20    8.35
  -7   7  -2   82.84    4.57
  -3  -2   8  788.14   15.62
  -3   0  12  -10.36   14.94
  -1  -3   8  347.20   12.83
  -1  -1  12  121.44   17.65
   0   7  -4  359.81    8.54
   1  -4   8  358.36   13.06
   1  -2  12   29.39   16.27
   2   6  -4   51.64    5.74
   3  -5   8   37.21    9.18
   3  -3  12   -2.40   16.22
   4  -5   9   -0.85   10.87
   4  -4  11    5.29   14.97
   5  -5  10    6.23   12.26
  10  -5  12    6.98   18.84
  12  -7  10  239.08   16.36
  14  -8   7    3.50   10.18
  15  -8   8   13.11   10.72
  18  -8   8   46.01   13.09
  -5   0  10    3.24   10.89
  -4  -1   9   12.08   10.30
  -4   0  11    0.00   12.44
  -4   9  -4  130.18    7.04
  -2  -1  11    4.93   14.02
  -1  10  -5    1.47    6.39
   1   9  -5    3.75    6.78
   2  -4   9    8.31   11.15
   2  -3  11  103.31   15.70
   3  -4  10   10.68   12.56
   6  -6   6  287.22   10.29
   9  -7   7   -2.13    8.30
  10  -7   5  128.57    7.91
  10  -7   8   18.63   10.60
  11  -7   9   37.55   11.96
  11  -6  11   29.62   15.99
  12  -7   4   20.23    6.04
  15  -7  10    2.65   16.02
  16  -8   6   52.08    9.85
  18  -7  10   30.60   16.93
 -10  11  -3  487.78    9.90
  -9   2   7    4.42    7.31
  -6   0   6  268.28    9.02
  -3  -1  10  315.10   14.73
  -3  11  -5    2.68    6.70
  -2  -2   9 1031.15   18.89
  -1  -2  10    3.01   12.15
  -1   5  -3   22.39    3.87
   0  -3   9   83.48   11.04
   1  -3  10    3.73   11.63
   3   8  -5   37.62    6.97
   4   5  -4    4.50    5.03
  14  -6  11    7.51   17.88
 -14  17  -4   12.71    8.34
 -11  14  -4   -0.32    6.91
  -6  10  -4    2.81    5.72
  -5  12  -5    2.73    6.92
  -3   6  -3 1724.96   14.32
   1   4  -3   94.85    4.42
   4  -5   6    0.40    7.21
   5  -5   4    4.54    4.46
   8  -4  12   -4.65   17.45
   9  -5   2   11.08    3.17
   9  -5  11   19.78   15.99
  10  -6  10  206.95   15.50
  14  -7   9    0.24   13.27
  17  -6  11   17.06   17.89
   5   7  -5  252.85    8.95
   6  -3  12    3.56   18.09
   7  -6   7   16.68    8.28
   9  -6   9    4.40   11.20
  11  -7   6   25.58    7.96
  13  -7   8  220.89   13.63
  15  -7   4    2.15    6.34
  17  -7   9   -2.00   13.29
  -9   8  -2   41.57    4.40
  -7   1   7  131.91    9.11
  -7  13  -5   65.31    8.01
  -5   0   4    7.87    3.44
  -5   7  -3  702.21    9.94
  -4  -1   6    9.42    5.87
  -1   1  13   34.94   18.22
   2  -4   6  318.03   10.01
   3  -4   4   12.04    4.80
   3   3  -3    8.51    3.41
   7  -5   3    8.18    3.61
   7  -4  11   27.89   15.36
   8  -6   5  140.46    7.88
   8  -5  10   26.23   13.27
  13  -7   5   55.22    7.99
  13  -6  10    1.47   14.46
 -15  15  -3  219.70    9.37
  -8   2   8   83.54    9.73
  -8  11  -4  126.25    7.48
  -2  -2   6   11.73    6.05
   0  -3   6   -1.16    6.16
   4  -2  12   -4.66   16.83
   5  -5   7    9.21    7.95
   6   4  -4   90.93    5.58
   7  -5   9   23.81   11.80
  10   1  -3  577.81    7.72
  12  -6   3   -0.78    4.20
  12  -5  11    8.08   16.19
  16  -7   8   -1.39   11.45
  16  -6  10    3.88   15.87
 -14  12  -2    0.35    5.54
 -13  15  -4   31.82    8.49
 -12  12  -3  335.71    9.39
  -4   2  12   46.90   16.01
  -3  -1   4  473.79    7.79
   1  -3   4  228.01    6.44
   2  -1  12  119.31   17.80
   5  -3  11   97.96   15.80
   6  -5   8    0.65    8.96
   6  -4  10   12.42   12.72
  10  -6   4   96.26    6.43
  12  -6   9    2.40   12.16
  14  -7   6    3.11    8.14
  15  -5  11    7.00   17.42
  18  -7   7   63.98   11.96
  -9  14  -5  248.34   10.39
  -7   8  -3   65.00    5.41
  -5   0   7   18.65    7.60
  -5   2  11   27.42   14.13
  -1  -2   4   -0.79    3.67
   3  -4   7   64.80    8.41
   3  -2  11    1.34   15.19
   7   6  -5   58.44    6.95
   9  -6   6   -2.62    7.17
   9  -3  12   16.98   18.25
  10  -4  11    3.19   17.07
  11  -6   8  462.66   15.68
  11  -5  10   12.04   15.11
  15  -6   9   -0.97   13.94
  18  -6   9   -1.53   15.25
 -10  12  -4  135.85    8.28
  -7   2   9    6.03    9.84
  -6   1   8    3.88    8.71
  -6   2  10   21.33   12.16
  -3  -1   7   13.06    7.71
  -1   0  11   34.04   14.66
   0   8  -5   55.85    7.06
   1  -3   7  157.19    9.22
   4  -4   8  102.02   10.08
   4  -3  10  336.60   16.30
   5  -4   9    7.61   10.67
   5   2  -3    9.08    3.52
   6  -5   5  268.41    8.92
  10  -6   7  167.59   10.49
  15  -6   3   17.01    5.57
  -5   1   9    5.32   10.29
  -4  10  -5    3.19    6.50
  -1  -2   7   19.36    7.25
   2  -3   8  302.11   12.48
   2  -2  10   50.26   12.78
   2   7  -5   61.25    7.00
   3  -3   9  132.11   12.27
   5  -4   3   32.87    3.72
   7  -2  12   44.56   18.10
  10  -5   9   48.61   13.37
  13  -4  11   12.23   16.66
  14  -6   8  110.73   13.30
  14  -5  10    3.22   15.28
  16  -4  11    7.24   18.93
  17  -5  10   13.87   16.35
 -11   9  -2   35.71    5.03
 -11  15  -5   12.07    8.37
  -6  11  -5   80.68    8.24
  -3   0   9  122.88   11.95
  -2  -1   8   61.68    9.73
  -2   0  10   39.51   11.91
  -2   3  13    9.76   18.01
  -1   6  -4  572.74   10.14
  -1  11  -6   54.86    8.36
   0  -2   8   76.00    9.41
   0  -1  10   93.49   13.04
   1  -2   9  383.77   14.64
   1  10  -6   -1.26    7.46
   8  -3  11    7.63   16.01
   8   3  -4    7.96    4.92
   9  -4  10   55.44   14.14
  11  -6   5  319.31    9.97
  13  -6   4   93.32    7.16
  17  -6   8    2.80   12.17
 -14  13  -3   90.30    8.00
  -9   9  -3  597.30   10.15
  -1  -1   9  639.35   16.48
   1   5  -4    2.40    5.06
   3   9  -6   50.92    8.65
   4   6  -5  106.22    7.26
   5  -1  12   38.08   17.85
   7  -5   6   32.70    7.41
   7  -4   2   27.62    2.99
   9  -5   8    5.97    9.93
  12  -6   6   75.33    9.18
 -12  13  -4   34.28    7.74
  -9   3   6   57.89    6.89
  -6   1   5   94.42    5.78
  -5   8  -4  245.67    8.08
   3   0  12   12.24   17.38
   6  -2  11   72.51   16.38
   8  -5   4  192.17    7.00
   8  -5   7   77.99    8.98
  11  -3  11   10.02   17.74
  13  -5   9   11.41   12.90
  16  -6   4    7.18    6.80
  16  -6   7    3.72   10.28
  16  -5   9    7.68   14.83
  18  -4  10   -2.96   17.78
 -16  13  -2   18.22    6.57
  -8  12  -5   91.42    8.24
  -1   2  12  103.07   18.75
   1   1  12   29.68   16.98
   2  -3   5    3.37    5.16
   3   4  -4  198.76    6.61
   5   8  -6   45.77    8.24
   7  -3  10   21.49   13.54
   8  -4   9   -2.29   11.30
  10  -5   3   39.55    4.61
  12  -4  10   14.95   14.50
  14  -6   5    5.11    7.01
  14  -3  11   -0.55   18.38
  15  -4  10   25.13   16.96
  17  -6   5   31.97    8.62
 -13   9  -1   74.52    5.21
  -7   9  -4  264.29    8.47
   3  -3   3   40.81    3.59
   4  -1  11   22.13   14.92
   5  -4   6    9.78    6.80
   7  -4   8   12.32    9.64
   8  -1  12    5.93   18.38
  12  -5   8  309.08   14.42
  18  -5   8    2.04   13.69
 -11  10  -3  527.07   10.36
 -10  13  -5   16.91    7.60
  -2   3  -2   51.15    3.28
   2   0  11  119.28   15.84
   5  -2  10   11.51   13.31
   6  -3   9  111.71   12.72
   6   5  -5  312.61    9.04
   7   1  -3   77.07    4.17
   9  -5   5  941.08   14.27
   9  -2  11   40.77   16.66
  -9   4   8    1.06    9.02
  -7   2   6   -2.91    6.26
  -5   1   3   43.38    3.06
  -4   3  11   25.23   13.83
  -4   4  -2  187.01    4.84
  -3   5  13    2.20   19.56
  -2   2  11  119.21   16.40
  -2  10  -6   17.73    8.11
   0   1  11   34.18   14.45
   0   2  -2 2518.44   13.24
   6   0  12    6.03   18.07
  10  -5   6   -2.34    7.16
  11  -4   9    5.28   12.62
  17  -4   9    1.82   15.17
 -16  14  -3   92.50    8.47
 -14  14  -4   30.75    8.25
 -13  10  -2   72.00    6.15
  -9  10  -4  200.54    8.17
  -8   3   7    1.74    7.64
  -8   4   9   33.89   10.76
  -4  11  -6   20.33    7.95
   0   9  -6   23.59    7.61
   1  -2   3  151.57    4.57
   3  -1  10    6.83   12.96
   4  -3   7    8.55    7.79
   4  -2   9 1061.96   21.18
   5  -3   8  785.88   17.05
   5   3  -4  193.45    6.58
   6  -4   4  362.45    8.34
  12  -2  11    2.42   17.52
  13  -3  10   16.79   16.44
  14  -5   7    1.08   10.73
  14  -4   9    7.63   13.46
  15  -2  11    3.78   18.29
  16  -3  10   24.73   17.45
  17  -5   7   -2.47   11.89
 -12  14  -5   32.51    9.04
  -6   5  -2  576.41    7.89
  -6  12  -6   -2.70    8.06
  -5   3  10   63.78   12.48
  -3   2  10    5.77   12.98
  -1   1  10   84.75   14.15
   1  -2   6    5.15    6.29
   1   0  10   97.42   13.73
   2   8  -6   18.61    7.82
   4   1  12   -0.15   17.63
   7  -1  11    4.64   16.26
   9   0  12    6.42   19.41
  13  -5   3   87.33    5.67
  -7   3   8   33.54    9.21
  -6   3   9   24.90   11.02
  -3   0   3   37.34    3.03
  -3   0   6  180.89    8.23
  -1  -1   6   -1.23    6.45
   1   6  -5    7.16    5.68
   2  -2   7    8.67    7.52
   2  -1   9  628.73   17.54
   2   2  12   44.43   18.08
   3  -2   8   58.05    9.78
   5  -3   2   14.03    2.47
   8  -2  10   20.86   14.11
   9  -3   9   11.22   12.52
  13  -5   6   43.74    8.50
  16  -5   6   72.50   10.48
 -13  11  -3   33.75    6.60
 -11  11  -4   95.63    7.96
  -7  10  -5  293.34    9.91
  -5   2   8   36.12    9.35
  -4   2   9    0.59   10.85
  -4   5  -3   49.84    4.45
  -4   5  12   29.29   16.64
  -2   1   9  397.24   15.51
  -2   4  -3  216.49    5.89
  -2   4  12    1.44   16.67
   0   0   9  452.01   15.67
   0   3  12    2.23   17.17
   1  -1   8    4.29    8.96
   2   1  -2 1023.62    8.25
   4   7  -6   13.94    7.75
   5   0  11   -4.14   15.59
  10  -1  11   73.51   18.22
  13  -4   8   13.93   11.80
  14  -5   4    2.68    6.81
  15  -5   5    1.97    8.32
  16  -4   8   42.46   14.07
  -4   1   7   66.55    8.21
  -3   1   8  305.20   12.45
  -2   0   7    8.70    7.71
  -1   0   8    8.54    8.79
   0  -1   7   -1.32    7.13
   3   1  11   31.40   16.64
   3   5  -5  144.59    7.55
   4  -3   4  463.48    8.87
   6  -1  10    6.93   14.66
   7   1  12   76.94   19.45
   8  -4   3   64.35    4.49
   8  -4   6   19.41    7.26
  11  -2  10    9.15   14.79
  12  -3   9    4.70   13.30
  13  -1  11    4.01   17.95
  15  -3   9    3.63   14.95
  17  -2  10    8.22   16.95
  -9  11  -5   63.20    8.39
  -8   6  -2  172.54    5.42
  -6   6  -3   -0.79    4.04
   7  -2   9   10.94   12.15
   8  -3   8   65.25   11.18
  12  -3   0   18.80    1.92
  14  -2  10    3.43   16.18
  -5   5  11   -3.18   14.99
  -3   4  11   15.93   15.61
   4   0  10   82.14   15.23
   5   2  12   30.19   18.59
   6   6  -6   69.60    8.14
   7   2  -4   19.88    4.80
   8   0  11    5.96   16.95
  12  -4   7  151.97   11.62
  15  -4   7   14.40   11.72
 -15  10  -1  105.87    5.91
 -15  11  -2  815.34   11.80
 -13  12  -4   32.41    7.82
  -8   7  -3   82.70    5.76
  -4   6  -4 3239.04   21.83
  -3   9  -6   33.65    8.21
  -2   5  -4  501.58    9.46
   3   3  12    6.55   19.07
   5  -3   5  475.63   10.44
   5   4  -5  929.02   13.02
   9  -1  10  193.29   17.86
  11  -3   8   75.51   13.14
  11   0  11   -2.73   18.46
  14   0  11   49.31   20.09
  17  -3   8    5.35   14.02
 -11  12  -5    8.97    7.68
  -6   7  -4  244.15    8.37
  -5  10  -6   21.83    7.82
  -1   8  -6   25.17    7.41
   1   4  12   28.82   19.24
   2  -2   4   47.49    4.72
   2   1  10   14.67   13.48
   5  -1   9 1144.85   22.50
   6  -3   6    7.62    6.87
   6  -2   8  879.73   18.66
   6   1  11   40.07   16.79
   8   2  12   -0.69   18.52
   9  -4   4    1.60    4.87
  10  -4   5  105.44    8.00
  10  -2   9    4.23   13.09
  11  -4   6   16.63    7.92
  14  -3   8    9.05   13.16
  15  -1  10    7.35   17.68
  16  -2   9   -2.24   15.63
  17  -4   6    3.11   10.68
 -15  12  -3    4.20    7.14
  -7  11  -6   29.32    8.30
  -6   5  10   72.54   13.89
  -1   5  12   68.45   19.67
   0   2  10   39.05   13.51
   1   7  -6    2.20    6.98
   3  -2   2  812.94    7.41
   9   0  -3  641.09    7.71
  12  -1  10   -9.31   15.56
  13  -2   9   26.28   14.04
  14  -4   6  235.32   12.04
 -10   7  -2   35.81    4.37
  -9   4   5   18.13    5.16
  -4   4  10   92.54   13.86
  -2   3  10    9.18   12.78
   0  -1   4    7.54    4.27
   3   0   9   79.13   12.90
   4  -1   8  331.97   14.21
   4   2  11    6.47   15.96
   5  -2   7   17.10    8.49
   6   3  12  125.23   21.45
   7   0  10   54.45   15.04
   9   1  11   92.88   19.40
  10  -3   7  633.16   16.39
  11  -4   3  185.51    6.67
 -13  13  -5   14.36    8.91
 -10   8  -3   79.75    6.31
  -9  12  -6   92.05    9.48
  -7   5   9    1.31   11.10
   1   1   9  402.60   16.13
   2   3  -4    0.95    4.07
   3  -2   5  108.25    6.54
   3   6  -6   68.80    8.03
   4  -2   6    9.27    6.72
   4   0  -2  203.97    4.14
   8  -1   9  546.87   18.66
  12   1  11   21.71   18.02
  13  -4   5  297.55   10.67
  16  -4   5  171.99   10.59
  16  -3   7  103.53   13.42
 -10   6  -1    3.07    3.55
  -5   4   9   -1.55   11.54
  -4   1   4   12.33    3.78
  -4   7  -5   79.74    7.16
  -2   0   4   48.77    4.27
   2   0   8   81.10   11.18
   2   3  11   24.45   15.94
   4   1  -3   34.71    3.78
   4   4  12   33.78   18.68
   7   3  -5  144.51    7.53
   9  -2   8    0.48   10.99
  10   0  10   11.61   15.10
  13  -3   7    1.00   10.46
  14  -4   3  254.57    7.95
  15  -4   4   54.10    8.03
  16   0  10    9.12   17.47
  17  -1   9    0.80   15.66
 -10   9  -4    8.01    6.58
  -9   5   7   41.35    8.32
  -8   5   8   39.21    9.69
  -6   7  11    4.92   15.67
  -6   8  -5  723.00   12.97
  -3   3   9   96.21   12.21
   0   5  -5   23.70    5.94
   1  -1   5   -1.69    5.37
   3  -1   7   19.33    8.15
   5   1  10   71.99   15.03
   7   2  11   -2.50   17.19
   9  -3   6   68.28    8.43
  11  -1   9   52.53   14.30
  12  -2   8   32.88   13.47
  13   0  10   27.73   17.03
  14  -1   9   11.17   15.49
  -8   4   6    8.27    6.37
  -8   9  -5    7.01    6.80
  -7   3   5   79.51    5.64
  -6   4   8  175.91   11.59
  -4   6  11   75.80   15.59
  -1   9  -7   28.91    8.97
   0   1   8    1.12    9.45
   2  -1   6    3.76    6.52
   2   5  12    4.01   18.57
   6   0   9  311.56   16.01
   7  -3   4  173.75    6.71
   8  -3   5  146.15    7.85
   9   1  -4    8.89    5.01
  10   2  11   18.92   19.41
  13   2  11   15.21   20.23
  17   1  10    2.81   19.17
 -15  14  -5    0.51    9.37
 -12   8  -2   20.89    4.92
 -12   9  -3   40.46    6.33
  -7   4   7   38.22    8.21
  -4   3   8  361.76   13.56
  -4   8  12    2.98   18.86
  -2   2   8   90.97   10.38
  -2   7  12   49.44   19.35
  -1   0   5   -1.39    5.00
   0   6  12   20.45   18.47
   1   0   7    3.40    7.81
   1   8  -7   -4.68    8.93
   2   4  -5  403.41    9.73
   3   2  10   51.86   14.52
   4   2  -4  401.07    7.94
   7  -1   8  297.38   14.34
   8  -2   7   -1.78    9.13
   8   1  10  513.14   21.52
  12  -3   6   52.16    9.95
  15  -3   6   38.32   10.90
 -10  10  -5    3.41    7.66
  -6   3   6   21.64    6.83
  -5   3   7   22.90    8.12
  -4   8  -6    4.71    7.21
  -3   1   5    2.29    4.96
  -1   1   7   -4.29    7.50
   1   3  10    2.07   13.70
   5   3  11   -2.63   16.63
   8  -3   2    7.02    3.22
  14   1  10   12.37   17.46
  17  -2   7   35.82   13.35
 -12  10  -4   -2.22    6.38
  -7   7  10   43.82   14.23
  -6   9  -6   60.65    8.30
  -4   2   6  310.33    9.57
  -3   2   7  154.07    9.32
  -2   1   6   -2.52    5.99
  -2   7  -6    3.35    7.09
  -1   4  10  333.99   18.03
   3   4  11    6.91   17.84
   4   1   9    1.64   12.40
   5   5  12   37.04   19.58
   7  -2   6  169.65    9.97
   9   0   9    4.59   13.58
  11  -2   7   -0.30   10.32
  11   1  10  171.80   18.07
  14  -2   7    5.73   11.94
  15   0   9    7.56   16.32
  16  -1   8    0.11   14.53
  -8  10  -6  186.12   10.07
  -3   5  10   15.10   13.33
   0   6  -6   73.70    7.61
   3   6  12   22.04   20.30
   4  -2   3   33.08    3.69
   5  -2   1  865.71    5.96
   5   0   8  267.86   13.83
   6   2  10   83.97   15.59
   8   3  11   11.68   17.66
  10  -1   8   26.20   12.33
  11  -3   5   42.67    7.41
  11   3  11   87.85   19.91
  12   0   9   31.02   14.52
  13  -1   8   21.90   13.60
  14  -3   5  949.67   16.48
 -12  11  -5   20.03    8.42
   1   5  11    4.64   16.22
   2   2   9    5.38   12.28
   4   3  -5  800.38   12.14
   6  -1   7  100.75   10.20
 -14  10  -3  198.00    8.71
 -12   7  -1   40.20    4.39
 -10  11  -6    2.27    8.35
  -8   7   9  476.24   16.54
  -5   8  11    9.98   16.51
  -3   7  11   16.20   17.03
  -1   6  11   -4.29   15.55
   0   3   9  135.86   14.51
   1   7  12   17.86   19.25
   2   5  -6  164.99    8.47
   5  -2   4    7.02    4.49
   5   6  -7  239.92   11.11
   6   4  11    5.66   17.83
   7   1   9  475.59   19.11
   9  -3   3    4.66    3.87
   9   2  10   54.17   16.27
  12   2  10  129.60   19.44
  16   1   9    2.91   17.00
 -14  11  -4  106.13    8.62
  -6   6   9  305.49   15.41
  -5  10  12    1.14   19.56
  -3   9  12    8.40   19.91
  -2   4   9 1130.87   22.66
  -2   8  -7    6.66    8.89
   4   3  10    4.55   14.61
   6   0  -3    3.02    3.41
   6   1  -4  822.54   10.37
   9   4  11   15.47   19.77
  10  -2   6   16.58    8.58
  13  -3   4  160.35    8.45
  16  -2   6   -0.73   10.95
 -14   9  -2  384.95    8.69
 -14  12  -5   13.24    8.90
   0   7  -7   31.91    9.23
   4   0   7  132.60   10.52
   4   5  11   -1.48   18.37
   5  -1   6  102.81    8.62
   8   0   8    6.04   11.48
   9  -1   7   -0.44    9.86
  10   1   9  349.36   18.02
  13  -2   6  128.46   10.93
  13   1   9   58.75   15.42
  15  -3   3  105.36    7.56
  15  -1   7   38.22   13.12
  -9   7   8    6.76   10.47
  -5   5  -4   10.80    5.37
  -3   4  -4   14.14    4.92
   1   2   8  325.89   13.87
   2   4  10   38.15   14.64
   4   4  -6   17.28    7.39
   5   2   9   12.92   13.61
   7  -2   0   -0.68    0.86
   7   3  10  151.59   17.18
  11  -3   2   31.50    4.02
  11   0   8   -4.30   12.27
  12  -1   7   -3.65   11.67
  13   3  10  134.72   20.67
  14   0   8   -0.65   13.12
  -7   5  -3    5.10    4.59
  -7   6  -4  803.12   12.25
  -3   5  -5  214.25    8.41
  -1   3   8   65.11   11.58
   0   5  10    1.92   14.08
   2   6  -7   -2.71    8.74
   2   6  11    0.11   18.57
   4  -1   5  100.72    7.03
   6   2  -5  143.03    7.18
   7   5  11   -6.43   19.38
   9  -2   5   56.25    7.94
  10   3  10  184.91   19.24
 -16  12  -4   36.50    8.79
 -10   7   7    4.27    8.63
  -9   7  -4   25.04    6.49
  -7   6   8   -1.65   10.03
  -7   7  -5  111.77    7.90
  -6   8  10   19.22   14.78
  -5   5   8  267.48   13.25
  -3   4   8  352.56   14.44
  -2   6  10   -0.97   13.72
  -1   4  -5  163.82    7.96
   0   9  12   80.45   21.96
   2   1   7  164.55   10.61
   3  -1   4    1.11    4.14
   3   0   6   -2.34    7.13
   6   1   8    7.28   11.87
  10   5  11   -2.15   19.34
  14   2   9   34.43   17.03
  15  -2   5  386.54   13.35
 -16  11  -3   33.78    7.54
 -16  13  -5    9.48    9.32
  -5   7  -6    5.52    7.31
  -2  10  12   72.90   21.15
  -1   2  -3  179.10    5.51
   0   7  11   -2.24   16.96
   3   3   9   22.40   12.96
   5   4  10   -0.52   14.91
   7   0   7   35.50   10.69
   8  -1   6   -3.29    8.09
   8   2   9   10.13   13.92
  11   2   9   97.41   16.78
  12  -2   5   10.36    8.55
  14   4  10   49.93   20.06
  15   1   8    2.09   15.01
  16   0   7   -3.61   13.25
  -9   6  -3   21.89    4.79
  -8   6   7    3.44    8.95
  -7   8  -6   11.91    7.79
  -6  10  11    0.73   15.99
  -4   9  11   14.03   16.64
  -4  11  12   14.75   19.07
  -3   6  -6   25.06    7.40
   0   2   7    9.26    8.41
   1   2  -4    0.56    4.49
   4   5  -7  766.73   14.92
   5   6  11   12.63   18.45
   6  -2   2  413.07    6.16
   6  -1  -2    5.58    2.55
   6   3  -6    0.84    7.30
   8  -2   4   45.63    5.54
 -11   8  -4    8.47    6.75
 -11   9  -5   80.83    8.79
  -2   3   7   18.06    8.95
  -1   5  -6   86.62    7.83
   1   1   6    4.12    7.05
   1   3  -5   95.87    6.66
   2   0   5   86.75    6.47
   3   5  10   -1.59   16.07
   4   2   8  181.40   13.77
   7  -2   3   20.61    4.22
   8   4  10   39.53   16.60
   8   6  11    4.71   19.23
   9   1   8   -3.67   12.01
  10   0   7   12.43   11.58
  11  -1   6    2.70    9.77
  11   4  10   62.44   18.58
  12   1   8   91.20   14.18
  13   0   7   46.47   12.88
  14  -1   6  472.50   14.93
  15   3   9   39.46   18.40
  -9   6   6   27.56    7.26
  -7   4  -2   34.19    3.90
  -6   5   7   14.14    8.50
  -5   8  -7    2.92    9.22
  -4   4   7  139.70   10.21
  -1   5   9   10.85   13.21
   1   0   4    6.15    4.10
   3   7  11    1.21   18.01
   6   3   9    2.73   13.65
  16   2   8    4.94   15.51
 -11   7  -3   13.54    5.77
 -11  10  -6   92.33    9.72
 -10   6   5    3.00    5.29
  -7   8   9  549.94   18.20
  -5   7   9   11.38   12.80
  -3   2  -2 1061.19    9.63
  -3   6   9  118.63   14.43
  -3   7  -7   37.97    8.79
  -1   2   6    2.25    7.34
   1   1  -3  664.99    8.52
   1   4  -6   98.18    7.74
   1   6  10    2.19   14.56
   5   1   7    9.02    9.56
   7  -1   5    4.42    6.72
   8   0  -4  377.31    7.84
   9   3   9   72.08   16.10
  11  -2   4    7.91    6.66
  12   3   9   12.89   15.25
  14  -2   4  240.68   10.07
  16   4   9    7.67   18.80
 -13   9  -4   16.50    7.35
 -13  10  -5   21.41    8.82
  -7   5   6   -1.32    7.18
  -3  12  12  -12.19   20.79
  -1   6  -7    6.69    8.06
  -1   7  10    6.68   15.56
   0   1   5   -3.02    5.01
   1   8  11    2.20   18.01
   2   3   8   38.05   11.09
   3   2  -5  519.38   10.38
   6   0   6   68.68    8.89
   6   5  10   -0.36   15.51
   6   7  11   27.03   19.39
   8   1  -5   48.59    6.33
   9   5  10   -5.74   18.37
   9   7  11    0.51   19.71
  12   5  10   92.48   19.30
  16  -1   5 1108.28   19.13
 -13  11  -6    4.74   10.05
  -9   5  -2   13.34    3.95
  -7  10  10    7.91   15.08
  -5  13  12   26.70   20.04
  -3   3   6   -0.28    6.46
  -3   8  10   35.38   15.73
  -1   9  11    1.09   17.41
   3   1  -4  514.91    8.78
   4   4   9   32.34   13.51
   7   2   8    7.04   11.68
  13   2   8   19.94   13.80
  -5  11  11   26.43   17.38
  -3  10  11    7.56   17.67
  -2   2   5   89.47    6.52
  -1   1   4    8.00    3.91
   0   4   8   98.42   11.90
   1   5  -7   92.46    9.07
   3   3  -6    7.09    7.04
   4   6  10   15.09   16.84
   4   8  11    8.45   18.89
   8   1   7   37.89   11.22
  10  -2   3   27.59    5.27
  10  -1   5    4.65    8.03
  10   2   8   14.81   13.03
  13  -1   5  425.49   13.37
  13   4   9    3.59   17.44
  13   6  10   30.32   19.50
  14   1   7    4.72   11.93
  15   0   6   14.87   10.83
 -13   8  -3  134.98    7.49
  -6   4   5  337.40    8.52
  -4   2   3  188.06    4.40
  -4   3   5  147.36    6.91
  -1   1  -2   42.86    3.18
   2   5   9   -1.64   13.69
   3   2   7   24.50    9.57
   6  -1   4    3.47    4.87
   7   4   9   39.44   14.65
   7   8  11   18.51   19.96
   8  -1  -3   80.37    4.26
   9   0   6   23.87    8.99
  10   4   9    6.01   16.11
  10   6  10    5.14   19.28
  11   1   7   -3.52   11.20
  12   0   6   22.33   10.77
  13  -2   3  115.31    7.29
 -15  10  -4    1.63    7.99
 -15  11  -5   52.04    8.84
  -8   8   8    6.15   10.56
  -4   6   8  935.13   19.59
  -3   2   4  231.88    6.29
  -2   5   8  838.32   18.61
   2   7  10   -0.43   16.35
   2   9  11   -1.83   18.65
   3   4  -7   78.39    9.30
   4   1   6   81.28    8.90
   5   3   8   54.68   12.12
   7   6  10    2.02   16.95
  14   3   8    7.31   15.55
  15  -2   2   -1.38    5.88
 -11   6  -2   16.01    4.65
   0   6   9    6.17   13.86
   1   3   7   76.77   10.48
   5   0   5   27.72    6.88
   5   9  11   16.15   20.75
  14   5   9    3.49   17.49
  15   2   7  111.07   15.16
  -6   5  -5  280.02    9.44
  -6   6  -6  276.45   10.51
  -4   4  -5  265.28    9.33
  -4   5  -6    2.23    7.67
   0   8  10   -5.29   16.05
   0  10  11   19.77   18.54
   3   0  -3   47.44    3.85
   5  -1   3   79.38    4.50
   5   1  -5  266.42    8.31
   5   2  -6   37.45    7.29
   5   5   9   -4.40   14.75
   8   3   8   91.13   13.56
  11   3   8   28.51   13.74
  11   7  10   11.26   19.03
  15  -1   4   19.78    8.56
  16   1   6  230.40   14.58
 -15   9  -3    7.44    6.86
  -8   6  -5  147.94    8.40
  -8   7  -6   99.84    8.99
  -8  10   9   -5.03   13.18
  -6   9   9   10.77   13.50
  -6  13  11    4.86   19.03
  -4   8   9    3.64   13.45
  -4  12  11   15.52   18.95
  -2   7   9   27.93   12.90
  -2  11  11    5.95   18.18
   3   4   8   33.11   11.60
   4  -1   2   13.20    2.64
   5   7  10   13.11   16.17
   6   2   7    5.11    9.93
   8   5   9    3.43   15.49
   8   7  10   82.64   18.92
   9  -1   4  431.19   10.43
  11   5   9   60.37   16.19
  12  -2   2   31.97    4.75
  15   4   8   10.16   14.98
  15   6   9   -1.72   17.68
 -10   7  -5  146.47    9.14
 -10   8  -6   49.60    8.66
  -9   8   7   26.65    9.79
  -6   4  -4  407.10    9.40
  -6   7  -7  130.69   10.07
  -6  11  10   23.98   16.26
  -4   6  -7   17.31    8.47
  -4  10  10  233.31   18.47
  -2   3  -5    4.98    5.95
  -1   4   7   12.04    8.79
   2   2   6  349.34   11.55
   3  10  11   11.29   19.39
   5   0  -4    5.54    4.19
   5   3  -7   91.34    9.21
   7   1   6   28.45    9.55
   9   2   7   15.47   11.94
  12  -1   4   59.67    8.05
  12   2   7   -3.39   11.71
  12   8  10    5.09   19.57
  14  -2   1    8.81    4.17
  16   3   7   17.35   14.86
 -13   7  -2    3.35    5.40
  -8   5  -4  208.18    7.95
  -7   7   7   36.81    9.38
  -4   3  -4  537.69    9.96
  -3   5   7   24.43    8.88
  -2   5  -7   29.33    8.39
   3   1   5  170.25    8.76
   3   6   9   52.69   14.23
   3   8  10    1.86   15.90
   4   0   4   40.25    5.34
   8   0   5   56.98    7.94
  12   4   8   27.74   15.33
  12   6   9    0.10   18.16
  13   1   6  199.74   12.63
 -12   8  -5    9.51    8.12
 -12   9  -6  158.82   10.46
 -10   6  -4   98.40    7.60
  -5   6   7   99.03    9.73
   0   3  -6   -2.02    6.54
   0   4  -7  130.98    9.95
   1   0  -2   41.00    2.89
   1   5   8    0.90   10.99
   1  11  11    0.19   18.83
   6   8  10   -0.18   17.24
   9   8  10    2.61   18.70
  10   1   6   69.33   10.21
  11  -2   1  158.98    4.44
  11   0   5   -4.52    7.93
  13  -2   0   48.91    3.08
  -2   2  -4   53.22    5.34
  -1  12  11   -4.47   18.75
   0   3   6  191.84    9.74
   1   7   9   -2.30   14.18
   1   9  10   -2.48   15.63
   4   3   7   47.71   10.21
   4  11  11   -4.75   20.26
   6   6   9   30.60   14.92
   9   4   8   16.89   13.18
   9   6   9   56.84   15.97
  10  -2   0    0.90    1.68
 -14  10  -6    5.52   10.13
  -5  14  11    0.84   19.66
  -3  13  11   92.47   19.96
  -1   6   8    6.82   11.00
   7   1  -6   97.29    8.21
   8  -1   3  583.54    9.66
  10  -1  -4  233.12    6.68
  10   9  10    0.41   19.46
  13   3   7   10.54   12.50
  13   5   8    1.69   15.70
  13   7   9   -2.54   17.89
  14  -1   3  317.60   10.02
 -14   9  -5   15.14    8.80
 -12   7  -4   22.87    7.21
 -10   8   6   18.66    7.78
  -2   4   6    5.76    7.78
  -1   8   9    4.98   13.34
   2   2  -6    5.24    6.47
   2   3  -7   20.24    8.51
   2  12  11   31.07   20.16
   4   9  10   18.26   17.63
   5   2   6    1.93    8.34
   7   0  -5  119.73    7.03
   7   3   7    2.45   10.35
   7   9  10   17.51   18.29
  10   3   7   -2.20   12.27
  14   2   6   69.35   12.71
  14   8   9   -9.98   19.73
  15   1   5  386.30   14.30
  -9  12   9    6.04   13.88
  -8   7   6   25.92    8.00
  -7   9   8    3.84   10.55
  -7  13  10    2.39   16.33
  -6   3  -3    4.38    4.43
  -5   8   8   79.32   11.73
  -5  12  10  256.42   19.43
  -3   9   9    3.10   14.03
   1   2   5    6.41    5.83
   2   1  -5  112.33    7.05
   2   4   7   25.81    9.83
   3   0   3  705.77    9.01
   4   7   9   40.22   14.77
  10   5   8   95.51   15.78
  10   7   9   20.56   16.73
  11  -1   3   57.71    5.95
  -8   4  -3   66.08    5.18
  -7  11   9   -1.97   13.92
  -5  10   9   45.98   14.26
  -4   2  -3   40.63    4.72
  -4   5   6  111.75    8.31
   0  13  11   32.31   20.00
   2   1   4  239.78    7.29
   2  10  10   -0.72   17.96
   7   0   4  378.22    9.47
   7   5   8   60.42   13.48
   7   7   9  269.61   18.34
   8   2   6   29.61    9.90
  11   2   6   -2.86   10.68
  13   0   4  169.93   10.26
  14   4   7   10.34   13.48
  14   6   8    4.32   15.58
 -14   8  -4   -1.71    7.36
 -10   5  -3   47.61    5.72
  -9   4  -1   30.35    3.66
  -2  14  11    1.74   19.54
   0   5   7   17.73   10.14
   2   6   8   94.22   12.72
   5  -1  -3   47.88    3.84
   5  10  10   14.68   17.92
   8  10  10   29.16   19.48
  11   8   9    3.24   18.72
  12   1   5   46.94    9.92
  15   3   6  319.87   15.93
  15   7   8   36.10   18.46
 -16  10  -5   33.20    9.29
 -11   8   5    0.23    5.95
  -7   6  -7   15.00    8.86
  -6  16  11   31.50   20.52
  -5   5  -7   14.98    8.44
  -4  15  11   94.26   20.39
  -1   3   5  117.24    7.09
   0  11  10   51.19   17.34
   2   8   9   15.20   14.16
   3   3   6   26.67    8.96
   4   1  -6    9.69    6.95
   4   2  -7  213.57   10.29
   5   4   7   41.57   10.67
   7  -1  -4  248.30    6.77
   9   1   5    4.48    7.70
  11   4   7   -0.92   13.05
  11   6   8   -2.63   15.43
  15   5   7    5.85   15.17
  -9   6  -6    1.49    7.87
  -7   5  -6   35.97    8.01
  -5   4  -6    5.73    7.30
  -3   4  -7   61.87    8.77
  -2   1  -3  680.55    9.26
  -2   6   7  229.77   12.37
   4   3  -8    8.03    9.64
   5   8   9    2.49   14.89
   8   4   7   -0.59   11.90
   8   8   9   37.11   16.28
  12   9   9    7.82   18.64
 -14   7   0    1.88    3.78
 -12   6  -3    1.46    5.78
 -11   7  -6   34.76    9.45
 -10  10   7    4.41    9.96
  -3   4   5  103.63    7.21
   0   7   8   95.78   12.65
   0   9   9    8.12   13.90
   2   0  -4   49.33    4.95
   3  11  10   -0.34   17.89
   4   0  -5  268.28    8.29
   5   6   8  220.23   14.90
   6  11  10    4.01   19.01
   8   6   8   18.23   13.76
  13  -1   2  171.07    6.98
  13  10   9   10.74   20.74
  15   0   3  129.19    9.11
 -16   9  -4    2.59    8.18
  -8   9   7    2.22    9.65
  -8  15  10    1.66   17.01
  -7   4  -5  814.86   13.61
  -6  14  10   37.17   16.37
  -5   3  -5  525.48   11.59
  -4   7   7   86.95   10.05
  -3  16  11    8.67   21.01
  -2   8   8  168.36   14.31
  -2  10   9   63.71   15.44
  -1   3  -7  156.23    9.66
   0   2   4   59.21    5.20
   4   2   5  380.04   10.98
   9   9   9   13.10   18.39
  12   3   6    6.89   10.72
  12   7   8    4.59   14.92
 -13   8  -6  244.58   12.09
 -10  12   8   28.89   12.09
  -9   5  -5  981.94   14.98
  -7   6   5  227.89    7.79
  -5   5   5   28.05    5.94
  -5  17  11    5.15   19.78
  -4  11   9   30.43   14.74
  -1   2  -6    1.24    6.64
   1   4   6    0.89    7.85
   1  12  10   75.49   18.76
   3   5   7    0.61    9.90
   3   9   9    0.27   14.63
   6   3   6   37.27    9.18
   6   9   9   37.68   17.17
   7  12  10    4.82   19.84
   9   3   6   -3.25   10.27
  10  -1   2   27.95    4.36
  12   5   7    7.46   12.74
  13   2   5    7.81   10.19
  14   1   4   19.78    9.48
 -11   6  -5  320.50   10.50
  -8  11   8   77.26   12.84
  -8  13   9    7.35   13.31
  -6  10   8  316.10   15.48
  -6  12   9    6.41   13.67
  -4   9   8    6.13   11.32
   3   7   8   16.85   12.12
   4  12  10    2.82   18.72
   5   1   4  583.86   10.87
   6   0   3  181.47    6.15
   6   1  -7   15.87    8.04
   9  -1  -5    8.70    5.79
   9   7   8    6.83   14.22
  10  10   9   28.14   19.46
  13   8   8    0.27   16.59
 -14   7  -3  110.28    7.71
  -2   3   4   -1.68    4.49
  -1  13  10   69.37   18.50
   0   0  -3   54.91    4.13
   1   2  -7   11.72    7.80
   1   3  -8  347.59   12.61
   1  10   9    4.00   15.38
   6   0  -6  305.66    9.62
   6   5   7   34.13   11.08
   6   7   8  153.61   14.93
   7   2   5   -0.85    8.04
   9   5   7   11.66   12.04
  10   2   5   68.61    9.71
  12   0   3 1032.49   14.20
  13   4   6    7.61   12.18
  14   9   8   26.68   17.72
 -15   9  -6   60.72   10.65
 -13   7  -5   52.41    8.97
  -3  14  10    4.22   17.31
  -1   1  -5   -1.88    6.11
  -1   5   6    5.17    7.68
   1   1  -6   -1.31    6.34
   1   6   7  131.47   11.41
   2  13  10  101.21   19.78
   5  13  10   36.85   19.93
   7  10   9   28.47   17.32
  11   1   4   43.53    8.08
  11  11   9   -6.62   18.84
  -7  16  10    2.12   16.88
  -1  11   9    1.73   15.06
   1   8   8   15.10   12.13
   2   3   5  235.98    9.36
   4   4   6    6.47    8.63
   4  10   9   66.67   15.75
   8   1   4   17.89    6.27
   9   0   3  716.17   11.14
  10   8   8   35.19   15.09
  14   3   5  354.24   14.41
  14   7   7    2.07   15.46
 -11  10   6   59.79    8.74
  -9   4  -4    2.44    5.74
  -7   3  -4  198.61    7.77
  -5   2  -4    2.98    5.26
  -4   4   4   39.93    4.79
  -3   6   6    7.51    8.08
   0  14  10   10.98   18.54
   3   1  -7   10.29    8.19
   3   2  -8  760.23   15.57
   3  14  10   -2.13   20.00
   4  -1  -4   13.87    4.31
   4   8   8   55.05   14.17
   7   8   8    0.62   14.58
   8  11   9   -2.92   17.83
  10   4   6   41.92   10.75
  10   6   7   86.83   14.52
  14   5   6    5.72   13.24
  15   2   4   45.72    9.76
 -11   5  -4   96.06    7.72
  -9   9   6   29.68    8.60
  -9  15   9    8.62   14.86
  -8   5  -7   90.66    9.81
  -8   6   4  295.70    7.09
  -6   4  -7  220.68   10.82
  -6   5   4  569.76    9.06
  -5  13   9   -0.42   14.91
  -3  12   9   -0.53   13.88
  -2  15  10   49.39   19.53
  -1   2   3  580.78    7.77
  -1   7   7   22.72    9.67
  -1   9   8   88.73   12.99
   2  11   9   10.27   15.13
   4   6   7   13.16   10.51
   5  11   9   -2.06   17.32
   6  -1  -5  101.36    6.31
   7   4   6   26.30    9.44
  11   9   8    9.57   15.54
  -8   3  -2   10.40    3.76
  -7   8   6   -2.53    7.71
  -4   3  -7   13.43    8.14
  -4  16  10    1.77   18.84
  -3   1  -4   -0.68    4.72
  -3   8   7   95.39   11.23
  -3  10   8   14.53   12.80
   1   0  -5    0.01    5.87
   3   0  -6  192.31    8.82
   7   6   7    3.86   11.45
   9  12   9   -0.86   18.58
  12  10   8   -4.54   17.09
  15   4   5  439.68   15.88
  15   6   6   57.92   14.60
 -13   6  -4  104.34    8.57
 -11  12   7   -1.44    9.70
  -9  13   8    9.43   12.28
  -8  18  10    7.20   18.95
  -6  17  10    4.88   17.68
  -5  11   8  483.34   17.45
   0   4   5  273.91    9.36
   0  12   9    2.39   15.74
   1  15  10   -0.73   18.94
   2   5   6    1.27    8.75
   2   9   8   20.47   13.52
   3   2   4  493.14    9.95
   5   3   5   33.36    7.63
   8   9   8   25.03   14.60
  10  13   9    9.81   19.19
  11   3   5    2.52    8.79
  11   7   7   61.00   13.81
  12  -1   1    5.46    3.79
  13  11   8    8.41   17.92
  14   0   2   12.10    6.16
 -10   5  -6    0.15    7.96
  -9  11   7    2.45    9.97
  -8   4  -6   16.54    7.80
  -7  12   8  322.66   15.83
  -6   3  -6    5.01    7.32
  -5   9   7  836.17   17.30
  -2   2  -7   10.81    7.91
  -1  16  10   15.66   19.72
   2   7   7    1.01   10.75
   3  12   9    7.08   16.81
   5   1  -8    2.01    9.12
   5   9   8   22.19   13.80
   8   3   5    1.23    8.47
   9  -2  -4  290.88    7.04
  11   5   6    5.30   10.93
  -4   1  -2   13.24    3.42
  -3   3   3  753.43    8.46
  -2  13   9   38.60   14.98
   0   2  -8   69.76    9.71
   2  16  10    0.47   19.44
   4   1   3   20.60    4.15
   5   0  -7   14.08    7.97
   5   0   2  265.17    5.42
   7  13   9   -5.91   19.01
   8   7   7  117.80   14.51
   9  -1   1  131.77    3.94
   9  10   8    6.82   16.27
  12   8   7    3.26   13.67
  13   1   3  186.99    8.74
 -12   5  -2  114.06    5.71
  -5  18  10   10.97   19.64
  -3  17  10   16.07   18.98
  -2   5   5  538.31   11.48
   0   1  -7   -1.85    7.99
   0  10   8   12.17   12.41
   5   5   6   27.09    9.29
   5   7   7   34.90   11.30
   8   5   6   -0.70    9.75
   8  14   9    4.83   20.30
  13   9   7    2.60   15.82
 -15   7  -4    3.71    7.31
 -14   7  -6    9.63    9.74
 -12  10   5   68.40    7.11
  -8  16   9    8.39   15.49
  -7  19  10    4.23   18.12
  -6  15   9   13.05   14.57
  -2   1  -6   -1.31    6.68
   0   8   7    8.37   10.56
   0  17  10   -5.01   19.58
   1  13   9    3.02   15.33
   3  10   8   42.34   14.64
   4  13   9    4.24   17.07
   6   2   4  301.05    9.02
   6  10   8   12.60   14.31
   9   2   4    1.73    7.03
  10  11   8    1.88   16.52
  12   4   5    7.10   10.09
  12   6   6   44.84   11.96
  14  10   7   -3.88   17.21
  -8   3  -5  148.84    8.71
  -2  11   8    7.72   12.22
  -2  18  10    0.72   19.48
   1   3   4    9.86    4.93
   3  -1  -5    5.60    5.27
   5  -1  -6   -3.91    6.51
   9   8   7  156.46   14.52
  11   0   2    9.08    4.60
  11  12   8    1.86   17.70
 -14   6  -2  105.12    6.46
 -10   4  -5  103.91    8.13
  -6   2  -5  401.19   10.38
  -5   4   3   19.85    3.23
  -4   6   5  433.25   10.34
  -4  12   8  264.40   15.91
  -4  19  10   15.12   20.48
  -1  14   9    3.59   15.03
   2  14   9    0.16   17.77
   3   4   5   83.44    7.99
   5  14   9    7.19   17.57
   7  11   8    7.55   15.91
   8   0   2  626.09    8.64
  13   3   4  794.01   15.78
  13   7   6    9.78   12.63
 -16   8  -6   51.18   10.52
 -12   5  -5  252.02   10.40
 -10   9   5    3.27    6.31
 -10  15   8   23.27   13.02
  -9   3  -3    9.83    5.01
  -8  14   8  137.29   14.38
  -7   2  -3   23.95    4.76
  -6   7   5    8.44    5.89
  -6  13   8  235.50   15.52
  -6  20  10   45.40   19.61
  -4   1  -5  107.04    7.34
  -2   7   6   34.73    8.20
  -2   9   7    2.70    9.76
   0   0  -6  102.02    7.66
   1  11   8   18.54   13.01
   2   0  -7   11.82    7.43
   3   6   6   65.68    9.53
   3   8   7   26.73   10.83
   6  -2  -4 3495.34   19.48
   6   8   7   -1.04   11.65
   6  15   9   -1.94   18.67
   8  -2  -5  754.21   11.10
   9   4   5   25.51    8.62
   9   6   6   45.69   11.09
  10   9   7   -5.80   14.28
  13   5   5  212.96   13.29
  14   2   3   77.25    8.78
  14   8   6   70.08   14.81
 -11   4  -3  199.22    7.56
  -8   8   5   60.34    6.44
  -4  10   7  174.16   12.42
  -2   0  -2 2592.02   14.20
   1  -1  -4    8.43    4.26
   3  15   9    8.88   18.65
   4  11   8  181.96   15.96
   6   4   5    6.74    7.53
   6   6   6    4.05    9.31
   8  12   8   15.19   16.32
 -14   6  -5    9.22    8.31
 -10  13   7   -4.69   10.17
  -9   4  -7  772.93   15.84
  -9  18   9    3.65   14.64
  -7   3  -7   77.49    9.25
  -7  17   9   31.57   15.21
  -6  11   7  271.28   13.31
  -5   1  -3   98.71    5.09
  -5   2  -7   20.68    8.76
  -4   8   6   24.90    7.82
   0  15   9   22.01   16.93
   9  13   8   -2.09   17.21
  11  10   7    2.92   14.00
  12  11   7    0.57   16.67
  14   6   5  349.47   15.30
  -2   0  -5   84.58    6.85
  -1   4   4  489.08    9.21
  -1  12   8   46.30   13.09
   1   5   5  110.81    8.03
   1   9   7   -0.69   10.23
   2   2   3  183.43    5.60
   4  16   9   -0.08   18.30
   5  12   8   59.26   15.09
   7   9   7  126.73   13.84
  10   7   6   -6.78   10.87
  10  14   8    1.60   18.04
  13  12   7   15.03   16.51
 -17  20   8   -4.25   17.19
 -14   8   5   35.71    7.83
 -13  21   8   17.32   18.38
 -12  22   8    4.68   18.13
 -11  15   7    8.63   12.28
 -10  11   6    4.20    9.05
  -8   8   5   72.29    7.57
  -6  20   7  121.19   16.71
  -5  13   6  264.60   13.33
  -4  14   6   13.11   10.90
  -1  -3  -7   75.12    8.99
   0  13   5   16.79   10.47
   3  -2  -7  167.99    9.53
   5  11   3   67.87    9.02
 -14  20   8    8.47   16.54
 -11  23   8   -0.75   18.44
 -10  24   8   18.93   21.03
  -9  -3  -6    3.00    9.52
  -6  12   6   85.75   10.76
  -5  24   7  -10.68   18.25
  -2  16   6  166.27   14.98
  -1  -3  -4   10.82    5.30
  -1  20   6  185.81   17.92
  -1  23   6    5.05   18.51
   2  18   5    1.51   13.84
   2  21   5   -2.29   15.87
   4  15   4   85.39   12.13
   5  -1  -6   -2.46    6.90
 -15  14   7   -0.14   12.28
 -15  19   8   36.28   15.76
 -12   0   0    9.17    3.98
 -12  14   7    4.93   11.49
  -9   5   4  133.13    6.26
  -7  11   6   13.50    9.76
  -7  16   7  472.89   18.22
  -6  17   7   41.04   15.00
  -4  -3  -7   48.08    9.34
  -1  -2  -2   57.33    3.80
   0   8   4  389.74   10.59
   1   9   4  226.49    9.62
   1  14   5   31.39   10.74
   2  10   4  151.43    9.24
   3  -1  -8  319.76   12.62
 -13  -2  -5   12.42    9.31
 -12  19   8   72.82   17.43
 -11  10   6   69.55   10.10
 -11  20   8   60.70   17.54
 -10  21   8    1.41   17.77
  -9  22   8   79.40   20.25
  -8  -3  -5    2.51    7.33
  -7  -3  -4  810.10   12.80
  -5  18   7   91.29   15.44
  -4  -3  -4 2622.89   20.80
  -4  22   7  205.01   19.99
  -4  25   7    1.59   19.34
  -3  -3  -6   16.14    7.60
  -2  -3  -5  225.97    8.87
  -1   7   4  836.87   13.15
  -1  17   6  152.49   14.88
   1  -2  -3  763.24    9.88
   3  11   4    8.06    8.64
 -16  18   8    4.26   14.64
 -14  10   6   37.41    9.52
 -13  18   8    3.83   15.96
 -12  -2  -4  322.18   10.80
 -12   5   4    5.30    5.36
 -11  -2  -3    3.60    6.48
  -9  14   7    6.06   11.96
  -8  23   8   20.15   20.30
  -6  -3  -6   41.84    8.54
  -5  -3  -5   34.33    7.60
  -5   8   5  160.12    8.98
  -4  19   7    5.44   14.92
  -2   4   3   31.37    4.00
   0  21   6   11.92   15.93
   0  24   6    2.59   19.19
   2  -2  -5   88.31    7.04
   2  15   5  204.79   13.53
   5  16   4    5.15   12.48
   6  12   3  612.87   14.25
 -13  13   7   47.26   12.53
 -12   7   5   -0.91    7.06
  -9   7   5    0.09    6.84
  -8  10   6   17.76    8.83
  -6   3   3 1668.93   12.17
  -6   5   4  598.69   10.17
  -3  23   7  135.16   19.83
   0  -2  -7    9.16    7.96
   0  18   6   11.65   13.69
   3  19   5    4.24   13.45
   4  -1  -4   11.41    4.48
   4   0  -8  113.90   10.41
   4  12   4   28.58    9.57
   5   4   1 1800.48   11.43
   6   5   1  594.63    7.65
 -11  -2  -6    2.68   10.06
 -10  13   7   -3.32   11.20
 -10  18   8   52.31   16.77
  -9  19   8   -2.26   15.64
  -8  20   8    7.05   18.25
  -3  20   7    9.90   16.05
  -2   6   4  430.96    9.73
   1  -2  -6    1.91    6.62
   3  16   5   -1.49   12.49
   5   6   2  111.20    5.77
 -16  23   9    5.23   19.59
  -7  21   8   16.05   18.09
  -6   7   5    9.39    7.12
  -5  15   7  235.18   15.34
  -4  11   6   35.18    9.88
  -4  16   7   41.46   13.67
  -2  24   7   12.91   20.79
  -1  14   6   56.92   11.99
   1  19   6   32.90   15.69
   1  22   6   35.94   17.29
   4   5   2  143.55    5.42
 -17  22   9   -1.54   18.95
 -15  16   8    0.45   14.92
 -12   9   6    0.69    8.84
 -11  12   7    1.88   11.48
 -10  -2  -5   64.83    9.20
  -9   9   6   27.44    9.20
  -6  -2  -7    4.08    8.88
  -6  14   7   -4.70   11.90
  -6  22   8   78.32   19.65
  -3  -2  -7   24.88    8.56
  -3  17   7  139.85   15.71
  -2  21   7  110.61   18.40
  -1   9   5   54.26    8.51
   0  -1  -8    4.65    9.07
   0  10   5    5.15    8.20
   0  15   6   17.72   12.23
   1  11   5   10.01    8.81
   5  13   4   65.21   10.75
 -15  21   9    4.72   19.99
 -14  22   9  117.88   20.91
 -12  -1  -2   38.82    5.75
 -12  16   8   39.41   14.38
  -5  10   6   -1.53    8.68
  -2  18   7    7.13   14.38
   1  16   6    4.39   13.61
   2  12   5   44.68    9.98
   3   4   2  334.53    6.50
   4   3   1 4557.77   16.22
   4  17   5   11.47   13.75
   7   8   2   31.69    6.02
 -13  -1  -6  189.44   12.28
 -13  -1  -3  199.92    8.67
  -9  -2  -4   -0.70    6.98
  -8  -2  -6   19.79    8.57
  -8  -2  -3 1871.25   16.56
  -8  12   7  170.16   13.93
  -8  17   8   65.39   15.45
  -7  18   8   30.91   15.75
  -6  19   8   99.56   17.47
  -5  23   8    6.64   19.67
  -3   5   4    0.73    4.82
  -2  -2  -6  340.77   10.77
  -2   8   5  135.01    8.98
  -1  -2  -5    9.94    6.09
  -1  22   7  280.84   21.20
   1  -1  -7    1.18    7.57
   2  20   6   20.30   16.60
   3  -1  -5    6.98    5.40
   3   6   3   85.86    5.88
   3  13   5    2.01   11.03
   5   0  -4    9.48    4.50
   5   8   3   58.20    7.03
 -16  20   9   25.42   18.21
 -13  15   8   24.36   13.86
 -12  21   9   49.51   19.44
  -9  16   8    0.53   14.18
  -6   9   6   74.06    9.33
  -5  -2  -6    0.89    7.66
  -5  20   8    4.42   17.67
  -2  -2  -3  238.25    6.57
  -1  19   7    6.07   15.27
   1   0  -8    4.30    9.48
   2  -1  -6    0.60    6.35
   2  17   6   54.28   15.01
   6   9   3   40.70    7.93
   6  14   4   67.55   11.60
 -13  20   9   14.22   18.70
 -12  11   7    0.27   11.20
 -10   6   5    4.03    6.07
 -10  15   8   31.27   13.93
  -7  -2  -5    0.95    6.91
  -5  -2  -3   80.45    5.64
  -4  21   8   45.60   18.60
  -3   3   3  792.97    9.20
  -3   7   5  875.04   14.81
   2  -1  -3  208.69    5.87
   2   5   3  723.99   10.60
   4  14   5  318.31   15.27
   8   9   2  150.31    8.49
 -12  -1  -5   55.82    9.49
 -10   4   4   -2.15    4.88
  -9  11   7   -1.84   10.42
  -8  -1  -1    1.36    3.53
  -7   4   4 2473.39   17.78
  -6  -2  -4  325.57    9.25
  -4  -2  -5  375.17   10.42
  -4  13   7    5.91   11.62
  -3  -2  -4  552.97   10.46
  -3  14   7   47.04   12.63
  -2  15   7    5.35   13.13
  -1  11   6  115.78   11.29
   0  12   6   -2.56   10.15
   0  20   7   96.68   17.85
   2   7   4  290.24    9.94
   3   8   4  141.71    8.54
   4   9   4    1.90    7.98
 -15  18   9   10.15   18.15
 -14  14   8    1.54   12.99
 -13   0  -1    8.07    4.91
 -13   6   5   67.38    7.75
 -11  14   8   -0.52   12.97
 -11  19   9   28.05   19.41
 -10  20   9  143.77   20.41
  -9  21   9   -7.69   19.22
  -8  22   9    9.40   20.24
  -6  16   8    4.56   14.68
  -5  12   7  147.83   13.01
  -5  17   8  243.61   18.03
  -3  22   8   24.73   19.48
  -2  -1  -7  170.26    9.90
  -2  10   6   65.74   10.20
  -1  16   7   11.39   13.94
   1  13   6    3.60   11.15
   2   0  -7    8.54    7.56
   2   3   2 3045.66   15.95
   3  18   6    6.86   15.32
   4   0  -5  272.30    8.14
   5  10   4   89.74    9.60
   7  10   3  150.73    9.49
 -13   8   6   -2.42    8.22
  -7   8   6    4.64    8.11
  -7  15   8    5.77   14.17
  -6  11   7  279.37   14.66
  -5  -1  -7   13.10    8.72
  -4  18   8   49.54   16.28
  -3  19   8   11.74   18.49
   0  17   7    2.99   14.38
   1   4   3   45.61    4.53
   1   6   4  237.80    8.48
   1  21   7    2.45   19.08
   2   1  -8   69.88    9.59
   2  14   6   -4.48   11.84
   3   0  -6  195.00    8.41
   5  15   5    9.28   12.63
 -11  -1  -4   48.99    8.06
 -10  10   7    7.47   10.77
  -8  14   8  134.66   15.15
  -4   4   4   40.94    5.33
  -3   9   6    1.26    8.73
  -1  -1  -6   -0.83    6.79
   3   2   1 5935.90   16.60
   6  11   4   75.26   10.17
   7   2  -4   23.06    5.17
 -14   0  -5  410.80   13.16
 -13  10   7   -1.95   10.55
 -13  17   9   -2.06   16.22
 -12  13   8   14.76   13.07
  -9  18   9    3.66   18.64
  -8  19   9   51.25   18.94
  -7  -1  -6   27.12    8.82
  -7  20   9   -7.45   18.96
  -2  20   8   51.93   18.96
   0  -1  -5    2.20    5.79
   0  -1  -2   45.50    3.35
   1  -1  -4    5.62    4.36
   1   8   5    4.54    8.36
   1  18   7   61.43   15.79
   2   9   5   58.53    8.99
   3   1  -7   11.96    8.18
   3   2  -8  796.19   15.83
   3  10   5   27.28    9.10
   3  15   6   43.72   13.12
   8  11   3  210.19   10.73
 -10  -1  -3  130.41    7.34
  -9  -1  -5    1.76    7.96
  -9  -1  -2  379.80    7.75
  -9  13   8   16.89   13.15
  -7  10   7  662.43   17.11
  -6  21   9   21.09   20.24
  -4  -1  -6   93.81    8.52
  -4   8   6   23.15    8.65
   0   5   4    7.52    5.39
   4   1  -6    7.96    6.78
   4  11   5   20.05    9.67
   5   1  -5  277.16    8.21
 -14  16   9    5.55   16.60
 -12   0  -6   23.51    9.63
  -8   7   6   24.87    8.58
  -5  14   8  111.46   15.02
  -3  16   8    7.36   15.05
  -2  12   7   -0.45   11.37
  -2  17   8   53.98   17.47
  -1   0  -7    1.58    7.81
  -1   1  -8    0.67    9.77
  -1  13   7   44.92   12.90
  -1  21   8   20.09   19.35
   0   7   5  118.04    8.85
   0  14   7    1.57   12.90
   2  19   7   17.27   16.97
   4  16   6    3.69   13.49
   5  12   5  125.43   12.32
   7  12   4  600.36   15.72
 -13  12   8   91.34   14.11
 -11   7   6   25.76    8.52
 -10  12   8   28.92   13.64
  -8   5   5   29.42    6.33
  -7   0  -7   30.36    9.82
  -3  11   7   21.29   11.26
   1  15   7   -0.12   13.68
 -15  20  10   56.31   20.38
 -13   0  -4  178.12    9.68
 -11   5   5   91.59    7.53
 -11   9   7   11.10   10.67
  -8  -1  -4   19.29    7.07
  -8   9   7    4.31   10.63
  -7  17   9   30.77   17.72
  -6  -1  -5  240.97    9.46
  -5   5   5   24.96    6.64
  -5  19   9   60.49   19.73
  -4   0  -7  122.94    9.74
  -4  10   7  162.76   12.47
  -3  -1  -5  163.14    8.20
  -1  18   8   62.49   17.71
   0   3   3   42.38    4.15
   0  22   8  159.72   21.33
   1  10   6    2.25    9.72
   2  11   6   12.39   10.58
   2  16   7   32.95   15.44
   3   0  -3   48.06    4.03
   3  20   7   21.90   19.05
   5   2  -6   42.60    7.46
   5  17   6    0.09   15.11
   6  13   5   78.31   12.67
 -12  15   9    9.95   15.27
 -12  20  10   21.39   20.73
  -8  16   9    3.27   15.94
  -7  12   8  333.57   16.77
  -5   7   6  184.99   10.25
  -4  20   9   33.12   20.08
  -2  -1  -4  275.37    7.93
  -1  -1  -3  190.22    5.84
   0   0  -6   97.26    7.79
   0   9   6   80.88   10.44
   0  19   8    1.63   18.14
   1   2   2   45.00    3.05
   3  12   6    3.12   11.25
 -13  19  10   48.38   20.07
 -11   0  -5    1.40    8.44
  -9   0  -6   29.32    8.74
  -9  15   9    3.55   15.37
  -7  -1  -3   77.50    6.03
  -4   2   3  212.32    5.22
  -1   4   4  526.40   10.08
  -1   8   6  108.36   10.32
   0   1  -7    3.70    8.41
   0   2  -8   76.23   10.61
   3  17   7   10.29   16.40
   4  13   6   22.72   12.26
 -13  14   9   18.71   15.94
 -11  11   8   -4.07   11.90
 -10  19  10    3.36   21.03
  -5  -1  -4  621.01   11.32
  -3  -1  -2 1717.01   12.71
  -3  13   8   -9.03   14.40
  -1  15   8   45.18   15.32
   1   0  -5   -2.96    5.46
   1  20   8   19.54   19.19
 -14  18  10   -1.46   18.74
 -11  18  10   41.80   20.88
 -10  14   9    7.85   14.85
  -8   3   4  241.62    6.70
  -6   0  -6   73.53    8.61
  -5   3   4  505.85    9.04
  -5  16   9   -0.89   16.67
  -4  12   8  272.31   17.03
  -4  17   9    9.04   17.98
  -3  18   9  114.02   19.59
   0  16   8   24.00   15.83
   1  12   7   78.45   14.09
   4  18   7   13.39   17.96
   5   7   4    4.55    7.55
   5  14   6   10.12   12.76
   6   6   3  108.65    6.97
   6   8   4    4.27    8.07
   7   7   3   45.53    6.96
  -9   6   6   39.36    8.48
  -9   8   7   38.01   10.61
  -6   6   6   77.76    9.17
  -6  15   9    6.63   15.67
  -3   1  -7   16.05    8.90
  -2   5   5  546.99   12.09
  -2   7   6   35.50    8.93
  -2  19   9   42.89   19.94
  -1  10   7    1.40   10.89
   1  17   8   12.66   17.15
   2  13   7   37.14   13.38
   4   6   4    0.60    6.46
   7   9   4  129.14   10.10
   8   8   3    7.98    7.73
 -12   8   7    1.56    9.95
 -12  17  10   18.68   18.73
  -7  14   9   -4.13   15.21
  -7  19  10    0.93   20.45
  -6   1  -7  102.03   10.02
  -6   8   7   -6.13    9.60
  -1  20   9   30.36   21.40
   1   1  -6   -2.15    6.46
   1   3  -8  344.03   12.52
   3  14   7    4.39   13.73
   4   8   5  105.23    9.64
   6  15   6  103.98   15.60
   7   5   2 1078.31   12.05
   8   6   2  193.70    7.13
 -13   1  -5  430.57   12.64
 -12   6   6   -2.53    8.27
 -12  10   8   11.88   12.62
 -11   0  -2    8.99    5.37
 -10   0  -4  596.60   12.51
  -9  10   8   20.01   11.95
  -9  17  10   14.84   20.22
  -8   0  -5   66.46    7.82
  -2   9   7    1.18   10.46
   1   2  -7    9.81    7.76
   2  18   8   39.08   18.42
   3   5   4  254.62    8.78
   4   4   3  502.56    9.49
   4  15   7    4.30   15.38
   6   4   2  182.09    6.02
   6  10   5   25.25    9.84
   8  10   4  286.30   12.50
   9   7   2  311.11    9.08
   9   9   3   56.09    9.04
 -13  16  10   38.36   19.64
 -10   0  -1  974.35   10.03
  -6   4   5  374.79    9.49
  -6  10   8  304.44   16.55
  -3   6   6    8.26    8.13
  -3  15   9   20.55   17.87
  -2   0  -5   90.57    7.11
  -2   3   4    1.43    4.54
  -1   2   3  637.95    8.72
   2   6   5  772.16   14.86
   7  11   5   26.19   11.38
  -5   0  -5   32.32    6.99
  -4  14   9   38.29   16.23
  -2  16   9   -0.02   17.55
  -1  12   8   51.12   14.40
  -1  17   9    9.03   18.74
   0  13   8   23.26   14.68
   1  14   8   11.65   14.97
   2   1  -5  117.81    6.82
   2   4  -8  857.08   16.26
   2   8   6  190.03   11.79
   3   9   6  107.48   11.35
   3  19   8    9.37   18.88
   4  10   6   71.95   11.60
   5  11   6  188.90   14.41
   5  16   7   31.78   16.83
 -15   2  -5  419.57   13.51
 -13   2  -6  118.70   11.64
 -12  12   9   25.46   15.50
  -9  12   9    2.27   14.30
  -8   1  -6    2.24    8.08
  -7   7   7   43.99   10.69
  -6  17  10    5.23   19.70
  -5  13   9    2.54   15.10
  -5  18  10    5.81   20.46
  -3   4   5  114.72    7.41
  -2   1  -6   -1.90    6.91
  -2   3  -8  303.07   12.77
  -2  11   8    6.83   13.17
   0  18   9   42.54   19.94
   2   3  -7   23.91    8.59
   2   4   4 3419.32   24.12
   2  15   8   22.71   15.85
   4   1  -3   39.57    3.74
   6  12   6   81.25   13.69
   8  12   5   12.68   11.89
 -10   7   7    8.86   10.18
 -10   9   8    6.96   12.64
  -8   2  -7    0.57    9.15
  -7   9   8    4.52   12.88
  -7  16  10    4.11   19.33
  -5   1  -6  100.15    8.71
  -3  10   8   18.97   13.74
  -2   2  -7   15.02    8.25
   1   5   5  103.38    8.50
   1   7   6   13.15    9.21
   1  19   9   57.81   22.14
   2   2  -6    6.77    6.50
   3   1  -4  561.57    9.07
   3   3   3 1720.44   15.25
   3  16   8  159.26   19.90
   5   3   2  434.00    7.33
 -12   1  -4   66.57    8.47
 -10   1  -5    4.62    8.21
  -8  15  10    8.03   18.43
  -7   0  -4  401.94   10.02
  -6  12   9    4.55   14.83
  -5   2  -7   21.08    8.81
   2  10   7   17.87   12.10
   3  11   7    0.69   12.63
   4  12   7  109.42   14.42
   7  13   6   12.95   14.13
 -12   4   5  103.62    7.44
 -12  14  10    0.61   18.48
  -4   0  -4   43.02    5.97
  -4   5   6  104.36    9.04
   0   0  -3   55.95    4.28
   0   6   6  304.08   12.14
   1   0  -2   46.06    2.99
   3   4  -7   81.56    8.96
   4  17   8    5.29   18.24
   5  13   7   -1.41   14.87
  -9  14  10   -1.45   17.51
  -7  11   9    3.69   14.27
  -4   9   8    4.94   12.48
  -4  16  10   -8.22   19.56
  -3  17  10   25.40   20.74
  -2  13   9   22.12   16.06
  -1   4  -8  358.01   13.24
  -1  14   9    4.51   16.27
   0   8   7    6.65   10.67
   0  15   9   24.48   18.61
   1  16   9   14.99   19.90
   3   2  -5  548.35   10.47
 -11  17  11   35.56   22.62
 -10   2  -6   12.15    8.75
  -5  15  10    5.42   19.02
  -3  12   9    4.92   15.41
  -1   1  -5    0.91    5.87
   0   4   5  277.06   10.00
   1   3   4   13.32    5.34
   1  11   8   14.61   14.78
   2  12   8  180.22   16.72
   2  17   9   10.23   20.77
   3   3  -6    5.38    7.11
   5  18   8   -3.64   20.17
   6  14   7    8.93   14.80
 -10  13  10   16.85   18.22
  -8   6   7    7.90   10.01
  -8   8   8    4.75   11.42
  -7   1  -5   10.35    7.01
  -6   2   4 3422.95   20.12
  -6  14  10   38.87   19.04
  -4  11   9   30.77   16.17
  -1   2  -6   -2.18    6.81
  -1   3  -7  160.30    9.98
  -1   7   7   21.31   10.47
   0  10   8   19.29   13.17
   3  13   8    5.64   15.11
   4  14   8   78.39   18.00
 -12   2  -5   16.28    8.27
 -12  16  11    0.48   21.63
 -11  10   9  367.45   18.64
  -8  10   9    6.70   14.87
  -7   3   5   83.68    6.96
  -5   6   7  118.42   10.94
  -5   8   8   84.33   13.10
  -4   1  -5  104.88    7.78
  -3   2   4  264.55    7.46
  -1   5   6    7.31    8.35
   0   5  -8  270.84   13.02
   3  18   9   10.86   20.55
   4   2  -4  448.55    8.30
   4   2   2  147.47    4.82
   6   7   5   73.12    9.52
   7   6   4  254.30   10.51
   7   8   5   47.66    9.74
   7  15   7   -4.24   15.35
   8   7   4    6.45    8.39
 -11   6   7   42.45   10.71
  -9  16  11    3.78   22.03
  -7   2  -6  192.68   10.23
  -7   3  -7   88.40   10.23
  -5   1   3   47.93    3.63
  -5  10   9   42.49   15.94
  -4   3  -7   13.50    8.63
  -3   0  -3  880.57   10.95
  -2  15  10   44.65   21.14
  -1  16  10   14.17   21.45
   2   2   3  205.23    6.17
   4   4  -6   23.64    7.60
   4   7   6   39.00   10.79
   5   6   5   94.15    9.32
   5   8   6   79.62   11.23
   5  15   8   40.87   17.83
   6   5   4    7.11    7.31
   6   9   6   20.39   11.19
   7  10   6   52.20   12.98
   8   9   5   31.95   10.09
   9   8   4   10.67    9.16
 -12   3  -6   52.63    9.89
 -11  12  10    1.21   17.20
  -5   4   6   93.03    9.23
  -3  14  10    4.21   18.96
   0  12   9   -2.46   16.93
   0  17  10   -7.33   20.85
   1  13   9    4.64   16.49
   2  14   9   -1.04   19.09
   4   3  -5  883.63   12.52
   4   5   5   20.50    8.59
   4   9   7    6.80   13.12
   5  10   7   84.85   14.92
   9  10   5    2.76   11.36
 -14   3  -5 1018.00   17.74
 -12   1  -1    7.63    5.00
 -10  15  11    4.54   21.68
  -8   4   6    5.70    7.82
  -4  13  10    9.95   18.41
  -2   1   3  180.54    5.21
  -2   8   8  168.19   14.40
  -1  11   9    1.08   15.28
   0   4  -7  142.57   10.20
   1   6  -8  291.91   13.00
   3   6   6   65.50   10.05
   3   8   7   22.78   11.54
   3  15   9   12.81   18.98
   5   4   4  133.23    8.12
   6  11   7   65.17   15.21
   6  16   8    2.94   18.04
   8   5   3   16.57    6.55
   8  11   6  119.59   13.68
   9   6   3   36.90    7.66
 -10   3   5  288.61    8.79
  -9   7   8    4.18   12.00
  -7  15  11   -7.75   22.01
  -6   9   9    9.08   15.00
  -2   4   6   14.25    8.75
  -2  10   9   67.63   16.67
  -1   3   5  117.98    7.64
   4  16   9    3.25   20.73
   7  12   7   -2.59   15.34
  10   7   3   77.91    8.76
 -14   4  -6  243.24   12.77
 -11  14  11   -8.11   20.86
  -9   2  -5   67.38    8.11
  -6   5   7   13.85   10.23
  -5   0  -2  347.13    6.78
  -3   7   8    9.39   13.02
   0   2  -5   99.13    6.98
   0   2   4   57.05    5.59
   0   3  -6    0.55    6.82
   2   5   6    4.31    8.81
   3   4   5   81.46    8.44
   3  10   8   56.51   14.88
   4  11   8  188.54   17.01
   5  12   8   66.15   17.25
   7   4   3   49.86    6.01
 -16   4  -5  177.47   11.74
  -9   3  -6   73.32    9.39
  -9   5   7   39.77   10.23
  -9  11  10    6.81   16.17
  -8  14  11    5.19   20.40
  -6   1  -4    0.20    5.82
  -6  11  10   11.39   17.81
  -3   1  -4   -0.63    5.04
  -3   4  -7   71.23    9.98
  -3   5   7   28.90   10.53
  -3   9   9   -0.77   15.37
   0  14  10    2.12   19.28
   1  15  10    1.81   21.26
   2   9   8   15.47   13.57
   5   3  -4  217.90    6.67
   5   4  -5 1012.25   13.14
   6   2   1 2655.32   13.11
   6  13   8   52.59   17.77
   8  13   7   53.39   15.37
 -11   2  -4   11.19    7.54
  -6   4  -7  227.02   11.65
  -4  15  11  107.24   22.76
  -2  12  10   18.47   19.42
  -1  13  10   55.55   19.27
   1   5  -7  107.54    9.83
   1   6   7  141.07   12.25
   1   8   8   19.89   12.72
   2  16  10    4.69   21.27
   4   3   4 2539.47   21.49
  -9  13  11    9.17   20.59
  -7   8   9  570.76   20.45
  -6   2  -5  457.86   11.52
  -6   3  -6    9.19    7.99
  -3   2  -5  119.05    7.82
  -3   3  -6  185.90    9.48
   2  11   9    9.89   16.18
   3  12   9   -0.44   16.63
   4  13   9    0.14   19.11
   6   3   3  707.15   11.00
   7  14   8    1.81   17.47
 -10   8   9    4.26   14.35
 -10  10  10   11.23   16.95
  -8   1  -3  691.86   11.26
  -7   6   8    0.89   11.02
  -7  10  10   10.19   17.30
  -6  13  11    2.65   21.79
  -4   8   9   -0.89   14.92
  -3  11  10   13.04   17.20
   0   7   8   95.55   13.44
   1   4   6    0.03    8.52
   1  10   9    7.12   15.63
   2   3   5  240.66    9.93
   5  14   9    0.37   19.90
   6   3  -3   19.53    4.08
 -14   2  -1    7.35    5.76
 -11   3  -5   38.26    8.42
 -11   4  -6   19.42    9.20
 -10   6   8   76.08   12.48
  -5   2   5  229.66    8.35
  -3   3   6   -4.18    8.26
   0   5   7   16.62   10.33
   0   9   9    2.26   15.08
   1   4  -6  106.36    8.52
   2   6  -7   -1.20    8.72
   3   1   2 1516.58   11.40
   7   7   6   26.18   11.71
   8   8   6    3.60   12.13
   9   4   2 1705.63   15.14
  10   5   2  157.13    7.36
 -15   3  -3  117.06    9.07
 -10  12  11    9.36   20.37
  -7  12  11    0.67   21.10
  -2   2   5  100.25    7.18
  -2   5  -7   30.36    9.56
  -2  14  11    5.90   21.63
  -1   7  -8    0.71   10.81
   2  13  10  100.50   22.17
   5   7   7   30.84   12.90
   6   6   6    3.61    9.90
   6   8   7    5.27   12.46
   7   9   7  152.77   14.78
   8   6   5   29.68   10.03
   8  10   7    8.86   14.92
   9   7   5   35.76   10.70
   9   9   6   43.22   13.47
 -13   3  -4  178.84    9.96
  -8   5  -7   88.82   10.71
  -7   4   7   59.39   10.43
  -4   1   4    9.08    4.40
  -4   4   7  139.30   11.01
  -3  13  11   86.48   21.88
  -1   6   8   -0.17   11.85
  -1   8   9    5.37   14.60
   0  11  10   72.06   20.05
   1   3  -5  108.53    7.06
   1  12  10  105.14   20.52
   3   2   4  545.81   10.88
   3  14  10   10.40   20.46
   4  15  10   27.27   22.50
   5   2   3   69.33    5.69
   5   5   6   28.43   10.36
   5   9   8   29.21   14.68
   6  10   8    5.46   16.07
   7   5   5    0.72    8.34
  10   8   5    1.33   10.96
  10  10   6   20.44   13.75
 -13   5  -6   54.47   11.18
  -9   3   6   68.95    8.67
  -8   2  -4   53.75    7.34
  -5   5  -7   15.53    9.08
  -5   7   9    9.73   13.93
  -4  12  11   24.21   21.72
   4   6   7   10.04   11.14
   4   8   8   77.82   14.65
   7  11   8    5.22   15.43
   8   3   2  362.83    7.72
   9  11   7   29.23   14.70
  -8   3  -5  165.77    9.61
  -8   4  -6   26.98    8.65
  -5   1  -3  100.85    5.60
  -2   1  -3  718.43    9.82
  -2   4  -6  358.31   11.03
  -1   1   4    5.02    4.66
  -1   4   7   11.69    9.82
  -1  10  10   23.96   17.40
   1   2   5    6.58    7.08
   2   1  -2 1150.22    8.98
   2   5  -6  190.29    9.48
   4  10   9   52.86   18.03
   5  11   9   -0.18   18.04
   6   4   5    1.39    7.97
   8  12   8    2.27   16.18
   9   5   4  303.01   11.14
  10   6   4   32.00    9.06
 -15   4  -4   64.02    9.27
 -10   4   7   19.14   10.03
  -8   5   8   49.98   12.22
  -7   1   4  222.75    6.25
  -5  11  11   26.82   21.24
  -2   9  10   14.52   17.91
   3   5   7   -2.03   10.59
   3   9   9    2.30   15.78
   4   4   6    4.24    9.14
   6  12   9    3.09   18.13
   8   4   4    9.68    7.70
  10   4   0   30.53    3.63
  11   7   4  355.63   12.76
 -15   5  -5    4.93    9.93
 -12   2  -2   41.14    6.54
 -10   2  -3   37.52    6.55
  -2   2  -4   56.13    6.07
  -1   6  -7   11.00    8.54
  -1  12  11    0.39   20.40
   0  13  11   45.29   21.88
   2   6   8  107.76   13.77
   2   8   9   20.31   15.40
   5   3   5   38.53    8.75
   7   4  -3   18.70    4.18
   7  13   9   -0.78   18.94
 -17   6  -5   29.00   10.69
  -9   8  10  529.70   21.86
  -6   8  10   18.68   15.82
  -5   2  -4    6.52    5.78
  -5   3  -5  542.56   12.09
  -2  11  11    8.79   21.52
   4  12  10    8.59   20.21
   5  13  10   51.33   22.40
   7   2   2  956.53   10.86
   7   3   4  838.44   14.24
   8  14   9   -2.43   20.47
 -10   5  -6    2.01    8.85
  -9   6   9   10.63   13.96
  -9  10  11   73.24   19.31
  -7   1  -2  420.25    8.01
  -7   6  -7   22.34    9.72
  -5   3   7   33.97   10.26
  -4   2   6  350.15   11.55
  -4   6  -7   18.65    9.04
  -3   6   9  123.73   15.24
  -3   8  10   39.87   16.61
   1   5   8    2.20   12.79
   1   7   9    8.39   14.74
   2  10  10    6.48   18.54
   3   3   6   23.77    9.02
   3   6  -6   75.45    8.22
 -10   3  -4   96.90    8.37
  -9  12  12   10.46   23.16
  -3  10  11    1.79   21.30
  -2   3   7   18.84    9.54
  -1   2   6    0.05    7.84
   0   7  -7   38.17    9.76
   1   9  10    7.37   17.20
   2   1   4  269.57    8.24
   4   1   3   24.75    4.55
   8   7   7  134.65   15.18
  -8   3   7    4.87   10.12
  -7   2   6    8.19    7.54
  -6   4   8  184.21   13.77
  -6  12  12   16.50   22.28
  -3   0   3   40.69    3.30
  -3   1   5    3.48    5.54
  -1   5  -6   84.83    8.26
   0   6   9    3.72   14.16
   0   8  10    1.41   17.95
   2   2  -3   37.36    3.91
   2   3  -4    5.77    4.61
   2  12  11   21.73   23.30
   4   2   5  396.77   11.65
   6   7   8  137.02   15.51
   7   6   7   12.18   12.24
   7   8   8    2.52   14.49
   8   9   8   23.00   15.22
   9   6   6   49.55   12.14
   9   8   7  169.01   15.17
   9  10   8   -5.25   16.88
  10   4   3  332.07    9.82
  10   7   6   -0.96   12.19
  10   9   7    2.58   14.81
  11   5   3   -1.09    7.57
 -14   3  -2   67.03    7.39
 -12   6  -6   81.00   11.15
  -7   5  -6   36.71    8.74
  -7   9  11   52.65   19.23
  -6   1   5   94.06    6.68
  -4   9  11   17.78   20.57
   0   1   5   -1.30    6.52
   1   3   7   76.33   10.91
   1  11  11   -2.78   21.08
   5   6   8  232.10   16.12
   5   8   9    6.68   16.68
   6   2   4  329.58    9.65
   6   5   7   45.89   12.03
   6   9   9   43.80   16.81
   7  10   9   28.26   17.41
   8   5   6    6.65   10.22
  11   8   6    0.71   13.03
 -12   3  -3   40.35    7.14
  -9   4   8    7.63   11.28
  -7   5   9    4.51   13.89
  -7  11  12    5.88   22.92
  -4   5  -6   -3.32    7.58
   0   0   3   55.33    3.91
   0   4   8  118.21   13.18
   0  10  11   18.29   20.61
   3   5  -5  167.64    8.22
   4   7   9   45.70   16.79
   7   4   6   27.52   10.74
   8   4  -2   28.68    3.17
   8  11   9    9.23   18.89
  10  11   8   -6.43   16.62
 -12   4  -4   48.90    8.32
  -4  11  12   17.44   23.28
  -3   7  -7   51.34    9.59
  -1   5   9   18.11   15.41
  -1   7  10    0.30   16.10
   5   4   7   46.22   11.40
   5  10  10   10.67   19.55
   6  11  10    1.24   20.14
   9  12   9   -6.29   18.82
  10   5   5   19.86   10.16
  11   6   5   69.68   11.34
  -7   2  -3   24.81    5.05
  -5   8  11   13.89   19.85
  -1   9  11   -0.84   19.87
   0   6  -6   73.77    8.61
   3   6   9   44.92   15.48
   3   8  10    5.21   18.74
   6   1   2   87.68    4.68
   6   3   6   44.11   10.57
   7  12  10    6.05   20.94
   9   4   5   23.18    8.95
  11   4   1  257.45    7.28
 -14   4  -3  299.28   10.65
  -8   6  10   90.39   16.95
  -8   8  11   14.68   17.62
  -8  10  12   28.19   22.48
  -7   3  -4  198.56    8.37
  -5   6  10    4.77   15.28
  -4   4  -5  278.83    9.71
  -3   2   7  184.22   11.35
  -2   0   4   56.92    5.09
  -1   1  -2   44.72    3.37
   3   1  -1    4.25    1.85
   3   4   8   29.43   13.40
   8   2   3 1852.51   17.44
   8   3   5    1.50    8.82
 -14   5  -4    2.08    8.49
 -14   6  -5    4.91    8.87
  -9   6  -6    2.01    8.66
  -5  10  12    9.64   21.67
  -2   1   6   -5.54    7.98
  -2   6  10    9.32   15.89
  -2   8  11    1.98   19.19
  -1   3   8   77.07   12.44
   0   2   7    8.15    9.61
   2   5   9    5.37   14.23
   2   7  10    3.65   16.75
   3   1   5  177.99    9.33
   3  10  11   20.29   21.21
   4   3   7   48.36   11.17
   4  11  11   -2.37   21.26
 -16   5  -3  436.73   12.21
 -16   7  -5  176.25   12.37
  -7   3   8   37.63   11.90
  -5   0   4    7.15    3.99
  -5   1   6    2.74    7.52
  -5   4   9    8.10   12.88
  -4   3  -4  566.51   10.72
  -2   8  -7    6.68    9.14
  -1   2  -3  207.47    6.02
   1   0   4    5.10    4.84
   2   9  11   -5.18   20.48
   3   4  -4  207.85    6.91
   4   6  -5  118.29    7.64
  10   3   1 1832.52   13.20
 -16   6  -4    8.07    9.17
  -9   1   5    7.80    5.41
  -9   2  -2  134.33    6.21
  -6   7  11   14.15   18.76
  -6   9  12   15.20   22.42
  -5   8  -7    0.93    9.87
  -3   6  -6   26.66    7.80
  -3   7  11   27.68   19.36
   1   1   6   -1.87    8.07
   1   6  10    1.29   16.36
   1   8  11    6.61   20.80
   3   0   3  806.55   10.22
   5   2   6   -1.32    8.94
   7   2   5   -0.17    7.83
   8   6   8   24.70   14.48
   8   8   9   35.11   16.83
   9   7   8    4.72   14.61
   9   9   9   14.81   18.99
  10   6   7   91.62   14.65
  10   8   8   41.12   15.77
  11   4   4  264.49   11.45
  12   5   4 1258.64   18.67
 -11   7  -6   25.70    9.50
  -8   4   9   24.07   13.41
  -3   5  10   15.68   16.71
  -3   9  12   20.98   22.93
   1   4   9    2.81   13.80
   1   7  -6    0.75    7.77
   2   3   8   44.90   12.43
   3   2   7   35.63   10.64
   6   6   9   24.45   15.72
   6   8  10    6.55   20.02
   7   5   8   70.85   14.47
   7   9  10   24.19   21.16
   8  10  10   36.09   21.58
   9   5   7    6.62   12.31
  10   3   4  181.59    9.76
  10  10   9   21.35   19.99
  11   7   7   60.28   14.19
  11   9   8    0.50   15.64
  -9   2   7    2.84    9.16
  -1   0   5    0.41    5.57
  -1   9  -7   33.95   10.15
   0   5  -5   31.72    6.47
   0   7  11   17.52   20.61
   5   7  10    1.31   17.11
   7   1   3   79.75    6.14
   8   2   0   22.34    2.00
   8   4   7    1.40   11.76
  -9   3  -3    7.39    5.19
  -4   0   5  249.69    7.93
  -2   2   8   79.41   12.78
   0   5  10   -1.27   15.79
   0   9  12   89.46   23.78
   3   3  -3    8.87    3.93
   5   5   9   -0.43   14.70
   5   9  11   31.32   22.15
   6  10  11   -2.73   21.64
  10   4   6   38.21   11.73
  11   5   6   -3.75   11.59
  12   6   6   43.40   12.86
  -8   1   6    9.49    7.22
  -7   6  11   52.76   18.40
  -7   8  12   -2.66   21.53
  -6   5  -5  293.28   10.28
  -5   2   8   41.80   11.75
  -4   1   7   72.58   10.20
  -4   8  12    7.49   21.03
  -1   1   7   -1.62    9.04
   2   0   5   90.94    7.51
   2   8  -6   15.16    8.03
   4   0   4   41.47    5.98
   4   6  10    4.59   16.83
   4   8  11   11.73   20.55
   7   3   7    5.13   11.18
   9   2   1    2.02    3.37
   9   3   6   -7.27   10.55
  11   3   2   25.63    6.54
  -8   7  -6  110.80    9.76
  -6   1  -1  417.41    6.27
  -6   3   9   33.31   13.74
  -4   4  10  104.72   17.14
  -4   9  -7   40.04    9.90
  -2   7  -6    2.59    7.58
  -1   6  11   -1.80   18.20
   0   3   9  143.86   15.46
   3   5  10   -3.55   17.56
   3   7  11    6.51   20.87
   4   4   9   30.62   14.82
   4   5  -4    4.71    5.38
   5   3   8   40.76   12.89
  -5   7  -6    1.29    7.99
   5   0   2  283.87    5.72
   6   2   7    3.57   10.63
 -13   7  -5   55.00    9.38
 -11   5  -4   96.01    8.05
  -8   2   8  100.99   12.31
  -7   4  10    7.22   15.28
  -6   4  -4  437.62   10.27
  -5   7  12   49.61   22.13
  -3   0   6  186.17    9.55
   0   0   6   95.34    8.85
   1   6  -5    4.91    6.59
   2   6  11    1.94   19.28
   3   3   9   22.05   14.03
   4   0   1   38.43    2.17
   8   1   4   16.35    7.02
   8   2   6   23.14    9.71
   9   6   9   60.70   17.87
  10   2   2  316.61    7.86
  10   7   9   15.12   17.89
  12   4   5   -0.06   10.07
 -10   8  -6   65.64    9.77
  -7   0   5  113.94    6.38
  -7   1   7  139.50   10.26
  -5   5  11   -2.26   17.97
  -2   5  11  119.64   18.54
  -2   7  12   51.77   21.50
   2   4  10   26.98   16.24
   2   8  12   19.27   21.72
   6   0   3  193.29    6.64
   7   6  10   -9.16   18.97
   8   5   9    3.23   15.45
   8   7  10   90.36   20.04
   9   8  10    6.52   19.55
  10   5   8   88.94   16.19
  11   3   5    1.91    9.47
  11   8   9    3.58   17.71
  12   7   8   -1.76   16.25
 -17   9  -5  336.54   14.43
 -15   8  -5  367.56   13.12
  -4   2   9   10.40   13.42
  -3  10  -7    2.62    9.57
  -1   8  -6   29.07    8.48
   0   1   8    5.17   11.97
   1   5  11    5.41   19.49
   1   7  12   32.77   22.71
   3   0   6   -2.24    8.24
   5   0   5   27.40    7.71
   7   1   6   27.47   10.12
   7   4   9   42.61   16.38
   7   8  11   10.04   21.06
   9   4   8   19.19   13.87
  10   2   5   67.71    9.84
 -13   6  -4  103.75    8.66
  -6   0   6  289.94    9.63
  -6   2  -2  530.25    8.29
  -6   3  -3    9.26    4.63
  -2   3  10   14.88   16.12
  -1  -1   3  598.78    7.80
   0  -1   4    6.30    4.69
   5   1   7    8.77   10.31
   6   5  10    2.37   16.87
   6   7  11   35.35   20.84
   8   3   8  102.08   15.61
  11   4   7    7.88   13.18
  12   3   3   65.38    8.34
  12   5   7    4.83   13.98
 -15   4  -1    6.38    5.93
 -15   7  -4   -0.32    8.75
 -13   4  -2  219.43    8.27
 -13   5  -3  100.24    8.01
 -12   9  -6  167.02   11.54
  -7   8  -6   18.71    8.56
  -6   6  12   12.91   20.86
  -5   6  -5  107.23    8.53
  -4   8  -6   11.76    8.57
  -3   6  12   -3.84   20.22
  -2   0   7   17.88    9.48
   1   0   7   -1.05    9.90
   1   3  10   15.04   15.52
   2   2   9    9.70   13.78
   5   4  10   -1.30   17.47
   5   6  11    0.98   19.90
   6   3   9    9.75   14.33
  10   3   7    2.91   11.67
  11   2   3    0.74    6.78
 -17   8  -4   40.38    9.94
  -7   2   9    3.43   12.66
  -6   1   8    4.55   10.81
  -3  -1   4  505.23    8.35
  -3   4  11   16.75   16.86
  -2  11  -7    6.11    9.29
   0   4  11    8.72   18.54
   0   6  12   29.51   20.83
   1  -1   5   -0.26    6.19
   2   7  -5   68.45    7.27
   4   5  11   10.84   20.20
   7   0   4  389.29   10.00
   7   2   8    7.06   13.49
   8   1   1    0.22    2.75
   9   1   2  343.32    7.24
   9   1   5   -0.94    7.93
 -15   6  -3   12.28    8.21
  -8   5  -4  215.36    8.71
  -6   4  11    6.45   15.91
  -2  -1   5  107.23    6.31
   3  -1   4    1.72    4.76
   6   0   6   75.57    9.65
   9   2   7   18.35   11.54
  13   4   6    8.39   11.62
 -17   7  -3   49.86    8.60
  -4  -1   3   33.62    3.22
  -1   5  12   69.08   22.37
   3   6  12   30.64   21.54
   4   0   7  124.10   11.56
   4   3  10    1.46   15.80
   5   2   9    1.77   13.93
  10   1   3  127.48    7.23
  12   3   6   10.28   11.12
  -9   9  -6   84.99    9.68
  -3   2  10   16.99   14.27
  -1  -1   6   -1.53    6.73
  -1   0   8    1.90   11.23
   0   2  10   54.91   15.49
   1   5  -4   -2.69    4.80
   2  -1   6    1.19    8.24
   3   4  11    0.04   18.23
   4  -1   5  116.49    8.10
   6   1   8    6.51   12.04
   8   0   5   61.75    9.10
   8   1   7   38.57   11.16
   8   6  11    8.78   21.21
   9   5  10    8.47   18.22
   9   7  11    3.41   20.94
  10   4   9    4.71   16.70
  10   6  10   -0.26   18.44
  11   2   6   -5.92    9.84
  11   5   9   59.35   16.26
  11   7  10    8.99   19.16
  12   6   9   14.94   18.28
  12   8  10    3.31   20.94
 -12   8  -5    9.02    8.33
  -5   1   9   -3.07   12.70
  -4   3  11   38.94   17.81
  -3   9  -6   37.40    9.00
  -1   3  11    6.69   16.49
   2   0   8   83.77   12.00
   2   5  12   -1.36   20.45
   7   5  11   -2.07   20.41
   8   4  10   42.11   17.27
  13   5   8    0.91   15.40
 -14   9  -5   12.24    9.79
 -11  10  -6  102.46   10.59
  -7   7  -5  122.31    8.61
  -6   2  10   27.98   14.74
  -6   9  -6   66.19    9.01
  -5  -1   5  274.35    7.77
  -5   5  -4    8.51    5.75
  -4  -1   6   10.08    7.09
  -3   2  -2 1073.31   10.07
   2   3  11   23.92   17.62
   4   1   9    9.67   13.48
   5  -1   3   89.34    4.94
   7   3  10  149.28   18.97
   9   3   9   82.44   15.83
  10   1   6   71.34   10.46
  11   3   8   36.37   14.92
 -16  10  -5   34.79   10.11
  -9   0   6   73.46    7.10
  -5   4  12    3.19   19.91
  -2   4  12   -6.21   19.16
   0  -1   7   -1.94    8.41
   5  -1   6  105.28    9.68
   6  -1   4    3.79    5.25
   6   4  11    8.31   19.04
   7   0   7   36.13   10.78
   8   2   9    9.24   14.61
  10   2   8    3.67   13.97
  11   1   4   37.42    8.07
  -8   0   7    6.71    8.05
  -8   3  -2    8.01    4.14
  -6  -1   4  797.39    9.20
  -3  -1   7    6.14    8.37
  -1   1  10   90.83   16.24
   1   4  12   39.92   20.39
   3  -1   7   12.75    9.41
   5   5  12   36.61   21.66
   8   0   2  635.79    8.51
   9   0   3  720.29   11.00
   9   0   6   26.14   10.13
  13   3   7    4.45   12.92
  14   4   7    3.93   13.48
 -12   7  -4   19.31    7.67
  -8  10  -6  182.66   11.11
  -2   2  11  126.50   18.73
  -2  10  -6   19.99    8.82
   1   2  11  111.89   18.87
   2   1  10   18.61   14.95
   4  -1   2   12.60    2.70
   5   3  11   -2.10   18.32
   6   2  10   95.03   16.88
   7  -1   5    9.83    7.27
   9   1   8    2.67   12.72
  12   2   7    1.72   12.66
  13   2   5   16.36    9.97
  -9   8  -5   54.00    8.11
  -7   0   8   88.71   10.91
  -4   1  10   14.91   13.83
  -3   0   9  140.95   13.29
   2   6  -4   54.82    5.64
   3   0   9  103.97   14.28
   4   4  12   26.08   20.58
  12   1   5   38.41    9.54
  12   5  10   91.97   20.48
 -18  10  -4    8.70    9.71
 -16   9  -4   -5.67    8.83
 -14   8  -4   -0.28    7.52
 -10   5  -3   48.65    6.06
  -5   2  11   26.29   15.33
  -5  10  -6   22.53    8.35
  -2  -1   8   66.12   11.22
   0  -2   5   91.16    6.68
   0   3  12   -2.79   19.13
   0   8  -5   61.57    7.28
   1  -1   8    1.64   10.40
   4   2  11   -2.74   18.37
   5   1  10   72.97   15.89
   5   5  -3   48.10    4.45
   6  -1   7  109.92   11.34
   9   4  11    8.26   20.15
  10   5  11   -2.59   19.73
  11   1   7    0.39   11.12
  11   4  10   67.05   18.32
 -11   9  -5   79.88    9.31
 -10  11  -6    0.19    8.92
  -7   6  -4  838.84   12.99
   1  -2   6   -1.10    6.68
   2  -2   4   49.56    5.03
   3  -2   5  106.45    7.06
   3   3  12    7.55   19.42
   4  -1   8  375.00   15.29
   6   0   9  300.99   17.47
   8  -1   6   -0.31    8.80
   8   0   8    2.36   12.01
  12   3   9   17.93   14.93
  13   4   9    0.13   15.68
  -7  -1   6   99.97    7.29
  -6  -1   7   21.67    8.19
  -6   8  -5  745.37   13.55
  -1  -2   4    3.11    3.82
  -1  11  -6   67.91    8.95
   0   1  11   33.34   17.17
   1   0  10   95.26   15.79
   1   4  -3   97.25    4.55
   4  -2   6   17.90    7.68
   8   3  11    6.02   18.29
   9   2  10   51.90   16.59
  10   0   7    9.79   10.87
  11   0   5   -3.75    7.89
  11   2   9   98.17   15.66
  14   2   6   68.57   11.62
 -13  10  -5   24.79    8.48
 -12   6  -3   -3.31    5.85
 -10   2   0   -0.47    3.15
 -10   4  -2  185.66    6.41
  -5  -1   8   -4.10    9.85
  -3  -2   5  496.72    9.49
  -3   1  11  120.78   17.97
  -3   8  -5   41.29    6.72
  -2  -2   6    8.76    6.10
  -2   0  10   52.58   14.06
   2  -2   7    9.96    8.43
   3   1  11   33.07   17.83
   4   3  -2   36.76    2.81
   5  -2   4    3.73    4.74
   7   2  11   -3.80   18.83
   8  -1   3  572.95    9.50
   9  -1   4  430.81   10.26
  10   1   9  362.99   18.92
  13   1   6  199.04   12.63
  14   3   8   12.02   14.62
 -18   9  -3   11.57    8.32
 -16   8  -3   46.20    7.97
 -15  11  -5   47.42    9.60
 -14   7  -3  107.85    8.09
  -8  -1   5   40.52    5.43
  -7  11  -6   21.28    8.47
  -4   2  12   41.40   19.20
  -4  11  -6   30.49    8.27
  -1  -2   7   11.66    7.64
  -1   2  12  112.29   19.48
   1  -2   3  165.21    4.80
   1   9  -5    7.95    7.03
   2   2  12   51.34   19.48
   4   0  10   97.06   15.70
   6  -2   5  408.21   10.74
   6   3  12  134.08   21.63
   7  -1   8  316.70   15.13
   8   1  10  529.81   21.21
   9  -1   7   -9.12   10.83
  12   1   8   90.13   14.59
 -10   3  -1  835.12    9.37
  -9   7  -4   22.78    6.39
  -5   0  10    7.69   13.37
  -2   3  13   10.08   20.86
   3   7  -4   89.57    5.99
   5  -2   7   21.33    9.49
   7  -2   6  171.25   10.55
   9   0   9    6.54   14.62
  10  -1   5    8.44    7.26
  12   0   6   35.39   10.68
 -12   5  -2  116.95    6.39
  -9  12  -6   95.40   10.32
  -8   9  -5   10.48    7.20
  -4  -1   9   20.18   11.62
   0  -2   8   73.68   10.26
   3  -2   8   62.78   10.93
   4  -2   3   35.02    3.82
   5   2  12   28.95   19.47
   6   1  11   45.44   17.41
   6   6  -3    0.51    4.06
   7   0  10   47.79   15.35
  11   0   8   -2.90   12.22
  11   3  11   90.28   20.84
  12   4  11  135.50   20.81
  13   1   3  190.83    8.54
  -5   3  -2   19.29    3.40
  -4  -2   4  370.44    6.93
  -3  12  -6   -0.12    8.49
  -1   0  11   30.44   16.49
   0  -1  10   79.58   14.66
   1   1  12   45.85   19.52
   3  -1  10    3.54   14.62
  11  -1   6   -1.03    9.58
  12   1   2   33.66    5.10
  12   2   1   25.12    3.97
  12   2  10  130.65   18.66
  13   3  10  131.97   18.65
  14   4  10   54.78   17.91
  15   2   7   89.91   13.35
 -16   7  -2  100.18    7.61
 -14   6  -2   94.74    6.73
 -11   8  -4   10.23    6.48
  -7   5  -3    8.38    4.37
  -6  12  -6    1.42    8.32
  -5  -2   6   32.19    6.05
  -5   9  -5   19.76    6.60
  -3  -2   8  789.97   16.11
  -2  -2   3   30.72    2.92
  -2   9  -5    3.16    6.61
   5   0  11    6.21   17.64
   8  -2   7   -3.33    9.62
   8  -1   9  568.51   19.20
  10  -1   8   19.60   12.77
  10   2  11   28.31   17.96
  11   1  10  192.58   19.15
  14   1   4   21.53    8.17
  14   1   7    0.69   11.32
 -17  11  -4   40.68    9.40
 -13   9  -4   15.93    7.51
 -12   4  -1  399.37    7.52
 -10  10  -5    5.78    7.29
  -4   0  11    6.87   15.13
  -3  -1  10  338.10   16.75
   1  -2   9  425.08   16.04
   4   1  12    6.34   18.00
   4   8  -4   45.68    5.66
   6  -1  10    2.45   14.17
   8  -2   4   47.86    5.64
   8   2  12    5.64   19.37
   9  -2   5   57.45    7.35
   9   1  11   92.82   18.66
  12   0   3  971.98   12.66
  13   0   4  165.67    9.35
  13   0   7   36.76   11.16
  13   1   9   50.85   15.36
  14   2   9   35.63   14.82
  15   3   9   45.03   15.78
 -16   6  -1  448.53    9.30
 -15  10  -4   -0.41    7.39
 -12  11  -5   18.94    7.94
  -2  -2   9 1040.74   20.03
  -2  13  -6   -3.36    8.40
   0  -3   6   -3.47    6.03
   1  -3   7  161.87    9.67
   2  -3   5    2.74    5.16
   4  -3   7    5.39    8.02
  15   1   5  400.82   14.24
 -14   5  -1  210.17    6.77
 -14  12  -5   13.17    8.48
   0   0  12   36.70   18.48
   0   7  -4  358.65    8.03
   5  -3   5  472.73   10.64
   6  -3   6    2.61    7.19
   7  -2   3   23.32    4.02
   7  -2   9    6.79   12.28
   7   1  12   76.40   19.52
   8   0  11   19.31   16.96
   9  -2   8   -0.92   11.15
  10  -2   6   15.73    8.23
[truncated: 736,475 more chars]
